# Supplementary material for: Transcriptome- Assisted Label-Free Quantitative Proteomics Analysis Reveals Novel Insights into Piper nigrum—Phytophthora capsici Phytopathosystem
Source: Front Plant Sci. 2016 Jun 20;7:785. doi: 10.3389/fpls.2016.00785 (PMC4913111; doi:10.3389/fpls.2016.00785)
Supplement: Supplementary file 1 [file DataSheet1.XLSX]

## Sheet: Protein hits and unique peptide
Table. S1 List of unique peptides identified for each protein hits and protein average mass calculated by PLGS
Sequence name	Protein Avg. Mass	Control(No. of peptides)			Test(No. of peptides)			Total
		Run 1	Run 2	Run 3	Run 1	Run 2	Run 3
comp1035967_c0_seq1_1	8224.26	4	4	1	1	1	4	15
EFMEALQAGADVSMIGQFGVGFYSAYLVAEK							2	2
MTKSDLVNNLGTIAR		2						2
SDLVNNLGTIAR		2	2	1	1	1	2	9
VIVVTKHNDDEQYIWESQAGGSFTVT			2					2
comp18518_c0_seq1_1	11323.3				6		4	10
DSVLTQR					2			2
LVETLSSDSVLTQR					2		2	4
YAALPAGEAEAAAR					2		2	4
comp187998_c0_seq1_1	8141.9	25						25
DRPGSGSFALYK		5						5
IAFTSDYAAVSGEPV		5						5
RIAFTSDYAAVSGEPV		5						5
VHPDGSGLIK		5						5
VVESGVGGGGR		5						5
comp188566_c0_seq1_1	15731	1						1
YNDLLDR		1						1
comp216549_c0_seq1_1	17498.8	4	9	9				22
FSQGLAQDPTTR		2	3	3				8
FSQGLAQDPTTRR		2	3	3				8
IWFGIATAHDFESHDDITEER			3	3				6
comp24277_c0_seq1_1	8864.17	2						2
PEEHPVLLTEAPLNPK		1						1
VAPEEHPVLLTEAPLNPK		1						1
comp24294_c0_seq1_3	15874.6	12						12
ATGVPVTVR		3						3
ATYNYYNPAQIGWDYNQAR		3						3
VFCATWDANRPLSWR		3						3
VTNTATGVPVTVR		3						3
comp24430_c0_seq1_2	24883.8	30	35	72	8	4		149
AAVTPAFSAQFPGLNGLGISLAR		5	5	8		2		20
AILGGTG		5	5	8				18
APEGPAGYSCK		5	5	8				18
APEGPAGYSCKKPANVTSDDFVFAGLGIAGNTTNIIK				8				8
FLDDAQVKK		5		8				13
KPANVTSDDFVFAGLGIAGNTTNIIK				8				8
LDLAPGGVIPLHTHPGGNEVLLVVQGTISAGFISSSNVVYSK				8				8
TFLDDAQVKK			5					5
VTFLDDAQVK		5	5	8	4	2		24
VTFLDDAQVKK		5	10	8	4			27
comp24432_c0_seq1_2	24883.8		35	72			16	123
AAVTPAFSAQFPGLNGLGISLAR			5	8			4	17
AILGGTG			5	8			4	17
APEGPAGYSCK			5	8				13
APEGPAGYSCKKPANVTSDDFVFAGLGIAGNTTNIIK				8				8
FLDDAQVKK				8				8
KPANVTSDDFVFAGLGIAGNTTNIIK				8				8
LDLAPGGVIPLHTHPGGNEVLLVVQGTISAGFISSSNVVYSK				8				8
TFLDDAQVKK			5					5
VTFLDDAQVK			5	8			4	17
VTFLDDAQVKK			10	8			4	22
comp24444_c0_seq1_2	13637.6		25	36	35	64		160
FLAGDQLIFK			5	6	5	8		24
FLAGDQLIFKYSPSAHNVAFVDGK						8		8
GQNYFICNFAGHCEGGMK				6				6
GWTFNVVNWPQGK			5	6	5	8		24
GWTFNVVNWPQGKR					5			5
IAVNAA						8		8
ILQSGNDR			5	6	5	8		24
LAGDQLIFK					5			5
MAQGRGSASGAMAMAGLLMFLVAAHLITVDAAVYTVGDSR						8		8
PSAHNVAFVDGK					5			5
RFLAGDQLIFK						8		8
SYSSCSTPR			5	6				11
YSPSAHNVAFVDGK			5	6	5	8		24
comp24447_c0_seq1_1	23939.3	220	180	170	140	176	209	1095
AFQVDKK		11	10	10	10	11	11	63
ASEILTVLEGSVLAGFVTSNPDNK		11	10	10	10	11	11	63
ASEILTVLEGSVLAGFVTSNPDNKFISK		11	10	10	10	11	11	63
DEILAKAFQVDK		11					11	22
DYGPYGVNPPHSHPR					10	11		21
DYLESR		11	10				11	32
FQVDKK				10		11	11	32
GVNPPHSHPR		11	10	10		11	11	53
HSHPR			10					10
IAGLNTLGITLVR		11	10	10	10	11	11	63
IAGLNTLGITLVRIDYGPYGVNPPHSHPR						11		11
IDYG				10				10
IDYGP		11	10	10				31
IDYGPY			10	10				20
IDYGPYG			10			11		21
IDYGPYGVNPPHSHPR		11	10	10	10	11	22	74
IKDEILAK		11	10	10	10	11	11	63
KDEILAK		11	10	10				31
KVVDYLESR		11	10	10	10	11	11	63
LWLANN		11	10	10	10	11	11	63
NPPHSHPR		11				11	11	33
PHSHPR							11	11
PPHSHPR		11			10		11	32
SHPR					10			10
VLNKGDVFAFPQGLIHFQFNIGHSNAVAIAALTSQNPGVITIANAVFGSNPR					10	11	11	32
VNGFVCK		11	10	10				31
VNPPHSHPR		11						11
VVDYLESR		22	10	20	10	11	11	84
YGPYGVNPPHSHPR					10		11	21
YGVNPPHSHPR		11						11
YLESR			10					10
comp252853_c0_seq1_1	10073.1		1					1
MYHPQLHTVCVLGLSLLEVYCFQR			1					1
comp262680_c0_seq1_1	7264.98		6					6
EFEYSDLEAATGGFSK			2					2
NLAVKEFEYSD			2					2
NLAVKEFEYSDLEAATGGFSK			2					2
comp323847_c0_seq1_1	19422.5				30	20	9	59
EIVFPILSPDPAAK					5	4		9
IGNLSFQSYRPNKK					5	4		9
IPYDSQLK					5	4	3	12
IVCANCHLANKPVDIEVPQAVLPDTVFEAVVRIPYDSQLK							3	3
NILVIGPVPGQK					5	4	3	12
PYDSQLK						4		4
SFQSYRPNKK					5			5
TSISNAYPIFAQQGYENPR					5			5
comp32890_c0_seq1_2	13744						1	1
LSALLSTSHIITAPLADVTDGPAPSAPPAGAFLFSSFPAEDISALPSATCSSLLK							1	1
comp36426_c0_seq1_5	44207.3	288	462	342				1092
ANGSLFDVSHMCGLSLKGR			21					21
DCVPFLEK		16	21	18				55
DDHIYLVVNAGCRDKDLAHIGSHMESFK		16	21					37
DSIIDSTLNCR		16		18				34
DSLRLEAGLCLYGNDMEQHTTPVEAGLNWAIGK			21	18				39
GALCQLGQSLGR		16						16
GALCQLGQSLGRR				18				18
GGAIDDSVITK		16	42	36				94
GGGVDWHVHDER			21					21
GRDCVPFLEK		16		18				34
ILDINGFSCFLTR				18				18
IYFGEFR		16	21	18				55
LFSSEAELK		16						16
LTVFTNEK		16						16
LVVADVAGLAPGTGTLTVFTNEK		16	21	18				55
LVVADVAGLAPGTGTLTVFTNEKGGAIDDSVITK			21	18				39
MPFVPTK		16	21	18				55
MPFVPTKYYKPS				18				18
MRGALCQLGQSLGR			21					21
MVPFAGWSMPIQYK		16	21	18				55
MVPFAGWSMPIQYKDSIIDSTLNCR		32		18				50
NIAMGYVK			21					21
NIAMGYVKSGNHK			21					21
QLGDGPSVR		16	21	18				55
SHSQIQDASGNNIGEVTSGGFSPCLK			21					21
SHSQIQDASGNNIGEVTSGGFSPCLKK			21					21
SLLALQGPLAAPVLQK		16	21	18				55
SYDASVTK			21					21
TGYTGEDGFEISVPSENAVDLAK			21	18				39
VGFFSTGPPAR		16	21	18				55
VKDDHIYLVVNAGCRDKDLAHIGSHMESFK		16						16
comp373153_c0_seq1_2	8969.86						1	1
LMSGPQIHSPAAGPANFAISTTCR							1	1
comp378817_c0_seq1_1	8653.72			12				12
IILEMSSKELGEGGWNSSPESVIDNK				3				3
RWQGSEGLK				3				3
VSTNLGEDSGGK				6				6
comp39880_c0_seq1_1	9492.97	1	1	1				3
LLLVWPGGHCSTPTPVCCR		1	1	1				3
comp40393_c0_seq1_1	21600.9	1						1
TQALSLPSACK		1						1
comp40393_c0_seq1_2	7930.07	9						9
MTGVLPVDPTPPLAPTPDAMGPSALTGLATGTPNK		3						3
MTGVLPVDPTPPLAPTPDAMGPSALTGLATGTPNKEQR		3						3
SEALATSSWQR		3						3
comp40628_c0_seq1_1	23804.2	56	30		36	36	49	207
GLSYDFVDVNLAAGEHK		7	5					12
GLSYDFVDVNLAAGEHKQPAFLAINPFGQVPALVDGDVK							7	7
GSLMSNNSLR			5					5
GTDLLLKESK					6			6
LAWELAYKPMFGLTTDDSAVAELEAELVK						6		6
LYGSLMSNNSLR		7	5		6	6	7	31
LYGSLMSNNSLRVSATLYEK							7	7
NELFK		7						7
QPAFLAINPFGQVPALVDGDVK		7			6			13
VLDVYEGR		7	5		6	6	7	31
VNELFK		7				6	7	20
VSATLYEK		7	5		6	6	7	31
YISEEYADKGTDLLLK		7	5		6	6	7	31
comp40640_c0_seq1_1	13637.6	30				64	36	130
FLAGDQLIFK		5				8	6	19
FLAGDQLIFKYSPSAHNVAFVDGK						8		8
GWTFNVVNWPQGK		5				8	6	19
GWTFNVVNWPQGKR							6	6
IAVNAA						8	6	14
ILQSGNDR		5				8	6	19
LAGDQLIFK		5						5
MAQGRGSASGAMAMAGLLMFLVAAHLITVDAAVYTVGDSR						8		8
RFLAGDQLIFK						8		8
SYSSCSTPR		5						5
YSPSAHNVAFVDGK		5				8	6	19
comp40662_c0_seq1_1	19019.5	12						12
CLCYTIQQVR		3						3
CVDDITK		3						3
DRPSDDCCSAVR		3						3
SSQPVCLCYTIQQVR		3						3
comp40780_c0_seq1_2	14279	6		9	12	12	4	43
DTLSDLSPTSASQR		2		3	3	3	2	13
DTLSDLSPTSASQRFISEDGVINAR				3		3		6
EDGVINAR		2			3	3		8
FISEDGVINAR		2		3	3	3	2	13
FISEDGVINARAR					3			3
comp40963_c0_seq1_2	12933.7			1				1
MDVECILFEDVKPPHNISVGITPMRPMDGLPFVVQGEQGLVRPDIGIGDVEGQCEGRK				1				1
comp41188_c0_seq1_1	30673.2	72	16	110	56		20	274
DDELAK					7			7
HLSDPFANNILTVIGGTAER		8		10	7			25
HLSDPFANNILTVIGGTAERVPTL		8		10	7			25
ITNGLNLEDK		8						8
ITNGLNLEDKLHPGGPFDPLGLANDPDQAALLK		16		20				36
IYLPEGLLDR			4	10	7		4	25
IYLPEGLLDRSEVPAYLTGEVPGDYGYDPFGLSK		8		10	7			25
KPQDFAR					7			7
LHPGGPFDPLGLANDPDQAALLK				10			4	14
PEGLLDR							4	4
SEVPAYLTGEVPGDYGYDPFGLSK			4					4
SEVPAYLTGEVPGDYGYDPFGLSKKPQDFAR		8	4				4	16
SVSPVDDELAK		8	4	10	7		4	33
WAMLGAAGFVIPEALNK				10				10
YGAACGPEAVWFK				10				10
YQAYELIHGR		8		10	7			25
comp41223_c0_seq1_2	44207.3		462	342				804
ANGSLFDVSHMCGLSLKGR			21					21
DCVPFLEK			21	18				39
DDHIYLVVNAGCRDKDLAHIGSHMESFK			21					21
DSIIDSTLNCR				18				18
DSLRLEAGLCLYGNDMEQHTTPVEAGLNWAIGK			21	18				39
GALCQLGQSLGRR				18				18
GGAIDDSVITK			42	36				78
GGGVDWHVHDER			21					21
GRDCVPFLEK				18				18
ILDINGFSCFLTR				18				18
IYFGEFR			21	18				39
LVVADVAGLAPGTGTLTVFTNEK			21	18				39
LVVADVAGLAPGTGTLTVFTNEKGGAIDDSVITK			21	18				39
MPFVPTK			21	18				39
MPFVPTKYYKPS				18				18
MRGALCQLGQSLGR			21					21
MVPFAGWSMPIQYK			21	18				39
MVPFAGWSMPIQYKDSIIDSTLNCR				18				18
NIAMGYVK			21					21
NIAMGYVKSGNHK			21					21
QLGDGPSVR			21	18				39
SHSQIQDASGNNIGEVTSGGFSPCLK			21					21
SHSQIQDASGNNIGEVTSGGFSPCLKK			21					21
SLLALQGPLAAPVLQK			21	18				39
SYDASVTK			21					21
TGYTGEDGFEISVPSENAVDLAK			21	18				39
VGFFSTGPPAR			21	18				39
comp41407_c0_seq1_1	30669.2	90		110	56	16		272
ASIAAASAPASLGVSEMLGNPLNFPPAAR		9						9
DDELAK					7			7
HLSDPFANNILTVIGGTAER		9		10	7			26
HLSDPFANNILTVIGGTAERVPTL		9		10	7			26
ITNGLNLEDK		9						9
ITNGLNLEDKLHPGGPFDPLGLANDPDQAALLK		18		20				38
IYLPEGLLDR				10	7	4		21
IYLPEGLLDRSEVPAYLTGEVPGDYGYDPFGLSK		9		10	7			26
KPQDFAR					7			7
LHPGGPFDPLGLANDPDQAALLK				10		4		14
SEVPAYLTGEVPGDYGYDPFGLSKKPQDFAR		9						9
SVSPVDDELAK		9		10	7	4		30
WAMLGAAGFVIPEALNK				10		4		14
YGAACGPEAVWFK				10				10
YQAYELIHGR		9		10	7			26
comp41660_c0_seq1_1	24834.4	36	16	20				72
DFGYSFPCDGPGR		6	4	4				14
DYNPEQNEDNVLAR		6	4	4				14
GGTCDISAWDAFYLAVFWMLNTIGWVTFYWHWK		6						6
MLDHKEAIISHLSWASLFLGFHTLGLYVHNDVMLAFGTPEK		6						6
QILIEPIFAQWIQSAHGK		6	4	4				14
QWIQSAHGK				4				4
TSYGFDILLSSTSGPAFNAGR		6	4	4				14
comp447543_c0_seq1_2	11226.8	4	9	9				22
GILAADESTGTIGK		2	3	3				8
GILAADESTGTIGKR		2	3	3				8
LASIDVENIEPNRR			3	3				6
comp48213_c0_seq1_1	21588.5	4	9					13
GIQITSGFFQIWR		2	3					5
IVVDRDPVK			3					3
TSFEEWAKPGHFSR		2	3					5
comp494563_c0_seq1_1	7929.94						1	1
LRPSYVPAWNGHEEALYFIALESLCHNSTK							1	1
comp50119_c0_seq1_1	7709.72		4					4
MECGGAHGYDNAFFSMR			2					2
SIFIAHGPQFAMGR			2					2
comp50847_c0_seq1_6	57584		288					288
AIMLADMAHISGLVAAGVIPSPFEYADIVTTTTHK			16					16
AYQEQVLSNSAR			16					16
GFVEEDFVK			16					16
IMALDLPHGGHLSHGYQTDTK			16					16
IMALDLPHGGHLSHGYQTDTKK			16					16
LIVAGASSYAR			16					16
LKDFLATIEASTPIQSQIANLR			16					16
LNESTGYIDYDQLEK			16					16
MGTPALTSR			16					16
NTVPGDVSAMVPGGIR			16					16
QATTPEYK			16					16
QFPTIGFEK			16					16
QLNAPLEKVDPEIADIIELEK			16					16
QVLSNSAR			16					16
VAGASSYAR			16					16
VDPEIADIIELEK			16					16
YSEGYPGAR			16					16
YYGGNEYIDMAETLCQKR			16					16
comp51029_c0_seq1_2	60496.3		30			81	180	291
AAGGFGGIR						9	12	21
DQIGSYFYFPSTAFHK			5			9	12	26
FETWNVTYGIIYPLGVAQQGILINNQFPGPDIYSVTNDNLIINVFNSLTEPFLLSWNGVQQRR			5					5
FTNPVLATTGVLHYANSVGR			10			9	12	31
FTNPVLATTGVLHYANSVGRASGPPPGGPTIEIDWSLNQAR						9		9
GQQFYLR							12	12
IPVPFDDPANDFLLLIGDWYK						9	12	21
LGSISDNPTGGGIYK							12	12
NFTYILQMKDQIGSYFYFPSTAFHK			5			9	12	26
NSYNLRDAVSR							24	24
QYLGQQFYLR			5			9	12	26
TIFLSNSAGIVDGK							12	12
VSNVGLQNSLNF							12	12
VSNVGLQNSLNFR							12	12
YAVNSVSFIPADTPLK						9	12	21
YAVNSVSFIPADTPLKLADFFK						9	12	21
comp51123_c0_seq2_2	16374.6		30	25			16	71
KEESGGYGDLLSAAGQQVLGSDK			5					5
LDESSFGGYFK			5	5			4	14
LDESSFGGYFKK				5				5
PPSTFDLLSSAK			5					5
TSEGGHQQGPPPSTFDLLSSAK			5	5			4	14
VAGAAADLLDAAGNYGK			5	5			4	14
VVADAAQASLSNK			5	5			4	14
comp51244_c0_seq1_1	30544.5		72		30	56		158
AVDTSR					5			5
EQQFYLWFDPR			8		5	7		20
GFAVDTSR			8		5	7		20
GGREQQFYLWFDPR						7		7
GSWWTQSLDSAATQK			8					8
GSWWTQSLDSAATQKMQWVR			8					8
IDMQIK						7		7
IGEGGSLLQLTLDR			8		5	7		20
LYASLWDAEEWATR					5	7		12
NYMIYNYCTDYNR			8					8
SQAPFAASFR			8					8
SQPMRLYASLWDAEEWATR			8					8
TDWSQAPFAASFR			8		5	7		20
TLDR						7		7
comp51427_c0_seq2_2	14987	12	9	35	20	20	12	108
AFSTFGEIIDSK		3		5	4	4	3	19
CFVGGLAWATDDR			3	5				8
GFGFVTFSSEQAMR		3	3	5	4	4	3	22
GFGFVTFSSEQAMRDAIEGMNGQTLDGR						4		4
GGLAWATDDR				5				5
IISDRETGR					4			4
SITVSEAQSR		6	3	10	8	8	6	41
SRGFGFVTFSSEQAMR				5				5
comp51504_c0_seq1_1	10350.9	42	36	25			4	107
APAYSILDTCFK		6	6					12
APAYSILDTCFKK				5				5
AYDVAR		6						6
GDTTCLAFAPAGR			6	5				11
IGFAPGGCG		6	6	5				17
MAVPPVAIVFEGQAR		6	6	5			2	19
NVMIDVR		6	6					12
QQQTFTVAYDVAR		6	6	5			2	19
VGIVGNR		6						6
comp53117_c1_seq1_1	21967.3	25	9	1				35
DFGYSFPCDGPGR		5	3	1				9
DKPVALSIVQAR		5	3					8
GGTCDISAWDAFYLAVFWMLNTIGWVTFYWHWK		5						5
GYWQELIETLAWAHER		5						5
TPLANLIR		5	3					8
comp53183_c0_seq1_3	21614.9			2				2
TQALSLPSACK				2				2
comp53194_c0_seq1_1	14107.5						4	4
AGLQFPVGR							2	2
VGATAAVYSAAILEYLTAEVLELAGNASK							2	2
comp53866_c0_seq2_1	9693.05	4						4
TYLPDGDIDLTAFSKDQNLKETWAQDVR		2						2
TYLPDGDIDLTAFSKDQNLKETWAQDVRDMLEK		2						2
comp53917_c0_seq1_2	21716	63	35	70				168
ATAGDTHLGGEDFDNR		7	5	7				19
DAGVIAGLNVMR		7		7				14
EIAEAYLGSTIK		7		7				14
FSDASVQSDIK		14						14
IAYGLDKK		7	5	7				19
IINEPTAAAIAYGLDK		7	5	7				19
IINEPTAAAIAYGLDKK		7	5	7				19
MVNHFVQEFK			5					5
MVNHFVQEFKR				14				14
NAVVTVPAYFNDSQR		7	5	14				26
VQEFK			5					5
comp56433_c0_seq1_1	24971.4	20	15	12				47
ADIINR		4						4
ANLGMEVMHER		4	6	6				16
ETTENESANEGYR		4						4
GMEVMHER			3					3
LIFQYASFNNSR		4	3	3				10
VINTWADIINR		4	3	3				10
comp57875_c0_seq2_2	32489.5	25	36					61
IGYSMIADAEQK		5	6					11
IQGIGAGFVPGNLDQEVIDEIIEISSDEAVETAK		5						5
LIVVVFPSFGER		5	6					11
NTPNSYMLQQFDNPANPK		5	6					11
VDIFVAGIGTGGTISGAGK			6					6
VIGIEPTESNILSGGKPGPHK			6					6
YLSSVLFQSIREECEK		5	6					11
comp580348_c0_seq1_1	8231.5	2						2
MSMIPAVTNHQFGTFGGPQTSSWTVSWWERR		1						1
SMIPAVTNHQFGTFGGPQTSSWTVSWWERR		1						1
comp58063_c0_seq1_1	30689.1		30	4				34
AGFLMLFDYIQGK			5	2				7
LNPRPVLAGGNNK			5					5
QFGGFVSDDNVGIEAAALYR			10					10
SLSDSGLADAVQK			5	2				7
VNEIWLTLDPAK			5					5
comp58348_c0_seq1_1	7156.24				2			2
VVDLLAPYQR					2			2
comp58348_c1_seq2_1	7156.24	6	12	4			4	26
EAPAFVEQATEQQILVTGIK			6					6
MNVIGEPIDEK		2					2	4
NVIGEPIDEK			3	2				5
VVDLLAPYQR		4	3	2			2	11
comp58988_c0_seq1_2	28624.8	30		4		20		54
AVENSPFLEK		5						5
DYVTR						4		4
EGQSDIYYITGESK		5						5
GIVDSEDLPLNISR		5		2		4		11
GIVDSEDLPLNISREMLQQNK		10						10
GYEVLYMVDAIDEYAVGQLK		5						5
KGYEVLYMVDAIDEYAVGQLK						4		4
SGDELTSLK						4		4
SGDELTSLKDYVTR				2		4		6
comp59192_c0_seq1_1	28624.8					20		20
DYVTR						4		4
GIVDSEDLPLNISR						4		4
KGYEVLYMVDAIDEYAVGQLK						4		4
SGDELTSLK						4		4
SGDELTSLKDYVTR						4		4
comp59353_c0_seq1_1	16491.8		25	16	25	49	120	235
ATLVVTPK					5	7	10	22
EGDGISVGSVR							10	10
ERIDAADEESK				4				4
IDAADEESKTVAYSAIDGELATFYK							10	10
IFPDQFK					5	7	10	22
IMLEFAVK			5		5	7	10	27
PDQFK							10	10
SIEIVEGDGISVGSVR			5				10	15
TFNGLDAYLAEA				4		7	10	21
TVAYSAIDGELATFYKDFK			5				10	15
WVIEYEK			5			7	10	22
WVIEYEKANEEVPEPK				4	5		10	19
YGEAIPIVTFVK			5	4	5	7	10	31
YGEAIPIVTFVKER						7		7
comp59787_c0_seq1_3	60496.3					81	180	261
AAGGFGGIR						9	12	21
DQIGSYFYFPSTAFHK						9	12	21
FTNPVLATTGVLHYANSVGR						9	12	21
FTNPVLATTGVLHYANSVGRASGPPPGGPTIEIDWSLNQAR						9		9
GQQFYLR							12	12
IPVPFDDPANDFLLLIGDWYK						9	12	21
LGSISDNPTGGGIYK							12	12
NFTYILQMKDQIGSYFYFPSTAFHK						9	12	21
NSYNLRDAVSR							24	24
QYLGQQFYLR						9	12	21
TIFLSNSAGIVDGK							12	12
VSNVGLQNSLNF							12	12
VSNVGLQNSLNFR							12	12
YAVNSVSFIPADTPLK						9	12	21
YAVNSVSFIPADTPLKLADFFK						9	12	21
comp59869_c0_seq1_1	57584	399	288					687
AIMLADMAHISGLVAAGVIPSPFEYADIVTTTTHK		19	16					35
AYQEQVLSNSAR		19	16					35
FAQTLTEK		19						19
GAMIFYR		19						19
GFVEEDFVK		19	16					35
IMALDLPHGGHLSHGYQTDTK		19	16					35
IMALDLPHGGHLSHGYQTDTKK		19	16					35
ISAVSIFFETMPYR		19						19
LIVAGASSYAR		19	16					35
LKDFLATIEASTPIQSQIANLR		19	16					35
LNESTGYIDYDQLEK		38	16					54
MGTPALTSR		19	16					35
NTVPGDVSAMVPGGIR		19	16					35
QATTPEYK			16					16
QFPTIGFEK		19	16					35
QLNAPLEKVDPEIADIIELEK		19	16					35
QVLSNSAR			16					16
VAGASSYAR			16					16
VDPEIADIIELEK			16					16
VLEMAHIAANK		19						19
WGVNVQSLSGSPANFQVYTALLKPHER		19						19
YQTDTK		19						19
YSEGYPGAR		19	16					35
YYGGNEYIDMAETLCQK		19						19
YYGGNEYIDMAETLCQKR			16					16
comp59869_c0_seq2_1	57584	399		169				568
AIMLADMAHISGLVAAGVIPSPFEYADIVTTTTHK		19		13				32
AYQEQVLSNSAR		19		13				32
FAQTLTEK		19						19
GAMIFYR		19						19
GFVEEDFVK		19		13				32
IMALDLPHGGHLSHGYQTDTK		19						19
IMALDLPHGGHLSHGYQTDTKK		19						19
ISAVSIFFETMPYR		19						19
LIVAGASSYAR		19		13				32
LKDFLATIEASTPIQSQIANLR		19						19
LNESTGYIDYDQLEK		38		13				51
MGTPALTSR		19		13				32
NTVPGDVSAMVPGGIR		19		13				32
QFPTIGFEK		19		13				32
QLNAPLEKVDPEIADIIELEK		19						19
VDPEIADIIELEK				13				13
VLEMAHIAANK		19						19
WGVNVQSLSGSPANFQVYTALLKPHER		19		13				32
YQTDTK		19						19
YSEGYPGAR		19		13				32
YYGGNEYIDMAETLCQK		19		13				32
YYGGNEYIDMAETLCQKR				13				13
comp59967_c0_seq1_2	17783.4	16	25				12	53
AGVFDVYLEK			5					5
AYTVQFGTCK		4	5					9
FAR							3	3
FPENFTGCQDLAK		4	5					9
FPENFTGCQDLAKK							3	3
LATTNANFAR		4	5				3	12
MAAVNSSVLACKYVASDASFKPAVAGPTIVSYTK		4						4
NVPFLTEDLVLECEGK			5					5
YVASDASFKPAVAGPTIVSYTK							3	3
comp61008_c0_seq1_2	26188.8	42		81		25	63	211
DGVLYITIPK		6						6
EGGENLDHLQR				9				9
FDMPGMTK							7	7
FPTARTVQQMLETMESIMEDPLAYPSPAEETGSTYR				9				9
IALPENIEVEEIKAEVK		6		9			7	22
LAESTEGEVEEEEEEWSAK				9		5	7	21
LYITIPK		6						6
MAPVSPVGIWDR		6						6
MAPVSPVGIWDRFPTAR		6		9		5	7	27
MSSTLSRPGISLPFSTER				9				9
PENIEVEEIKAEVK							7	7
PWEIKEGENEYK							7	7
RMAPVSPVGIWDR		6						6
TPWEIKEGENEYK				9		5	7	21
TVQQMLETMESIMEDPLAYPSPAEETGSTYR		6		9		5	7	27
TVQQMLETMESIMEDPLAYPSPAEETGSTYRR				9		5	7	21
comp61076_c0_seq1_2	8730.95				30		30	60
AGFAGDDAPR					5		5	10
AVFPSIVGRPR					5		5	10
DAYVGDEAQSK					5			5
DAYVGDEAQSKR					5		5	10
HTGVMVGMGQK							5	5
HTGVMVGMGQKDAYVGDEAQSK					5		5	10
PSIVGRPR					5		5	10
comp61246_c1_seq1_4	12406.3	1	1	1				3
INIPISPNVDCSR		1	1	1				3
comp61273_c0_seq1_1	11336.9	4						4
LIELNNESDGDAIQSALAEWTGQR		2						2
LVPLLTEAGALASAS		2						2
comp61276_c0_seq1_2	16117.3	16			20	16		52
LDESSFGGYFK		4			4	4		12
TSEGGHQQGPPPSTFDLLSSAK		4			4	4		12
VAGAAADLLDAA					4			4
VAGAAADLLDAAGNYGK		4			4	4		12
VVADAAQASLSNK		4			4	4		12
comp61405_c0_seq1_2	21252.2					1		1
GYSFTTTAER						1		1
comp62004_c0_seq1_1	9100.57	6	1				4	11
DQMLETDPILK		2	1				2	5
DQMLETDPILKK							2	2
GLLDWILGGLQK		4						4
comp62201_c0_seq1_3	33794				49	64	30	143
EIEGGRAIQLVLDQSSGCGFASK					7	8		15
ITWSDSHVK					7	8	5	20
ITWSDSHVKEIEGGR					7	8	5	20
NPVPPPECLAGI						8		8
QLSPTQAR					7	8	5	20
SDSHVKEIEGGR							5	5
SGQPYTVQTNIFAHGK					7	8	5	20
SQPMGIYSSLWNADDWATR					7	8	5	20
SQPMGIYSSLWNADDWATRGGLEK					7	8		15
comp62229_c0_seq1_2	33794				49	64		113
EIEGGRAIQLVLDQSSGCGFASK					7	8		15
ITWSDSHVK					7	8		15
ITWSDSHVKEIEGGR					7	8		15
NPVPPPECLAGI						8		8
QLSPTQAR					7	8		15
SGQPYTVQTNIFAHGK					7	8		15
SQPMGIYSSLWNADDWATR					7	8		15
SQPMGIYSSLWNADDWATRGGLEK					7	8		15
comp62393_c0_seq1_2	26420.6		25	36				61
AAWENHGVCSGLDETNYFR			5	6				11
AAWENHGVCSGLDETNYFRK			5	6				11
FWPSLDCPSDSGER			5	6				11
KFWPSLDCPSDSGER			5	6				11
SNCPDNVFFNVFLR			5	6				11
WPAGYCSGSTHCCFPETWK				6				6
comp62928_c0_seq1_3	19599.1	120	143	99	165	154		681
AGGGSVPGTGSGTTAGPGFNTGGLPG		10	11	9	11	11		52
AVLDHDER						11		11
EVDVIDGGVLK		10	11	9	11	11		52
FGYTFFR		10	11	9	11	11		52
IDGGVLK			11	9				20
IKEVDVIDGGVLK		10	11	9	11	11		52
MTNETDVSYPASEVWQVYATLELPELIK						11		11
MTTVDDMGTVAK		10	11	9	11	11		52
MYEIEDQHASNEK		10						10
PDFLKDIK		10			11	11		32
SIVMYEIEDQHASNEK		10	11	9	11	11		52
TMPDFLK		10	11		11	11		43
TMPDFLKDIK		10	11	9	11	11		52
VAVLDHDER		10	11	9	11	11		52
VDDMGTVAK			11	9				20
VLDHDER					11	11		22
VTGDGSVGTTFDLWNLPGADFDWYK		10	11		11			32
VTGDGSVGTTFDLWNLPGADFDWYKEK			11	9	11	11		42
YEIEDQHASNEK					11			11
YTFFR					11			11
comp63118_c0_seq2_1	21716				36	36	49	121
ATAGDTHLGGEDFDNR					6	6	7	19
DAGVIAGLNVMR					6	6	7	19
EIAEAYLGSTIK							7	7
IINEPTAAAIAYGLDK					6			6
IINEPTAAAIAYGLDKK					6	6	7	19
MNPINTVFDAK						6		6
MVNHFVQEFK					6	6	7	19
MVNHFVQEFKR							7	7
NAVVTVPAYFNDSQR					6	6	7	19
comp63226_c0_seq2_2	20166.8	4	9		4			17
AIVVHADPDDLGR		2	3		2			7
QIPLSGPTSILGR		2	3		2			7
VACGVIGLRE			3					3
comp63309_c0_seq3_1	9376.49	4	4	6			1	15
LCVDSTATNF				2				2
LCVDSTATNFVNCPQQIPSVCASTVK		2	2	2				6
LLTIPPVIESVTETSSKDEL		2	2	2			1	7
comp63309_c0_seq4_2	26277.6				20			20
FFNDALQPLLGDLK					4			4
FLPIPQIK					4			4
LASDSSSKEE					4			4
LASDSSSKEEL					4			4
SSANLLSILANK					4			4
comp63309_c0_seq5_2	26316.6	56	49	56		9	12	182
FFNDALQPLLGDLK		14	7	7				28
FFNDALQPLLGDLKK		7	7	7		3		24
GECCFPSSFPLQDEFLIEFLAR				7				7
GECCFPSSFPLQDEFLIEFLARTNGTGSVPECSTTR							6	6
GIKPSMETSYNLADVENAINEGLGVQSSASLHCGSTQNSILR			7	7				14
LCVDSTATNF				7				7
LCVDSTATNFVNCPQQIPSVCASTVK		7	7	7				21
LLTIPPVIESVTETSSKDEL		7	7	7		3	3	27
SSANLLSILANK		7	7	7		3	3	27
TNGTGSVPECSTTRFFNDALQPLLGDLK		7						7
WPGGLCSK		7	7					14
comp63453_c0_seq1_3	30544.5	25	72	49			42	188
EQQFYLWFDPR		5	8	7			6	26
GFAVDTSR		5	8	7			6	26
GSWWTQSLDSAATQK			8	7			6	21
GSWWTQSLDSAATQKMQWVR			8					8
IGEGGSLLQLTLDR		5	8	7			6	26
LVPGNSAGTVTAYYLSSSGPTHDEIDFEFLGNVSGEPYVLHTNVFSQGK				7				7
LYASLWDAEEWATR		5		7			6	18
NYMIYNYCTDYNR			8					8
PFAASFR							6	6
SQAPFAASFR			8					8
SQPMRLYASLWDAEEWATR			8					8
TDWSQAPFAASFR		5	8	7			6	26
comp63879_c0_seq1_2	27152.1	6		4				10
CQTGDCGGLLQCTAYGSPPNTLAEYALNQFSNLDFYDISLVDGFNVPMDFSPVSNGCR		4						4
GATWSLDVPAGTTGAR		2		2				4
NNCPYTVWAAAVPGGGR				2				2
comp64438_c0_seq1_4	40002.2			35	49		16	100
ALAVPTGSLDFNPTTGSGTIIDSGTVITR							4	4
FVEPVYTALRDEFR				5	7		4	16
GPGQQILGTGNYVVR				5				5
GPLSLVSQTVPLYQSTFSYCLPSYK					7			7
ILFDVPNSR				10	7			17
SAVPVGPGQQILGTGNYVVR				5	7		4	16
SSLYFVNLTSISIGRK					7			7
STPLLYSPR				5	7		4	16
SYLNGTISFLGAFDTCFDSVANPETPK					7			7
SYYFSGSLK				5				5
comp65098_c0_seq1_1	10620.2	12	25	25				62
DMMSAAAAAAVCSAAAACGAAMADEPK			5					5
KYAPICVTMPTASICHK			5	5				10
MTAPFIGGAMSTGTR		3		5				8
MTAPFIGGAMSTGTRLPVNR		3		5				8
PICVTMPTASICHK		3						3
RDMMSAAAAAAVCSAAAACGAAMADEPK			5					5
TAPFIGGAMSTGTR			5	5				10
YAPICVTMPTASICHK		3	5	5				13
comp65185_c0_seq2_3	26300.6	143	110	120		16	24	413
DWKNMWESNGVCTGLSQADYFTR			10					10
FFNDALQPLLGDLK		22	10	10				42
FFNDALQPLLGDLKK		11	10	10		4		35
FLPIPQIK		11	10	10		4	4	39
GECCFPSSFPLQDEFLIEFLAR				10				10
GECCFPSSFPLQDEFLIEFLARTNGTGSVPECSTTR							8	8
GINPSMDASYNLVDVENAINQGLGLQSSAVVHCGSIQNSIVR			10					10
LASDSSSKEEL		11		10		4	4	29
LCVDSTATNFINCPQPR		11	10	10				31
NMWESNGVCTGLSQADYFTR		11		10				21
NSANLLSILANK		11	10	10		4	4	39
PIPQIK		11	10	10			4	35
TNGTGSVPECSTTRFFNDALQPLLGDLK		11						11
TSVCASTVK		11	10	10				31
VCASTVK				10				10
WPGGLCSK		11	10					21
YWPSLSCPSDEGFRDWK		11	10	10				31
comp65185_c0_seq3_2	26330.6	90	81	81	1	9	12	274
DWKNMWESNGVCTGLSQADYFTR			9					9
FFNDALQPLLGDLK		18	9	9	1			37
FFNDALQPLLGDLKK		9	9	9		3		30
GECCFPSSFPLQDEFLIEFLAR				9				9
GECCFPSSFPLQDEFLIEFLARTNGTGSVPECSTTR							6	6
GIKPSMETSYNLADVENAINEGLGVQSSASLHCGSTQNSILR			9	9				18
LCVDSAATNFVNCPQQIPSVCASTVK		9	9	9				27
LLTIPPVIESVTETSSKDEL		9	9	9		3	3	33
NMWESNGVCTGLSQADYFTR		9		9				18
NSANLLSILANK		9	9	9		3	3	33
TNGTGSVPECSTTRFFNDALQPLLGDLK		9						9
WPGGLCSK		9	9					18
YWPSLSCPSDEGFRDWK		9	9	9				27
comp65185_c0_seq5_3	17870.2				4			4
FFNDALQPLLGDLK					2			2
SSANLLSILANK					2			2
comp65278_c0_seq1_5	39962.9	25		25				50
AAEDPEFETFYTK		5		5				10
AFNPTQAEETYSMVTANR		5						5
AWMAAQDQPHENLVFPEEVLPR		5		5				10
AYDFVSQEIR		5		5				10
FTKEEEK				5				5
NILLNEGIR		5		5				10
comp65278_c0_seq1_6	53749.1	208	120	130		25		483
ALYFGGVYDTWAPGGGDVRK				10				10
APWLEPLRGPNGLDLGR		13	10	10				33
AQGPTGLGK		13		10				23
DIQPWQER		26	20	20		5		71
DIQPWQERR		13	10					23
DQETTGFAWWAGNAR		13	10	10				33
FWDLR		13	10	20				43
FYPVETLFNGTLALTGR		13						13
FYPVETLFNGTLALTGRDQETTGFAWWAGNAR		26						26
GIDRDFEPVLSMTPLN		13	10	10		5		38
GPNGLDLGR		13						13
ITNLTLSPSVIFGYLLK		13		10				23
LGANVGSAQGPTGLGK		13	10	10		5		38
LINLSGK			10					10
SAEYMTHAPLGSLNSVGGVATEINAVNYVSPR		13	10	10		5		38
SMTPLN			10					10
SPTGEVIFGGETMR		13	10	10		5		38
comp65332_c0_seq1_3	26420.6	16	25	36				77
AAWENHGVCSGLDETNYFR		4	5	6				15
AAWENHGVCSGLDETNYFRK		4	5	6				15
FWPSLDCPSDSGER		4	5	6				15
KFWPSLDCPSDSGER			5	6				11
SNCPDNVFFNVFLR		4	5	6				15
WPAGYCSGSTHCCFPETWK				6				6
comp65370_c1_seq1_1	56327.5	195	238	304	64		49	850
ADVPFR		13		16				29
AGSMDNGDGIAVGWLGHPVFR		13	14	16			7	50
AGSMDNGDGIAVGWLGHPVFRDK		13						13
AGSMDNGDGIAVGWLGHPVFRDKEGR					8			8
AQLGEIFELDR		13	14	16	8			51
AQLGEIFELDRATLK			14	16				30
DVFAGIDPDLDSQVEFGTFQK			14	16	8		7	45
DVFAGIDPDLDSQVEFGTFQKIGDPTTR				16				16
FQQEIYR				16				16
GDPTTR				16				16
GLPWYR		13	14	16				43
IGDPTTR		13	14	16				43
LAFYDYIGNNPAK		13	28	16	8		7	72
LLSVHIMHTALVSGWAGSMVLYELAVFDPSDPVLDPMWR				16				16
MPTFFETFPVVLVDGDGIVR		13	14	16	8			51
PFR		13						13
PWYR			14	16				30
QGMFVIPFMTR		26	14	16	8		7	71
RAQLGEIFELDR		13						13
RMPTFFETFPVVLVDGDGIVR			14				7	21
VHTVVLNDPGR		13	28	16				57
VSAGLAENLSLSEAWSK			14	16				30
YQWDQGYFQQEIYR		13	14	16	8		7	58
YQWDQGYFQQEIYRR		13	14	16	8		7	58
comp65370_c1_seq1_4	56327.5	224	208	340	81		36	889
ADVPFR		14		17				31
AGSMDNGDGIAVGWLGHPVFR		14	13	17			6	50
AGSMDNGDGIAVGWLGHPVFRDK		14						14
AGSMDNGDGIAVGWLGHPVFRDKEGR					9			9
AQLGEIFELDR		14	13	17	9			53
AQLGEIFELDRATLK			13	17				30
DVFAGIDPDLDSQVEFGTFQK			13	17	9		6	45
DVFAGIDPDLDSQVEFGTFQKIGDPTTR				17				17
FQQEIYR				17				17
GDPTTR				17				17
GLPWYR		14	13	17				44
IGDPTTR		14	13	17				44
LAFYDYIGNNPAK		14	26	17	9		6	72
LLSVHIMHTALVSGWAGSMVLYELAVFDPSDPVLDPMWR				17				17
MPTFFETFPVVLVDGDGIVR		14	13	17	9			53
PFR		14						14
PWYR			13	17				30
QGMFVIPFMTR		28	13	17	9		6	73
RAQLGEIFELDR		14						14
RMPTFFETFPVVLVDGDGIVR		14		17	9			40
VHTVVLNDPGR		14	26	17				57
VSAGLAENLSLSEAWSK			13	17				30
YQWDQGYFQQEIYR		14	13	17	9		6	59
YQWDQGYFQQEIYRR		14	13	17	9		6	59
comp65483_c0_seq1_1	15402.8	16	16	9	4		1	46
ASPPPVAAVHPATIR		4						4
FFETFAAPFTK		4	4	3				11
FFETFAAPFTKR		4	4	3	2			13
MASPPPVAAVHPATIRGLGGSSLAGTR		4	4	3				11
SVYFDLEDIPNTTGQWDLYGSDSPSPYNSLQSK			4		2		1	7
comp66458_c0_seq1_1	33932.3	20						20
GPEFATIVNSVTSK		8						8
TFDVCFQQLK		4						4
VATPQQAQEVHVAVR		4						4
WVILGHSERR		4						4
comp66653_c0_seq2_2	7898.27	9	9	30				48
DAIIGAVPK				5				5
MIEPVVIELAQQYAGK		3	3	5				11
PTVIIFK				5				5
SIPTVIIFK		3	3	5				11
SIPTVIIFKNGEK				5				5
VNTDESPSIATQYGIR		3	3	5				11
comp66680_c0_seq1_2	7860.18	30		35				65
EAIIGAVPK				5				5
MITPTIDEIAK		10		10				20
MITPTIDEIAKEYAGK		5		5				10
PTVIIFK				5				5
SIPTVIIFK		5		5				10
STIVSSLDKFL		5						5
VNTDNCPSIATQYGIR		5		5				10
comp6678_c0_seq1_1	9141.39	4						4
GDVEVPGWLEGLPLAPEYHPTETEFADPIAYISK		2						2
MGDVEVPGWLEGLPLAPEYHPTETEFADPIAYISK		2						2
comp66911_c0_seq1_1	40624.6	144	169	169				482
CLLNTK		12						12
DNTYVYMCGLK		12	13	13				38
EGQSIGVIADGVDSNNKPHK				13				13
GIDDIMTSLAAEDGIDWITYKR		12	13	13				38
GVCSNFLCDLKPGAEVK		12	13	13				38
ITGDDAPGETWHMVFSTEGEVPYR		12	13	13				38
ITGPVGKEMLMPK			13	13				26
KAEQWNVEVY		12	13	13				38
KDNTYVYMCGLK			13					13
LDFAVSR		12	13	13				38
LVYTNDQGEIVK		12	13	13				38
LYSIASSALGDFGDSK		12	13	13				38
MAEYAEELWDLLKK		12	13	13				38
MATAVTAAVSLPSSK				13				13
MYIQTR		12	13	13				38
RLVYTNDQGEIVK		12	13					25
comp66934_c0_seq1_2	40002.2	16	16			9		41
FVEPVYTALRDEFR		4	4			3		11
ILFDVPNSR		4						4
LGTPAQTLYMVMDTGSDAAWVPCDGCAR			4					4
SAVPVGPGQQILGTGNYVVR						3		3
SSLYFVNLTSISIGR		4						4
STPLLYSPR		4	4			3		11
SYYFSGSLK			4					4
comp67176_c1_seq1_1	19351	16	9	16				41
EAASNSMIYSYK				4				4
IQGHSDVFK			3					3
LTEDQAQK		4						4
MGEDAIIGIIDSGIWPESNSFSDK			3	4				7
MGEDAIIGIIDSGIWPESNSFSDKGLGAIPSR		4		4				8
SWDYLGLPLHTSSNDLLAQSK		4	3	4				11
TSVYIFYMGETK		4						4
comp67209_c0_seq1_1	17119.3		42					42
DNNLLGKFELSGIPPAPR			12					12
EQVFSTYSDNQPGVLIQVYEGER			6					6
GVPQITVCFDIDANGILNVSAEDK			6					6
ITITNDKGR			6					6
NALENYAYNMR			6					6
NTTIPTKK			6					6
comp67436_c0_seq1_1	48241.9	572			210	90	169	1041
AWEWNGPIR		22			14	9	13	58
AWEWNGPIRK		22					13	35
CGEYLDAIGVNVVSFGSQLGTPLGDK							13	13
CGEYLDAIGVNVVSFGSQLGTPLGDKVK		22						22
DGYILGFHGR		22			14	9	13	58
FGGNGGGNTQEITVK					28			28
GAQSHFYVPVQSGK		22			14		13	49
GDEYLISIR		22						22
GFYGR		22						22
GGNSWQYDGPIEK		22				9	13	44
GTTGIYNYPTPVVTSITFVTNKR		22			14		13	49
GTTGSFNGHSVISSIVFVSNK		22						22
GTTGSFNGHSVISSIVFVSNKR					14			14
GYILGFHGR		22						22
HGAVVDSLIFTNTK		44			14			58
HGAVVDSLIFTNTKDGK		22						22
IAGFFGR		22			14	9		45
ITGFYGR		22			14	9		45
IVLNYGSVIDSISFGSTK		22			14	9	13	58
LGQWGGYGGK		22				9		31
LPDFVSPI		22			14			36
QGQYVDAIGFSVVSSK		22				9	13	44
QGQYVDAIGFSVVSSKLPDFVSPI							13	13
SYGPYGDGGGTGFSLPLEGGR		22			14		13	49
SYGPYPYGGR		22			14	9	13	58
TYGPYGNESGDKFSYSVK		22			14		13	49
VGVWGGK		22						22
WDGPTDK		22						22
YGPYGNESGDKFSYSVK		22						22
YPYGGR						9		9
comp67610_c0_seq1_1	20885.8						1	1
DVSVIGGTGDFFMTR							1	1
comp67655_c0_seq1_2	23094.7	121		80	72			273
AKESAQDILNVK		11			8			19
DLDLPLK		11		8				19
DLDLPLKNR		11		8	8			27
ELTNTLFSK		11			8			19
ELTNTLFSKLDDLDHAAK		11		16	8			35
ESAQDILNVK		11		8	8			27
FFIQPLPPTEAAK		11			8			19
FFIQPLPPTEAAKR		11		8	8			27
GDVIAK					8			8
PPPPSGGLLGTLNSDQPR				8				8
QWPYVK		11		8				19
SVLGDVIAK		11		8	8			27
VGPPPPPSGGLLGTLNSDQPR		11		8				19
comp67699_c0_seq1_3	21068.5				4			4
ASGVSYSSVVK					2			2
STYQVAALPMDAR					2			2
comp67699_c0_seq2_3	21068.5	20						20
ASGVSYSSVVK		8						8
IAPFASISAAMASSPLGTKEAVQTEK		4						4
NMGEILKASGVSYSSVVK		4						4
STYQVAALPMDAR		4						4
comp67751_c0_seq1_3	28805.2			9				9
DTEGHGTHTASTAAGAVVPEAGFYEFAR				3				3
SQASSPTASIVFR				3				3
YGGVSLYSGEALAGANYSLVYAGDCGSR				3				3
comp67787_c0_seq1_2	19599.1						132	132
AGGGSVPGTGSGTTAGPGFNTGGLPG							11	11
EVDVIDGGVLK							11	11
FGYTFFR							11	11
IKEVDVIDGGVLK							11	11
MTTVDDMGTVAK							11	11
SIVMYEIEDQHASNEK							11	11
TMPDFLK							11	11
TMPDFLKDIK							11	11
VAVLDHDER							11	11
VLDHDER							11	11
VTGDGSVGTTFDLWNLPGADFDWYK							11	11
VTGDGSVGTTFDLWNLPGADFDWYKEK							11	11
comp67866_c0_seq1_1	19254.8				4	1		5
GACLAGPPCYMNLTSDGSGR					2			2
GNLDIFSGR					2	1		3
comp67884_c0_seq1_2	19254.8	15	12	9				36
CVYTVYIR		3	3	3				9
GNLDIFSGR		3	3	3				9
SPYSLEAIR		6	3	3				12
YTVYIR		3	3					6
comp67948_c0_seq1_1	33692.2		56	25				81
AGLPYPFK			7					7
ELPVGPNNPWDTMLASNFYYR				5				5
EWATCR			7					7
IAVIGALYEFGKPDYFLSK			7	5				12
LSSAVLQNAVHEIK			7	5				12
LTHGLETLVWTGVR			14	5				19
VEVYCPTQELQLPANEGDGAAQSY			7	5				12
WKDGGFIFINGVR			7					7
comp68003_c0_seq1_1	23838	4						4
IFPRPTSGPLRPIVR		2						2
SLEGLQANVQR		2						2
comp68041_c0_seq1_1	33692.2	16	56					72
AGLPYPFK			7					7
ELPVGPNNPWDTMLASNFYYR		4						4
EWATCR			7					7
IAVIGALYEFGKPDYFLSK		4	7					11
LSSAVLQNAVHEIK			7					7
LTHGLETLVWTGVR		4	14					18
VEVYCPTQELQLPANEGDGAAQSY			7					7
WKDGGFIFINGVR			7					7
WQVELLK		4						4
comp68185_c0_seq3_1	10647.2					25		25
DRYGNVIPVGFNEGDTVLLPEYGGTEVK						5		5
FLPSLNR						5		5
LGDKEYCLFRDEDILGTLRD						5		5
TSAGILLPEK						5		5
VVAVGPGAR						5		5
comp68275_c0_seq1_3	39962.9		16					16
AAEDPEFETFYTK			4					4
AWMAAQDQPHENLVFPEEVLPR			4					4
AYDFVSQEIR			4					4
NILLNEGIR			4					4
comp68275_c0_seq1_4	53749.1	208	120	130				458
ALYFGGVYDTWAPGGGDVRK				10				10
APWLEPLRGPNGLDLGR		13	10	10				33
AQGPTGLGK		13		10				23
DIQPWQER		26	20	20				66
DIQPWQERR		13	10					23
DQETTGFAWWAGNAR		13	10	10				33
FWDLR		13	10	20				43
FYPVETLFNGTLALTGR		13						13
FYPVETLFNGTLALTGRDQETTGFAWWAGNAR		26						26
GIDRDFEPVLSMTPLN		13	10	10				33
GPNGLDLGR		13						13
ITNLTLSPSVIFGYLLK		13		10				23
LGANVGSAQGPTGLGK		13	10	10				33
LINLSGK			10					10
SAEYMTHAPLGSLNSVGGVATEINAVNYVSPR		13	10	10				33
SMTPLN			10					10
SPTGEVIFGGETMR		13	10	10				33
comp68325_c0_seq1_4	47371.1	72	90	64		30		256
DGKTNLYTTTLTMR				8				8
EAAAVGIIR				8		5		13
FNTASIK			9					9
GGPYSTK						5		5
GVIFFGGGPYS		8						8
GVIFFGGGPYSTK		8	9	8		5		30
LEMSIYDAVTSAFAK		8						8
LEMSIYDAVTSAFAKEAAAVGIIR			9					9
LNIAPIMALCLPSKR		8	9	8				25
SMTFNPKPGEPSYEYFVQLLSIR		8	9					17
SPLALPTQLSSK		8	9	8		5		30
STVPMIEFVFASAER		8	9					17
STVPMIEFVFASAERGPTR				8				8
TDIPLSHTALFSNPK		8	9	8		5		30
TNLYTTTLTMR			9			5		14
VCFNTASIK			9	8				17
VNNKPVPINSTLLNLDRNTGNYGTK		8						8
comp68329_c0_seq1_1	7860.18	30	24	35				89
EAIIGAVPK			4	5				9
MITPTIDEIAK		10	8	10				28
MITPTIDEIAKEYAGK		5	4	5				14
PTVIIFK				5				5
SIPTVIIFK		5	4	5				14
STIVSSLDKFL		5						5
TPTIDEIAK			4					4
VNTDNCPSIATQYGIR		5		5				10
comp68373_c0_seq1_2	17797.4			4		2		6
AYTVQFGTCK				2				2
FAR						1		1
LATTNANFAR				2		1		3
comp68463_c0_seq1_1	14386.7						4	4
LAVNLIPFPR							2	2
MMLTFSVFPSPK							2	2
comp68473_c0_seq1_2	16642.8	9	9	9				27
GVDVELVPVNLR		3	3	3				9
NPFGQIPALVDDDLTLFESR			3	3				6
VLTCAYEK		3						3
YQDQGTDLLR		3	3	3				9
comp68486_c0_seq2_1	12398.2	25	48	16				89
EVDEQMINVQNK		5	6	4				15
IASTFIGNSTSIQEMFR		5						5
IASTFIGNSTSIQEMFRR		5						5
NMMCAADPR			6	4				10
NSSYFVEWIPNNVK		5	6	4				15
SSICDIPPK			6					6
TASAMFR			6					6
VSEQFTAMFSR			6					6
YLTASAMFR		5	12	4				21
comp68488_c1_seq2_1	8914.2				1			1
VEAYWPGLFAK					1			1
comp69000_c0_seq2_3	10522.5						12	12
IGPTEFFKDLEK							3	3
MVYIPEGEFLSR							3	3
PEGEFLSR							3	3
VYIPEGEFLSR							3	3
comp69037_c0_seq1_1	21956.3					9		9
AFMDATGGLWR						3		3
FPSELELEQAFHQGK						3		3
LWQVPETLPDEVLGK						3		3
comp69607_c0_seq1_3	25197.2		1					1
SSVLLDVKPWDDETDMK			1					1
comp69683_c0_seq1_1	7992.63	4	9	4	4	4	4	29
GFGFITPDDGSEDVFVHQSSIK		2	3	2	2	2	2	13
SLGEGENVEYAVER		2	3	2	2	2	2	13
WFNGTKGFGFITPDDGSEDVFVHQSSIK			3					3
comp69828_c0_seq1_1	20166.8			9				9
AIVVHADPDDLGR				3				3
QIPLSGPTSILGR				3				3
VACGVIGLRE				3				3
comp70086_c0_seq1_1	20241.6			4				4
ITPSWVAFTDTER				2				2
NQAAVNAER				2				2
comp70102_c0_seq1_2	20241.6		4					4
ITPSWVAFTDTER			2					2
NQAAVNAER			2					2
comp70239_c0_seq1_2	33932.3				16			16
HIIGEDNQFIGK					4			4
NVSEEVASK					4			4
VATPQQAQEVHVAVR					4			4
WVILGHSER					4			4
comp70325_c0_seq1_1	53751.5		728	702	675			2105
AHGGVSVFGGVGER			26					26
AMNLDEESK			26	26				52
AVAMSATDGLTR			26	26	25			77
DVNEQDVLLFIDNIFR			26	26	25			77
EGNDLYIEMK					25			25
EGSITSIQAVYVPADDLTDPAPATTFAHLDATTVLSR			26	26	25			77
ESGVINEQNLAESK			26	26	25			77
FVQAGSEVSALLGR			26	26	25			77
GIYPAVDPLDSTSTMLQPR			26	26	25			77
GMEVIDTGTPLSVPVGGATLGR			26	52	25			103
IERFLSQPFFVAEVFTGSPGK					25			25
IFNVLGEPVDNLGPVDTR			26	26	25			77
IGLFGGAGVGK			26	26	25			77
IVGEEHYETAQR			26	26	25			77
IVQIIGPVLDVAFPPGK			26	26	25			77
LSIFETGIK			26	26	25			77
MPNIYNALIVK				26	25			51
MPSAVGYQPTLSTEMGSLQER			26	26	25			77
MSATDGLTR					25			25
PTTSGPGVSTLEEK			26					26
QINVTCEVQQLLGNNR			26	26				52
SAPAFIQLDTK			26	26	25			77
SEVSALLGR			26					26
STLEEKNQGR					25			25
TNPTTSGPGVSTLEEK			26	26				52
TNPTTSGPGVSTLEEKNQGR			26	26	25			77
TREGNDLYIEMK			26		25			51
TTSPIHR			26	26	25			77
TVLIMELINNIAK			26	26	25			77
VALVYGQMNEPPGAR			26	26	25			77
VGLTALTMAEYFR			26	26	25			77
VKQTLQR			26	26				52
VRAVAMSATDGLTR			26					26
VVDLLAPYR				26	25			51
VVDLLAPYRR				26				26
YKELQDIIAILGLDELSEEDR					25			25
comp70325_c0_seq1_2	14646.7		16	9				25
GSDIDLQEAQETLEIAEANLSK			4					4
IGNNEITILVNDAER				3				3
IIWDSEVK				3				3
IRPDDQWVTMALMGGFAR			4	3				7
TLNLCVLTPNR			4					4
TRVEAANTIS			4					4
comp70325_c0_seq1_7	29724.6		800	897	288	408	192	2585
AAFR			20	23				43
AGVKDYK			20	23	16	17		76
ALRLEDLR			20	46	16	34	24	140
AQAETGEIK			20	46	32	17	12	127
AVYECLR			20	23				43
AYVGFK			20	23	16	17	12	88
CYDIEPVAGEENQYICYVAYPLDLFEEGSVTNMFTSIVGNVFGFK				23				23
DDENVNSQPFMR			20	23	16	17	12	88
DTDI			20	23				43
DTDIL			20	23				43
DTDILAA			20					20
DTDILAAFR			20	46	16	34		116
EDLR			20					20
EGLMSPKTETK					16			16
FQGPPHGIQVER			20					20
FVFCAEALYK			20	23		17		60
GGLDFTK				23				23
GGLDFTKDDENVNSQ			20					20
GGLDFTKDDENVNSQPFMR			20	46	16	17	12	111
GHYLNATAGTCGEK						17		17
GPPHGIQVERDK						17	12	29
GRPLLGCTIKPK			20	23				43
GVKDYK			20	23				43
IPPAYSK			20	23	16	17	12	88
IPPAYSKTFQGPPHGIQVER			20	23				43
IQVER						17		17
LAAFR			20	23		17	12	72
LEDLRIPPAYSK			20	23	16			59
LGLSAK			20	23				43
LNKYGRPLLGCTIKPK				23				23
LTYYTPE			20					20
LTYYTPEYETK			20	23	16	17	12	88
LTYYTPEYETKDTDILAAFR			20	23	16	17	12	88
PAYSK			20					20
PPAYSK			20	23				43
QGPPHGIQVERDK			20			17		37
TETKAYVGFK						17		17
TFQG			20					20
TFQGPPHGIQVER			40	46	16	17	12	131
TFQGPPHGIQVERDK			20	23	16	17	12	88
TGTWTTVWTDGLTSLDRYK			20					20
VFCAEALYK				23				23
VGFK			20		16	17	12	65
VTPQPGVPPEEAGAA				23				23
VTPQPGVPPEEAGAAVAAESSTGTWTTVWTDGLTSLDR			20	23	16	17	12	88
VTPQPGVPPEEAGAAVAAESSTGTWTTVWTDGLTSLDRYK			20	23	16	17	12	88
VYECLR			20					20
YECLR				23				23
YGRP			20					20
YGRPLLGCTIKPK			20	23				43
YVGFK				23				23
comp70509_c0_seq1_1	43658.8		238		288	81	156	763
AAALNI			14					14
AAALNIVPTSTGAAK			14		16	9	12	51
ADVKIVDNETISVDGIPVK			14					14
AVALVLPQLK			14		16		12	42
DEEFGIVK			14					14
GADIPTYVLGVNEGDYNHEVSNIVSNASCTTNCLAPFVK			14					14
GILDVCDAPLVSVDFR					16			16
GITAEDVNAAFR					16	9	12	37
GTMTTTHSYTGDQR			14		16	9	12	51
IVDNETISVDGIPVK			14		32	9	12	67
KGITAEDVNAAFR					16			16
KNSPLDVIVVNDSGGVK			14					14
KVIITAPAK			14				12	26
LLDASHR			14		16	9	12	51
LPSKSSHSHLTSCFFK					16			16
NSPLDVIVVNDSGGVK			14		16	9		39
PTSTGAAK							12	12
TISVDGIPVK			14		16			30
VIITAPAK			14		16	9	12	51
VMDEEFGIVK			14		16		12	42
VMDEEFGIVKGTMTTTHSYTGDQR					16			16
VPTPNVSVVDLVVNVEK					16	9	12	37
VPTPNVSVVDLVVNVEKK			14		16		12	42
YDSMLGTFK			14		16	9	12	51
comp70641_c0_seq1_3	16505.8	4		25	25		120	174
ATLVVTPK					5		10	15
EGDGISVGSVR							10	10
ERIDAADEESK				5				5
FWGGIKESSDLFPK				5				5
IDAADEESKTVAYSAIDGELATFYK							10	10
IFPDQFK					5		10	15
IMLEFAVK					5		10	15
PDQFK							10	10
SIEIVEGDGISVGSVR							10	10
TFNGLDAYLAEA				5			10	15
TVAYSAIDGELATFYKDFK		2					10	12
WVIEYEK							10	10
WVIEYEKANEEVPEPK				5	5		10	20
YGEAIPIVTFVK		2		5	5		10	22
comp70777_c0_seq1_1	22005.4	60		56	54	48	48	266
AAVTPAFVEQFPGVNGLGISLAR		6		7	6	6	6	31
AVLGGTN		6		7	6	6	6	31
FLDEAQVK							6	6
FLDEAQVKK		6			6			12
GAVGPAGYPCK		6		7				13
LDEAQVKK		6						6
LDLAVDGVVPLHTHPGASEVLVVSEGSIYAGFVSSANGVYYK		6		7	12	6	6	37
LKAVLGGTN				7	6	6	6	25
PAFVEQFPGVNGLGISLAR		6		7				13
TFLDEAQVKK		6				6		12
TTFLDEAQVK		6		7	6	6	6	31
TTFLDEAQVKK		6		7	12	12	12	49
comp70788_c0_seq1_1	20614.8	340	266	285	81	72	90	1134
APAQASMVAPFTGLK		17						17
AYKPPGY			14					14
AYPNYFIR		17	14	15	9	8	9	72
AYPNYFIRIIGFNK						8		8
EHNKSPGYYDGR		17	14	15				46
EISYLMR		34	28	15		8	18	103
FETLSYLPQLSQEELAK		17	14	15	9	8	9	72
FETLSYLPQLSQEELAKEISYLMR		17			9	8		34
GFNK				15				15
IIGFNK				15				15
IIGFNKLR		17						17
KAYPNYFIR			14	15				29
KFETLSY				15				15
KFETLSYL			14					14
KFETLSYLPQLSQEELAK		17	14	15	9	8	9	72
KLSNDLSTLPSNGGR							9	9
LPMYGCMDPAQVLLEVEECK		17	14		9			40
LPMYGCMDPAQVLLEVEECKK		17	14	15			9	55
LSNDLSTLPSNGGR		17		15	9			41
PNYFIR		17	14	15				46
QVQCISFIAYKPPGY		17	14	15				46
SGWIPCLEFCNIGFVYR		17	14	15	9			55
SGWIPCLEFCNIGFVYREHNK		17	14	15				46
SPGYYDGR		17	14	15			9	55
SPGYYDGRYWTMWK		17	14	15	9	8	9	72
SYLMR		17	14	15		8		54
YWTMWK		17	14	15	9	8	9	72
comp70802_c0_seq1_2	24327.8		36	9		9		54
AWWENISCRPAFK			6					6
DAEVELVPVNLQAGEHK			6					6
HVKAWWENISCRPAFK			6					6
NPFGQIPALVDGDLTLFESR			6	3		3		12
SPDYLATK						3		3
VLDVYEER			6	3		3		12
YLAGDDYSLADLHHQPYTFYLMNSPK			6	3				9
comp70802_c0_seq1_5	24327.8	4	36		20		25	85
AWWENISCRPAFK			6				5	11
DAEVELVPVNLQAGEHK			6					6
HVKAWWENISCRPAFK			6					6
NPFGQIPALVDGD					4			4
NPFGQIPALVDGDLTLFESR		2	6		4		5	17
SPDYLATK					4		5	9
VLDVYEER		2	6		4		5	17
YLAGDDYSLADLHHQPYTFYLMNSPK			6		4		5	15
comp70914_c0_seq1_1	24292.7	72	117	130				319
AVVSEQTK				10				10
ESGSTVAVVSEQTK		8	18	20				46
FIVGGNWK		8	9	10				27
GETLEQR		8						8
GGAFTGEVSAEMLVNLGIPWVILGHSER				10				10
HFELRK				10				10
IIYGGSVTGANCR		8	9	10				27
LLRPDFHVAAQNCWVR		8		10				18
NEFVGDK			9					9
SLVKESNEFVGDK		8	9	10				27
VATPEQA			9					9
VATPEQAQEVHFELR		8	18	10				36
VATPEQAQEVHFELRK		8	9	10				27
VAYALSQGLK				10				10
VIACVGETLEQR		8	9	10				27
VSNWDNVVIAYEPVWAIGTGK			9					9
WLHDNVSADVASSVR			9					9
comp71090_c0_seq1_2	39801.9					30		30
AYLFSDPSPAATILFAGTK						5		5
NVGPAGTYK						5		5
SYTVTFAASSKPSGTSSFGR						5		5
TLTNVGPAGTYK						5		5
VTVEAPQDVK						5		5
VTVEPSELSFSSESDKK						5		5
comp71090_c0_seq2_2	39801.9				81			81
AGGAGMILANTDANGEELVADAHLLPAAGVGQRNGEAIK					9			9
AYLFSDPSPAATILFAGTK					9			9
ELNYPSFAVPFATEISGGGSSSGGVITTK					9			9
HLVGSPIAVTWT					9			9
SALMTTAYITDK					9			9
TLTNVGPAGTYK					9			9
VGVRPSPVVAAFSSR					9			9
VTVEAPQDVK					9			9
VTVEPSELSFSSESDKK					9			9
comp71189_c0_seq1_1	39761.8				64		42	106
AIR							6	6
AYLFSDPSPAATILFAGTK					8			8
ELNYPSFAVPFATEISGGGSSSGGVITTK					8			8
GAHSDWSPAAIR							6	6
HLVGSPIAVTWT					8		6	14
SALMTTAYITDK					8		6	14
TLTNVGPAGTYK					8		6	14
VGVRPSPVVAAFSSR					8			8
VTVEAPQDVK					8		6	14
VTVEPSELSFSSESDKK					8		6	14
comp71337_c1_seq1_1	17272.5				9	16	36	61
AGMEDGVLTVTVPK							6	6
AGMEDGVLTVTVPKVEAK							6	6
ETQEAHVFQVDLPGLKK						4		4
FRLPENAK					3		6	9
LPENAKVEEVK						4		4
NSVFSDAWDPFNGFPFNTTSLATSGNTGSEAR					3	4	6	13
VDWKETQEAHVFQVDLPGLK							6	6
VLQISGER					3	4	6	13
comp71498_c0_seq1_2	27152.1		2					2
GATWSLDVPAGTTGAR			1					1
PAGTTGAR			1					1
comp71583_c0_seq1_1	14378.5			1		2	4	7
MAVSSAVPSLCTLKPSPIVK							2	2
PEGK						1		1
VAQPFGPGGGMVLPEGK				1		1	2	4
comp71626_c1_seq1_2	27105.8	16						16
LVPLDLANRPAWYK		4						4
LYMSYICPYAQR		4						4
YGPFVLDLK		4						4
YIDEQFEGPK		4						4
comp71952_c0_seq1_2	22770.1	117	192	143	108	77	42	679
AQVEEFYAITWTSPKEQIFEMPTGGAAIMR				11				11
AQVEEFYAITWTSPKEQIFEMPTGGAAIMREGPNLLK					9			9
DGVYPEK			12					12
DGVYPEKVNEGR		9	12	11	9	7	6	54
EGPNLLK		9	24		9		6	48
EKVNEGR		9				7		16
EQIF						7		7
EQIFEMPTGGAAIMR		9	12	11	9	7	6	54
EQIFEMPTGGAAIMREGPNLLK			12					12
GVGVNFR			12	11				23
IKYQFYR		9						9
KAQVEEFYAITWTSPK		9	12	11			6	38
KEQCLALGTR		9	12	11				32
MAMTTTTHASLATPSLSTPVSSSR					9			9
NANPIEVK			12	11	9	7		39
NANPIEVKFTGK				11				11
PEKVNEGR		9	12		9	7		37
PNGEVQYLHPK			12					12
QGVGVNFR		9	12	22	18	14	12	87
QVYDL			12	11	9	7		39
VFPNGEVQYLHPK		18	12	11	9	7	6	63
YPEKVNEGR		9			9			18
YQFYR		9	12	11		7		39
comp71987_c0_seq3_1	21072.5						25	25
ASSVSYSSVVK							5	5
IAPFASISAAMASSPLGTKEAVQTEK							5	5
IEIECIAALS							5	5
STYQVAALPMDAR							5	5
YFPAPAPAR							5	5
comp72073_c0_seq1_1	29333.3	30			16	25		71
AGGLGDLKYPLVSDITK						5		5
GLFIIDKEGVIQHSTINNLAIGR		5			4	5		14
GSKEYFAAI		5						5
LNTEVLGVSIDSVFSHLAWVQTDR					4			4
SVAQSYGVLIPGQGIALR		5			4	5		14
SVDETLR		5				5		10
YPLVSDITK						5		5
YVILFFYPLDFTFVCPTEITAFSDR					4			4
YVQENPDEVCPAGWKPGEK		10						10
comp72083_c0_seq1_2	29291.2		25	25			9	59
AGGLGDLKYPLVSDISK			5	5				10
GLFIIDKEGVIQHSTINNLAIGR			5	5			3	13
GSKEYFAAI			5					5
LSDYLGK				5				5
SVAQSYGVLIPGQGIALR			5	5			3	13
SVDETLR			5	5			3	13
comp72157_c1_seq1_1	23507.8				4	49	16	69
ESGSTVAVVSEQTK						7	4	11
LLRPDFHVAAQNCWVRK						7		7
SLVKESNEFVGDK						7		7
VATPEQAQEVHFELR					2	7	4	13
VATPEQAQEVHFELRK					2	7	4	13
VAYALSQGLK						7		7
VIACVGETLEQRESGSTVAVVSEQTK							4	4
WLHDNVSADVASSVR						7		7
comp72197_c0_seq2_1	17110.4	4			4	4		12
VLDVYEER		2			2	2		6
YQDQGTDLLR		2			2	2		6
comp72281_c0_seq1_2	23264.9	25	20					45
EGPCEEEEKPSLLEK			4					4
IEEGPCEEEEKPSLLEK		5	4					9
IESLPVVVTPEPEEK		5	4					9
LSGEKTEEEVK		5	4					9
MDDEQQHHHEPAVVEEEVK		5						5
VKIEEGPCEEEEKPSLLEK		5	4					9
comp72349_c0_seq1_3	43924.8		49					49
DGWYPPGHGDVFPSLFNSGK			7					7
IFNTNNLWVNLK			7					7
INPTNPSIELGPEFKK			7					7
LVFEDFVPLPCK			7					7
SIPSIIELDSLK			7					7
VPLVLMNSFNTHDDTLK			7					7
VQLLEIAQVPDAHVNEFK			7					7
comp72367_c0_seq2_4	18956.7			36				36
ILDIQPEEIHQR				6				6
LLYECAPMSFLVEQAGGK				6				6
TLLYGGIYGYPR				6				6
VPLFIGSLEEVEK				6				6
VPLFIGSLEEVEKLEK				6				6
YMDDLKDPGPSGKPYSAR				6				6
comp72509_c0_seq2_1	17110.4		4				9	13
AWWEDISSRPAFKK							3	3
VLDVYEER			2				3	5
YQDQGTDLLR			2				3	5
comp72691_c0_seq1_1	23974					56	25	81
AVDPGLVYDISSR						7		7
SALMTTAYVDDNTDRPLK						7		7
SALMTTAYVDDNTDRPLKDAATGGSSSPFDHGAGHIDPSR							5	5
SPIVLTWLPPL						7	5	12
SPQPSPEFGSLIWSDGVHSVR						7	5	12
TAGELNYPALSVVFSDQRPASAVTLR						7	5	12
TAGELNYPALSVVFSDQRPASAVTLRR						7	5	12
TSSTHNCNNTLFR						14		14
comp72771_c0_seq2_1	23770.8			42				42
EKPGVE				6				6
EKPGVELVK				6				6
GFSLEELK				6				6
QWQNYVKTWFNQPAR				6				6
SLEGLQANVQR				6				6
TWFNQPAR				6				6
VFPRPTAGPLRPIVHGQTLK				6				6
comp73370_c0_seq1_5	26272.7	9	9	16	16			50
AYPSWTPAAIK				4				4
LMFSADEQR		3	3	4	4			14
SALMTTAYNVDNSGEIIGDLATGK			3	4	4			11
SSGVPSLGAITWTDGLHVVR		3	3	4	4			14
SWSGANCSALAMASPGDLNYPSFSVVFKPEAGTVEYHR		3						3
TVTNVGGSSDAVYEVEVEAPAGLVDVEVSPAK					4			4
comp73437_c0_seq1_1	14378.5		1		1			2
VAQPFGPGGGMVLPEGK			1		1			2
comp73551_c0_seq2_1	18608.8	16						16
DAISLDFGDAYGYEVYAPR		4						4
ICYLYLLR		4						4
LDNPSSGTFER		4						4
QGSDGWKPEWVK		4						4
comp73608_c0_seq1_4	52578.5			56			30	86
DEAVISMDRR							5	5
GKCDVPFSYQQLDTFTDGTQIVK				7				7
IYDEAVISMDRR				7			5	12
LQVEETIISR							5	5
NEIVPMSDGSIR				7			5	12
VADNAGNEADTHLLELK				7				7
VSDDVIALR							5	5
VTLELLATR				7				7
YLSSQIAHGQIR				7			5	12
YLYHVNTEETPNLLVFSGDEITSPCAKFEVEAAK				14				14
comp73746_c2_seq1_4	48018.1	210		169				379
AAQIFCNPK		14		13				27
AILNLSLR		14		13				27
DISDAHYK				13				13
GGENILVICDTYTPAGEPIPTNK		14						14
GGENILVICDTYTPAGEPIPTNKR		14		13				27
GYLEDR		14						14
HETADINTFSWGVANR		14		13				27
HQEHISAYGEGNER				13				13
ITEQAGVVLSLDPKPIQGDWNGAGCHTNYSTK		14		13				27
LDTKPITDK		14						14
LEDLLK		14						14
LTGKHETADINTFSWGVANR		14		13				27
NSTVSR		14						14
RPASNMDPYVVTSLLAETTILFEPSLEAEALAAK		14		13				27
RPASNMDPYVVTSLLAETTILFEPSLEAEALAAKK				13				13
TISRPVEDASELPK		14		13				27
VFALQSDNSTVSR		14						14
WNYDGSSTGQAPGEDSEVILYPQAFYK				13				13
WNYDGSSTGQAPGEDSEVILYPQAFYKDPFR		14		13				27
comp73816_c0_seq3_1	16486.1	20	16					36
AARAEISSALNQMK		4						4
AEISSALNQMK		8						8
ALDSQIAALSDEIVKK		4	4					8
ASLSNVKDTSSEVK			4					4
FMDERDAAIR			4					4
QLEEQAAAVMK		4	4					8
comp73819_c0_seq1_1	13807.7	30	40	25	28	15	24	162
AAAKPPPIGPK			5					5
EAVAAAKPPPIGPK		10	10	5	8	6	8	47
ESYWFNGVGSVVAVDQDPCTR			5	5				10
ESYWFNGVGSVVAVDQDPCTRYPVVVR		5						5
EVQEVK					4	3		7
FDKVNYAGV			5					5
FDKVNYAGVSTNNYALDEVQEVK		5	5	5	4	3	4	26
LDEVQEVK					4			4
VNYAGVSTNNYALDEVQEVK		5	5	5	4		4	23
VQEVK							4	4
YPVVVR		5	5	5	4	3	4	26
comp73860_c0_seq10_2	23003.3	24	24	20				68
AGPWYYK		4	4	4				12
GPATLANWFK		4	4	4				12
LGLSEPPFR		4	4					8
LYVTIGGK		4	4	4				12
WLGLSEPPFR		4	4	4				12
YYK		4	4	4				12
comp73900_c0_seq1_3	29974.3	216	154	192	15		30	607
ALALRDK		12						12
ALQNIIR		12	11	12	3		5	43
ANLLYLLSR		12	11	12	3		5	43
DDFVVR		12	11					23
DKANLLYLLSR		12	11	12			5	40
DNGPCTWLSVSDYFSR		12	11	12				35
DYFSR				12				12
FITCPTPR		12	11	12				35
GITPSHTNKYPTVNVVNAINQGLGVNTAVLHCGSVMLER		12	11					23
IMNVRLCVDITATK		12	11	12			5	40
IPFDPK		12	11	12				35
ITCPTPR		12						12
KDDFVVR		12	11	12	3		5	43
LCVDITATK		12	11	12				35
LLYLLSR			11					11
LQNIIR		12		12	3			27
NLLYLLSR		12		12				24
PFDPK		12		12				24
QNIIR		12	11	12	3		5	43
SSTCPASVK		12	11	12				35
YPTVNVVNAINQGLGVNTAVLHCGSVMLER				12				12
comp73900_c0_seq3_3	26970.9	56		49				105
ANLLDLLSK		7		7				14
FITCPQPRPSVCAESVK		14		7				21
LCVDITATK		7		7				14
QNDFTVSFLAR		7		7				14
SALLPIINELNK		7		7				14
WPGGLCARPGDCCFPK		7		7				14
YFYAGIK		7		7				14
comp73900_c0_seq4_2	27169	156	169	240				565
ALELRK		12						12
ANVLDVLSR		12	13	15				40
ANVLDVLSRNGIRPSHYNTYR				15				15
DYFSR				15				15
EWEQIWIDNGDCTGLQER				15				15
FITCPTPR		12	13	15				40
FYYNALQPLISELNK		12	13	15				40
GICPK				15				15
IMNVRLCVDITATK		12	13	15				40
ITCPTPR		12						12
KANVLDVLSR		12	13	15				40
LCVDITATK		12	13	15				40
NGIRPSHYNTYR			13	15				28
NLAGAVCPGNR		12	13	15				40
SSTCPASVK		12	13	15				40
TIDVVNAINQGLGVNTAVLHCGSVMLER			13					13
VGDCCFPNTYPMQNDFTVQYMAR		12	13	15				40
WPGGICPK		12	13	15				40
YWPSFACIEGPNFK		12	13	15				40
comp73908_c0_seq1_2	27502.9	288	294					582
AINEGLR		16	14					30
ANVLDQLDFKDIQPTNHTTYK		16						16
CPSDYGTGVWESAWNTDGK		16	14					30
CSGFDPIK		16	14					30
CSGFDPIKYFTK		16	14					30
EGLR			14					14
EVER			14					14
FDFIVNR		16	14					30
FDFIVNRLIAYGWFGPR			14					14
GFDPIKYFTK			14					14
GIHLCADSTATNIVDCPSK		16	14					30
GVSNCASTIVFDPFTAEMLK		16	28					44
GWFGPR			14					14
ITTATIDCGSTGGQNIK		16	14					30
LIAYGWFGPR		16	14					30
LLLVWPGGHCNTPTPVCCR		32	14					46
LSEVER		16	14					30
LSEVERAINEGLR			14					14
MASHSAAAIALLLFLVASSATTGYSQITHFR		16						16
NGWPRFDFIVNR		16						16
SYCSGTSFSADSIEGINK		16						16
SYCSGTSFSADSIEGINKNLTGFWPNLK		16	14					30
TATIDCGSTGGQNIK		16	14					30
WFGPR			14					14
comp73920_c0_seq1_1	48208.9	572	690	572			144	1978
AGFFGR			23					23
AWEWNGPIR		22		22			12	56
AWEWNGPIRK		22	23	22			12	79
CGEYLDAIGVNVVSFGSQLGTPLGDK			23				12	35
CGEYLDAIGVNVVSFGSQLGTPLGDKVK		22		22				44
DGYILGFHGR		22	23	22			12	79
DGYILGFHGRQGQYVDAIGFSVVSSK			23					23
GAQSHFYVPVQSGK		22	23	22			12	79
GDEYLISIR		22	23					45
GFFGR			23	22				45
GFYGR		22	23					45
GGDGGRPSEEIPIKR				22				22
GGNSWQYDGPIEK		22	23	22			12	79
GTTGIYNYPTPVVTSITFVTNK				22				22
GTTGIYNYPTPVVTSITFVTNKR		22	23	22			12	79
GTTGSFNGHSVISSIVFVSNK		22						22
GTTGSFNGHSVISSIVFVSNKR			23	22				45
GYILGFHGR		22						22
HGAVVDSLIFTNTK		44	46	22				112
HGAVVDSLIFTNTKDGK		22						22
IAGFFGR		22	23	22				67
ITGFYGR		22	23	22				67
IVLNYGSVIDSISFGSTK		22	23	22			12	79
LGQWGGYGGK		22	23	22				67
LPDFVSPI		22	23	22				67
QGQYVDAIGFSVVSSK		22	23	22			12	79
QGQYVDAIGFSVVSSKLPDFVSPI							12	12
QSGK			23	22				45
SCGPYGDGGGTGFSLPLEGGR			23	22				45
SDEFVVEVR				22				22
SGGVVDSITFGYQNNWYDK			46					46
SYGPYPYGGR		22	23	22			12	79
TYGPYGNESGDKFSYSVK		22	23	22			12	79
VGGDGGRPSEEIPIKR		22	23	22				67
VGVWGGK		22	23					45
VKVGVWGGK				22				22
WDGPTDK		22	23					45
YGPYGNESGDKFSYSVK		22	23	22				67
comp73932_c0_seq1_1	13835.7	30	40	25	28	15	24	162
AAAKPPPIGPK			5					5
EAVAAAKPPPIGPK		10	10	5	8	6	8	47
ESYWFNGVGSVVAVDQDPCTR			5	5				10
ESYWFNGVGSVVAVDQDPCTRYPVVVR		5						5
EVQEVK					4	3		7
FDKVNYAGV			5					5
FDKVNYAGVSTNNYALDEVQEVK		5	5	5	4	3	4	26
LDEVQEVK					4			4
VNYAGVSTNNYALDEVQEVK		5	5	5	4		4	23
VQEVK							4	4
YPVVVR		5	5	5	4	3	4	26
comp73939_c0_seq1_2	33208	25						25
AEVLELVNQLEAK		5						5
CLVDSFYGTEFGLR		5						5
EGIIPPPELSSNINLPEFDIYGTK		5						5
NPTPAPTEAAALFGGK		5						5
NQSWLVNTYLDEDLR		5						5
comp73954_c0_seq2_1	24334.2	15						15
GIVYGKPTNQGITQLK		3						3
QGYVIYR		6						6
VLNSYWINQDSTYK		3						3
WINQDSTYK		3						3
comp73974_c0_seq1_1	20952.8	100	100		56	49	36	341
AFTNFR		10	10					20
CVDGLR		10	10					20
DTVMTIWHYHGGCQVNKVVDHDLR			10					10
GGFILEK		10	10			7	6	33
GIDALR					7			7
IMGPISTGELLLR		10	10		7	7	6	40
LGIDDLD		10	10		7	7	6	40
NPNDNPSVTFNYFK		10				7		17
NSLDDEAFR					7			7
TIEGIIDSK		10	10		7	7	6	40
VIDGSTFNYSPGTNPQATVMMLGR		10	10		7			27
VLGIDALR		10	10		7	7		34
VVDHDLR		10	10		7	7	6	40
YMGIK							6	6
comp73974_c0_seq2_1	64196	342	480	304	255	270	323	1974
AFTNFR		18	20	16				54
ASPDYVR		18		16		15	17	66
AVELMNSLDDEAFR		18	20					38
AVELMNSLDDEAFRGGFILEK			20					20
CVDGLR		18	20					38
DFGMFSPQTGQLSIVPPK							17	17
DGLLEVGVLPYNGFSYDHMYGTK			40	16	15	30	17	118
DGLLEVGVLPYNGFSYDHMYGTKVGGTIFDK					15			15
DTLSDLSPTSASQR		18	40	16	15	15	17	121
DTLSDLSPTSASQRFISEDGVINAR				16		15		31
DTVMTIWHYHGGCQVNKVVDHDLR			20					20
EDGVINAR		18	20		15	15		68
EGIIDSK				16				16
EVGWDGHLVNRSYQWVEK							17	17
FISEDGVINAR		18	40	16	15	15	17	121
FISEDGVINARAR					15			15
GGFILEK		18	20	16		15	17	86
GIDALR					15			15
GLTVLLHATASR							17	17
HTAANLLEYANPK		18	20	16	15		17	86
IFWDAAGVK						15		15
IMGPISTGELLLR		18	20	16	15	15	17	101
IVAFEPPMLQWQSAVR		18	20	16	15	15	17	101
LGIDDLD		18	20	16	15	15	17	101
LHATASR							17	17
LNAGFYSR				16				16
NPNDNPSVTFNYFK		18				15		33
NSLDDEAFR					15			15
PDYVR							17	17
SYQWVEK		18	20			15	17	70
TIEGIIDSK		18	20	16	15	15	17	101
TRPTAHGVIFWDAAGVK			20		15	15	17	67
VIDGSTFNYSPGTNPQATVMMLGR		18	20	16	15			69
VLGGGSCLNAGFYSR		18	20	32				70
VLGIDALR		18	20	16	15	15		84
VVDHDLR		18	20	16	15	15	17	101
YMGIK							17	17
comp74045_c0_seq2_1	12584.5	63	104			20	24	211
AAEGLPSK		7	8			4	4	23
AGQLR		7	8					15
CKVNVPYK			8					8
GLPSK		7						7
ISPNT			8					8
ISPNTDCSSVG		7	8					15
MAGSLVCK		7						7
NFAGQLR		7	8			4	4	23
NVPYK			8					8
PAVVPGGCCSGVSK			8					8
SLASTPADR						4	4	8
SPVTPAVVPGGCCSGVSK		7	8					15
STPADR			8					8
STPADRK							4	4
VNSLASTPADR		7	8			4	4	23
VNSLASTPADRK		7	8			4	4	23
VNVPYK			8					8
comp74045_c0_seq2_2	12584.5		104	42	20			166
AAEGLPSK			8	6	4			18
AGQLR			8					8
CKVNVPYK			8					8
ISPNT			8					8
ISPNTDCSSVG			8					8
LASTPADR				6	4			10
MAGSLVCK				6				6
NFAGQLR			8	6	4			18
NVPYK			8					8
PAVVPGGCCSGVSK			8					8
SPVTPAVVPGGCCSGVSK			8	6				14
STPADR			8					8
VNSLASTPADR			8	6	4			18
VNSLASTPADRK			8	6	4			18
VNVPYK			8					8
comp74124_c0_seq2_1	44225	16	35	132				183
AASSCSLLCASSFLITSHPSSSNTR				11				11
AFPFRNMHFYAEPR				11				11
AVTFDGLAK				11				11
DRPV			5					5
DRPVPIPGSGMQLTNIAHVR		4	5	11				20
EILGWSSSTNLPEDLKER		4	10	11				25
ELLSSGHDVTVLTVGEESSDK				11				11
FAEYVEIGR		4	5	11				20
FSEIVSAGGK		4						4
IFNCVSDR			5	11				16
LCAQAADRPLNIVHYDPK				22				22
QFLFISSAGIYKPTDEVPHVEGDEVK			5	11				16
QLSITSTLSSAFSSCPPGSR				11				11
comp74205_c0_seq1_5	26358.3	64	20	49	48	49	30	260
AGGLLLTEASK					6			6
APGNTVLYSK							5	5
ASVQFSGSFAAK		8						8
EDDIVGILETDDAK						7		7
EDDIVGILETDDAKDLKPLNDR				7				7
EKPSIGMIIAVGPGPLDEEGNR		8						8
GLAAFEGLRPCSAK				7				7
PTAAQTKPQGGEVVAVGEGR					6			6
SLSVAPGNTVLYSK		8	4	7	6	7	5	37
SPDGGEYIALRVSDIMAILS						7		7
SVAPGNTVLYSK			4					4
TAGGLLLTEASK		8	4	7	6	7	5	37
TLGGILLPTAAQTKPQGGEVVAVGEGR		8	4	7	6	7	5	37
VDISVQTGAQVVYSKYAGTEVDFNGTSHLLLK						7		7
VPSVGPSSVGFGK		8						8
VSDIMAILS					6			6
YAGNEFKSPDGGEYIALR				7	6		5	18
YAGTEVDFNGTSHLLLKEDDIVGILETDDAK		8						8
YTSIKPLGDR		8	4	7	6	7	5	37
comp74234_c0_seq1_1	25057.5					4		4
ANLNAVGSIDFVR						2		2
TGWVAWGINPSRPVMLGTR						2		2
comp74466_c0_seq1_2	44964.8	56	130	90				276
AIPVTAVGFASPR		7	10	9				26
DALVDVQNIPV			10					10
DALVDVQNIPVGWWAESK		7	10					17
DIEHAHNLEFYLHGVAGTHGIFGEFK			10					10
DQVLGEVR		7	10	9				26
DQVLGEVRK		7						7
EKDALVDVQNIPVGWWAESK		7	10	9				26
GMVQWKDGSWHLK				9				9
GTESNWMGYVAVATDEGKQVLGR			10					10
MASMIGDIARR				9				9
MENLSFIK				9				9
SLLVYGNLGQATIDALEGDETAK			10					10
VGDHTFTDQYDKMENLSFIK				9				9
VHQGFLS			10					10
VHQGFLSVYITPNDKSPYDK		7	10	9				26
VLGEVR		7	10	9				26
WEGLLNPLDVDLRR			10					10
YIYATSSADWPFQK		7	10	9				26
comp74572_c0_seq1_2	48045.2	210	49	169				428
AAQIFCNPK		14	7	13				34
AILNLSLR		14	7	13				34
DISDAHYK				13				13
GGENILVICDTYTPAGEPIPTNK		14						14
GGENILVICDTYTPAGEPIPTNKR		14	7	13				34
GYLEDR		14						14
HETADINTFSWGVANR		14	7	13				34
HQEHISAYGEGNER				13				13
ITEQAGVVLSLDPKPIQGDWNGAGCHTNYSTK		14		13				27
LDTKPITDK		14						14
LEDLLK		14						14
LTGKHETADINTFSWGVANR		14		13				27
NSTVSR		14						14
RPASNMDPYVVTSLLAETTILFEPSLEAEALAAK		14	7	13				34
RPASNMDPYVVTSLLAETTILFEPSLEAEALAAKK				13				13
TISRPVEDASELPK		14	7	13				34
VFALQSDNSTVSR		14						14
WNYDGSSTGQAPGEDSEVILYPQAFYK			7	13				20
WNYDGSSTGQAPGEDSEVILYPQAFYKDPFR		14		13				27
comp74741_c0_seq1_1	18860.5			25				25
ALRLDTGNYSWGSEAVTR				5				5
ILDVVYNASNNELVR				5				5
LDTGNYSWGSEAVTR				5				5
SAIVQVDAAPFK				5				5
SAIVQVDAAPFKQWYLQHYGVDIGR				5				5
comp74741_c0_seq2_3	24896.6		36					36
ADGYILEGKELEFYMK			6					6
ELEFYMK			6					6
ILDVVYNASNNELVR			6					6
LDTGNYSWGSEAVTR			6					6
LMACISSRPGQCGR			6					6
SAIVQVDAAPFK			6					6
comp74911_c0_seq1_1	15661.5		4					4
AAASATLSSTMVSTSFVR			2					2
LITPDGPVEIECPDDVYILDAAEEAGIDLPYSCR			2					2
comp74928_c0_seq1_4	46754.7					12	12	24
FGFSSSLLGR						3	6	9
ILIGGHQIENHLLQFDLANSR						3		3
LGPAVPPIDLVLGR						3	3	6
SSILIGGHQIENHLLQFDLANSR						3	3	6
comp75020_c0_seq1_1	24334.2	15						15
GIVYGKPTNQGITQLK		3						3
QGYVIYR		6						6
VLNSYWINQDSTYK		3						3
WINQDSTYK		3						3
comp75098_c0_seq1_2	57485	324	132	169				625
APGVQTPVIVR		18	11	13				42
APGVQTPVIVRFSTVIHER		18						18
DEEVNYFPSR				13				13
DLYDAIAAGNYPEWK		18						18
EGNFDLVGNNFPVFFIR		18	11	13				42
FSTVIHER		18	11	13				42
GFFEVTHDISNLTCADFLR		18	22					40
GPILLEDYHLVEK		18	11	13				42
GSPETLRDPR		18	11					29
HMDGSGVHTYTLISR		18						18
IFSYADTQR		18						18
LFIQVMNPDHEDKFDFDPLDVTK		18						18
LGPNYLLLPPNAPK		18	11	13				42
MDPYKYRPSSVYNSPFFTTNSGAPVWNNNASLTVGSR				13				13
NIDNFFTENEQLAFCPALIVPGIYYSDDK				13				13
NIDNFFTENEQLAFCPALIVPGIYYSDDKLLQTR		18						18
RWVDALSDPR				13				13
SFDPDRQER		18						18
SHIQENWR		18	11	13				42
SLLDDEAVTVGGTNHSHATK		18	11	13				42
TWPEDILPLMPVGR		18	11					29
WVDALSDPR		18		13				31
YRPSSVYNSPFFTTNSGAPVWNNNASLTVGSR			11	13				24
comp75262_c0_seq1_2	23731.6	255	247	117	42	42	30	733
AINEGLR		15	13	9	6	6	5	54
ANVLDQLDFKDIQPTNHTTYK		15			6	6	5	32
CPSDYGTGVWESAWNTDGK		15	13	18				46
CSGFDPIK		15	13					28
CSGFDPIKYFTK		15	13	9				37
DIQPTNHTTYK					6			6
EGLR			13					13
EVER			13					13
FDFIVNR		15	13		6	6	5	45
FDFIVNRLIAYGWFGPR			13					13
FGPR				9				9
GFDPIKYFTK			13					13
GIHLCADSTATNIVDCPSK		15	13	9				37
GWFGPR			13					13
IAYGWFGPR				9				9
ITTATIDCGSTGGQNIK		15	13	9				37
LIAYGWFGPR		15	13	9	6	6	5	54
LLLVWPGGHCNTPTPVCCR		30	13	9				52
LSEVER		15	13	9	6	6	5	54
LSEVERAINEGLR			13					13
MASHSAAAIALLLFLVASSATTGYSQITHFR		15				6		21
NEGLR					6	6	5	17
NGWPRFDFIVNR		15						15
SYCSGTSFSADSIEGINK		15						15
SYCSGTSFSADSIEGINKNLTGFWPNLK		15	13	9				37
TATIDCGSTGGQNIK		15	13	9				37
WFGPR			13					13
comp75313_c0_seq2_1	20614.8	340	266	285	81	72	90	1134
APAQASMVAPFTGLK		17						17
AYKPPGY			14					14
AYPNYFIR		17	14	15	9	8	9	72
AYPNYFIRIIGFNK						8		8
EHNKSPGYYDGR		17	14	15				46
EISYLMR		34	28	15		8	18	103
FETLSYLPQLSQEELAK		17	14	15	9	8	9	72
FETLSYLPQLSQEELAKEISYLMR		17			9	8		34
GFNK				15				15
IIGFNK				15				15
IIGFNKLR		17						17
KAYPNYFIR			14	15				29
KFETLSY				15				15
KFETLSYL			14					14
KFETLSYLPQLSQEELAK		17	14	15	9	8	9	72
KLSNDLSTLPSNGGR							9	9
LPMYGCMDPAQVLLEVEECK		17	14		9			40
LPMYGCMDPAQVLLEVEECKK		17	14	15			9	55
LSNDLSTLPSNGGR		17		15	9			41
PNYFIR		17	14	15				46
QVQCISFIAYKPPGY		17	14	15				46
SGWIPCLEFCNIGFVYR		17	14	15	9			55
SGWIPCLEFCNIGFVYREHNK		17	14	15				46
SPGYYDGR		17	14	15			9	55
SPGYYDGRYWTMWK		17	14	15	9	8	9	72
SYLMR		17	14	15		8		54
YWTMWK		17	14	15	9	8	9	72
comp75374_c0_seq1_1	57485	324	132	169				625
APGVQTPVIVR		18	11	13				42
APGVQTPVIVRFSTVIHER		18						18
DEEVNYFPSR				13				13
DLYDAIAAGNYPEWK		18						18
EGNFDLVGNNFPVFFIR		18	11	13				42
FSTVIHER		18	11	13				42
GFFEVTHDISNLTCADFLR		18	22					40
GPILLEDYHLVEK		18	11	13				42
GSPETLRDPR		18	11					29
HMDGSGVHTYTLISR		18						18
IFSYADTQR		18						18
LFIQVMNPDHEDKFDFDPLDVTK		18						18
LGPNYLLLPPNAPK		18	11	13				42
MDPYKYRPSSVYNSPFFTTNSGAPVWNNNASLTVGSR				13				13
NIDNFFTENEQLAFCPALIVPGIYYSDDK				13				13
NIDNFFTENEQLAFCPALIVPGIYYSDDKLLQTR		18						18
RWVDALSDPR				13				13
SFDPDRQER		18						18
SHIQENWR		18	11	13				42
SLLDDEAVTVGGTNHSHATK		18	11	13				42
TWPEDILPLMPVGR		18	11					29
WVDALSDPR		18		13				31
YRPSSVYNSPFFTTNSGAPVWNNNASLTVGSR			11	13				24
comp75476_c0_seq1_3	39701					25	24	49
IINAAVNNQHFFR						5	4	9
LEAHFR							4	4
LSMLEAHFR							8	8
MFVTFGLNR						5		5
NTIAVPVGGWAVIR						5	4	9
NVSGIYTDDFPDNPEVVFDFTNPTVAQNFEQTQR						5		5
TREENNFILSNPQER						5	4	9
comp75476_c0_seq2_3	39701				25			25
IINAAVNNQHFFR					5			5
LSMLEAHFR					5			5
LVAPPLDLPQC					5			5
NTIAVPVGGWAVIR					5			5
TREENNFILSNPQER					5			5
comp75673_c0_seq1_2	14701.2	4	1	4				9
AANTSLCMPKTVSNAEAR				2				2
AAWDEVEEVSAAASHLR		2	1	2				5
AAWDEVEEVSAAASHLRDR		2						2
comp75740_c0_seq7_3	7830.7				4			4
DTYIQTIQVHVATDVDLNFQVIHGGWPEQCQE					2			2
SETININIQPADAAFSHSLR					2			2
comp75926_c0_seq1_1	44225			132				132
AASSCSLLCASSFLITSHPSSSNTR				11				11
AFPFRNMHFYAEPR				11				11
AVTFDGLAK				11				11
DRPVPIPGSGMQLTNIAHVR				11				11
EILGWSSSTNLPEDLKER				11				11
ELLSSGHDVTVLTVGEESSDK				11				11
FAEYVEIGR				11				11
IFNCVSDR				11				11
LCAQAADRPLNIVHYDPK				22				22
QFLFISSAGIYKPTDEVPHVEGDEVK				11				11
QLSITSTLSSAFSSCPPGSR				11				11
comp75958_c0_seq1_1	15343.9		6					6
QEDVDREYMEYNEPK			2					2
SNTTVVQEDVDREYMEYNEPK			2					2
TVFPGEACDDLGGEFCEPDYQTGVFVEGVQSK			2					2
comp76080_c0_seq1_1	23140.5			20		16	16	52
ASMENGVLQVVVPK						4		4
FRLPENAK							4	4
SGQHTNEAAQIVNTR				4		4	4	12
SNSGLWNR				4				4
SNVFDPFSLDVWDPFHGFPFTGALR						4	4	8
VDWKETQEAHVFEVDLPGLK				4				4
VLQISGER				8		4	4	16
comp76122_c0_seq1_2	25043.7	99		49				148
ADGYILEGK		18						18
ADGYILEGKELEFYMK		9						9
ALRLDTGNYSWGSEAVTR				7				7
ILDVVYNASNNELVR		9		7				16
LDTGNYSWGSEAVTR		9		7				16
[truncated: 4,406 more rows]
