# Supplementary material for: Transcriptome- Assisted Label-Free Quantitative Proteomics Analysis Reveals Novel Insights into Piper nigrum—Phytophthora capsici Phytopathosystem
Source: Front Plant Sci. 2016 Jun 20;7:785. doi: 10.3389/fpls.2016.00785 (PMC4913111; doi:10.3389/fpls.2016.00785)
Supplement: Supplementary file 3 [file DataSheet3.XLSX]

## Sheet: A
Table S3.
A. Pathways identified in differentially expressed proteins
Pathway	Seqs in Pathway	Enzyme	Ezyme ID	Seqs of Enzyme	Seqs	Pathway ID	Pathway Image
Carbon fixation in photosynthetic organisms	20	SBPase	ec:3.1.3.37	1	comp84889_c0_seq5_1	map00710	map00710_20141127175203.png
Carbon fixation in photosynthetic organisms	20	carboxylase	ec:4.1.1.39	4	comp87139_c0_seq1_5, comp70325_c0_seq1_7, comp75313_c0_seq2_1, comp70788_c0_seq1_1	map00710	map00710_20141127175203.png
Carbon fixation in photosynthetic organisms	20	dehydrogenase	ec:1.1.1.37	2	comp79670_c0_seq4_2, comp79670_c0_seq6_1	map00710	map00710_20141127175203.png
Carbon fixation in photosynthetic organisms	20	phosphopentokinase	ec:2.7.1.19	1	comp81151_c0_seq1_1	map00710	map00710_20141127175203.png
Carbon fixation in photosynthetic organisms	20	kinase	ec:2.7.2.3	2	comp86070_c0_seq1_1, comp83814_c0_seq1_2	map00710	map00710_20141127175203.png
Carbon fixation in photosynthetic organisms	20	hexose diphosphatase	ec:3.1.3.11	1	comp84889_c0_seq5_1	map00710	map00710_20141127175203.png
Carbon fixation in photosynthetic organisms	20	dehydrogenase (NADP+) (phosphorylating)	ec:1.2.1.13	4	comp70509_c0_seq1_1, comp84301_c1_seq1_4, comp85499_c0_seq2_2, comp82666_c0_seq1_4	map00710	map00710_20141127175203.png
Carbon fixation in photosynthetic organisms	20	dehydrogenase (phosphorylating)	ec:1.2.1.12	3	comp70509_c0_seq1_1, comp81942_c0_seq6_1, comp81942_c0_seq5_1	map00710	map00710_20141127175203.png
Carbon fixation in photosynthetic organisms	20	aldolase	ec:4.1.2.13	1	comp81735_c0_seq3_1	map00710	map00710_20141127175203.png
Carbon fixation in photosynthetic organisms	20	glycolaldehydetransferase	ec:2.2.1.1	3	comp87385_c0_seq1_1, comp87753_c1_seq1_4, comp87753_c1_seq2_4	map00710	map00710_20141127175203.png
Glyoxylate and dicarboxylate metabolism	8	carboxylase	ec:4.1.1.39	4	comp87139_c0_seq1_5, comp70325_c0_seq1_7, comp75313_c0_seq2_1, comp70788_c0_seq1_1	map00630	map00630_20141127175247.png
Glyoxylate and dicarboxylate metabolism	8	dehydrogenase	ec:1.1.1.37	2	comp79670_c0_seq4_2, comp79670_c0_seq6_1	map00630	map00630_20141127175247.png
Glyoxylate and dicarboxylate metabolism	8	equilase	ec:1.11.1.6	2	comp84154_c0_seq2_2, comp82512_c1_seq1_5	map00630	map00630_20141127175247.png
Glycolysis / Gluconeogenesis	7	kinase	ec:2.7.2.3	2	comp86070_c0_seq1_1, comp83814_c0_seq1_2	map00010	map00010_20141127175300.png
Glycolysis / Gluconeogenesis	7	hexose diphosphatase	ec:3.1.3.11	1	comp84889_c0_seq5_1	map00010	map00010_20141127175300.png
Glycolysis / Gluconeogenesis	7	dehydrogenase (phosphorylating)	ec:1.2.1.12	3	comp70509_c0_seq1_1, comp81942_c0_seq6_1, comp81942_c0_seq5_1	map00010	map00010_20141127175300.png
Glycolysis / Gluconeogenesis	7	aldolase	ec:4.1.2.13	1	comp81735_c0_seq3_1	map00010	map00010_20141127175300.png
Tyrosine metabolism	6	oxidase	ec:1.10.3.1	6	comp80728_c0_seq5_2, comp83193_c0_seq4_1, comp83193_c0_seq1_2, comp80728_c0_seq2_3, comp83193_c0_seq3_1, comp80728_c0_seq1_3	map00350	map00350_20141127175312.png
Phenylpropanoid biosynthesis	6	lactoperoxidase	ec:1.11.1.7	4	comp76644_c0_seq3_2, comp72083_c0_seq1_2, comp76644_c0_seq1_1, comp72073_c0_seq1_1	map00940	map00940_20141127175237.png
Phenylpropanoid biosynthesis	6	gentiobiase	ec:3.2.1.21	2	comp84967_c0_seq1_3, comp77725_c0_seq1_5	map00940	map00940_20141127175237.png
Isoquinoline alkaloid biosynthesis	6	oxidase	ec:1.10.3.1	6	comp80728_c0_seq5_2, comp83193_c0_seq4_1, comp83193_c0_seq1_2, comp80728_c0_seq2_3, comp83193_c0_seq3_1, comp80728_c0_seq1_3	map00950	map00950_20141127174636.png
Pentose phosphate pathway	5	hexose diphosphatase	ec:3.1.3.11	1	comp84889_c0_seq5_1	map00030	map00030_20141127174914.png
Pentose phosphate pathway	5	aldolase	ec:4.1.2.13	1	comp81735_c0_seq3_1	map00030	map00030_20141127174914.png
Pentose phosphate pathway	5	glycolaldehydetransferase	ec:2.2.1.1	3	comp87385_c0_seq1_1, comp87753_c1_seq1_4, comp87753_c1_seq2_4	map00030	map00030_20141127174914.png
Methane metabolism	4	dehydrogenase	ec:1.1.1.37	2	comp79670_c0_seq4_2, comp79670_c0_seq6_1	map00680	map00680_20141127174937.png
Methane metabolism	4	hexose diphosphatase	ec:3.1.3.11	1	comp84889_c0_seq5_1	map00680	map00680_20141127174937.png
Methane metabolism	4	aldolase	ec:4.1.2.13	1	comp81735_c0_seq3_1	map00680	map00680_20141127174937.png
Glutathione metabolism	4	thioredoxin peroxidase	ec:1.11.1.15	2	comp72083_c0_seq1_2, comp72073_c0_seq1_1	map00480	map00480_20141127174824.png
Glutathione metabolism	4	transferase	ec:2.5.1.18	2	comp72509_c0_seq2_1, comp72197_c0_seq2_1	map00480	map00480_20141127174824.png
Cysteine and methionine metabolism	4	dehydrogenase	ec:1.1.1.37	2	comp79670_c0_seq4_2, comp79670_c0_seq6_1	map00270	map00270_20141127174542.png
Cysteine and methionine metabolism	4	adenosyltransferase	ec:2.5.1.6	2	comp84550_c0_seq1_2, comp83936_c0_seq1_5	map00270	map00270_20141127174542.png
Phenylalanine metabolism	4	lactoperoxidase	ec:1.11.1.7	4	comp76644_c0_seq3_2, comp72083_c0_seq1_2, comp76644_c0_seq1_1, comp72073_c0_seq1_1	map00360	map00360_20141127174650.png
Glycine, serine and threonine metabolism	4	S-aminomethyldihydrolipoylprotein:(6S)-tetrahydrofolate aminomethyltransferase (ammonia-forming)	ec:2.1.2.10	1	comp77674_c0_seq2_1	map00260	map00260_20141127175046.png
Glycine, serine and threonine metabolism	4	dehydrogenase	ec:1.1.99.1	3	comp73974_c0_seq1_1, comp73974_c0_seq2_1, comp40780_c0_seq1_2	map00260	map00260_20141127175046.png
Biosynthesis of ansamycins	3	glycolaldehydetransferase	ec:2.2.1.1	3	comp87385_c0_seq1_1, comp87753_c1_seq1_4, comp87753_c1_seq2_4	map01051	map01051_20141127174754.png
Cyanoamino acid metabolism	3	lyase	ec:4.1.2.10	1	comp40780_c0_seq1_2	map00460	map00460_20141127175228.png
Cyanoamino acid metabolism	3	gentiobiase	ec:3.2.1.21	2	comp84967_c0_seq1_3, comp77725_c0_seq1_5	map00460	map00460_20141127175228.png
Drug metabolism - cytochrome P450	2	transferase	ec:2.5.1.18	2	comp72509_c0_seq2_1, comp72197_c0_seq2_1	map00982	map00982_20141127174607.png
Metabolism of xenobiotics by cytochrome P450	2	transferase	ec:2.5.1.18	2	comp72509_c0_seq2_1, comp72197_c0_seq2_1	map00980	map00980_20141127174703.png
Citrate cycle (TCA cycle)	2	dehydrogenase	ec:1.1.1.37	2	comp79670_c0_seq4_2, comp79670_c0_seq6_1	map00020	map00020_20141127174629.png
Other glycan degradation	2	alpha-D-mannosidase	ec:3.2.1.24	2	comp85078_c0_seq1_1, comp83745_c0_seq1_2	map00511	map00511_20141127174949.png
Fructose and mannose metabolism	2	hexose diphosphatase	ec:3.1.3.11	1	comp84889_c0_seq5_1	map00051	map00051_20141127174618.png
Fructose and mannose metabolism	2	aldolase	ec:4.1.2.13	1	comp81735_c0_seq3_1	map00051	map00051_20141127174618.png
Tryptophan metabolism	2	equilase	ec:1.11.1.6	2	comp84154_c0_seq2_2, comp82512_c1_seq1_5	map00380	map00380_20141127175327.png
Starch and sucrose metabolism	2	gentiobiase	ec:3.2.1.21	2	comp84967_c0_seq1_3, comp77725_c0_seq1_5	map00500	map00500_20141127174743.png
Carbon fixation pathways in prokaryotes	2	dehydrogenase	ec:1.1.1.37	2	comp79670_c0_seq4_2, comp79670_c0_seq6_1	map00720	map00720_20141127174551.png
Pyruvate metabolism	2	dehydrogenase	ec:1.1.1.37	2	comp79670_c0_seq4_2, comp79670_c0_seq6_1	map00620	map00620_20141127174855.png
Ascorbate and aldarate metabolism	1	oxidase	ec:1.10.3.3	1	comp51029_c0_seq1_2	map00053	map00053_20141127174600.png
One carbon pool by folate	1	S-aminomethyldihydrolipoylprotein:(6S)-tetrahydrofolate aminomethyltransferase (ammonia-forming)	ec:2.1.2.10	1	comp77674_c0_seq2_1	map00670	map00670_20141127174720.png
Pyrimidine metabolism	1	kinase	ec:2.7.4.6	1	comp85371_c0_seq1_5	map00240	map00240_20141127175401.png
Purine metabolism	1	kinase	ec:2.7.4.6	1	comp85371_c0_seq1_5	map00230	map00230_20141127175015.png

## Sheet: B
Table S3.
B. Pathways identified in P. capsici infected proteins
Pathway	Seqs in Pathway	Enzyme	Ezyme ID	Seqs of Enzyme	Seqs	Pathway ID	Pathway Image
Purine metabolism	8	kinase	ec:2.7.4.6	1	comp85371_c0_seq1_1	map00230	map00230_20150710124141.png
Purine metabolism	8	adenylpyrophosphatase	ec:3.6.1.3	4	comp83444_c0_seq2_3, comp58348_c0_seq1_1, comp77895_c0_seq1_4, comp83444_c0_seq3_2	map00230	map00230_20150710124141.png
Purine metabolism	8	phosphatase	ec:3.6.1.15	7	comp83444_c0_seq2_3, comp87989_c0_seq1_3, comp58348_c0_seq1_1, comp77895_c0_seq1_4, comp83444_c0_seq3_2, comp68463_c0_seq1_1, comp87989_c0_seq2_3	map00230	map00230_20150710124141.png
Thiamine metabolism	7	phosphatase	ec:3.6.1.15	7	comp83444_c0_seq2_3, comp87989_c0_seq1_3, comp58348_c0_seq1_1, comp77895_c0_seq1_4, comp83444_c0_seq3_2, comp68463_c0_seq1_1, comp87989_c0_seq2_3	map00730
Phenylpropanoid biosynthesis	7	beta-glucosidase	ec:3.2.1.126	1	comp83561_c0_seq25_2	map00940	map00940_20150710124202.png
Phenylpropanoid biosynthesis	7	lactoperoxidase	ec:1.11.1.7	4	comp80473_c0_seq3_1, comp80473_c0_seq2_2, comp84154_c0_seq1_2, comp76644_c0_seq4_1	map00940	map00940_20150710124202.png
Phenylpropanoid biosynthesis	7	gentiobiase	ec:3.2.1.21	3	comp82606_c0_seq1_1, comp83561_c0_seq25_2, comp83851_c0_seq7_2	map00940	map00940_20150710124202.png
Biosynthesis of antibiotics	5	isomerase	ec:5.3.1.1	2	comp70239_c0_seq1_2, comp72157_c1_seq1_1	map01130	map01130_20150710124030.png
Biosynthesis of antibiotics	5	kinase	ec:2.7.4.6	1	comp85371_c0_seq1_1	map01130	map01130_20150710124030.png
Biosynthesis of antibiotics	5	dehydrogenase (acetyl-transferring)	ec:1.2.4.1	1	comp83770_c0_seq2_1	map01130	map01130_20150710124030.png
Biosynthesis of antibiotics	5	equilase	ec:1.11.1.6	1	comp84154_c0_seq1_2	map01130	map01130_20150710124030.png
Biosynthesis of antibiotics	5	dehydrogenase (NADP+-dependent, decarboxylating)	ec:1.1.1.44	1	comp83770_c0_seq2_1	map01130	map01130_20150710124030.png
Phenylalanine metabolism	4	lactoperoxidase	ec:1.11.1.7	4	comp80473_c0_seq3_1, comp80473_c0_seq2_2, comp84154_c0_seq1_2, comp76644_c0_seq4_1	map00360	map00360_20150710124022.png
Starch and sucrose metabolism	3	gentiobiase	ec:3.2.1.21	3	comp82606_c0_seq1_1, comp83561_c0_seq25_2, comp83851_c0_seq7_2	map00500	map00500_20150710124036.png
Glutathione metabolism	3	thioredoxin peroxidase	ec:1.11.1.15	2	comp80473_c0_seq3_1, comp80473_c0_seq2_2	map00480	map00480_20150710124123.png
Glutathione metabolism	3	dehydrogenase (NADP+-dependent, decarboxylating)	ec:1.1.1.44	1	comp83770_c0_seq2_1	map00480	map00480_20150710124123.png
Cyanoamino acid metabolism	3	beta-glucosidase	ec:3.2.1.117	1	comp82606_c0_seq1_1	map00460	map00460_20150710124152.png
Cyanoamino acid metabolism	3	gentiobiase	ec:3.2.1.21	3	comp82606_c0_seq1_1, comp83561_c0_seq25_2, comp83851_c0_seq7_2	map00460	map00460_20150710124152.png
Glycolysis / Gluconeogenesis	3	isomerase	ec:5.3.1.1	2	comp70239_c0_seq1_2, comp72157_c1_seq1_1	map00010	map00010_20150710124159.png
Glycolysis / Gluconeogenesis	3	dehydrogenase (acetyl-transferring)	ec:1.2.4.1	1	comp83770_c0_seq2_1	map00010	map00010_20150710124159.png
Ascorbate and aldarate metabolism	2	oxidase	ec:1.10.3.3	1	comp59787_c0_seq1_3	map00053	map00053_20150710124008.png
Ascorbate and aldarate metabolism	2	reductase (NADH)	ec:1.6.5.4	1	comp81929_c0_seq1_1	map00053	map00053_20150710124008.png
Fructose and mannose metabolism	2	isomerase	ec:5.3.1.1	2	comp70239_c0_seq1_2, comp72157_c1_seq1_1	map00051	map00051_20150710124018.png
Inositol phosphate metabolism	2	isomerase	ec:5.3.1.1	2	comp70239_c0_seq1_2, comp72157_c1_seq1_1	map00562	map00562_20150710124040.png
Other glycan degradation	2	mannanase	ec:3.2.1.25	1	comp82606_c0_seq1_1	map00511	map00511_20150710124138.png
Other glycan degradation	2	hexosaminidase	ec:3.2.1.52	1	comp82899_c0_seq1_2	map00511	map00511_20150710124138.png
Carbon fixation in photosynthetic organisms	2	isomerase	ec:5.3.1.1	2	comp70239_c0_seq1_2, comp72157_c1_seq1_1	map00710	map00710_20150710124144.png
Chlorocyclohexane and chlorobenzene degradation	1	reductase	ec:1.6.5.7	1	comp69037_c0_seq1_1	map00361	map00361_20150710124011.png
Citrate cycle (TCA cycle)	1	dehydrogenase (acetyl-transferring)	ec:1.2.4.1	1	comp83770_c0_seq2_1	map00020	map00020_20150710124015.png
Glycosaminoglycan degradation	1	hexosaminidase	ec:3.2.1.52	1	comp82899_c0_seq1_2	map00531	map00531_20150710124033.png
Aminobenzoate degradation	1	reductase	ec:1.6.5.7	1	comp69037_c0_seq1_1	map00627	map00627_20150710124043.png
Pyruvate metabolism	1	dehydrogenase (acetyl-transferring)	ec:1.2.4.1	1	comp83770_c0_seq2_1	map00620	map00620_20150710124126.png
Pentose phosphate pathway	1	dehydrogenase (NADP+-dependent, decarboxylating)	ec:1.1.1.44	1	comp83770_c0_seq2_1	map00030	map00030_20150710124132.png
Various types of N-glycan biosynthesis	1	hexosaminidase	ec:3.2.1.52	1	comp82899_c0_seq1_2	map00513	map00513_20150710124135.png
Glycosphingolipid biosynthesis - ganglio series	1	hexosaminidase	ec:3.2.1.52	1	comp82899_c0_seq1_2	map00604	map00604_20150710124147.png
Glycosphingolipid biosynthesis - globo series	1	hexosaminidase	ec:3.2.1.52	1	comp82899_c0_seq1_2	map00603	map00603_20150710124149.png
Glyoxylate and dicarboxylate metabolism	1	equilase	ec:1.11.1.6	1	comp84154_c0_seq1_2	map00630	map00630_20150710124156.png
Tryptophan metabolism	1	equilase	ec:1.11.1.6	1	comp84154_c0_seq1_2	map00380	map00380_20150710124207.png
Amino sugar and nucleotide sugar metabolism	1	chitodextrinase	ec:3.2.1.14	1	comp82899_c0_seq1_2	map00520	map00520_20150710124212.png
Amino sugar and nucleotide sugar metabolism	1	hexosaminidase	ec:3.2.1.52	1	comp82899_c0_seq1_2	map00520	map00520_20150710124212.png
Pyrimidine metabolism	1	kinase	ec:2.7.4.6	1	comp85371_c0_seq1_1	map00240	map00240_20150710124216.png

## Sheet: C
Table S3.
C. Pathways identified in mock infected proteins
Pathway	Seqs in Pathway	Enzyme	Ezyme ID	Seqs of Enzyme	Seqs	Pathway ID	Pathway Image
Methane metabolism	16	hydratase	ec:4.2.1.11	1	comp82658_c0_seq1_1	map00680	map00680_20140807185946.png
Methane metabolism	16	hexose diphosphatase	ec:3.1.3.11	2	comp72367_c0_seq2_4, comp76462_c0_seq2_3	map00680	map00680_20140807185946.png
Methane metabolism	16	dehydrogenase	ec:1.2.1.2	1	comp84020_c0_seq1_2	map00680	map00680_20140807185946.png
Methane metabolism	16	dehydrogenase	ec:1.1.1.37	2	comp82097_c1_seq1_2, comp81868_c0_seq1_4	map00680	map00680_20140807185946.png
Methane metabolism	16	hydroxymethyltransferase	ec:2.1.2.1	3	comp50847_c0_seq1_6, comp59869_c0_seq2_1, comp59869_c0_seq1_1	map00680	map00680_20140807185946.png
Methane metabolism	16	aldolase	ec:4.1.2.13	7	comp76720_c0_seq1_1, comp82730_c0_seq4_4, comp83648_c0_seq2_3, comp447543_c0_seq1_2, comp82730_c0_seq3_3, comp83648_c0_seq1_3, comp82730_c0_seq1_5	map00680	map00680_20140807185946.png
Carbon fixation in photosynthetic organisms	15	hexose diphosphatase	ec:3.1.3.11	2	comp72367_c0_seq2_4, comp76462_c0_seq2_3	map00710	map00710_20140807190041.png
Carbon fixation in photosynthetic organisms	15	isomerase	ec:5.3.1.1	2	comp70914_c0_seq1_1, comp66458_c0_seq1_1	map00710	map00710_20140807190041.png
Carbon fixation in photosynthetic organisms	15	dehydrogenase (oxaloacetate-decarboxylating) (NADP+)	ec:1.1.1.40	1	comp83279_c0_seq2_1	map00710	map00710_20140807190041.png
Carbon fixation in photosynthetic organisms	15	phosphopentokinase	ec:2.7.1.19	1	comp81151_c0_seq2_1	map00710	map00710_20140807190041.png
Carbon fixation in photosynthetic organisms	15	dehydrogenase (decarboxylating)	ec:1.1.1.39	1	comp83279_c0_seq2_1	map00710	map00710_20140807190041.png
Carbon fixation in photosynthetic organisms	15	dehydrogenase	ec:1.1.1.37	2	comp82097_c1_seq1_2, comp81868_c0_seq1_4	map00710	map00710_20140807190041.png
Carbon fixation in photosynthetic organisms	15	aldolase	ec:4.1.2.13	7	comp76720_c0_seq1_1, comp82730_c0_seq4_4, comp83648_c0_seq2_3, comp447543_c0_seq1_2, comp82730_c0_seq3_3, comp83648_c0_seq1_3, comp82730_c0_seq1_5	map00710	map00710_20140807190041.png
Glyoxylate and dicarboxylate metabolism	15	ligase	ec:6.3.1.2	2	comp73746_c2_seq1_4, comp74572_c0_seq1_2	map00630	map00630_20140807190310.png
Glyoxylate and dicarboxylate metabolism	15	synthase (ferredoxin)	ec:1.4.7.1	3	comp87450_c0_seq1_1, comp88403_c0_seq2_4, comp88403_c0_seq1_3	map00630	map00630_20140807190310.png
Glyoxylate and dicarboxylate metabolism	15	hydratase	ec:4.2.1.3	2	comp88204_c0_seq7_2, comp88204_c0_seq3_2	map00630	map00630_20140807190310.png
Glyoxylate and dicarboxylate metabolism	15	dehydrogenase	ec:1.2.1.2	1	comp84020_c0_seq1_2	map00630	map00630_20140807190310.png
Glyoxylate and dicarboxylate metabolism	15	dehydrogenase	ec:1.1.1.37	2	comp82097_c1_seq1_2, comp81868_c0_seq1_4	map00630	map00630_20140807190310.png
Glyoxylate and dicarboxylate metabolism	15	hydroxymethyltransferase	ec:2.1.2.1	3	comp50847_c0_seq1_6, comp59869_c0_seq2_1, comp59869_c0_seq1_1	map00630	map00630_20140807190310.png
Glyoxylate and dicarboxylate metabolism	15	equilase	ec:1.11.1.6	2	comp75374_c0_seq1_1, comp75098_c0_seq1_2	map00630	map00630_20140807190310.png
Glycolysis / Gluconeogenesis	13	hydratase	ec:4.2.1.11	1	comp82658_c0_seq1_1	map00010	map00010_20140807185924.png
Glycolysis / Gluconeogenesis	13	hexose diphosphatase	ec:3.1.3.11	2	comp72367_c0_seq2_4, comp76462_c0_seq2_3	map00010	map00010_20140807185924.png
Glycolysis / Gluconeogenesis	13	isomerase	ec:5.3.1.1	2	comp70914_c0_seq1_1, comp66458_c0_seq1_1	map00010	map00010_20140807185924.png
Glycolysis / Gluconeogenesis	13	dehydrogenase	ec:1.8.1.4	1	comp80515_c0_seq5_3	map00010	map00010_20140807185924.png
Glycolysis / Gluconeogenesis	13	aldolase	ec:4.1.2.13	7	comp76720_c0_seq1_1, comp82730_c0_seq4_4, comp83648_c0_seq2_3, comp447543_c0_seq1_2, comp82730_c0_seq3_3, comp83648_c0_seq1_3, comp82730_c0_seq1_5	map00010	map00010_20140807185924.png
Glycine, serine and threonine metabolism	13	dehydrogenase	ec:1.1.99.1	1	comp76144_c0_seq1_2	map00260	map00260_20140807190036.png
Glycine, serine and threonine metabolism	13	dehydrogenase (aminomethyl-transferring)	ec:1.4.4.2	6	comp88371_c0_seq5_3, comp88371_c0_seq1_3, comp88371_c0_seq4_3, comp77674_c0_seq1_1, comp88346_c0_seq4_1, comp88371_c0_seq6_1	map00260	map00260_20140807190036.png
Glycine, serine and threonine metabolism	13	hydroxymethyltransferase	ec:2.1.2.1	3	comp50847_c0_seq1_6, comp59869_c0_seq2_1, comp59869_c0_seq1_1	map00260	map00260_20140807190036.png
Glycine, serine and threonine metabolism	13	S-aminomethyldihydrolipoylprotein:(6S)-tetrahydrofolate aminomethyltransferase (ammonia-forming)	ec:2.1.2.10	3	comp41223_c0_seq1_2, comp36426_c0_seq1_5, comp77674_c0_seq1_1	map00260	map00260_20140807190036.png
Glycine, serine and threonine metabolism	13	dehydrogenase	ec:1.8.1.4	1	comp80515_c0_seq5_3	map00260	map00260_20140807190036.png
Fructose and mannose metabolism	11	hexose diphosphatase	ec:3.1.3.11	2	comp72367_c0_seq2_4, comp76462_c0_seq2_3	map00051	map00051_20140807190356.png
Fructose and mannose metabolism	11	isomerase	ec:5.3.1.1	2	comp70914_c0_seq1_1, comp66458_c0_seq1_1	map00051	map00051_20140807190356.png
Fructose and mannose metabolism	11	aldolase	ec:4.1.2.13	7	comp76720_c0_seq1_1, comp82730_c0_seq4_4, comp83648_c0_seq2_3, comp447543_c0_seq1_2, comp82730_c0_seq3_3, comp83648_c0_seq1_3, comp82730_c0_seq1_5	map00051	map00051_20140807190356.png
One carbon pool by folate	10	synthase	ec:2.1.1.13	4	comp87925_c0_seq3_4, comp87860_c0_seq6_2, comp87860_c0_seq2_2, comp87925_c0_seq4_4	map00670	map00670_20140807190144.png
One carbon pool by folate	10	hydroxymethyltransferase	ec:2.1.2.1	3	comp50847_c0_seq1_6, comp59869_c0_seq2_1, comp59869_c0_seq1_1	map00670	map00670_20140807190144.png
One carbon pool by folate	10	S-aminomethyldihydrolipoylprotein:(6S)-tetrahydrofolate aminomethyltransferase (ammonia-forming)	ec:2.1.2.10	3	comp41223_c0_seq1_2, comp36426_c0_seq1_5, comp77674_c0_seq1_1	map00670	map00670_20140807190144.png
Cysteine and methionine metabolism	10	S-methyltransferase	ec:2.1.1.14	5	comp87925_c0_seq3_4, comp87860_c0_seq6_2, comp87860_c0_seq2_2, comp87925_c0_seq4_4, comp87860_c0_seq4_2	map00270	map00270_20140807190431.png
Cysteine and methionine metabolism	10	synthase	ec:2.1.1.13	4	comp87925_c0_seq3_4, comp87860_c0_seq6_2, comp87860_c0_seq2_2, comp87925_c0_seq4_4	map00270	map00270_20140807190431.png
Cysteine and methionine metabolism	10	synthase	ec:2.5.1.47	3	comp57875_c0_seq2_2, comp85756_c0_seq1_7, comp85756_c0_seq1_2	map00270	map00270_20140807190431.png
Cysteine and methionine metabolism	10	dehydrogenase	ec:1.1.1.37	2	comp82097_c1_seq1_2, comp81868_c0_seq1_4	map00270	map00270_20140807190431.png
Pentose phosphate pathway	9	hexose diphosphatase	ec:3.1.3.11	2	comp72367_c0_seq2_4, comp76462_c0_seq2_3	map00030	map00030_20140807190132.png
Pentose phosphate pathway	9	aldolase	ec:4.1.2.13	7	comp76720_c0_seq1_1, comp82730_c0_seq4_4, comp83648_c0_seq2_3, comp447543_c0_seq1_2, comp82730_c0_seq3_3, comp83648_c0_seq1_3, comp82730_c0_seq1_5	map00030	map00030_20140807190132.png
Nitrogen metabolism	8	ligase	ec:6.3.1.2	2	comp73746_c2_seq1_4, comp74572_c0_seq1_2	map00910	map00910_20140807185906.png
Nitrogen metabolism	8	synthase (ferredoxin)	ec:1.4.7.1	3	comp87450_c0_seq1_1, comp88403_c0_seq2_4, comp88403_c0_seq1_3	map00910	map00910_20140807185906.png
Nitrogen metabolism	8	dehydratase	ec:4.2.1.1	3	comp68041_c0_seq1_1, comp82312_c0_seq9_2, comp67948_c0_seq1_1	map00910	map00910_20140807185906.png
Pentose and glucuronate interconversions	6	uridylyltransferase	ec:2.7.7.9	1	comp72349_c0_seq1_3	map00040	map00040_20140807185938.png
Pentose and glucuronate interconversions	6	pectin demethoxylase	ec:3.1.1.11	5	comp84952_c1_seq1_2, comp78980_c0_seq1_3, comp83241_c1_seq2_7, comp84952_c1_seq6_4, comp84936_c0_seq1_2	map00040	map00040_20140807185938.png
Selenocompound metabolism	6	S-methyltransferase	ec:2.1.1.14	5	comp87925_c0_seq3_4, comp87860_c0_seq6_2, comp87860_c0_seq2_2, comp87925_c0_seq4_4, comp87860_c0_seq4_2	map00450	map00450_20140807190053.png
Selenocompound metabolism	6	synthase	ec:2.1.1.13	4	comp87925_c0_seq3_4, comp87860_c0_seq6_2, comp87860_c0_seq2_2, comp87925_c0_seq4_4	map00450	map00450_20140807190053.png
Selenocompound metabolism	6	adenylyltransferase	ec:2.7.7.4	1	comp87083_c1_seq3_3	map00450	map00450_20140807190053.png
Starch and sucrose metabolism	6	uridylyltransferase	ec:2.7.7.9	1	comp72349_c0_seq1_3	map00500	map00500_20140807190403.png
Starch and sucrose metabolism	6	pectin demethoxylase	ec:3.1.1.11	5	comp84952_c1_seq1_2, comp78980_c0_seq1_3, comp83241_c1_seq2_7, comp84952_c1_seq6_4, comp84936_c0_seq1_2	map00500	map00500_20140807190403.png
Glutathione metabolism	5	thioredoxin peroxidase	ec:1.11.1.15	2	comp80473_c0_seq2_1, comp80473_c0_seq4_1	map00480	map00480_20140807190105.png
Glutathione metabolism	5	peroxidase	ec:1.11.1.11	1	comp78707_c1_seq1_3	map00480	map00480_20140807190105.png
Glutathione metabolism	5	transferase	ec:2.5.1.18	2	comp68473_c0_seq1_2, comp71626_c1_seq1_2	map00480	map00480_20140807190105.png
Citrate cycle (TCA cycle)	5	hydratase	ec:4.2.1.3	2	comp88204_c0_seq7_2, comp88204_c0_seq3_2	map00020	map00020_20140807190338.png
Citrate cycle (TCA cycle)	5	dehydrogenase	ec:1.1.1.37	2	comp82097_c1_seq1_2, comp81868_c0_seq1_4	map00020	map00020_20140807190338.png
Citrate cycle (TCA cycle)	5	dehydrogenase	ec:1.8.1.4	1	comp80515_c0_seq5_3	map00020	map00020_20140807190338.png
Pyruvate metabolism	4	dehydrogenase (oxaloacetate-decarboxylating) (NADP+)	ec:1.1.1.40	1	comp83279_c0_seq2_1	map00620	map00620_20140807185917.png
Pyruvate metabolism	4	dehydrogenase (decarboxylating)	ec:1.1.1.39	1	comp83279_c0_seq2_1	map00620	map00620_20140807185917.png
Pyruvate metabolism	4	dehydrogenase (oxaloacetate-decarboxylating)	ec:1.1.1.38	1	comp83279_c0_seq2_1	map00620	map00620_20140807185917.png
Pyruvate metabolism	4	dehydrogenase	ec:1.1.1.37	2	comp82097_c1_seq1_2, comp81868_c0_seq1_4	map00620	map00620_20140807185917.png
Pyruvate metabolism	4	decarboxylase	ec:4.1.1.3	1	comp83279_c0_seq2_1	map00620	map00620_20140807185917.png
Pyruvate metabolism	4	dehydrogenase	ec:1.8.1.4	1	comp80515_c0_seq5_3	map00620	map00620_20140807185917.png
Sulfur metabolism	4	synthase	ec:2.5.1.47	3	comp57875_c0_seq2_2, comp85756_c0_seq1_7, comp85756_c0_seq1_2	map00920	map00920_20140807190255.png
Sulfur metabolism	4	adenylyltransferase	ec:2.7.7.4	1	comp87083_c1_seq3_3	map00920	map00920_20140807190255.png
Carbon fixation pathways in prokaryotes	4	hydratase	ec:4.2.1.3	2	comp88204_c0_seq7_2, comp88204_c0_seq3_2	map00720	map00720_20140807190435.png
Carbon fixation pathways in prokaryotes	4	dehydrogenase	ec:1.1.1.37	2	comp82097_c1_seq1_2, comp81868_c0_seq1_4	map00720	map00720_20140807190435.png
Cyanoamino acid metabolism	3	hydroxymethyltransferase	ec:2.1.2.1	3	comp50847_c0_seq1_6, comp59869_c0_seq2_1, comp59869_c0_seq1_1	map00460	map00460_20140807185900.png
Galactose metabolism	3	uridylyltransferase	ec:2.7.7.9	1	comp72349_c0_seq1_3	map00052	map00052_20140807190347.png
Galactose metabolism	3	melibiase	ec:3.2.1.22	2	comp76400_c0_seq10_1, comp76400_c0_seq9_2	map00052	map00052_20140807190347.png
Glycerolipid metabolism	3	melibiase	ec:3.2.1.22	2	comp76400_c0_seq10_1, comp76400_c0_seq9_2	map00561	map00561_20140807190421.png
Glycerolipid metabolism	3	lipase	ec:3.1.1.3	1	comp74466_c0_seq1_2	map00561	map00561_20140807190421.png
Phenylpropanoid biosynthesis	2	lactoperoxidase	ec:1.11.1.7	2	comp80473_c0_seq2_1, comp80473_c0_seq4_1	map00940	map00940_20140807185910.png
Arginine and proline metabolism	2	ligase	ec:6.3.1.2	2	comp73746_c2_seq1_4, comp74572_c0_seq1_2	map00330	map00330_20140807185931.png
Phenylalanine metabolism	2	lactoperoxidase	ec:1.11.1.7	2	comp80473_c0_seq2_1, comp80473_c0_seq4_1	map00360	map00360_20140807185955.png
Tryptophan metabolism	2	equilase	ec:1.11.1.6	2	comp75374_c0_seq1_1, comp75098_c0_seq1_2	map00380	map00380_20140807190153.png
Alanine, aspartate and glutamate metabolism	2	ligase	ec:6.3.1.2	2	comp73746_c2_seq1_4, comp74572_c0_seq1_2	map00250	map00250_20140807190210.png
Glycosphingolipid biosynthesis - globo series	2	melibiase	ec:3.2.1.22	2	comp76400_c0_seq10_1, comp76400_c0_seq9_2	map00603	map00603_20140807190226.png
Sphingolipid metabolism	2	melibiase	ec:3.2.1.22	2	comp76400_c0_seq10_1, comp76400_c0_seq9_2	map00600	map00600_20140807190234.png
Drug metabolism - cytochrome P450	2	transferase	ec:2.5.1.18	2	comp68473_c0_seq1_2, comp71626_c1_seq1_2	map00982	map00982_20140807190314.png
Ascorbate and aldarate metabolism	2	peroxidase	ec:1.11.1.11	1	comp78707_c1_seq1_3	map00053	map00053_20140807190322.png
Ascorbate and aldarate metabolism	2	reductase (NADH)	ec:1.6.5.4	1	comp81929_c0_seq2_1	map00053	map00053_20140807190322.png
Metabolism of xenobiotics by cytochrome P450	2	transferase	ec:2.5.1.18	2	comp68473_c0_seq1_2, comp71626_c1_seq1_2	map00980	map00980_20140807190328.png
Inositol phosphate metabolism	2	isomerase	ec:5.3.1.1	2	comp70914_c0_seq1_1, comp66458_c0_seq1_1	map00562	map00562_20140807190413.png
Amino sugar and nucleotide sugar metabolism	1	uridylyltransferase	ec:2.7.7.9	1	comp72349_c0_seq1_3	map00520	map00520_20140807190007.png
Purine metabolism	1	adenylyltransferase	ec:2.7.7.4	1	comp87083_c1_seq3_3	map00230	map00230_20140807190020.png
Photosynthesis	1	reductase	ec:1.18.1.2	1	comp66911_c0_seq1_1	map00195	map00195_20140807190044.png
T cell receptor signaling pathway	1	phosphatase	ec:3.1.3.16	1	comp85049_c0_seq20_1	map04660	map04660_20140807190110.png
Tyrosine metabolism	1	oxidase	ec:1.10.3.1	1	comp80728_c0_seq3_2	map00350	map00350_20140807190120.png
Valine, leucine and isoleucine degradation	1	dehydrogenase	ec:1.8.1.4	1	comp80515_c0_seq5_3	map00280	map00280_20140807190222.png
Isoquinoline alkaloid biosynthesis	1	oxidase	ec:1.10.3.1	1	comp80728_c0_seq3_2	map00950	map00950_20140807190301.png

## Sheet: D
Table S3.
D. KEGG Pathways identified among 532 proteins
Sum of Seqs of Enzyme	Column Labels
Row Labels	1	2	3	Grand Total
Carbon fixation in photosynthetic organisms	16	2	22	40
Glyoxylate and dicarboxylate metabolism	15	1	8	24
Glycolysis / Gluconeogenesis	13	3	7	23
Methane metabolism	16		4	20
Cysteine and methionine metabolism	14		4	18
Glycine, serine and threonine metabolism	14		4	18
Phenylpropanoid biosynthesis	2	8	6	16
Pentose phosphate pathway	9	1	5	15
Fructose and mannose metabolism	11	2	2	15
Purine metabolism	1	12	1	14
Glutathione metabolism	5	3	4	12
One carbon pool by folate	10		1	11
Starch and sucrose metabolism	6	3	2	11
Cyanoamino acid metabolism	3	4	3	10
Pyruvate metabolism	7	1	2	10
Selenocompound metabolism	10			10
Phenylalanine metabolism	2	4	4	10
Nitrogen metabolism	8			8
Citrate cycle (TCA cycle)	5	1	2	8
Thiamine metabolism		7		7
Tyrosine metabolism	1		6	7
Isoquinoline alkaloid biosynthesis	1		6	7
Carbon fixation pathways in prokaryotes	4		2	6
Pentose and glucuronate interconversions	6			6
Biosynthesis of antibiotics		6		6
Ascorbate and aldarate metabolism	2	2	1	5
Tryptophan metabolism	2	1	2	5
Sulfur metabolism	4			4
Other glycan degradation		2	2	4
Drug metabolism - cytochrome P450	2		2	4
Metabolism of xenobiotics by cytochrome P450	2		2	4
Inositol phosphate metabolism	2	2		4
Glycerolipid metabolism	3			3
Biosynthesis of ansamycins			3	3
Galactose metabolism	3			3
Glycosphingolipid biosynthesis - globo series	2	1		3
Amino sugar and nucleotide sugar metabolism	1	2		3
Pyrimidine metabolism		1	1	2
Arginine and proline metabolism	2			2
Alanine, aspartate and glutamate metabolism	2			2
Sphingolipid metabolism	2			2
Various types of N-glycan biosynthesis		1		1
Glycosaminoglycan degradation		1		1
Glycosphingolipid biosynthesis - ganglio series		1		1
Photosynthesis	1			1
Valine, leucine and isoleucine degradation	1			1
T cell receptor signaling pathway	1			1
Chlorocyclohexane and chlorobenzene degradation		1		1
Aminobenzoate degradation		1		1
Grand Total	211	74	108	393
1 - Mock inf. proteins
2 - P. capsici inf. proteins
3 - Diff. exp. proteins

## Sheet: indexing
index	Pathway	Seqs in Pathway	Enzyme	Ezyme ID	Seqs of Enzyme	Seqs
1	Cyanoamino acid metabolism	3	hydroxymethyltransferase	ec:2.1.2.1	3	comp50847_c0_seq1_6, comp59869_c0_seq2_1, comp59869_c0_seq1_1
1	Nitrogen metabolism	8	ligase	ec:6.3.1.2	2	comp73746_c2_seq1_4, comp74572_c0_seq1_2
1	Nitrogen metabolism	8	synthase (ferredoxin)	ec:1.4.7.1	3	comp87450_c0_seq1_1, comp88403_c0_seq2_4, comp88403_c0_seq1_3
1	Nitrogen metabolism	8	dehydratase	ec:4.2.1.1	3	comp68041_c0_seq1_1, comp82312_c0_seq9_2, comp67948_c0_seq1_1
1	Phenylpropanoid biosynthesis	2	lactoperoxidase	ec:1.11.1.7	2	comp80473_c0_seq2_1, comp80473_c0_seq4_1
1	Pyruvate metabolism	4	dehydrogenase (oxaloacetate-decarboxylating) (NADP+)	ec:1.1.1.40	1	comp83279_c0_seq2_1
1	Pyruvate metabolism	4	dehydrogenase (decarboxylating)	ec:1.1.1.39	1	comp83279_c0_seq2_1
1	Pyruvate metabolism	4	dehydrogenase (oxaloacetate-decarboxylating)	ec:1.1.1.38	1	comp83279_c0_seq2_1
1	Pyruvate metabolism	4	dehydrogenase	ec:1.1.1.37	2	comp82097_c1_seq1_2, comp81868_c0_seq1_4
1	Pyruvate metabolism	4	decarboxylase	ec:4.1.1.3	1	comp83279_c0_seq2_1
1	Pyruvate metabolism	4	dehydrogenase	ec:1.8.1.4	1	comp80515_c0_seq5_3
1	Glycolysis / Gluconeogenesis	13	hydratase	ec:4.2.1.11	1	comp82658_c0_seq1_1
1	Glycolysis / Gluconeogenesis	13	hexose diphosphatase	ec:3.1.3.11	2	comp72367_c0_seq2_4, comp76462_c0_seq2_3
1	Glycolysis / Gluconeogenesis	13	isomerase	ec:5.3.1.1	2	comp70914_c0_seq1_1, comp66458_c0_seq1_1
1	Glycolysis / Gluconeogenesis	13	dehydrogenase	ec:1.8.1.4	1	comp80515_c0_seq5_3
1	Glycolysis / Gluconeogenesis	13	aldolase	ec:4.1.2.13	7	comp76720_c0_seq1_1, comp82730_c0_seq4_4, comp83648_c0_seq2_3, comp447543_c0_seq1_2, comp82730_c0_seq3_3, comp83648_c0_seq1_3, comp82730_c0_seq1_5
1	Arginine and proline metabolism	2	ligase	ec:6.3.1.2	2	comp73746_c2_seq1_4, comp74572_c0_seq1_2
1	Pentose and glucuronate interconversions	6	uridylyltransferase	ec:2.7.7.9	1	comp72349_c0_seq1_3
1	Pentose and glucuronate interconversions	6	pectin demethoxylase	ec:3.1.1.11	5	comp84952_c1_seq1_2, comp78980_c0_seq1_3, comp83241_c1_seq2_7, comp84952_c1_seq6_4, comp84936_c0_seq1_2
1	Methane metabolism	16	hydratase	ec:4.2.1.11	1	comp82658_c0_seq1_1
1	Methane metabolism	16	hexose diphosphatase	ec:3.1.3.11	2	comp72367_c0_seq2_4, comp76462_c0_seq2_3
1	Methane metabolism	16	dehydrogenase	ec:1.2.1.2	1	comp84020_c0_seq1_2
1	Methane metabolism	16	dehydrogenase	ec:1.1.1.37	2	comp82097_c1_seq1_2, comp81868_c0_seq1_4
1	Methane metabolism	16	hydroxymethyltransferase	ec:2.1.2.1	3	comp50847_c0_seq1_6, comp59869_c0_seq2_1, comp59869_c0_seq1_1
1	Methane metabolism	16	aldolase	ec:4.1.2.13	7	comp76720_c0_seq1_1, comp82730_c0_seq4_4, comp83648_c0_seq2_3, comp447543_c0_seq1_2, comp82730_c0_seq3_3, comp83648_c0_seq1_3, comp82730_c0_seq1_5
1	Phenylalanine metabolism	2	lactoperoxidase	ec:1.11.1.7	2	comp80473_c0_seq2_1, comp80473_c0_seq4_1
1	Amino sugar and nucleotide sugar metabolism	1	uridylyltransferase	ec:2.7.7.9	1	comp72349_c0_seq1_3
1	Purine metabolism	1	adenylyltransferase	ec:2.7.7.4	1	comp87083_c1_seq3_3
1	Glycine, serine and threonine metabolism	13	dehydrogenase	ec:1.1.99.1	1	comp76144_c0_seq1_2
1	Glycine, serine and threonine metabolism	13	dehydrogenase (aminomethyl-transferring)	ec:1.4.4.2	6	comp88371_c0_seq5_3, comp88371_c0_seq1_3, comp88371_c0_seq4_3, comp77674_c0_seq1_1, comp88346_c0_seq4_1, comp88371_c0_seq6_1
1	Glycine, serine and threonine metabolism	13	hydroxymethyltransferase	ec:2.1.2.1	3	comp50847_c0_seq1_6, comp59869_c0_seq2_1, comp59869_c0_seq1_1
1	Glycine, serine and threonine metabolism	13	S-aminomethyldihydrolipoylprotein:(6S)-tetrahydrofolate aminomethyltransferase (ammonia-forming)	ec:2.1.2.10	3	comp41223_c0_seq1_2, comp36426_c0_seq1_5, comp77674_c0_seq1_1
1	Glycine, serine and threonine metabolism	13	dehydrogenase	ec:1.8.1.4	1	comp80515_c0_seq5_3
1	Carbon fixation in photosynthetic organisms	15	hexose diphosphatase	ec:3.1.3.11	2	comp72367_c0_seq2_4, comp76462_c0_seq2_3
1	Carbon fixation in photosynthetic organisms	15	isomerase	ec:5.3.1.1	2	comp70914_c0_seq1_1, comp66458_c0_seq1_1
1	Carbon fixation in photosynthetic organisms	15	dehydrogenase (oxaloacetate-decarboxylating) (NADP+)	ec:1.1.1.40	1	comp83279_c0_seq2_1
1	Carbon fixation in photosynthetic organisms	15	phosphopentokinase	ec:2.7.1.19	1	comp81151_c0_seq2_1
1	Carbon fixation in photosynthetic organisms	15	dehydrogenase (decarboxylating)	ec:1.1.1.39	1	comp83279_c0_seq2_1
1	Carbon fixation in photosynthetic organisms	15	dehydrogenase	ec:1.1.1.37	2	comp82097_c1_seq1_2, comp81868_c0_seq1_4
1	Carbon fixation in photosynthetic organisms	15	aldolase	ec:4.1.2.13	7	comp76720_c0_seq1_1, comp82730_c0_seq4_4, comp83648_c0_seq2_3, comp447543_c0_seq1_2, comp82730_c0_seq3_3, comp83648_c0_seq1_3, comp82730_c0_seq1_5
1	Photosynthesis	1	reductase	ec:1.18.1.2	1	comp66911_c0_seq1_1
1	Selenocompound metabolism	6	S-methyltransferase	ec:2.1.1.14	5	comp87925_c0_seq3_4, comp87860_c0_seq6_2, comp87860_c0_seq2_2, comp87925_c0_seq4_4, comp87860_c0_seq4_2
1	Selenocompound metabolism	6	synthase	ec:2.1.1.13	4	comp87925_c0_seq3_4, comp87860_c0_seq6_2, comp87860_c0_seq2_2, comp87925_c0_seq4_4
1	Selenocompound metabolism	6	adenylyltransferase	ec:2.7.7.4	1	comp87083_c1_seq3_3
1	Glutathione metabolism	5	thioredoxin peroxidase	ec:1.11.1.15	2	comp80473_c0_seq2_1, comp80473_c0_seq4_1
1	Glutathione metabolism	5	peroxidase	ec:1.11.1.11	1	comp78707_c1_seq1_3
1	Glutathione metabolism	5	transferase	ec:2.5.1.18	2	comp68473_c0_seq1_2, comp71626_c1_seq1_2
1	T cell receptor signaling pathway	1	phosphatase	ec:3.1.3.16	1	comp85049_c0_seq20_1
1	Tyrosine metabolism	1	oxidase	ec:1.10.3.1	1	comp80728_c0_seq3_2
1	Pentose phosphate pathway	9	hexose diphosphatase	ec:3.1.3.11	2	comp72367_c0_seq2_4, comp76462_c0_seq2_3
1	Pentose phosphate pathway	9	aldolase	ec:4.1.2.13	7	comp76720_c0_seq1_1, comp82730_c0_seq4_4, comp83648_c0_seq2_3, comp447543_c0_seq1_2, comp82730_c0_seq3_3, comp83648_c0_seq1_3, comp82730_c0_seq1_5
1	One carbon pool by folate	10	synthase	ec:2.1.1.13	4	comp87925_c0_seq3_4, comp87860_c0_seq6_2, comp87860_c0_seq2_2, comp87925_c0_seq4_4
1	One carbon pool by folate	10	hydroxymethyltransferase	ec:2.1.2.1	3	comp50847_c0_seq1_6, comp59869_c0_seq2_1, comp59869_c0_seq1_1
1	One carbon pool by folate	10	S-aminomethyldihydrolipoylprotein:(6S)-tetrahydrofolate aminomethyltransferase (ammonia-forming)	ec:2.1.2.10	3	comp41223_c0_seq1_2, comp36426_c0_seq1_5, comp77674_c0_seq1_1
1	Tryptophan metabolism	2	equilase	ec:1.11.1.6	2	comp75374_c0_seq1_1, comp75098_c0_seq1_2
1	Alanine, aspartate and glutamate metabolism	2	ligase	ec:6.3.1.2	2	comp73746_c2_seq1_4, comp74572_c0_seq1_2
1	Valine, leucine and isoleucine degradation	1	dehydrogenase	ec:1.8.1.4	1	comp80515_c0_seq5_3
1	Glycosphingolipid biosynthesis - globo series	2	melibiase	ec:3.2.1.22	2	comp76400_c0_seq10_1, comp76400_c0_seq9_2
1	Sphingolipid metabolism	2	melibiase	ec:3.2.1.22	2	comp76400_c0_seq10_1, comp76400_c0_seq9_2
1	Sulfur metabolism	4	synthase	ec:2.5.1.47	3	comp57875_c0_seq2_2, comp85756_c0_seq1_7, comp85756_c0_seq1_2
1	Sulfur metabolism	4	adenylyltransferase	ec:2.7.7.4	1	comp87083_c1_seq3_3
1	Isoquinoline alkaloid biosynthesis	1	oxidase	ec:1.10.3.1	1	comp80728_c0_seq3_2
1	Glyoxylate and dicarboxylate metabolism	15	ligase	ec:6.3.1.2	2	comp73746_c2_seq1_4, comp74572_c0_seq1_2
1	Glyoxylate and dicarboxylate metabolism	15	synthase (ferredoxin)	ec:1.4.7.1	3	comp87450_c0_seq1_1, comp88403_c0_seq2_4, comp88403_c0_seq1_3
1	Glyoxylate and dicarboxylate metabolism	15	hydratase	ec:4.2.1.3	2	comp88204_c0_seq7_2, comp88204_c0_seq3_2
1	Glyoxylate and dicarboxylate metabolism	15	dehydrogenase	ec:1.2.1.2	1	comp84020_c0_seq1_2
1	Glyoxylate and dicarboxylate metabolism	15	dehydrogenase	ec:1.1.1.37	2	comp82097_c1_seq1_2, comp81868_c0_seq1_4
1	Glyoxylate and dicarboxylate metabolism	15	hydroxymethyltransferase	ec:2.1.2.1	3	comp50847_c0_seq1_6, comp59869_c0_seq2_1, comp59869_c0_seq1_1
1	Glyoxylate and dicarboxylate metabolism	15	equilase	ec:1.11.1.6	2	comp75374_c0_seq1_1, comp75098_c0_seq1_2
1	Drug metabolism - cytochrome P450	2	transferase	ec:2.5.1.18	2	comp68473_c0_seq1_2, comp71626_c1_seq1_2
1	Ascorbate and aldarate metabolism	2	peroxidase	ec:1.11.1.11	1	comp78707_c1_seq1_3
1	Ascorbate and aldarate metabolism	2	reductase (NADH)	ec:1.6.5.4	1	comp81929_c0_seq2_1
1	Metabolism of xenobiotics by cytochrome P450	2	transferase	ec:2.5.1.18	2	comp68473_c0_seq1_2, comp71626_c1_seq1_2
1	Citrate cycle (TCA cycle)	5	hydratase	ec:4.2.1.3	2	comp88204_c0_seq7_2, comp88204_c0_seq3_2
1	Citrate cycle (TCA cycle)	5	dehydrogenase	ec:1.1.1.37	2	comp82097_c1_seq1_2, comp81868_c0_seq1_4
1	Citrate cycle (TCA cycle)	5	dehydrogenase	ec:1.8.1.4	1	comp80515_c0_seq5_3
1	Galactose metabolism	3	uridylyltransferase	ec:2.7.7.9	1	comp72349_c0_seq1_3
1	Galactose metabolism	3	melibiase	ec:3.2.1.22	2	comp76400_c0_seq10_1, comp76400_c0_seq9_2
1	Fructose and mannose metabolism	11	hexose diphosphatase	ec:3.1.3.11	2	comp72367_c0_seq2_4, comp76462_c0_seq2_3
1	Fructose and mannose metabolism	11	isomerase	ec:5.3.1.1	2	comp70914_c0_seq1_1, comp66458_c0_seq1_1
1	Fructose and mannose metabolism	11	aldolase	ec:4.1.2.13	7	comp76720_c0_seq1_1, comp82730_c0_seq4_4, comp83648_c0_seq2_3, comp447543_c0_seq1_2, comp82730_c0_seq3_3, comp83648_c0_seq1_3, comp82730_c0_seq1_5
1	Starch and sucrose metabolism	6	uridylyltransferase	ec:2.7.7.9	1	comp72349_c0_seq1_3
1	Starch and sucrose metabolism	6	pectin demethoxylase	ec:3.1.1.11	5	comp84952_c1_seq1_2, comp78980_c0_seq1_3, comp83241_c1_seq2_7, comp84952_c1_seq6_4, comp84936_c0_seq1_2
1	Inositol phosphate metabolism	2	isomerase	ec:5.3.1.1	2	comp70914_c0_seq1_1, comp66458_c0_seq1_1
1	Glycerolipid metabolism	3	melibiase	ec:3.2.1.22	2	comp76400_c0_seq10_1, comp76400_c0_seq9_2
1	Glycerolipid metabolism	3	lipase	ec:3.1.1.3	1	comp74466_c0_seq1_2
1	Cysteine and methionine metabolism	10	S-methyltransferase	ec:2.1.1.14	5	comp87925_c0_seq3_4, comp87860_c0_seq6_2, comp87860_c0_seq2_2, comp87925_c0_seq4_4, comp87860_c0_seq4_2
1	Cysteine and methionine metabolism	10	synthase	ec:2.1.1.13	4	comp87925_c0_seq3_4, comp87860_c0_seq6_2, comp87860_c0_seq2_2, comp87925_c0_seq4_4
1	Cysteine and methionine metabolism	10	synthase	ec:2.5.1.47	3	comp57875_c0_seq2_2, comp85756_c0_seq1_7, comp85756_c0_seq1_2
1	Cysteine and methionine metabolism	10	dehydrogenase	ec:1.1.1.37	2	comp82097_c1_seq1_2, comp81868_c0_seq1_4
1	Carbon fixation pathways in prokaryotes	4	hydratase	ec:4.2.1.3	2	comp88204_c0_seq7_2, comp88204_c0_seq3_2
1	Carbon fixation pathways in prokaryotes	4	dehydrogenase	ec:1.1.1.37	2	comp82097_c1_seq1_2, comp81868_c0_seq1_4
2	Ascorbate and aldarate metabolism	2	oxidase	ec:1.10.3.3	1	comp59787_c0_seq1_3
2	Ascorbate and aldarate metabolism	2	reductase (NADH)	ec:1.6.5.4	1	comp81929_c0_seq1_1
2	Chlorocyclohexane and chlorobenzene degradation	1	reductase	ec:1.6.5.7	1	comp69037_c0_seq1_1
2	Citrate cycle (TCA cycle)	1	dehydrogenase (acetyl-transferring)	ec:1.2.4.1	1	comp83770_c0_seq2_1
2	Fructose and mannose metabolism	2	isomerase	ec:5.3.1.1	2	comp70239_c0_seq1_2, comp72157_c1_seq1_1
2	Phenylalanine metabolism	4	lactoperoxidase	ec:1.11.1.7	4	comp80473_c0_seq3_1, comp80473_c0_seq2_2, comp84154_c0_seq1_2, comp76644_c0_seq4_1
2	Biosynthesis of antibiotics	5	isomerase	ec:5.3.1.1	2	comp70239_c0_seq1_2, comp72157_c1_seq1_1
2	Biosynthesis of antibiotics	5	kinase	ec:2.7.4.6	1	comp85371_c0_seq1_1
2	Biosynthesis of antibiotics	5	dehydrogenase (acetyl-transferring)	ec:1.2.4.1	1	comp83770_c0_seq2_1
2	Biosynthesis of antibiotics	5	equilase	ec:1.11.1.6	1	comp84154_c0_seq1_2
2	Biosynthesis of antibiotics	5	dehydrogenase (NADP+-dependent, decarboxylating)	ec:1.1.1.44	1	comp83770_c0_seq2_1
2	Starch and sucrose metabolism	3	gentiobiase	ec:3.2.1.21	3	comp82606_c0_seq1_1, comp83561_c0_seq25_2, comp83851_c0_seq7_2
2	Glycosaminoglycan degradation	1	hexosaminidase	ec:3.2.1.52	1	comp82899_c0_seq1_2
2	Inositol phosphate metabolism	2	isomerase	ec:5.3.1.1	2	comp70239_c0_seq1_2, comp72157_c1_seq1_1
2	Aminobenzoate degradation	1	reductase	ec:1.6.5.7	1	comp69037_c0_seq1_1
2	Thiamine metabolism	7	phosphatase	ec:3.6.1.15	7	comp83444_c0_seq2_3, comp87989_c0_seq1_3, comp58348_c0_seq1_1, comp77895_c0_seq1_4, comp83444_c0_seq3_2, comp68463_c0_seq1_1, comp87989_c0_seq2_3
2	Glutathione metabolism	3	thioredoxin peroxidase	ec:1.11.1.15	2	comp80473_c0_seq3_1, comp80473_c0_seq2_2
2	Glutathione metabolism	3	dehydrogenase (NADP+-dependent, decarboxylating)	ec:1.1.1.44	1	comp83770_c0_seq2_1
2	Pyruvate metabolism	1	dehydrogenase (acetyl-transferring)	ec:1.2.4.1	1	comp83770_c0_seq2_1
2	Pentose phosphate pathway	1	dehydrogenase (NADP+-dependent, decarboxylating)	ec:1.1.1.44	1	comp83770_c0_seq2_1
2	Various types of N-glycan biosynthesis	1	hexosaminidase	ec:3.2.1.52	1	comp82899_c0_seq1_2
2	Other glycan degradation	2	mannanase	ec:3.2.1.25	1	comp82606_c0_seq1_1
2	Other glycan degradation	2	hexosaminidase	ec:3.2.1.52	1	comp82899_c0_seq1_2
2	Purine metabolism	8	kinase	ec:2.7.4.6	1	comp85371_c0_seq1_1
2	Purine metabolism	8	adenylpyrophosphatase	ec:3.6.1.3	4	comp83444_c0_seq2_3, comp58348_c0_seq1_1, comp77895_c0_seq1_4, comp83444_c0_seq3_2
2	Purine metabolism	8	phosphatase	ec:3.6.1.15	7	comp83444_c0_seq2_3, comp87989_c0_seq1_3, comp58348_c0_seq1_1, comp77895_c0_seq1_4, comp83444_c0_seq3_2, comp68463_c0_seq1_1, comp87989_c0_seq2_3
2	Carbon fixation in photosynthetic organisms	2	isomerase	ec:5.3.1.1	2	comp70239_c0_seq1_2, comp72157_c1_seq1_1
2	Glycosphingolipid biosynthesis - ganglio series	1	hexosaminidase	ec:3.2.1.52	1	comp82899_c0_seq1_2
2	Cyanoamino acid metabolism	3	beta-glucosidase	ec:3.2.1.117	1	comp82606_c0_seq1_1
2	Cyanoamino acid metabolism	3	gentiobiase	ec:3.2.1.21	3	comp82606_c0_seq1_1, comp83561_c0_seq25_2, comp83851_c0_seq7_2
2	Glycosphingolipid biosynthesis - globo series	1	hexosaminidase	ec:3.2.1.52	1	comp82899_c0_seq1_2
2	Phenylpropanoid biosynthesis	7	beta-glucosidase	ec:3.2.1.126	1	comp83561_c0_seq25_2
2	Phenylpropanoid biosynthesis	7	lactoperoxidase	ec:1.11.1.7	4	comp80473_c0_seq3_1, comp80473_c0_seq2_2, comp84154_c0_seq1_2, comp76644_c0_seq4_1
2	Phenylpropanoid biosynthesis	7	gentiobiase	ec:3.2.1.21	3	comp82606_c0_seq1_1, comp83561_c0_seq25_2, comp83851_c0_seq7_2
2	Glycolysis / Gluconeogenesis	3	isomerase	ec:5.3.1.1	2	comp70239_c0_seq1_2, comp72157_c1_seq1_1
2	Glycolysis / Gluconeogenesis	3	dehydrogenase (acetyl-transferring)	ec:1.2.4.1	1	comp83770_c0_seq2_1
2	Glyoxylate and dicarboxylate metabolism	1	equilase	ec:1.11.1.6	1	comp84154_c0_seq1_2
2	Tryptophan metabolism	1	equilase	ec:1.11.1.6	1	comp84154_c0_seq1_2
2	Amino sugar and nucleotide sugar metabolism	1	chitodextrinase	ec:3.2.1.14	1	comp82899_c0_seq1_2
2	Amino sugar and nucleotide sugar metabolism	1	hexosaminidase	ec:3.2.1.52	1	comp82899_c0_seq1_2
2	Pyrimidine metabolism	1	kinase	ec:2.7.4.6	1	comp85371_c0_seq1_1
3	Biosynthesis of ansamycins	3	glycolaldehydetransferase	ec:2.2.1.1	3	comp87385_c0_seq1_1, comp87753_c1_seq1_4, comp87753_c1_seq2_4	map01051
3	Drug metabolism - cytochrome P450	2	transferase	ec:2.5.1.18	2	comp72509_c0_seq2_1, comp72197_c0_seq2_1	map00982
3	Metabolism of xenobiotics by cytochrome P450	2	transferase	ec:2.5.1.18	2	comp72509_c0_seq2_1, comp72197_c0_seq2_1	map00980
3	Tyrosine metabolism	6	oxidase	ec:1.10.3.1	6	comp80728_c0_seq5_2, comp83193_c0_seq4_1, comp83193_c0_seq1_2, comp80728_c0_seq2_3, comp83193_c0_seq3_1, comp80728_c0_seq1_3	map00350
3	Carbon fixation in photosynthetic organisms	20	SBPase	ec:3.1.3.37	1	comp84889_c0_seq5_1	map00710
3	Carbon fixation in photosynthetic organisms	20	carboxylase	ec:4.1.1.39	4	comp87139_c0_seq1_5, comp70325_c0_seq1_7, comp75313_c0_seq2_1, comp70788_c0_seq1_1	map00710
3	Carbon fixation in photosynthetic organisms	20	dehydrogenase	ec:1.1.1.37	2	comp79670_c0_seq4_2, comp79670_c0_seq6_1	map00710
3	Carbon fixation in photosynthetic organisms	20	phosphopentokinase	ec:2.7.1.19	1	comp81151_c0_seq1_1	map00710
3	Carbon fixation in photosynthetic organisms	20	kinase	ec:2.7.2.3	2	comp86070_c0_seq1_1, comp83814_c0_seq1_2	map00710
3	Carbon fixation in photosynthetic organisms	20	hexose diphosphatase	ec:3.1.3.11	1	comp84889_c0_seq5_1	map00710
3	Carbon fixation in photosynthetic organisms	20	dehydrogenase (NADP+) (phosphorylating)	ec:1.2.1.13	4	comp70509_c0_seq1_1, comp84301_c1_seq1_4, comp85499_c0_seq2_2, comp82666_c0_seq1_4	map00710
3	Carbon fixation in photosynthetic organisms	20	dehydrogenase (phosphorylating)	ec:1.2.1.12	3	comp70509_c0_seq1_1, comp81942_c0_seq6_1, comp81942_c0_seq5_1	map00710
3	Carbon fixation in photosynthetic organisms	20	aldolase	ec:4.1.2.13	1	comp81735_c0_seq3_1	map00710
3	Carbon fixation in photosynthetic organisms	20	glycolaldehydetransferase	ec:2.2.1.1	3	comp87385_c0_seq1_1, comp87753_c1_seq1_4, comp87753_c1_seq2_4	map00710
3	Methane metabolism	4	dehydrogenase	ec:1.1.1.37	2	comp79670_c0_seq4_2, comp79670_c0_seq6_1	map00680
3	Methane metabolism	4	hexose diphosphatase	ec:3.1.3.11	1	comp84889_c0_seq5_1	map00680
3	Methane metabolism	4	aldolase	ec:4.1.2.13	1	comp81735_c0_seq3_1	map00680
3	Citrate cycle (TCA cycle)	2	dehydrogenase	ec:1.1.1.37	2	comp79670_c0_seq4_2, comp79670_c0_seq6_1	map00020
3	Ascorbate and aldarate metabolism	1	oxidase	ec:1.10.3.3	1	comp51029_c0_seq1_2	map00053
3	Phenylpropanoid biosynthesis	6	lactoperoxidase	ec:1.11.1.7	4	comp76644_c0_seq3_2, comp72083_c0_seq1_2, comp76644_c0_seq1_1, comp72073_c0_seq1_1	map00940
3	Phenylpropanoid biosynthesis	6	gentiobiase	ec:3.2.1.21	2	comp84967_c0_seq1_3, comp77725_c0_seq1_5	map00940
3	Other glycan degradation	2	alpha-D-mannosidase	ec:3.2.1.24	2	comp85078_c0_seq1_1, comp83745_c0_seq1_2	map00511
3	Glutathione metabolism	4	thioredoxin peroxidase	ec:1.11.1.15	2	comp72083_c0_seq1_2, comp72073_c0_seq1_1	map00480
3	Glutathione metabolism	4	transferase	ec:2.5.1.18	2	comp72509_c0_seq2_1, comp72197_c0_seq2_1	map00480
3	Fructose and mannose metabolism	2	hexose diphosphatase	ec:3.1.3.11	1	comp84889_c0_seq5_1	map00051
3	Fructose and mannose metabolism	2	aldolase	ec:4.1.2.13	1	comp81735_c0_seq3_1	map00051
3	Tryptophan metabolism	2	equilase	ec:1.11.1.6	2	comp84154_c0_seq2_2, comp82512_c1_seq1_5	map00380
3	Glycolysis / Gluconeogenesis	7	kinase	ec:2.7.2.3	2	comp86070_c0_seq1_1, comp83814_c0_seq1_2	map00010
3	Glycolysis / Gluconeogenesis	7	hexose diphosphatase	ec:3.1.3.11	1	comp84889_c0_seq5_1	map00010
3	Glycolysis / Gluconeogenesis	7	dehydrogenase (phosphorylating)	ec:1.2.1.12	3	comp70509_c0_seq1_1, comp81942_c0_seq6_1, comp81942_c0_seq5_1	map00010
3	Glycolysis / Gluconeogenesis	7	aldolase	ec:4.1.2.13	1	comp81735_c0_seq3_1	map00010
3	One carbon pool by folate	1	S-aminomethyldihydrolipoylprotein:(6S)-tetrahydrofolate aminomethyltransferase (ammonia-forming)	ec:2.1.2.10	1	comp77674_c0_seq2_1	map00670
3	Pyrimidine metabolism	1	kinase	ec:2.7.4.6	1	comp85371_c0_seq1_5	map00240
3	Starch and sucrose metabolism	2	gentiobiase	ec:3.2.1.21	2	comp84967_c0_seq1_3, comp77725_c0_seq1_5	map00500
3	Glyoxylate and dicarboxylate metabolism	8	carboxylase	ec:4.1.1.39	4	comp87139_c0_seq1_5, comp70325_c0_seq1_7, comp75313_c0_seq2_1, comp70788_c0_seq1_1	map00630
3	Glyoxylate and dicarboxylate metabolism	8	dehydrogenase	ec:1.1.1.37	2	comp79670_c0_seq4_2, comp79670_c0_seq6_1	map00630
3	Glyoxylate and dicarboxylate metabolism	8	equilase	ec:1.11.1.6	2	comp84154_c0_seq2_2, comp82512_c1_seq1_5	map00630
3	Cysteine and methionine metabolism	4	dehydrogenase	ec:1.1.1.37	2	comp79670_c0_seq4_2, comp79670_c0_seq6_1	map00270
3	Cysteine and methionine metabolism	4	adenosyltransferase	ec:2.5.1.6	2	comp84550_c0_seq1_2, comp83936_c0_seq1_5	map00270
3	Purine metabolism	1	kinase	ec:2.7.4.6	1	comp85371_c0_seq1_5	map00230
3	Cyanoamino acid metabolism	3	lyase	ec:4.1.2.10	1	comp40780_c0_seq1_2	map00460
3	Cyanoamino acid metabolism	3	gentiobiase	ec:3.2.1.21	2	comp84967_c0_seq1_3, comp77725_c0_seq1_5	map00460
3	Pentose phosphate pathway	5	hexose diphosphatase	ec:3.1.3.11	1	comp84889_c0_seq5_1	map00030
3	Pentose phosphate pathway	5	aldolase	ec:4.1.2.13	1	comp81735_c0_seq3_1	map00030
3	Pentose phosphate pathway	5	glycolaldehydetransferase	ec:2.2.1.1	3	comp87385_c0_seq1_1, comp87753_c1_seq1_4, comp87753_c1_seq2_4	map00030
3	Phenylalanine metabolism	4	lactoperoxidase	ec:1.11.1.7	4	comp76644_c0_seq3_2, comp72083_c0_seq1_2, comp76644_c0_seq1_1, comp72073_c0_seq1_1	map00360
3	Carbon fixation pathways in prokaryotes	2	dehydrogenase	ec:1.1.1.37	2	comp79670_c0_seq4_2, comp79670_c0_seq6_1	map00720
3	Glycine, serine and threonine metabolism	4	S-aminomethyldihydrolipoylprotein:(6S)-tetrahydrofolate aminomethyltransferase (ammonia-forming)	ec:2.1.2.10	1	comp77674_c0_seq2_1	map00260
3	Glycine, serine and threonine metabolism	4	dehydrogenase	ec:1.1.99.1	3	comp73974_c0_seq1_1, comp73974_c0_seq2_1, comp40780_c0_seq1_2	map00260
3	Pyruvate metabolism	2	dehydrogenase	ec:1.1.1.37	2	comp79670_c0_seq4_2, comp79670_c0_seq6_1	map00620
3	Isoquinoline alkaloid biosynthesis	6	oxidase	ec:1.10.3.1	6	comp80728_c0_seq5_2, comp83193_c0_seq4_1, comp83193_c0_seq1_2, comp80728_c0_seq2_3, comp83193_c0_seq3_1, comp80728_c0_seq1_3	map00950
