# Supplementary material for: Transcriptome- Assisted Label-Free Quantitative Proteomics Analysis Reveals Novel Insights into Piper nigrum—Phytophthora capsici Phytopathosystem
Source: Front Plant Sci. 2016 Jun 20;7:785. doi: 10.3389/fpls.2016.00785 (PMC4913111; doi:10.3389/fpls.2016.00785)
Supplement: Supplementary file 4 [file DataSheet4.XLSX]

## Sheet: A
Table S4.
A. TargetP prediction of differentially expressed proteins
### targetp v1.1 prediction results ##################################
Number of query sequences: 194
Cleavage site predictions not included.
Using PLANT networks.
Name Len cTP mTP SP other Loc RC
----------------------------------------------------------------------
comp65483_c0_seq1_1 145 0.794 0.089 0.096 0.176 C 2
comp80905_c0_seq1_2 230 0.729 0.201 0.002 0.065 C 3
comp80728_c0_seq5_2 276 0.323 0.092 0.119 0.664 _ 4
comp59353_c0_seq1_1 150 0.107 0.074 0.185 0.887 _ 2
comp73437_c0_seq1_1 140 0.916 0.109 0.098 0.035 C 1
comp77477_c0_seq1_2 434 0.067 0.491 0.029 0.502 _ 5
comp70641_c0_seq1_3 150 0.112 0.075 0.183 0.882 _ 2
comp76080_c0_seq1_1 202 0.040 0.318 0.209 0.138 M 5
comp87186_c0_seq1_2 439 0.025 0.108 0.810 0.008 S 2
comp71583_c0_seq1_1 140 0.916 0.109 0.098 0.035 C 1
comp68373_c0_seq1_2 161 0.112 0.015 0.234 0.453 _ 4
comp77317_c0_seq1_2 202 0.040 0.318 0.209 0.138 M 5
comp72509_c0_seq2_1 151 0.036 0.507 0.087 0.764 _ 4
comp51029_c0_seq1_2 543 0.009 0.048 0.892 0.285 S 2
comp70802_c0_seq1_2 216 0.026 0.139 0.361 0.732 _ 4
comp24444_c0_seq1_2 127 0.004 0.138 0.890 0.084 S 2
comp83193_c0_seq4_1 511 0.038 0.294 0.110 0.845 _ 3
comp51427_c0_seq2_2 149 0.097 0.134 0.150 0.628 _ 3
comp73974_c0_seq1_1 183 0.070 0.113 0.109 0.887 _ 2
comp81456_c1_seq2_4 251 0.820 0.105 0.111 0.050 C 2
comp40640_c0_seq1_1 127 0.004 0.138 0.890 0.084 S 2
comp78525_c0_seq6_1 85 0.245 0.172 0.044 0.822 _ 3
comp78769_c1_seq1_1 141 0.756 0.092 0.127 0.110 C 2
comp85248_c1_seq1_3 583 0.942 0.158 0.017 0.021 C 2
comp87404_c1_seq17_2 137 0.023 0.028 0.801 0.235 S 3
comp59967_c0_seq1_2 161 0.151 0.014 0.247 0.360 _ 5
comp87100_c1_seq2_2 583 0.864 0.185 0.020 0.059 C 2
comp85324_c0_seq2_5 423 0.019 0.018 0.869 0.033 S 1
comp7753_c0_seq1_1 105 0.142 0.194 0.120 0.729 _ 3
comp73974_c0_seq2_1 585 0.001 0.315 0.928 0.029 S 2
comp73608_c0_seq1_4 465 0.026 0.133 0.303 0.675 _ 4
comp62928_c0_seq1_3 179 0.063 0.155 0.211 0.863 _ 2
comp74205_c0_seq1_5 252 0.763 0.030 0.132 0.027 C 2
comp40780_c0_seq1_2 133 0.001 0.315 0.928 0.029 S 2
comp84967_c0_seq1_3 774 0.003 0.096 0.972 0.075 S 1
comp76305_c0_seq2_2 226 0.916 0.077 0.056 0.124 C 2
comp84230_c0_seq6_1 377 0.170 0.110 0.094 0.882 _ 2
comp81473_c0_seq2_1 251 0.820 0.105 0.111 0.050 C 2
comp81165_c0_seq1_1 222 0.932 0.060 0.001 0.095 C 1
comp72197_c0_seq2_1 151 0.036 0.507 0.087 0.764 _ 4
comp85371_c0_seq1_5 148 0.048 0.128 0.087 0.935 _ 1
comp77065_c0_seq2_3 417 0.010 0.032 0.987 0.065 S 1
comp81165_c0_seq1_3 222 0.932 0.069 0.000 0.084 C 1
comp62004_c0_seq1_1 87 0.392 0.122 0.250 0.215 C 5
comp87100_c1_seq1_2 583 0.942 0.158 0.017 0.021 C 2
comp51244_c0_seq1_1 268 0.005 0.021 0.990 0.047 S 1
comp83928_c0_seq6_3 263 0.741 0.095 0.065 0.173 C 3
comp61008_c0_seq1_2 231 0.765 0.211 0.011 0.135 C 3
comp76398_c0_seq1_1 123 0.081 0.442 0.026 0.608 _ 5
comp86893_c1_seq3_4 244 0.214 0.134 0.036 0.788 _ 3
comp88400_c0_seq1_1 205 0.924 0.040 0.013 0.167 C 2
comp86896_c0_seq1_2 674 0.020 0.955 0.002 0.098 M 1
comp86893_c1_seq4_5 379 0.214 0.134 0.036 0.788 _ 3
comp85097_c1_seq1_5 649 0.123 0.135 0.091 0.851 _ 2
comp83928_c0_seq2_1 212 0.769 0.087 0.068 0.173 C 3
comp70802_c0_seq1_5 216 0.026 0.139 0.361 0.732 _ 4
comp83928_c0_seq5_4 265 0.718 0.089 0.077 0.194 C 3
comp63453_c0_seq1_3 268 0.005 0.021 0.990 0.047 S 1
comp76267_c0_seq1_3 148 0.899 0.121 0.038 0.086 C 2
comp83193_c0_seq1_2 315 0.071 0.133 0.128 0.845 _ 2
comp76813_c0_seq1_1 197 0.038 0.017 0.979 0.035 S 1
comp80728_c0_seq2_3 315 0.071 0.133 0.128 0.845 _ 2
comp81130_c0_seq1_3 217 0.708 0.096 0.124 0.200 C 3
comp77725_c0_seq1_5 774 0.003 0.096 0.972 0.075 S 1
comp81150_c2_seq5_1 75 0.107 0.111 0.156 0.836 _ 2
comp76267_c0_seq2_3 226 0.917 0.108 0.038 0.086 C 1
comp83928_c0_seq4_3 263 0.741 0.095 0.065 0.173 C 3
comp86812_c0_seq1_2 701 0.949 0.052 0.026 0.007 C 1
comp86893_c1_seq8_5 379 0.183 0.137 0.041 0.818 _ 2
comp76644_c0_seq3_2 351 0.006 0.021 0.985 0.020 S 1
comp83193_c0_seq3_1 509 0.038 0.294 0.110 0.845 _ 3
comp80534_c0_seq2_2 252 0.602 0.044 0.166 0.011 C 3
comp82528_c0_seq2_2 423 0.019 0.018 0.869 0.033 S 1
comp88400_c0_seq2_2 603 0.924 0.041 0.013 0.167 C 2
comp85078_c0_seq1_1 1001 0.033 0.060 0.764 0.449 S 4
comp69683_c0_seq1_1 75 0.108 0.201 0.066 0.849 _ 2
comp78656_c0_seq1_5 417 0.010 0.032 0.987 0.065 S 1
comp86299_c0_seq1_1 674 0.028 0.962 0.001 0.072 M 1
comp84519_c0_seq1_4 649 0.122 0.133 0.091 0.857 _ 2
comp86793_c0_seq1_5 554 0.353 0.899 0.005 0.006 M 3
comp83745_c0_seq1_2 1001 0.033 0.060 0.764 0.449 S 4
comp80728_c0_seq1_3 274 0.264 0.085 0.137 0.712 _ 3
comp70509_c0_seq1_1 407 0.900 0.169 0.006 0.033 C 2
comp41188_c0_seq1_1 289 0.930 0.037 0.089 0.045 C 1
comp86893_c1_seq9_4 244 0.183 0.137 0.041 0.818 _ 2
comp83910_c1_seq1_2 156 0.070 0.106 0.121 0.879 _ 2
comp77160_c0_seq1_1 239 0.180 0.006 0.875 0.013 S 2
comp68325_c0_seq1_4 432 0.020 0.020 0.891 0.093 S 2
comp81152_c0_seq1_1 282 0.917 0.046 0.054 0.020 C 1
comp41407_c0_seq1_1 289 0.930 0.036 0.091 0.044 C 1
comp85398_c0_seq1_3 543 0.001 0.073 0.987 0.061 S 1
comp78424_c2_seq4_1 333 0.011 0.024 0.942 0.063 S 1
comp72083_c0_seq1_2 266 0.990 0.026 0.007 0.008 C 1
comp84301_c1_seq1_4 402 0.572 0.175 0.034 0.087 C 4
comp83915_c0_seq2_2 183 0.185 0.353 0.083 0.204 M 5
comp86812_c0_seq3_1 448 0.949 0.052 0.026 0.007 C 1
comp51123_c0_seq2_2 158 0.175 0.143 0.065 0.860 _ 2
comp80196_c0_seq9_1 81 0.100 0.059 0.253 0.790 _ 3
comp65185_c0_seq2_3 234 0.019 0.016 0.985 0.022 S 1
comp58348_c1_seq2_1 67 0.093 0.103 0.126 0.924 _ 2
comp76644_c0_seq1_1 351 0.006 0.021 0.985 0.020 S 1
comp85538_c3_seq3_2 387 0.057 0.105 0.063 0.940 _ 1
comp84550_c0_seq1_2 394 0.149 0.095 0.141 0.863 _ 2
comp76205_c0_seq1_2 167 0.870 0.026 0.025 0.185 C 2
comp85499_c0_seq2_2 402 0.572 0.175 0.034 0.087 C 4
comp76565_c0_seq1_2 334 0.031 0.019 0.952 0.189 S 2
comp88024_c0_seq3_2 382 0.114 0.083 0.216 0.741 _ 3
comp86793_c0_seq2_6 554 0.353 0.899 0.005 0.006 M 3
comp75262_c0_seq1_2 212 0.098 0.014 0.963 0.006 S 1
comp40628_c0_seq1_1 214 0.019 0.191 0.283 0.616 _ 4
comp78697_c1_seq9_2 234 0.024 0.086 0.845 0.075 S 2
comp24447_c0_seq1_1 222 0.042 0.003 0.971 0.037 S 1
comp82666_c0_seq1_4 407 0.900 0.169 0.006 0.033 C 2
comp72073_c0_seq1_1 266 0.990 0.026 0.007 0.008 C 1
comp70777_c0_seq1_1 212 0.004 0.026 0.955 0.086 S 1
comp83785_c0_seq5_1 165 0.210 0.595 0.017 0.165 M 4
comp87934_c1_seq1_1 630 0.116 0.159 0.080 0.901 _ 2
comp85538_c3_seq6_2 387 0.057 0.105 0.063 0.940 _ 1
comp71952_c0_seq1_2 209 0.938 0.124 0.003 0.045 C 1
comp67655_c0_seq1_2 213 0.223 0.656 0.002 0.072 M 3
comp83936_c0_seq1_5 394 0.149 0.095 0.141 0.863 _ 2
comp77630_c0_seq3_2 234 0.024 0.086 0.845 0.075 S 2
comp61276_c0_seq1_2 158 0.175 0.143 0.065 0.860 _ 2
comp63309_c0_seq3_1 86 0.295 0.112 0.064 0.537 _ 4
comp85328_c0_seq1_4 459 0.027 0.013 0.727 0.075 S 2
comp81152_c2_seq1_2 282 0.917 0.046 0.054 0.020 C 1
comp74045_c0_seq2_2 121 0.003 0.015 0.978 0.025 S 1
comp81403_c0_seq2_3 323 0.872 0.276 0.011 0.011 C 3
comp88598_c0_seq1_3 494 0.023 0.014 0.989 0.025 S 1
comp88599_c0_seq1_2 494 0.023 0.014 0.989 0.025 S 1
comp63309_c0_seq5_2 235 0.018 0.016 0.986 0.022 S 1
comp73932_c0_seq1_1 128 0.772 0.161 0.151 0.022 C 2
comp81151_c0_seq1_1 330 0.074 0.334 0.092 0.771 _ 3
comp51504_c0_seq1_1 94 0.203 0.431 0.064 0.341 M 5
comp82970_c0_seq4_1 258 0.893 0.252 0.005 0.026 C 2
comp73819_c0_seq1_1 128 0.722 0.155 0.170 0.023 C 3
comp79670_c0_seq4_2 289 0.012 0.285 0.128 0.490 _ 4
comp82395_c1_seq1_4 258 0.893 0.252 0.005 0.026 C 2
comp65185_c0_seq3_2 235 0.019 0.016 0.985 0.022 S 1
comp78309_c0_seq3_2 73 0.105 0.104 0.094 0.862 _ 2
comp84500_c0_seq2_4 373 0.217 0.170 0.045 0.822 _ 2
comp66934_c0_seq1_2 372 0.034 0.272 0.109 0.504 _ 4
comp24432_c0_seq1_2 236 0.053 0.242 0.121 0.783 _ 3
comp87385_c0_seq1_1 634 0.164 0.131 0.087 0.905 _ 2
comp76813_c0_seq2_1 262 0.047 0.573 0.516 0.032 M 5
comp81942_c0_seq6_1 161 0.565 0.048 0.023 0.630 _ 5
comp82970_c0_seq7_1 258 0.893 0.252 0.005 0.026 C 2
comp87753_c1_seq1_4 634 0.164 0.131 0.087 0.905 _ 2
comp87753_c1_seq2_4 634 0.164 0.131 0.087 0.905 _ 2
comp81942_c0_seq5_1 161 0.565 0.048 0.023 0.630 _ 5
comp82064_c0_seq1_2 393 0.002 0.209 0.953 0.039 S 2
comp77674_c0_seq2_1 167 0.382 0.636 0.091 0.010 M 4
comp73900_c0_seq1_3 262 0.047 0.573 0.516 0.032 M 5
comp74045_c0_seq2_1 121 0.003 0.015 0.978 0.025 S 1
comp87139_c0_seq1_6 498 0.247 0.113 0.030 0.774 _ 3
comp82665_c0_seq4_3 369 0.495 0.057 0.030 0.523 _ 5
comp84500_c0_seq3_3 247 0.217 0.170 0.045 0.822 _ 2
comp63226_c0_seq2_2 191 0.076 0.406 0.273 0.006 M 5
comp79670_c0_seq6_1 129 0.011 0.309 0.119 0.483 _ 5
comp82970_c0_seq1_1 258 0.893 0.252 0.005 0.026 C 2
comp86936_c1_seq2_5 288 0.858 0.091 0.156 0.028 C 2
comp1035967_c0_seq1_ 76 0.064 0.177 0.133 0.845 _ 2
comp85727_c3_seq1_3 694 0.072 0.058 0.428 0.508 _ 5
comp70325_c0_seq1_1 498 0.247 0.113 0.030 0.774 _ 3
comp76337_c0_seq2_3 507 0.090 0.136 0.102 0.893 _ 2
comp77895_c0_seq4_4 507 0.090 0.136 0.102 0.893 _ 2
comp84889_c0_seq5_1 359 0.337 0.530 0.033 0.023 M 5
comp58988_c0_seq1_2 246 0.042 0.070 0.155 0.946 _ 2
comp64438_c0_seq1_4 372 0.034 0.272 0.109 0.504 _ 4
comp24430_c0_seq1_2 236 0.053 0.242 0.121 0.783 _ 3
comp78569_c0_seq1_1 148 0.070 0.199 0.084 0.889 _ 2
comp87282_c1_seq2_1 157 0.410 0.086 0.028 0.702 _ 4
comp73370_c0_seq1_5 244 0.066 0.326 0.146 0.622 _ 4
comp83190_c0_seq2_1 292 0.066 0.065 0.381 0.558 _ 5
comp76920_c0_seq1_1 171 0.112 0.114 0.102 0.844 _ 2
comp85060_c0_seq1_2 219 0.002 0.026 0.974 0.053 S 1
comp86070_c0_seq1_1 181 0.059 0.174 0.263 0.622 _ 4
comp83814_c0_seq1_2 181 0.059 0.174 0.263 0.622 _ 4
comp73920_c0_seq1_1 451 0.055 0.574 0.038 0.488 M 5
comp87139_c0_seq1_5 482 0.079 0.201 0.098 0.865 _ 2
comp84154_c0_seq2_2 492 0.232 0.172 0.048 0.630 _ 4
comp81735_c0_seq3_1 327 0.057 0.120 0.093 0.878 _ 2
comp70325_c0_seq1_7 263 0.079 0.201 0.098 0.865 _ 2
comp67436_c0_seq1_1 451 0.051 0.595 0.041 0.481 M 5
comp82512_c1_seq1_5 492 0.232 0.172 0.048 0.630 _ 4
comp83811_c0_seq1_7 438 0.932 0.045 0.042 0.030 C 1
comp65278_c0_seq1_6 487 0.001 0.929 0.114 0.042 M 1
comp87657_c1_seq2_1 208 0.001 0.349 0.980 0.005 S 2
comp87657_c1_seq5_1 208 0.001 0.349 0.980 0.005 S 2
comp65370_c1_seq1_1 508 0.038 0.580 0.042 0.399 M 5
comp75313_c0_seq2_1 179 0.857 0.038 0.115 0.037 C 2
comp65370_c1_seq1_4 508 0.038 0.580 0.042 0.399 M 5
comp70788_c0_seq1_1 179 0.857 0.038 0.115 0.037 C 2
comp87657_c0_seq1_4 779 0.001 0.349 0.980 0.005 S 2
----------------------------------------------------------------------
_	Any other location
C	Chloroplast
M	Mitochondrion
S	Secretory pathway

## Sheet: B
Table S4.
B. TargetP prediction of P. capsici infected proteins
### targetp v1.1 prediction results ##################################
Number of query sequences: 93
Cleavage site predictions not included.
Using PLANT networks.
Name Len cTP mTP SP other Loc RC
----------------------------------------------------------------------
comp82899_c0_seq1_2 339 0.002 0.124 0.925 0.083 S 1
comp85208_c0_seq2_3 352 0.040 0.718 0.013 0.383 M 4
comp85818_c1_seq2_2 134 0.123 0.260 0.072 0.662 _ 3
comp53194_c0_seq1_1 133 0.371 0.141 0.010 0.762 _ 4
comp62229_c0_seq1_2 293 0.004 0.173 0.976 0.005 S 1
comp83770_c0_seq2_1 122 0.201 0.117 0.131 0.320 _ 5
comp83444_c0_seq2_3 510 0.076 0.261 0.062 0.740 _ 3
comp81462_c0_seq2_3 196 0.949 0.315 0.004 0.030 C 2
comp75476_c0_seq2_3 355 0.011 0.622 0.388 0.127 M 4
comp81462_c0_seq2_2 267 0.002 0.209 0.953 0.039 S 2
comp88243_c0_seq2_1 305 0.034 0.616 0.055 0.413 M 4
comp87989_c0_seq1_3 267 0.065 0.092 0.483 0.660 _ 5
comp78309_c0_seq6_2 73 0.105 0.104 0.094 0.862 _ 2
comp61076_c0_seq1_2 78 0.143 0.200 0.128 0.703 _ 3
comp67866_c0_seq1_1 176 0.036 0.034 0.901 0.189 S 2
comp74234_c0_seq1_1 239 0.180 0.006 0.875 0.013 S 2
comp63118_c0_seq2_1 198 0.025 0.405 0.042 0.791 _ 4
comp81473_c0_seq6_1 251 0.870 0.119 0.087 0.025 C 2
comp85503_c1_seq6_3 175 0.062 0.007 0.973 0.011 S 1
comp67699_c0_seq1_3 198 0.729 0.473 0.006 0.011 C 4
comp88400_c0_seq4_2 603 0.924 0.041 0.013 0.167 C 2
comp72691_c0_seq1_1 221 0.117 0.100 0.405 0.342 S 5
comp80473_c0_seq3_1 80 0.158 0.092 0.099 0.745 _ 3
comp78424_c2_seq1_1 337 0.004 0.067 0.961 0.019 S 1
comp74928_c0_seq1_4 439 0.025 0.108 0.810 0.008 S 2
comp84265_c0_seq4_3 377 0.171 0.108 0.095 0.882 _ 2
comp67610_c0_seq1_1 188 0.010 0.006 0.988 0.056 S 1
comp18518_c0_seq1_1 108 0.793 0.030 0.028 0.644 C 5
comp86987_c0_seq17_1 67 0.451 0.271 0.038 0.575 _ 5
comp69037_c0_seq1_1 204 0.054 0.094 0.313 0.639 _ 4
comp85181_c0_seq1_2 166 0.067 0.052 0.104 0.752 _ 2
comp85060_c0_seq2_2 219 0.002 0.026 0.974 0.053 S 1
comp70239_c0_seq1_2 314 0.966 0.070 0.006 0.013 C 1
comp85172_c0_seq2_1 330 0.970 0.020 0.003 0.083 C 1
comp373153_c0_seq1_2 89 0.887 0.127 0.017 0.044 C 2
comp71090_c0_seq2_2 381 0.079 0.084 0.050 0.948 _ 1
comp61405_c0_seq1_2 186 0.065 0.181 0.078 0.848 _ 2
comp81462_c0_seq1_2 87 0.102 0.394 0.093 0.299 M 5
comp75476_c0_seq1_3 355 0.011 0.622 0.388 0.127 M 4
comp85371_c0_seq1_1 148 0.048 0.128 0.087 0.935 _ 1
comp80196_c0_seq10_2 81 0.100 0.059 0.253 0.790 _ 3
comp68488_c1_seq2_1 88 0.091 0.034 0.528 0.457 S 5
comp84265_c0_seq10_2 377 0.171 0.108 0.095 0.882 _ 2
comp63309_c0_seq4_2 234 0.018 0.016 0.986 0.022 S 1
comp82064_c0_seq2_2 87 0.102 0.394 0.093 0.299 M 5
comp85723_c0_seq2_4 375 0.008 0.060 0.975 0.090 S 1
comp58348_c0_seq1_1 67 0.093 0.103 0.126 0.924 _ 2
comp76205_c0_seq2_2 167 0.870 0.026 0.025 0.185 C 2
comp80473_c0_seq2_2 80 0.158 0.092 0.099 0.745 _ 3
comp494563_c0_seq1_1 67 0.059 0.263 0.158 0.691 _ 3
comp32890_c0_seq1_2 121 0.153 0.043 0.258 0.368 _ 5
comp62201_c0_seq1_3 293 0.004 0.173 0.976 0.005 S 1
comp71090_c0_seq1_2 381 0.079 0.084 0.050 0.948 _ 1
comp86010_c1_seq1_1 543 0.001 0.071 0.988 0.060 S 1
comp86893_c1_seq5_2 470 0.233 0.128 0.039 0.778 _ 3
comp80264_c1_seq3_3 368 0.011 0.024 0.942 0.063 S 1
comp77895_c0_seq1_4 507 0.090 0.136 0.102 0.893 _ 2
comp59192_c0_seq1_1 246 0.042 0.070 0.155 0.946 _ 2
comp65185_c0_seq5_3 157 0.018 0.016 0.986 0.022 S 1
comp84154_c0_seq1_2 492 0.232 0.172 0.048 0.630 _ 4
comp71987_c0_seq3_1 198 0.729 0.473 0.006 0.011 C 4
comp87404_c1_seq12_4 137 0.025 0.103 0.333 0.571 _ 4
comp67787_c0_seq1_2 179 0.063 0.155 0.211 0.863 _ 2
comp85723_c0_seq1_4 375 0.008 0.060 0.975 0.090 S 1
comp81929_c0_seq1_1 434 0.112 0.124 0.164 0.663 _ 3
comp75740_c0_seq7_3 68 0.081 0.708 0.068 0.344 M 4
comp84265_c0_seq6_2 377 0.170 0.110 0.094 0.882 _ 2
comp83813_c1_seq4_1 201 0.075 0.072 0.105 0.920 _ 1
comp84510_c0_seq1_4 476 0.122 0.074 0.507 0.360 S 5
comp69000_c0_seq2_3 97 0.088 0.051 0.026 0.955 _ 1
comp71189_c0_seq1_1 381 0.081 0.081 0.051 0.948 _ 1
comp83674_c0_seq2_2 337 0.111 0.175 0.076 0.811 _ 2
comp83444_c0_seq3_2 510 0.076 0.261 0.062 0.740 _ 3
comp68463_c0_seq1_1 126 0.067 0.148 0.047 0.899 _ 2
comp83109_c0_seq4_2 219 0.002 0.026 0.974 0.054 S 1
comp82606_c0_seq1_1 513 0.006 0.143 0.955 0.007 S 1
comp59787_c0_seq1_3 543 0.009 0.048 0.892 0.285 S 2
comp82435_c0_seq5_1 179 0.059 0.302 0.035 0.801 _ 3
comp76819_c0_seq3_3 290 0.024 0.073 0.233 0.921 _ 2
comp83561_c0_seq25_2 73 0.129 0.152 0.083 0.767 _ 2
comp83190_c0_seq5_1 695 0.071 0.059 0.433 0.506 _ 5
comp87989_c0_seq2_3 267 0.065 0.092 0.483 0.660 _ 5
comp83190_c0_seq1_1 695 0.066 0.065 0.381 0.558 _ 5
comp80566_c0_seq1_3 245 0.663 0.151 0.242 0.016 C 3
comp83851_c0_seq7_2 82 0.014 0.559 0.260 0.280 M 4
comp85503_c1_seq7_1 175 0.062 0.007 0.973 0.011 S 1
comp323847_c0_seq1_1 174 0.059 0.371 0.053 0.351 M 5
comp76644_c0_seq4_1 351 0.006 0.021 0.985 0.020 S 1
comp71337_c1_seq1_1 155 0.575 0.054 0.088 0.455 C 5
comp72157_c1_seq1_1 215 0.145 0.129 0.063 0.785 _ 2
comp78479_c0_seq12_2 125 0.180 0.079 0.070 0.812 _ 2
comp84265_c0_seq5_2 377 0.171 0.108 0.095 0.882 _ 2
comp68185_c0_seq3_1 97 0.512 0.165 0.060 0.168 C 4
----------------------------------------------------------------------
_	Any other location
C	Chloroplast
M	Mitochondrion
S	Secretory pathway

## Sheet: C
Table S4.
C. TargetP prediction of mock infected proteins
### targetp v1.1 prediction results ##################################
Number of query sequences: 245
Cleavage site predictions not included.
Using PLANT networks.
Name Len cTP mTP SP other Loc RC
----------------------------------------------------------------------
comp41660_c0_seq1_1 222 0.019 0.070 0.138 0.957 _ 1
comp88262_c0_seq3_1 625 0.006 0.100 0.858 0.051 S 2
comp88374_c0_seq3_8 763 0.004 0.037 0.960 0.163 S 2
comp85248_c1_seq2_3 583 0.942 0.158 0.017 0.021 C 2
comp86294_c1_seq1_1 300 0.053 0.181 0.045 0.890 _ 2
comp87641_c0_seq1_1 526 0.838 0.015 0.053 0.215 C 2
comp82720_c0_seq3_3 96 0.069 0.457 0.017 0.788 _ 4
comp83232_c0_seq1_1 574 0.137 0.086 0.105 0.924 _ 2
comp85212_c2_seq5_2 76 0.085 0.161 0.154 0.630 _ 3
comp72349_c0_seq1_3 397 0.019 0.238 0.259 0.541 _ 4
comp580348_c0_seq1_1 70 0.151 0.441 0.009 0.290 M 5
comp84955_c0_seq1_4 389 0.460 0.387 0.010 0.267 C 5
comp83109_c0_seq3_3 219 0.002 0.026 0.974 0.054 S 1
comp85503_c1_seq12_2 177 0.025 0.014 0.955 0.011 S 1
comp82412_c1_seq1_4 574 0.137 0.086 0.105 0.924 _ 2
comp40393_c0_seq1_2 75 0.647 0.052 0.045 0.651 _ 5
comp40393_c0_seq1_1 213 0.007 0.111 0.777 0.024 S 2
comp40963_c0_seq1_2 116 0.115 0.457 0.072 0.567 _ 5
comp67751_c0_seq1_3 280 0.081 0.173 0.040 0.902 _ 2
comp378817_c0_seq1_1 78 0.180 0.107 0.129 0.865 _ 2
comp62393_c0_seq1_2 233 0.028 0.053 0.939 0.023 S 1
comp83701_c0_seq1_5 438 0.932 0.045 0.042 0.030 C 1
comp78356_c0_seq1_2 255 0.102 0.027 0.798 0.028 S 2
comp84952_c1_seq1_2 225 0.024 0.671 0.033 0.722 _ 5
comp76987_c0_seq1_5 277 0.117 0.109 0.217 0.605 _ 4
comp70325_c0_seq1_2 133 0.149 0.088 0.091 0.781 _ 2
comp83190_c0_seq4_1 695 0.071 0.059 0.433 0.506 _ 5
comp77895_c0_seq3_2 507 0.090 0.136 0.102 0.893 _ 2
comp80196_c0_seq11_1 81 0.100 0.059 0.253 0.790 _ 3
comp58063_c0_seq1_1 277 0.353 0.112 0.009 0.152 C 4
comp83700_c0_seq1_3 472 0.007 0.012 0.991 0.106 S 1
comp76720_c0_seq1_1 184 0.107 0.104 0.063 0.768 _ 2
comp53117_c1_seq1_1 188 0.054 0.075 0.058 0.987 _ 1
comp86491_c0_seq1_2 494 0.004 0.030 0.990 0.050 S 1
comp85718_c0_seq3_1 166 0.068 0.051 0.105 0.750 _ 2
comp75958_c0_seq1_1 137 0.872 0.309 0.034 0.031 C 3
comp87925_c0_seq3_4 766 0.076 0.418 0.032 0.758 _ 4
comp84020_c0_seq1_2 334 0.125 0.122 0.077 0.777 _ 2
comp78576_c0_seq2_4 356 0.097 0.013 0.953 0.048 S 1
comp78238_c0_seq3_1 97 0.136 0.452 0.044 0.533 _ 5
comp73746_c2_seq1_4 431 0.767 0.243 0.004 0.079 C 3
comp73900_c0_seq3_3 238 0.019 0.042 0.948 0.043 S 1
comp82730_c0_seq4_4 397 0.823 0.103 0.031 0.166 C 2
comp88371_c0_seq5_3 469 0.036 0.076 0.313 0.761 _ 3
comp78060_c0_seq3_1 239 0.828 0.809 0.001 0.007 C 5
comp88371_c0_seq1_3 371 0.104 0.112 0.184 0.831 _ 2
comp82658_c0_seq1_1 445 0.063 0.274 0.075 0.777 _ 3
comp68473_c0_seq1_2 149 0.028 0.109 0.494 0.538 _ 5
comp82700_c0_seq3_2 472 0.007 0.012 0.991 0.106 S 1
comp66653_c0_seq2_2 71 0.105 0.169 0.201 0.626 _ 3
comp74466_c0_seq1_2 397 0.034 0.456 0.089 0.792 _ 4
comp74124_c0_seq2_1 404 0.983 0.019 0.022 0.004 C 1
comp80664_c0_seq2_1 143 0.028 0.260 0.153 0.746 _ 3
comp81151_c0_seq2_1 330 0.074 0.334 0.092 0.771 _ 3
comp216549_c0_seq1_1 155 0.023 0.910 0.023 0.227 M 2
comp74741_c0_seq2_3 219 0.129 0.310 0.043 0.765 _ 3
comp88669_c0_seq1_4 200 0.017 0.227 0.619 0.404 S 4
comp76122_c0_seq1_2 221 0.182 0.364 0.040 0.630 _ 4
comp83648_c0_seq2_3 358 0.107 0.104 0.063 0.768 _ 2
comp83479_c1_seq1_4 147 0.653 0.150 0.121 0.051 C 3
comp87450_c0_seq1_1 99 0.253 0.099 0.064 0.834 _ 3
comp68329_c0_seq1_1 71 0.128 0.132 0.137 0.848 _ 2
comp72367_c0_seq2_4 167 0.014 0.031 0.966 0.170 S 2
comp69607_c0_seq1_3 230 0.101 0.120 0.093 0.758 _ 2
comp70914_c0_seq1_1 222 0.145 0.129 0.063 0.785 _ 2
comp77556_c1_seq1_1 212 0.004 0.022 0.945 0.096 S 1
comp69828_c0_seq1_1 191 0.076 0.406 0.273 0.006 M 5
comp85425_c0_seq1_3 200 0.017 0.227 0.619 0.404 S 4
comp88337_c1_seq1_2 591 0.004 0.037 0.968 0.132 S 1
comp79362_c0_seq2_1 198 0.763 0.030 0.132 0.027 C 2
comp75926_c0_seq1_1 404 0.983 0.019 0.022 0.004 C 1
comp82097_c1_seq1_2 341 0.127 0.773 0.012 0.070 M 2
comp50119_c0_seq1_1 71 0.091 0.213 0.144 0.702 _ 3
comp82374_c0_seq2_5 153 0.041 0.302 0.073 0.385 _ 5
comp77237_c0_seq1_1 279 0.973 0.093 0.002 0.021 C 1
comp85212_c2_seq4_2 76 0.085 0.161 0.154 0.630 _ 3
comp93738_c0_seq1_1 139 0.098 0.080 0.066 0.936 _ 1
comp83118_c0_seq1_1 309 0.101 0.137 0.152 0.737 _ 3
comp83998_c0_seq1_3 427 0.085 0.536 0.067 0.516 M 5
comp86893_c1_seq6_5 494 0.214 0.134 0.036 0.788 _ 3
comp61273_c0_seq1_1 106 0.075 0.068 0.453 0.624 _ 5
comp63879_c0_seq1_2 240 0.021 0.046 0.877 0.039 S 1
comp76246_c0_seq1_4 163 0.072 0.095 0.602 0.111 S 3
comp68003_c0_seq1_1 207 0.394 0.068 0.003 0.759 _ 4
comp71626_c1_seq1_2 238 0.170 0.146 0.064 0.816 _ 2
comp80196_c0_seq4_1 81 0.100 0.059 0.253 0.790 _ 3
comp87139_c0_seq1_7 133 0.149 0.088 0.091 0.781 _ 2
comp447543_c0_seq1_2 102 0.130 0.047 0.133 0.742 _ 2
comp68275_c0_seq1_4 487 0.001 0.929 0.114 0.042 M 1
comp68275_c0_seq1_3 354 0.051 0.148 0.025 0.977 _ 1
comp187998_c0_seq1_1 77 0.282 0.106 0.048 0.801 _ 3
comp72771_c0_seq2_1 207 0.352 0.073 0.002 0.802 _ 3
comp262680_c0_seq1_1 69 0.245 0.254 0.211 0.400 _ 5
comp79043_c0_seq2_2 66 0.246 0.125 0.210 0.390 _ 5
comp84775_c0_seq1_5 376 0.159 0.116 0.196 0.775 _ 3
comp83190_c0_seq3_1 292 0.074 0.061 0.419 0.480 _ 5
comp41223_c0_seq1_2 406 0.053 0.906 0.012 0.068 M 1
comp77895_c0_seq2_2 507 0.090 0.136 0.102 0.893 _ 2
comp53866_c0_seq2_1 83 0.053 0.112 0.415 0.653 _ 4
comp87657_c1_seq4_2 779 0.001 0.349 0.980 0.005 S 2
comp80899_c0_seq3_3 445 0.008 0.037 0.976 0.012 S 1
comp76462_c0_seq2_3 167 0.014 0.031 0.966 0.170 S 2
comp82026_c0_seq1_1 143 0.034 0.240 0.151 0.747 _ 3
comp81868_c0_seq1_4 341 0.127 0.773 0.012 0.070 M 2
comp67176_c1_seq1_1 174 0.025 0.081 0.898 0.038 S 1
comp78769_c1_seq3_1 141 0.756 0.092 0.127 0.110 C 2
comp87860_c0_seq6_2 766 0.076 0.418 0.032 0.758 _ 4
comp76400_c0_seq10_1 101 0.036 0.443 0.072 0.738 _ 4
comp87860_c0_seq2_2 221 0.094 0.341 0.106 0.525 _ 5
comp83279_c0_seq2_1 553 0.048 0.109 0.126 0.934 _ 1
comp73551_c0_seq2_1 163 0.072 0.095 0.602 0.111 S 3
comp88371_c0_seq4_3 310 0.104 0.112 0.184 0.831 _ 2
comp82730_c0_seq3_3 327 0.057 0.120 0.093 0.878 _ 2
comp24294_c0_seq1_3 141 0.012 0.156 0.920 0.011 S 2
comp78060_c0_seq2_1 239 0.828 0.809 0.001 0.007 C 5
comp81929_c0_seq2_1 434 0.088 0.143 0.195 0.588 _ 4
comp88024_c0_seq2_5 794 0.922 0.152 0.008 0.019 C 2
comp80473_c0_seq2_1 80 0.158 0.092 0.099 0.745 _ 3
comp188566_c0_seq1_1 139 0.008 0.283 0.328 0.909 _ 3
comp87612_c1_seq15_1 136 0.075 0.062 0.047 0.964 _ 1
comp61246_c1_seq1_4 115 0.037 0.023 0.850 0.080 S 2
comp67209_c0_seq1_1 151 0.179 0.229 0.032 0.696 _ 3
comp85014_c0_seq1_3 476 0.122 0.074 0.507 0.360 S 5
comp39880_c0_seq1_1 85 0.215 0.066 0.111 0.509 _ 4
comp73954_c0_seq2_1 204 0.023 0.708 0.023 0.483 M 4
comp80005_c0_seq1_2 376 0.159 0.116 0.196 0.775 _ 3
comp74911_c0_seq1_1 147 0.653 0.150 0.121 0.051 C 3
comp81130_c0_seq3_1 263 0.741 0.095 0.065 0.173 C 3
comp56433_c0_seq1_1 227 0.001 0.835 0.225 0.099 M 2
comp74741_c0_seq1_1 165 0.129 0.310 0.043 0.765 _ 3
comp83648_c0_seq1_3 358 0.107 0.104 0.063 0.768 _ 2
comp36426_c0_seq1_5 406 0.053 0.906 0.012 0.068 M 1
comp78980_c0_seq1_3 452 0.007 0.058 0.679 0.123 S 3
comp53917_c0_seq1_2 198 0.025 0.405 0.042 0.791 _ 4
comp85049_c0_seq20_1 250 0.031 0.880 0.004 0.054 M 1
comp81000_c0_seq1_1 196 0.171 0.680 0.020 0.268 M 3
comp76400_c0_seq9_2 423 0.037 0.259 0.853 0.004 S 3
comp65278_c0_seq1_5 354 0.051 0.148 0.025 0.977 _ 1
comp79362_c0_seq1_1 198 0.573 0.113 0.050 0.021 C 3
comp75673_c0_seq1_2 131 0.632 0.041 0.054 0.386 C 4
comp85263_c0_seq7_1 95 0.370 0.123 0.017 0.687 _ 4
comp80021_c0_seq4_1 196 0.090 0.115 0.104 0.878 _ 2
comp85130_c0_seq1_3 189 0.009 0.027 0.512 0.143 S 4
comp84594_c0_seq4_2 414 0.134 0.096 0.130 0.824 _ 2
comp82374_c0_seq1_4 445 0.008 0.037 0.976 0.012 S 1
comp83241_c1_seq2_7 448 0.112 0.033 0.018 0.928 _ 1
comp83109_c0_seq1_3 219 0.002 0.026 0.974 0.054 S 1
comp73939_c0_seq1_2 306 0.937 0.423 0.001 0.009 C 3
comp84230_c0_seq3_1 377 0.170 0.110 0.094 0.882 _ 2
comp87371_c1_seq2_2 91 0.073 0.450 0.093 0.285 M 5
comp67884_c0_seq1_2 176 0.036 0.034 0.901 0.189 S 2
comp80728_c0_seq3_2 317 0.071 0.133 0.128 0.845 _ 2
comp68041_c0_seq1_1 293 0.014 0.586 0.395 0.182 M 5
comp84437_c0_seq5_3 322 0.073 0.083 0.449 0.617 _ 5
comp79722_c0_seq1_1 171 0.110 0.193 0.097 0.678 _ 3
comp6678_c0_seq1_1 82 0.115 0.101 0.139 0.874 _ 2
comp83782_c3_seq3_3 279 0.011 0.085 0.144 0.984 _ 1
comp77674_c0_seq1_1 168 0.312 0.486 0.143 0.021 M 5
comp87083_c1_seq3_3 113 0.099 0.125 0.157 0.756 _ 3
comp66458_c0_seq1_1 314 0.966 0.070 0.006 0.013 C 1
comp77444_c0_seq2_1 288 0.878 0.104 0.105 0.032 C 2
comp40662_c0_seq1_1 173 0.003 0.022 0.982 0.091 S 1
comp83442_c0_seq1_5 510 0.076 0.261 0.062 0.740 _ 3
comp48213_c0_seq1_1 191 0.052 0.193 0.092 0.900 _ 2
comp24277_c0_seq1_1 79 0.077 0.047 0.113 0.867 _ 2
comp73860_c0_seq10_2 207 0.045 0.023 0.867 0.229 S 2
comp50847_c0_seq1_6 521 0.315 0.786 0.018 0.033 M 3
comp57875_c0_seq2_2 305 0.006 0.262 0.341 0.555 _ 4
comp88400_c0_seq6_2 603 0.917 0.044 0.019 0.107 C 1
comp85503_c1_seq8_1 105 0.052 0.018 0.963 0.010 S 1
comp88400_c0_seq6_1 603 0.927 0.044 0.015 0.106 C 1
comp88337_c0_seq2_1 428 0.102 0.073 0.037 0.780 _ 2
comp59869_c0_seq2_1 521 0.315 0.786 0.018 0.033 M 3
comp66680_c0_seq1_2 71 0.128 0.132 0.137 0.848 _ 2
comp68486_c0_seq2_1 106 0.058 0.463 0.023 0.598 _ 5
comp83496_c0_seq1_2 397 0.020 0.102 0.266 0.713 _ 3
comp73908_c0_seq1_2 247 0.098 0.014 0.963 0.006 S 1
comp88403_c0_seq2_4 1483 0.078 0.137 0.095 0.937 _ 2
comp86190_c0_seq1_1 494 0.004 0.030 0.990 0.050 S 1
comp82158_c0_seq3_6 768 0.274 0.814 0.032 0.011 M 3
comp88024_c0_seq1_3 382 0.114 0.083 0.216 0.741 _ 3
comp76144_c0_seq1_2 183 0.070 0.113 0.109 0.887 _ 2
comp252853_c0_seq1_1 83 0.014 0.108 0.542 0.315 S 4
comp72281_c0_seq1_2 206 0.147 0.075 0.088 0.932 _ 2
comp82312_c0_seq9_2 234 0.937 0.052 0.033 0.019 C 1
comp84265_c0_seq2_2 377 0.170 0.110 0.094 0.882 _ 2
comp77060_c0_seq2_1 218 0.033 0.101 0.187 0.795 _ 2
comp75374_c0_seq1_1 492 0.092 0.255 0.052 0.677 _ 3
comp83479_c1_seq3_3 147 0.641 0.148 0.158 0.042 C 3
comp87404_c1_seq7_3 137 0.025 0.103 0.333 0.571 _ 4
comp84340_c0_seq1_1 389 0.451 0.363 0.013 0.260 C 5
comp70102_c0_seq1_2 183 0.001 0.451 0.888 0.040 S 3
comp70086_c0_seq1_1 183 0.001 0.451 0.888 0.040 S 3
comp75098_c0_seq1_2 492 0.092 0.255 0.052 0.677 _ 3
comp65332_c0_seq1_3 233 0.028 0.053 0.939 0.023 S 1
comp78707_c1_seq1_3 249 0.093 0.158 0.119 0.808 _ 2
comp81936_c0_seq6_1 246 0.707 0.041 0.036 0.158 C 3
comp87692_c3_seq1_1 147 0.019 0.391 0.020 0.740 _ 4
comp84952_c1_seq6_4 596 0.757 0.019 0.005 0.703 C 5
comp65098_c0_seq1_1 101 0.493 0.321 0.016 0.151 C 5
comp87612_c1_seq1_1 136 0.075 0.062 0.047 0.964 _ 1
comp76337_c0_seq1_1 507 0.090 0.136 0.102 0.893 _ 2
comp87371_c1_seq1_2 171 0.055 0.400 0.071 0.368 M 5
comp82435_c0_seq1_1 179 0.059 0.302 0.035 0.801 _ 3
comp80515_c0_seq5_3 311 0.049 0.724 0.064 0.067 M 2
comp84433_c0_seq4_2 223 0.941 0.119 0.010 0.060 C 1
comp78692_c1_seq1_1 121 0.001 0.028 0.983 0.105 S 1
comp83442_c0_seq4_6 510 0.076 0.261 0.062 0.740 _ 3
comp79930_c0_seq1_1 255 0.111 0.030 0.787 0.027 S 2
comp74572_c0_seq1_2 431 0.744 0.255 0.004 0.104 C 3
comp88346_c0_seq4_1 469 0.036 0.076 0.313 0.761 _ 3
comp88204_c0_seq7_2 141 0.065 0.165 0.105 0.797 _ 2
comp77444_c0_seq1_1 288 0.878 0.104 0.105 0.032 C 2
comp79085_c0_seq1_3 132 0.132 0.107 0.094 0.918 _ 2
comp88204_c0_seq3_2 245 0.082 0.142 0.127 0.784 _ 2
comp67699_c0_seq2_3 198 0.729 0.473 0.006 0.011 C 4
comp88400_c0_seq5_2 603 0.917 0.044 0.019 0.107 C 1
comp87925_c0_seq4_4 766 0.076 0.418 0.032 0.758 _ 4
comp88337_c0_seq1_1 428 0.102 0.073 0.037 0.780 _ 2
comp67948_c0_seq1_1 293 0.014 0.586 0.395 0.182 M 5
comp85503_c1_seq3_2 175 0.062 0.007 0.973 0.011 S 1
comp87860_c0_seq4_2 160 0.076 0.418 0.032 0.758 _ 4
comp84936_c0_seq1_2 547 0.005 0.720 0.093 0.022 M 2
comp59869_c0_seq1_1 521 0.315 0.786 0.018 0.033 M 3
comp73900_c0_seq4_2 237 0.010 0.039 0.988 0.014 S 1
comp84086_c2_seq4_2 141 0.759 0.107 0.091 0.130 C 2
comp75020_c0_seq1_1 204 0.023 0.708 0.023 0.483 M 4
comp85756_c0_seq1_7 325 0.043 0.077 0.166 0.938 _ 2
comp88371_c0_seq6_1 127 0.104 0.112 0.184 0.831 _ 2
comp53183_c0_seq1_3 213 0.007 0.111 0.777 0.024 S 2
comp82730_c0_seq1_5 397 0.823 0.103 0.031 0.166 C 2
comp85756_c0_seq1_2 325 0.043 0.077 0.166 0.938 _ 2
comp88403_c0_seq1_3 339 0.119 0.308 0.019 0.618 _ 4
comp80473_c0_seq4_1 80 0.158 0.092 0.099 0.745 _ 3
comp66911_c0_seq1_1 362 0.775 0.276 0.051 0.050 C 3
comp71498_c0_seq1_2 240 0.021 0.046 0.877 0.039 S 1
comp84265_c0_seq9_3 377 0.170 0.110 0.094 0.882 _ 2
comp79049_c0_seq1_1 277 0.117 0.109 0.217 0.605 _ 4
comp82158_c0_seq2_4 98 0.065 0.326 0.015 0.710 _ 4
comp86939_c1_seq4_3 344 0.090 0.171 0.111 0.854 _ 2
comp83267_c1_seq5_1 253 0.086 0.111 0.223 0.837 _ 2
comp82563_c0_seq1_1 309 0.101 0.137 0.152 0.737 _ 3
comp73816_c0_seq3_1 149 0.010 0.021 0.960 0.140 S 1
comp76813_c0_seq5_1 238 0.004 0.095 0.971 0.017 S 1
comp81523_c0_seq1_2 148 0.070 0.199 0.084 0.889 _ 2
----------------------------------------------------------------------
_	Any other location
C	Chloroplast
M	Mitochondrion
S	Secretory pathway

## Sheet: D
Table S4.
D. Pie chart representing the prediction of localization using TargetP1.1 software
	_	Any other location	257
	C	Chloroplast	104
	M	Mitochondrion	54
	S	Secretory pathway	117
