# Supplementary material for: Transcriptome- Assisted Label-Free Quantitative Proteomics Analysis Reveals Novel Insights into Piper nigrum—Phytophthora capsici Phytopathosystem
Source: Front Plant Sci. 2016 Jun 20;7:785. doi: 10.3389/fpls.2016.00785 (PMC4913111; doi:10.3389/fpls.2016.00785)
Supplement: Supplementary file 5 [file DataSheet5.XLSX]

## Sheet: A
Table S5
A. Unique biological process terms
term_ID	description	frequency	plot_X	plot_Y	plot_size	uniqueness	dispensability	representative	eliminated
GO:0009719	response to endogenous stimulus	0.00113	6.583	2.382	4.75	0.847	0	9719	0
GO:0010191	mucilage metabolic process	0	0.378	2.328	1.785	0.974	0	10191	0
GO:0010256	endomembrane system organization	0.00029	-3.32	-3.591	4.156	0.9	0	10256	0
GO:0015976	carbon utilization	0.00055	1.11	1.279	4.437	0.959	0	15976	0
GO:0022414	reproductive process	0.00121	0.298	0.544	4.781	0.994	0	22414	0
GO:0032504	multicellular organism reproduction	0.00052	-2.683	5.745	4.416	0.795	0	32504	0
GO:0040007	growth	0.00083	0.21	0.4	4.615	0.994	0	40007	0
GO:0043903	regulation of symbiosis, encompassing mutualism through parasitism	0.0001	-0.068	3.266	3.704	0.925	0	43903	0
GO:1900674	olefin biosynthetic process	1e-05	0.75	2.17	2.86	0.961	0.003	1900674	0
GO:0009810	stilbene metabolic process	0	null	null	1.519	0.902	0.87	1900674	1
GO:0009811	stilbene biosynthetic process	0	null	null	2.182	0.884	0.926	1900674	1
GO:0071669	plant-type cell wall organization or biogenesis	0.00011	0.203	-0.861	3.728	0.97	0.012	71669	0
GO:0010496	intercellular transport	4e-05	-0.216	-0.404	3.316	0.968	0.015	10496	0
GO:1900673	olefin metabolic process	2e-05	0.623	2.204	2.901	0.98	0.023	1900673	0
GO:0009812	flavonoid metabolic process	5e-05	-0.019	0.692	3.375	0.98	0.024	9812	0
GO:0042743	hydrogen peroxide metabolic process	0.00054	-0.003	0.29	4.428	0.958	0.027	42743	0
GO:0006801	superoxide metabolic process	0.00138	null	null	4.836	0.956	0.882	42743	1
GO:0042744	hydrogen peroxide catabolic process	0.00049	null	null	4.39	0.687	0.822	42743	1
GO:0010118	stomatal movement	1e-05	0.341	2.03	2.831	0.946	0.03	10118	0
GO:1901071	glucosamine-containing compound metabolic process	0.00131	0.081	-1.834	4.815	0.943	0.03	1901071	0
GO:0046348	amino sugar catabolic process	0.00117	null	null	4.766	0.913	0.827	1901071	1
GO:1901072	glucosamine-containing compound catabolic process	0.00034	null	null	4.227	0.918	0.847	1901071	1
GO:0006030	chitin metabolic process	0.00047	null	null	4.373	0.927	0.774	1901071	1
GO:0006032	chitin catabolic process	0.00034	null	null	4.225	0.899	0.847	1901071	1
GO:0046283	anthocyanin-containing compound metabolic process	2e-05	-0.005	0.194	2.896	0.951	0.031	46283	0
GO:0048857	neural nucleus development	4e-05	-3.468	6.244	3.343	0.782	0.032	48857	0
GO:0051085	chaperone mediated protein folding requiring cofactor	0.00013	-0.734	-1.925	3.815	0.935	0.035	51085	0
GO:0051084	'de novo' posttranslational protein folding	0.00013	null	null	3.825	0.934	0.998	51085	1
GO:1901616	organic hydroxy compound catabolic process	0.00135	-0.11	-3.158	4.828	0.932	0.038	1901616	0
GO:0019684	photosynthesis, light reaction	0.00085	0.049	0.064	4.627	0.944	0.039	19684	0
GO:0019253	reductive pentose-phosphate cycle	0.0008	null	null	4.598	0.88	0.796	19684	1
GO:0019685	photosynthesis, dark reaction	0.00083	null	null	4.618	0.88	0.799	19684	1
GO:0008283	cell proliferation	0.00105	0.589	0.91	4.717	0.958	0.04	8283	0
GO:0044702	single organism reproductive process	0.00096	-0.34	2.907	4.677	0.905	0.041	44702	0
GO:0003006	developmental process involved in reproduction	0.00081	null	null	4.603	0.744	0.953	44702	1
GO:0010214	seed coat development	0	null	null	2.223	0.728	0.84	44702	1
GO:0010154	fruit development	0.0001	null	null	3.718	0.694	0.832	44702	1
GO:0048608	reproductive structure development	0.00057	null	null	4.449	0.667	0.929	44702	1
GO:0048609	multicellular organismal reproductive process	0.00049	null	null	4.387	0.773	0.92	44702	1
GO:2000241	regulation of reproductive process	0.00015	null	null	3.873	0.893	0.851	44702	1
GO:0048316	seed development	0.0001	null	null	3.697	0.683	0.83	44702	1
GO:0090332	stomatal closure	0	0.518	0.501	2.215	0.95	0.042	90332	0
GO:0030029	actin filament-based process	0.00077	-0.146	0.347	4.582	0.935	0.055	30029	0
GO:0006641	triglyceride metabolic process	5e-05	0.135	0.236	3.379	0.923	0.059	6641	0
GO:0006639	acylglycerol metabolic process	6e-05	null	null	3.438	0.923	0.991	6641	1
GO:0006642	triglyceride mobilization	0	null	null	2.253	0.931	0.872	6641	1
GO:0009698	phenylpropanoid metabolic process	6e-05	0.441	-0.387	3.48	0.898	0.06	9698	0
GO:0015947	methane metabolic process	0.00034	1.15	1.396	4.234	0.928	0.066	15947	0
GO:0016049	cell growth	0.00035	0.448	2.343	4.241	0.909	0.067	16049	0
GO:0048589	developmental growth	0.00032	null	null	4.208	0.749	0.887	16049	1
GO:0048588	developmental cell growth	0.00012	null	null	3.767	0.713	0.91	16049	1
GO:0060560	developmental growth involved in morphogenesis	0.00018	null	null	3.958	0.749	0.856	16049	1
GO:0009826	unidimensional cell growth	6e-05	null	null	3.466	0.697	0.875	16049	1
GO:0009932	cell tip growth	3e-05	null	null	3.231	0.704	0.777	16049	1
GO:0006000	fructose metabolic process	0.00015	-0.068	-1.257	3.872	0.927	0.067	6000	0
GO:0043446	cellular alkane metabolic process	0.00035	0.549	0.859	4.235	0.928	0.071	43446	0
GO:0006354	DNA-templated transcription, elongation	0.00123	-1.293	-3.108	4.786	0.926	0.114	6354	0
GO:0010497	plasmodesmata-mediated intercellular transport	0	-0.137	-0.126	1.934	0.972	0.124	10497	0
GO:0009099	valine biosynthetic process	0.00117	-0.286	-4.684	4.765	0.878	0.135	9099	0
GO:0035384	thioester biosynthetic process	0.0012	0.101	-1.354	4.776	0.92	0.135	35384	0
GO:0071616	acyl-CoA biosynthetic process	0.0012	null	null	4.776	0.913	0.919	35384	1
GO:0006086	acetyl-CoA biosynthetic process from pyruvate	4e-05	null	null	3.285	0.88	0.721	35384	1
GO:0006085	acetyl-CoA biosynthetic process	0.00069	null	null	4.538	0.916	0.96	35384	1
GO:0006084	acetyl-CoA metabolic process	0.00146	null	null	4.861	0.92	0.919	35384	1
GO:0007034	vacuolar transport	6e-05	-0.351	-0.621	3.498	0.947	0.146	7034	0
GO:0071258	cellular response to gravity	0	6.295	2.184	0.477	0.842	0.186	71258	0
GO:0046166	glyceraldehyde-3-phosphate biosynthetic process	0	-0.161	-2.444	1.756	0.915	0.187	46166	0
GO:0043617	cellular response to sucrose starvation	0	6.293	2.232	0.778	0.83	0.193	43617	0
GO:0032880	regulation of protein localization	0.00053	-2.845	2.438	4.42	0.924	0.198	32880	0
GO:0010817	regulation of hormone levels	0.0003	-2.503	2.812	4.176	0.911	0.207	10817	0
GO:0006816	calcium ion transport	0.00049	-0.228	-0.816	4.384	0.947	0.209	6816	0
GO:0006909	phagocytosis	0.00011	-0.214	-0.489	3.754	0.946	0.217	6909	0
GO:0051156	glucose 6-phosphate metabolic process	0.00043	-0.165	-1.835	4.331	0.937	0.264	51156	0
GO:0018298	protein-chromophore linkage	0.00085	-1.037	-2.626	4.625	0.934	0.277	18298	0
GO:0006165	nucleoside diphosphate phosphorylation	0.00044	-0.368	-4.559	4.336	0.887	0.277	6165	0
GO:0009208	pyrimidine ribonucleoside triphosphate metabolic process	0.00126	-0.414	-3.531	4.797	0.879	0.289	9208	0
GO:0046051	UTP metabolic process	0.00043	null	null	4.329	0.872	0.86	9208	1
GO:0006241	CTP biosynthetic process	0.00126	null	null	4.797	0.847	0.924	9208	1
GO:0046036	CTP metabolic process	0.00126	null	null	4.797	0.863	0.999	9208	1
GO:0006228	UTP biosynthetic process	0.00043	null	null	4.328	0.856	0.828	9208	1
GO:0009209	pyrimidine ribonucleoside triphosphate biosynthetic process	0.00126	null	null	4.797	0.863	0.999	9208	1
GO:1990267	response to transition metal nanoparticle	0.00032	6.708	2.483	4.196	0.819	0.298	1990267	0
GO:0044030	regulation of DNA methylation	1e-05	-2.704	2.18	2.762	0.903	0.307	44030	0
GO:0042402	cellular biogenic amine catabolic process	0.00068	-0.445	-2.788	4.531	0.911	0.31	42402	0
GO:0006569	tryptophan catabolic process	0.00044	null	null	4.339	0.849	0.967	42402	1
GO:0009310	amine catabolic process	0.0007	null	null	4.541	0.927	0.718	42402	1
GO:0046218	indolalkylamine catabolic process	0.00044	null	null	4.339	0.902	1	42402	1
GO:1901070	guanosine-containing compound biosynthetic process	0.0013	-0.282	-4.46	4.812	0.865	0.322	1901070	0
GO:0032269	negative regulation of cellular protein metabolic process	0.00133	-3.865	1.601	4.821	0.871	0.324	32269	0
GO:0017148	negative regulation of translation	0.00046	null	null	4.363	0.865	0.864	32269	1
GO:0043632	modification-dependent macromolecule catabolic process	0.00135	-0.563	-3.495	4.828	0.911	0.326	43632	0
GO:0009611	response to wounding	0.00111	7.291	2.652	4.744	0.835	0.326	9611	0
GO:0009608	response to symbiont	1e-05	6.451	2.374	2.521	0.852	0.33	9608	0
GO:0051606	detection of stimulus	0.00147	6.453	2.367	4.865	0.844	0.333	51606	0
GO:0007030	Golgi organization	7e-05	-3.303	-3.917	3.569	0.878	0.341	7030	0
GO:0045216	cell-cell junction organization	0.0001	-3.284	-3.535	3.685	0.857	0.347	45216	0
GO:0034329	cell junction assembly	9e-05	null	null	3.652	0.851	0.979	45216	1
GO:0034332	adherens junction organization	4e-05	null	null	3.3	0.863	0.938	45216	1
GO:0034330	cell junction organization	0.00011	-3.457	-5.492	3.751	0.863	0.35	34330	0
GO:0042436	indole-containing compound catabolic process	0.00044	-0.42	-2.326	4.339	0.908	0.35	42436	0
GO:0009074	aromatic amino acid family catabolic process	0.00055	-0.412	-5.214	4.439	0.863	0.36	9074	0
GO:0042274	ribosomal small subunit biogenesis	0.0008	-3.307	-4.197	4.6	0.895	0.361	42274	0
GO:0006638	neutral lipid metabolic process	6e-05	0.123	0.248	3.447	0.929	0.361	6638	0
GO:0080167	response to karrikin	0	6.031	2.15	2.093	0.834	0.384	80167	0
GO:0019520	aldonic acid metabolic process	0.00053	-0.388	-3.762	4.421	0.887	0.392	19520	0
GO:0042060	wound healing	0.00025	7.315	2.656	4.087	0.846	0.405	42060	0
GO:0042445	hormone metabolic process	0.00016	-2.469	2.724	3.907	0.888	0.417	42445	0
GO:0060918	auxin transport	2e-05	null	null	2.907	0.872	0.82	42445	1
GO:0009683	indoleacetic acid metabolic process	1e-05	null	null	2.87	0.822	0.975	42445	1
GO:0009684	indoleacetic acid biosynthetic process	1e-05	null	null	2.862	0.813	0.974	42445	1
GO:0034754	cellular hormone metabolic process	8e-05	null	null	3.605	0.872	0.927	42445	1
GO:0009850	auxin metabolic process	2e-05	null	null	3.063	0.879	0.836	42445	1
GO:0009851	auxin biosynthetic process	2e-05	null	null	3.02	0.869	0.831	42445	1
GO:0009926	auxin polar transport	2e-05	null	null	2.883	0.872	0.818	42445	1
GO:0042446	hormone biosynthetic process	8e-05	null	null	3.612	0.879	0.894	42445	1
GO:0009914	hormone transport	0.00015	null	null	3.861	0.858	0.923	42445	1
GO:0010043	response to zinc ion	1e-05	6.709	2.411	2.817	0.83	0.421	10043	0
GO:0046688	response to copper ion	0.00014	null	null	3.854	0.81	0.802	10043	1
GO:0055070	copper ion homeostasis	0.00025	-2.851	3.756	4.089	0.91	0.428	55070	0
GO:0009735	response to cytokinin	2e-05	6.414	2.338	2.945	0.818	0.428	9735	0
GO:0071229	cellular response to acid chemical	0.00027	null	null	4.123	0.78	0.871	9735	1
GO:0097306	cellular response to alcohol	9e-05	null	null	3.643	0.786	0.908	9735	1
GO:0032870	cellular response to hormone stimulus	0.00062	null	null	4.488	0.76	0.951	9735	1
GO:0071215	cellular response to abscisic acid stimulus	4e-05	null	null	3.279	0.781	0.869	9735	1
GO:0071396	cellular response to lipid	0.00044	null	null	4.345	0.771	0.857	9735	1
GO:0009755	hormone-mediated signaling pathway	0.00046	null	null	4.363	0.695	0.924	9735	1
GO:0009753	response to jasmonic acid	5e-05	null	null	3.383	0.8	0.8	9735	1
GO:0009737	response to abscisic acid	7e-05	null	null	3.558	0.793	0.82	9735	1
GO:0009733	response to auxin	0.0001	null	null	3.707	0.802	0.837	9735	1
GO:0009725	response to hormone	0.00077	null	null	4.584	0.782	0.957	9735	1
GO:0009415	response to water	0.0001	null	null	3.7	0.741	0.887	9735	1
GO:0071495	cellular response to endogenous stimulus	0.00091	null	null	4.656	0.817	0.755	9735	1
GO:0009581	detection of external stimulus	0.00045	7.661	2.795	4.345	0.818	0.43	9581	0
GO:0009582	detection of abiotic stimulus	0.00044	null	null	4.343	0.784	0.843	9581	1
GO:0065004	protein-DNA complex assembly	0.00026	-3.411	-4.659	4.119	0.877	0.433	65004	0
GO:0006334	nucleosome assembly	0.0002	null	null	3.987	0.821	0.975	65004	1
GO:0034728	nucleosome organization	0.00021	null	null	4.021	0.853	0.979	65004	1
GO:0031497	chromatin assembly	0.00021	null	null	4.015	0.824	0.977	65004	1
GO:0060322	head development	4e-05	-3.37	6.194	3.35	0.782	0.433	60322	0
GO:0090066	regulation of anatomical structure size	0.00042	-2.849	3.883	4.324	0.91	0.442	90066	0
GO:0032535	regulation of cellular component size	0.0003	-4.813	-1.417	4.178	0.785	0.443	32535	0
GO:0008361	regulation of cell size	7e-05	null	null	3.559	0.8	0.881	32535	1
GO:0031647	regulation of protein stability	0.00033	-2.62	2.655	4.213	0.884	0.445	31647	0
GO:0007568	aging	0.00013	-3.556	6.383	3.798	0.774	0.447	7568	0
GO:0009610	response to symbiotic fungus	0	6.429	2.36	2.394	0.852	0.448	9610	0
GO:0050832	defense response to fungus	8e-05	null	null	3.618	0.825	0.84	9610	1
GO:0010196	nonphotochemical quenching	0	6.718	2.345	2.152	0.823	0.448	10196	0
GO:0045087	innate immune response	0.00137	6.697	2.31	4.832	0.808	0.457	45087	0
GO:0009617	response to bacterium	0.00092	null	null	4.661	0.812	0.762	45087	1
GO:0002768	immune response-regulating cell surface receptor signaling pathway	0.0001	null	null	3.682	0.759	0.701	45087	1
GO:0002757	immune response-activating signal transduction	0.00115	null	null	4.757	0.725	0.843	45087	1
GO:0002764	immune response-regulating signaling pathway	0.00116	null	null	4.76	0.728	0.875	45087	1
GO:0042742	defense response to bacterium	0.00075	null	null	4.569	0.806	0.745	45087	1
GO:0009832	plant-type cell wall biogenesis	4e-05	-3.155	-4.144	3.251	0.893	0.459	9832	0
GO:0009664	plant-type cell wall organization	9e-05	null	null	3.651	0.885	0.935	9832	1
GO:0016143	S-glycoside metabolic process	4e-05	0.188	-2.065	3.267	0.902	0.475	16143	0
GO:0031032	actomyosin structure organization	6e-05	-3.26	-4.205	3.471	0.845	0.482	31032	0
GO:0030036	actin cytoskeleton organization	0.00073	null	null	4.559	0.823	0.878	31032	1
GO:0000226	microtubule cytoskeleton organization	0.00053	null	null	4.42	0.827	0.751	31032	1
GO:0021700	developmental maturation	0.00019	-3.896	7.056	3.98	0.769	0.484	21700	0
GO:0009970	cellular response to sulfate starvation	0	6.142	2.258	1.362	0.82	0.487	9970	0
GO:0016567	protein ubiquitination	0.00107	-0.995	-2.146	4.726	0.93	0.494	16567	0
GO:0032446	protein modification by small protein conjugation	0.00123	null	null	4.785	0.93	0.977	16567	1
GO:0009629	response to gravity	3e-05	7.047	2.393	3.168	0.815	0.496	9629	0
GO:0009657	plastid organization	0.00013	-3.365	-4.704	3.827	0.874	0.503	9657	0
GO:0009658	chloroplast organization	8e-05	-3.334	-4.691	3.605	0.877	0.505	9658	0
GO:0019852	L-ascorbic acid metabolic process	0.00022	-0.267	-3.686	4.034	0.895	0.506	19852	0
GO:0019521	D-gluconate metabolic process	0.00034	-0.379	-3.717	4.231	0.889	0.506	19521	0
GO:0070647	protein modification by small protein conjugation or removal	0.00133	-1.124	-2.653	4.82	0.932	0.511	70647	0
GO:0009620	response to fungus	0.00011	6.9	2.632	3.755	0.831	0.515	9620	0
GO:0001101	response to acid chemical	0.00044	6.889	2.568	4.338	0.815	0.515	1101	0
GO:0045036	protein targeting to chloroplast	2e-05	-0.382	-0.743	2.976	0.944	0.521	45036	0
GO:0072596	establishment of protein localization to chloroplast	2e-05	null	null	2.976	0.974	1	45036	1
GO:0006458	'de novo' protein folding	0.00013	-0.692	-1.723	3.827	0.937	0.528	6458	0
GO:0006013	mannose metabolic process	0.0002	-0.062	-1.507	3.99	0.926	0.528	6013	0
GO:0009845	seed germination	4e-05	-3.837	6.901	3.292	0.712	0.543	9845	0
GO:0010187	negative regulation of seed germination	0	null	null	1.699	0.723	0.842	9845	1
GO:0048581	negative regulation of post-embryonic development	1e-05	null	null	2.801	0.696	0.711	9845	1
GO:0048580	regulation of post-embryonic development	0.0001	null	null	3.694	0.672	0.788	9845	1
GO:0080001	mucilage extrusion from seed coat	0	null	null	1.114	0.75	0.796	9845	1
GO:1900140	regulation of seedling development	1e-05	null	null	2.688	0.7	0.931	9845	1
GO:0010029	regulation of seed germination	1e-05	null	null	2.657	0.7	0.928	9845	1
GO:0090351	seedling development	4e-05	null	null	3.312	0.715	0.752	9845	1
GO:0090558	plant epidermis development	4e-05	-4.051	7.334	3.331	0.72	0.546	90558	0
GO:0071824	protein-DNA complex subunit organization	0.00028	-3.599	-5.927	4.144	0.886	0.548	71824	0
GO:0009744	response to sucrose	4e-05	6.481	2.378	3.252	0.816	0.551	9744	0
GO:0034285	response to disaccharide	4e-05	null	null	3.256	0.816	0.815	9744	1
GO:0016998	cell wall macromolecule catabolic process	0.00097	-0.699	-2.767	4.685	0.913	0.553	16998	0
GO:0009768	photosynthesis, light harvesting in photosystem I	0	0.195	0.045	1.898	0.955	0.554	9768	0
GO:1990066	energy quenching	0	6.689	2.314	2.152	0.823	0.555	1990066	0
GO:0009888	tissue development	0.00133	-3.449	6.255	4.819	0.759	0.556	9888	0
GO:0007005	mitochondrion organization	0.00046	-3.38	-3.878	4.363	0.865	0.558	7005	0
GO:0071241	cellular response to inorganic substance	5e-05	7.373	2.78	3.426	0.802	0.559	71241	0
GO:0006995	cellular response to nitrogen starvation	1e-05	6.317	2.321	2.433	0.801	0.559	6995	0
GO:0031667	response to nutrient levels	0.00065	6.564	2.425	4.511	0.818	0.561	31667	0
GO:0060249	anatomical structure homeostasis	0.00034	-2.549	2.87	4.229	0.908	0.564	60249	0
GO:0009646	response to absence of light	0	6.504	2.193	2.332	0.818	0.564	9646	0
GO:0009644	response to high light intensity	4e-05	null	null	3.301	0.8	0.879	9646	1
GO:0051146	striated muscle cell differentiation	0.00017	-3.4	6.231	3.925	0.722	0.567	51146	0
GO:0030239	myofibril assembly	4e-05	null	null	3.289	0.663	0.895	51146	1
GO:0048468	cell development	0.00132	null	null	4.818	0.697	0.765	51146	1
GO:0000904	cell morphogenesis involved in differentiation	0.00049	null	null	4.391	0.651	0.823	51146	1
GO:0042692	muscle cell differentiation	0.00022	null	null	4.037	0.719	0.928	51146	1
GO:0055001	muscle cell development	0.00012	null	null	3.759	0.72	0.949	51146	1
GO:0055002	striated muscle cell development	0.00011	null	null	3.731	0.721	0.946	51146	1
GO:0045214	sarcomere organization	3e-05	null	null	3.146	0.669	0.943	51146	1
GO:0010927	cellular component assembly involved in morphogenesis	0.00021	-5.568	2.91	4.013	0.691	0.575	10927	0
GO:0001894	tissue homeostasis	0.00011	-3.286	5.46	3.746	0.739	0.577	1894	0
GO:0001895	retina homeostasis	4e-05	null	null	3.257	0.753	0.9	1894	1
GO:0022622	root system development	8e-05	-4.045	7.311	3.609	0.715	0.578	22622	0
GO:0002433	immune response-regulating cell surface receptor signaling pathway involved in phagocytosis	0	3.521	0.73	2.369	0.926	0.581	2433	0
GO:0042026	protein refolding	0.0007	-0.757	-2.727	4.542	0.931	0.583	42026	0
GO:0072598	protein localization to chloroplast	2e-05	-0.426	-0.509	2.976	0.976	0.586	72598	0
GO:0007599	hemostasis	0.00015	-3.197	5.282	3.877	0.736	0.588	7599	0
GO:0007596	blood coagulation	0.00015	null	null	3.868	0.627	0.956	7599	1
GO:0050817	coagulation	0.00016	-2.839	5.997	3.889	0.788	0.589	50817	0
GO:0009804	coumarin metabolic process	1e-05	0.137	-0.359	2.606	0.897	0.59	9804	0
GO:0009699	phenylpropanoid biosynthetic process	3e-05	null	null	3.214	0.879	0.935	9804	1
GO:0009805	coumarin biosynthetic process	1e-05	null	null	2.582	0.886	0.874	9804	1
GO:0009808	lignin metabolic process	3e-05	null	null	3.164	0.892	0.876	9804	1
GO:0009809	lignin biosynthetic process	1e-05	null	null	2.55	0.886	0.824	9804	1
GO:0048871	multicellular organismal homeostasis	0.00017	-3.199	5.278	3.919	0.736	0.591	48871	0
GO:0061061	muscle structure development	0.00035	-3.744	6.847	4.247	0.758	0.596	61061	0
GO:0071826	ribonucleoprotein complex subunit organization	0.00109	-3.667	-5.956	4.732	0.877	0.599	71826	0
GO:0006020	inositol metabolic process	0.00019	-0.438	-3.372	3.969	0.892	0.601	6020	0
GO:0019405	alditol catabolic process	0.00039	null	null	4.284	0.857	0.925	6020	1
GO:0019563	glycerol catabolic process	0.00033	null	null	4.21	0.859	0.915	6020	1
GO:0046174	polyol catabolic process	0.0008	null	null	4.6	0.879	0.705	6020	1
GO:0046164	alcohol catabolic process	0.00097	null	null	4.682	0.878	0.937	6020	1
GO:0051241	negative regulation of multicellular organismal process	0.00022	-3.33	5.929	4.04	0.742	0.601	51241	0
GO:2000026	regulation of multicellular organismal development	0.00104	null	null	4.714	0.647	0.779	51241	1
GO:0050878	regulation of body fluid levels	0.00022	-3.456	5.735	4.04	0.733	0.601	50878	0
GO:0002431	Fc receptor mediated stimulatory signaling pathway	1e-05	5.504	3.98	2.572	0.781	0.603	2431	0
GO:0002429	immune response-activating cell surface receptor signaling pathway	9e-05	null	null	3.643	0.755	0.896	2431	1
GO:0038096	Fc-gamma receptor signaling pathway involved in phagocytosis	0	null	null	2.364	0.776	0.775	2431	1
GO:0038094	Fc-gamma receptor signaling pathway	1e-05	null	null	2.415	0.784	0.924	2431	1
GO:0038093	Fc receptor signaling pathway	1e-05	null	null	2.791	0.776	0.8	2431	1
GO:0051093	negative regulation of developmental process	0.00047	-4.05	6.255	4.369	0.727	0.607	51093	0
GO:0048858	cell projection morphogenesis	0.00049	-5.559	2.912	4.383	0.671	0.609	48858	0
GO:0007409	axonogenesis	0.00026	null	null	4.103	0.604	0.956	48858	1
GO:0007411	axon guidance	0.00014	null	null	3.838	0.474	0.96	48858	1
GO:0097485	neuron projection guidance	0.00014	null	null	3.838	0.475	0.92	48858	1
GO:0048812	neuron projection morphogenesis	0.00032	null	null	4.205	0.6	0.97	48858	1
GO:0043562	cellular response to nitrogen levels	1e-05	6.646	2.393	2.446	0.805	0.615	43562	0
GO:0016036	cellular response to phosphate starvation	0.00012	null	null	3.792	0.77	0.905	43562	1
GO:0042594	response to starvation	0.00058	null	null	4.459	0.804	0.981	43562	1
GO:0009267	cellular response to starvation	0.00056	null	null	4.446	0.751	0.761	43562	1
GO:0031669	cellular response to nutrient levels	0.00058	null	null	4.458	0.757	0.983	43562	1
GO:0006970	response to osmotic stress	0.00026	6.497	2.37	4.107	0.786	0.616	6970	0
GO:0010218	response to far red light	2e-05	null	null	3.01	0.803	0.861	6970	1
GO:0009583	detection of light stimulus	0.00041	null	null	4.305	0.75	0.938	6970	1
GO:0009585	red, far-red light phototransduction	2e-05	null	null	3.053	0.704	0.885	6970	1
GO:0010114	response to red light	2e-05	null	null	2.987	0.803	0.779	6970	1
GO:0071214	cellular response to abiotic stimulus	0.00042	null	null	4.324	0.77	0.718	6970	1
GO:0009642	response to light intensity	5e-05	null	null	3.408	0.799	0.824	6970	1
GO:0009637	response to blue light	0.00012	null	null	3.764	0.79	0.866	6970	1
GO:0009639	response to red or far red light	9e-05	null	null	3.651	0.793	0.852	6970	1
GO:0010017	red or far-red light signaling pathway	2e-05	null	null	3.094	0.723	0.995	6970	1
GO:0007602	phototransduction	0.00026	null	null	4.112	0.675	0.961	6970	1
GO:0009314	response to radiation	0.00092	null	null	4.659	0.78	0.817	6970	1
GO:0009416	response to light stimulus	0.00083	null	null	4.616	0.769	0.774	6970	1
GO:0009411	response to UV	0.00013	null	null	3.826	0.789	0.873	6970	1
GO:0071482	cellular response to light stimulus	0.00016	null	null	3.891	0.766	0.881	6970	1
GO:0071478	cellular response to radiation	0.00018	null	null	3.959	0.766	0.894	6970	1
GO:0071489	cellular response to red or far red light	3e-05	null	null	3.096	0.783	0.889	6970	1
GO:0097305	response to alcohol	0.00019	7.554	2.847	3.976	0.802	0.621	97305	0
GO:0032990	cell part morphogenesis	0.0005	-5.716	2.987	4.395	0.678	0.621	32990	0
GO:0006183	GTP biosynthetic process	0.00043	-0.332	-4.736	4.328	0.866	0.623	6183	0
GO:0010498	proteasomal protein catabolic process	0.00048	-0.945	-3.864	4.38	0.902	0.625	10498	0
GO:0043161	proteasome-mediated ubiquitin-dependent protein catabolic process	0.00021	null	null	4.026	0.906	0.865	10498	1
GO:0019941	modification-dependent protein catabolic process	0.00135	null	null	4.826	0.895	0.983	10498	1
GO:0006511	ubiquitin-dependent protein catabolic process	0.00111	null	null	4.741	0.896	0.847	10498	1
GO:0050821	protein stabilization	0.0002	-2.881	3.132	4.006	0.887	0.629	50821	0
GO:0019761	glucosinolate biosynthetic process	3e-05	-0.422	-5.137	3.204	0.845	0.631	19761	0
GO:0019760	glucosinolate metabolic process	4e-05	null	null	3.267	0.854	0.993	19761	1
GO:0019758	glycosinolate biosynthetic process	3e-05	null	null	3.204	0.845	1	19761	1
GO:0019757	glycosinolate metabolic process	4e-05	null	null	3.267	0.854	1	19761	1
GO:0016144	S-glycoside biosynthetic process	3e-05	null	null	3.204	0.875	0.986	19761	1
GO:0048569	post-embryonic organ development	0.00015	-4.077	7.304	3.88	0.702	0.642	48569	0
GO:0010476	gibberellin mediated signaling pathway	1e-05	5.476	3.745	2.787	0.734	0.644	10476	0
GO:0071370	cellular response to gibberellin stimulus	1e-05	null	null	2.789	0.792	0.984	10476	1
GO:0007389	pattern specification process	0.00041	-4.148	7.416	4.306	0.698	0.645	7389	0
GO:0048359	mucilage metabolic process involved in seed coat development	0	-3.84	6.826	1.716	0.733	0.647	48359	0
GO:0048646	anatomical structure formation involved in morphogenesis	0.00131	-3.464	6.264	4.815	0.756	0.655	48646	0
GO:0009651	response to salt stress	9e-05	7.459	2.631	3.664	0.797	0.656	9651	0
GO:0006325	chromatin organization	0.00109	-3.546	-5.7	4.733	0.848	0.659	6325	0
GO:0006338	chromatin remodeling	0.00018	null	null	3.955	0.858	0.735	6325	1
GO:0006333	chromatin assembly or disassembly	0.00024	null	null	4.085	0.856	0.805	6325	1
GO:0043044	ATP-dependent chromatin remodeling	4e-05	null	null	3.321	0.868	0.754	6325	1
GO:0016568	chromatin modification	0.00086	null	null	4.633	0.845	0.887	6325	1
GO:0048364	root development	8e-05	-3.883	6.965	3.609	0.692	0.665	48364	0
GO:0048528	post-embryonic root development	2e-05	null	null	2.926	0.701	0.923	48364	1
GO:0048527	lateral root development	2e-05	null	null	2.885	0.702	0.919	48364	1
GO:2000280	regulation of root development	1e-05	null	null	2.58	0.693	0.888	48364	1
GO:0080022	primary root development	0	null	null	2.041	0.737	0.839	48364	1
GO:0010054	trichoblast differentiation	4e-05	null	null	3.323	0.677	0.996	48364	1
GO:0010053	root epidermal cell differentiation	4e-05	null	null	3.329	0.677	0.967	48364	1
GO:0010015	root morphogenesis	6e-05	null	null	3.461	0.696	0.982	48364	1
GO:0048765	root hair cell differentiation	4e-05	null	null	3.296	0.671	0.963	48364	1
GO:0048767	root hair elongation	2e-05	null	null	3.01	0.669	0.968	48364	1
GO:0048768	root hair cell tip growth	0	null	null	1.556	0.673	0.798	48364	1
GO:0048764	trichoblast maturation	4e-05	null	null	3.296	0.671	0.994	48364	1
GO:0080147	root hair cell development	2e-05	null	null	3.051	0.679	0.973	48364	1
GO:0048469	cell maturation	0.00014	-3.637	6.63	3.838	0.719	0.667	48469	0
GO:0048367	shoot system development	0.00026	-3.895	6.982	4.118	0.698	0.667	48367	0
GO:0007399	nervous system development	0.0012	null	null	4.777	0.672	0.792	48367	1
GO:0030901	midbrain development	3e-05	null	null	3.14	0.717	0.825	48367	1
GO:0022008	neurogenesis	0.00083	null	null	4.618	0.643	0.917	48367	1
GO:0009790	embryo development	0.00084	null	null	4.621	0.685	0.736	48367	1
GO:0061564	axon development	0.00026	null	null	4.12	0.606	0.838	48367	1
GO:0030182	neuron differentiation	0.00069	null	null	4.534	0.645	0.969	48367	1
GO:0031175	neuron projection development	0.00043	null	null	4.329	0.597	0.95	48367	1
GO:0048667	cell morphogenesis involved in neuron differentiation	0.00031	null	null	4.191	0.602	0.922	48367	1
GO:0048666	neuron development	0.00054	null	null	4.429	0.644	0.953	48367	1
GO:0021762	substantia nigra development	3e-05	null	null	3.154	0.717	0.827	48367	1
GO:0048699	generation of neurons	0.00076	null	null	4.579	0.643	0.979	48367	1
GO:0007417	central nervous system development	0.00052	null	null	4.417	0.677	0.875	48367	1
GO:0007420	brain development	0.00041	null	null	4.31	0.677	0.736	48367	1
GO:0061458	reproductive system development	0.00057	null	null	4.451	0.685	0.716	48367	1
GO:0048831	regulation of shoot system development	8e-05	-4.013	6.584	3.61	0.677	0.668	48831	0
GO:0090567	reproductive shoot system development	0.00017	null	null	3.939	0.674	0.951	48831	1
GO:0009908	flower development	0.00017	null	null	3.931	0.674	0.911	48831	1
GO:0009909	regulation of flower development	8e-05	null	null	3.58	0.656	0.953	48831	1
GO:0061077	chaperone-mediated protein folding	0.00109	-0.816	-2.687	4.735	0.93	0.669	61077	0
GO:0009627	systemic acquired resistance	5e-05	7.308	2.473	3.415	0.814	0.675	9627	0
GO:0016048	detection of temperature stimulus	1e-05	7.77	2.705	2.699	0.799	0.677	16048	0
GO:0009765	photosynthesis, light harvesting	7e-05	0.179	0.01	3.523	0.948	0.678	9765	0
GO:0009773	photosynthetic electron transport in photosystem I	4e-05	null	null	3.297	0.916	0.715	9765	1
GO:0009767	photosynthetic electron transport chain	0.00049	null	null	4.385	0.905	0.819	9765	1
GO:0009814	defense response, incompatible interaction	6e-05	6.567	2.356	3.507	0.812	0.683	9814	0
GO:0010038	response to metal ion	0.00065	7.339	2.736	4.509	0.799	0.686	10038	0
GO:0042542	response to hydrogen peroxide	0.00057	null	null	4.451	0.78	0.795	10038	1
GO:0046686	response to cadmium ion	4e-05	6.363	2.344	3.301	0.822	0.687	46686	0
GO:0071248	cellular response to metal ion	5e-05	null	null	3.372	0.798	0.737	46686	1
GO:0071277	cellular response to calcium ion	2e-05	null	null	3.007	0.806	0.947	46686	1
GO:0051592	response to calcium ion	5e-05	null	null	3.375	0.82	0.731	46686	1
GO:0009739	response to gibberellin	1e-05	6.394	2.332	2.867	0.809	0.689	9739	0
GO:0009414	response to water deprivation	7e-05	null	null	3.547	0.739	0.748	9739	1
GO:0009743	response to carbohydrate	0.00024	6.738	2.511	4.075	0.8	0.69	9743	0
GO:0033993	response to lipid	0.00061	null	null	4.484	0.794	0.742	9743	1
GO:0006546	glycine catabolic process	0.00144	-0.402	-4.437	4.855	0.856	0.692	6546	0
GO:0009071	serine family amino acid catabolic process	0.00144	null	null	4.856	0.856	0.767	6546	1
GO:0009409	response to cold	0.00024	6.411	2.34	4.074	0.786	0.693	9409	0
GO:0009266	response to temperature stimulus	0.00147	null	null	4.863	0.774	0.869	9409	1
GO:0009408	response to heat	0.00121	null	null	4.778	0.767	0.865	9409	1
GO:0009791	post-embryonic development	0.00049	-3.883	6.936	4.388	0.695	0.694	9791	0
GO:0051258	protein polymerization	0.00107	-3.582	-5.809	4.725	0.871	0.698	51258	0
GO:0022618	ribonucleoprotein complex assembly	0.00107	null	null	4.728	0.868	0.977	51258	1
GO:0000028	ribosomal small subunit assembly	2e-05	null	null	2.979	0.879	0.76	51258	1
GO:0042255	ribosome assembly	0.00081	null	null	4.606	0.847	0.754	51258	1

## Sheet: B
Table S5
B. Unique cellular component terms
term_ID	description	frequency	plot_X	plot_Y	plot_size	uniqueness	dispensability	representative	eliminated
GO:0005575	cellular_component	1	-0.283	0.341	7.371	1	0	5575	0
GO:0005576	extracellular region	0.04572	-0.362	-1.755	6.031	0.989	0	5576	0
GO:0005623	cell	0.64133	-0.743	0.832	7.178	0.996	0	5623	0
GO:0005911	cell-cell junction	0.00091	-0.638	-0.329	4.332	0.98	0	5911	0
GO:0009506	plasmodesma	0.00022	null	null	3.707	0.98	0.838	5911	1
GO:0016020	membrane	0.5172	-1.324	-3.557	7.085	0.995	0	16020	0
GO:0019867	outer membrane	0.02283	-2.004	1.346	5.729	0.958	0	19867	0
GO:0030054	cell junction	0.00154	-0.181	-0.322	4.559	0.989	0	30054	0
GO:0031974	membrane-enclosed lumen	0.00517	0.136	0.453	5.085	0.989	0	31974	0
GO:0031988	membrane-bounded vesicle	0.00422	6.84	-2.162	4.996	0.7	0	31988	0
GO:0016023	cytoplasmic membrane-bounded vesicle	0.00132	null	null	4.493	0.624	0.889	31988	1
GO:0070062	extracellular vesicular exosome	0.003	null	null	4.848	0.614	0.953	31988	1
GO:0065010	extracellular membrane-bounded organelle	0.003	null	null	4.848	0.63	0.996	31988	1
GO:0031410	cytoplasmic vesicle	0.00167	null	null	4.594	0.667	0.906	31988	1
GO:0032991	macromolecular complex	0.14462	-0.081	0.081	6.531	0.991	0	32991	0
GO:0032993	protein-DNA complex	0.0027	-1.849	-6.966	4.802	0.86	0	32993	0
GO:0043005	neuron projection	0.00069	-0.08	0.438	4.208	0.943	0	43005	0
GO:0030424	axon	0.00032	null	null	3.872	0.945	0.911	43005	1
GO:0043226	organelle	0.16716	-1.424	-1.781	6.594	0.991	0	43226	0
GO:0044456	synapse part	0.00066	-1.874	0.179	4.193	0.98	0	44456	0
GO:0014069	postsynaptic density	8e-05	null	null	3.266	0.625	0.831	44456	1
GO:0045202	synapse	0.00094	0.09	-0.321	4.343	0.989	0	45202	0
GO:0048046	apoplast	0.00023	-0.11	4.664	3.735	0.962	0	48046	0
GO:0055044	symplast	0.00022	-0.995	-2.15	3.707	0.989	0	55044	0
GO:0097458	neuron part	0.00092	-0.719	-1.857	4.333	0.952	0.022	97458	0
GO:0012505	endomembrane system	0.00696	-0.036	-0.248	5.213	0.945	0.027	12505	0
GO:0009579	thylakoid	0.00411	1.293	1.7	4.985	0.882	0.03	9579	0
GO:0042995	cell projection	0.01485	-1.007	-3.039	5.543	0.942	0.035	42995	0
GO:0030312	external encapsulating structure	0.03733	-1.105	4.285	5.943	0.909	0.042	30312	0
GO:0031225	anchored component of membrane	0.00021	-2.951	1.3	3.683	0.956	0.052	31225	0
GO:0031977	thylakoid lumen	7e-05	-1.627	1.62	3.188	0.829	0.062	31977	0
GO:0009522	photosystem I	0.00059	null	null	4.141	0.688	0.836	31977	1
GO:0009521	photosystem	0.00214	null	null	4.701	0.661	0.927	31977	1
GO:0009523	photosystem II	0.00157	null	null	4.566	0.667	0.903	31977	1
GO:0044436	thylakoid part	0.00397	null	null	4.97	0.779	0.988	31977	1
GO:0034357	photosynthetic membrane	0.00389	null	null	4.961	0.77	0.972	31977	1
GO:0042651	thylakoid membrane	0.00308	null	null	4.859	0.773	0.714	31977	1
GO:0044464	cell part	0.64133	-2.079	4.339	7.178	0.913	0.085	44464	0
GO:0098589	membrane region	0.002	-5.129	1.561	4.671	0.95	0.086	98589	0
GO:0031975	envelope	0.05614	-0.104	-1.284	6.12	0.934	0.096	31975	0
GO:0042175	nuclear outer membrane-endoplasmic reticulum membrane network	0.00139	-1.083	2.028	4.514	0.869	0.099	42175	0
GO:0044432	endoplasmic reticulum part	0.00148	null	null	4.541	0.554	0.793	42175	1
GO:0005635	nuclear envelope	0.00073	null	null	4.237	0.534	0.715	42175	1
GO:0005783	endoplasmic reticulum	0.00299	null	null	4.846	0.589	0.84	42175	1
GO:0005794	Golgi apparatus	0.00265	null	null	4.794	0.593	0.789	42175	1
GO:0005789	endoplasmic reticulum membrane	0.00136	null	null	4.506	0.527	0.942	42175	1
GO:0070469	respiratory chain	0.02726	-4.864	2.116	5.806	0.939	0.129	70469	0
GO:0071944	cell periphery	0.17505	-0.655	1.615	6.614	0.926	0.146	71944	0
GO:0030016	myofibril	0.00028	6.252	-2.106	3.822	0.692	0.218	30016	0
GO:0005737	cytoplasm	0.38159	3.813	0.359	6.952	0.811	0.226	5737	0
GO:0005777	peroxisome	0.00063	7.064	-1.231	4.17	0.634	0.232	5777	0
GO:0044438	microbody part	0.0003	null	null	3.849	0.601	0.952	5777	1
GO:0044439	peroxisomal part	0.0003	null	null	3.849	0.599	0.952	5777	1
GO:0031907	microbody lumen	3e-05	null	null	2.834	0.606	0.827	5777	1
GO:0005782	peroxisomal matrix	3e-05	null	null	2.834	0.606	0.827	5777	1
GO:0010319	stromule	2e-05	7.11	-2.176	2.693	0.62	0.244	10319	0
GO:0009941	chloroplast envelope	0.00037	null	null	3.942	0.556	0.842	10319	1
GO:0005622	intracellular	0.46136	-1.423	3.606	7.035	0.917	0.262	5622	0
GO:1990104	DNA bending complex	0.00143	-1.825	-7.852	4.525	0.834	0.265	1990104	0
GO:0016021	integral component of membrane	0.3523	-4.846	2.539	6.918	0.92	0.272	16021	0
GO:0031982	vesicle	0.00452	6.996	-2.306	5.026	0.717	0.274	31982	0
GO:0044448	cell cortex part	0.0008	4.949	2.943	4.275	0.772	0.276	44448	0
GO:0030863	cortical cytoskeleton	0.00013	null	null	3.489	0.66	0.867	44448	1
GO:0005938	cell cortex	0.00094	4.457	2.548	4.344	0.776	0.28	5938	0
GO:0043292	contractile fiber	0.0003	6.294	-1.944	3.852	0.691	0.291	43292	0
GO:0005829	cytosol	0.00807	4.832	-0.515	5.278	0.754	0.292	5829	0
GO:0042579	microbody	0.00063	7.403	-1.145	4.17	0.656	0.3	42579	0
GO:0005773	vacuole	0.00108	7.099	-1.311	4.402	0.644	0.311	5773	0
GO:0044425	membrane part	0.36826	-3.562	3.954	6.937	0.946	0.312	44425	0
GO:0030964	NADH dehydrogenase complex	0.00032	-2.327	-7.201	3.874	0.789	0.313	30964	0
GO:0044444	cytoplasmic part	0.13606	4.179	0.106	6.505	0.818	0.316	44444	0
GO:0044445	cytosolic part	0.00389	5.101	-0.591	4.961	0.756	0.332	44445	0
GO:0005667	transcription factor complex	0.0009	-1.967	-7.53	4.327	0.775	0.337	5667	0
GO:0072562	blood microparticle	0.00012	0.162	3.798	3.44	0.96	0.338	72562	0
GO:0031984	organelle subcompartment	0.00233	7.348	-2.763	4.738	0.577	0.339	31984	0
GO:0044815	DNA packaging complex	0.00153	-1.846	-7.719	4.555	0.833	0.351	44815	0
GO:0005618	cell wall	0.00933	-1.969	4.326	5.341	0.917	0.361	5618	0
GO:0005856	cytoskeleton	0.00714	7.031	-3.239	5.224	0.634	0.363	5856	0
GO:0031968	organelle outer membrane	0.00047	7.462	-2.948	4.045	0.593	0.391	31968	0
GO:0034708	methyltransferase complex	0.00032	-2.219	-7.856	3.874	0.759	0.392	34708	0
GO:0015629	actin cytoskeleton	0.00151	6.918	-3.607	4.549	0.642	0.414	15629	0
GO:0044430	cytoskeletal part	0.00579	null	null	5.134	0.52	0.918	15629	1
GO:0015630	microtubule cytoskeleton	0.00394	null	null	4.967	0.617	0.816	15629	1
GO:0005871	kinesin complex	0.00083	null	null	4.29	0.522	0.807	15629	1
GO:0005874	microtubule	0.00223	null	null	4.718	0.49	0.869	15629	1
GO:0005875	microtubule associated complex	0.00139	null	null	4.514	0.506	0.751	15629	1
GO:0044459	plasma membrane part	0.03064	-3.732	4.601	5.857	0.873	0.425	44459	0
GO:0009536	plastid	0.01594	7.474	-1.739	5.573	0.563	0.428	9536	0
GO:0044422	organelle part	0.06517	8.156	-2.883	6.185	0.641	0.434	44422	0
GO:0031226	intrinsic component of plasma membrane	0.01342	-3.157	4.407	5.499	0.88	0.435	31226	0
GO:0009505	plant-type cell wall	6e-05	-2.556	5.799	3.133	0.94	0.439	9505	0
GO:0005746	mitochondrial respiratory chain	0.00026	6.788	-2.961	3.778	0.578	0.453	5746	0
GO:0000275	mitochondrial proton-transporting ATP synthase complex, catalytic core F(1)	3e-05	null	null	2.888	0.575	0.726	5746	1
GO:0005753	mitochondrial proton-transporting ATP synthase complex	0.00058	null	null	4.134	0.503	0.859	5746	1
GO:0005759	mitochondrial matrix	0.00055	6.837	-1.97	4.114	0.545	0.463	5759	0
GO:0044454	nuclear chromosome part	0.00094	null	null	4.344	0.519	0.849	5759	1
GO:0044451	nucleoplasm part	0.00196	null	null	4.664	0.513	0.903	5759	1
GO:0043233	organelle lumen	0.00504	null	null	5.073	0.542	0.99	5759	1
GO:0005730	nucleolus	0.00143	null	null	4.527	0.517	0.879	5759	1
GO:0000790	nuclear chromatin	0.00045	null	null	4.024	0.502	0.931	5759	1
GO:0005654	nucleoplasm	0.00221	null	null	4.716	0.514	0.912	5759	1
GO:0070013	intracellular organelle lumen	0.00503	null	null	5.073	0.51	0.982	5759	1
GO:0031981	nuclear lumen	0.00437	null	null	5.012	0.493	0.814	5759	1
GO:0000228	nuclear chromosome	0.00107	null	null	4.402	0.518	0.858	5759	1
GO:0044427	chromosomal part	0.0045	7.912	-3.316	5.024	0.544	0.463	44427	0
GO:0000786	nucleosome	0.00143	null	null	4.525	0.518	0.844	44427	1
GO:0000785	chromatin	0.00203	null	null	4.679	0.523	0.791	44427	1
GO:0044424	intracellular part	0.43664	3.499	0.724	7.011	0.824	0.465	44424	0
GO:1902494	catalytic complex	0.03772	-1.665	-7.378	5.947	0.786	0.468	1902494	0
GO:0046658	anchored component of plasma membrane	6e-05	-2.158	4.765	3.126	0.918	0.48	46658	0
GO:0044435	plastid part	0.0028	7.94	-2.046	4.817	0.537	0.489	44435	0
GO:0009507	chloroplast	0.01445	null	null	5.531	0.533	0.805	44435	1
GO:0044421	extracellular region part	0.02867	0.128	4.441	5.828	0.951	0.494	44421	0
GO:0005694	chromosome	0.00973	7.595	-3.573	5.359	0.625	0.495	5694	0
GO:0044428	nuclear part	0.00645	7.973	-3.099	5.18	0.527	0.508	44428	0
GO:0015934	large ribosomal subunit	0.00644	4.59	-5.263	5.179	0.482	0.526	15934	0
GO:0015935	small ribosomal subunit	0.00714	null	null	5.225	0.478	0.849	15934	1
GO:0045261	proton-transporting ATP synthase complex, catalytic core F(1)	0.0047	-2.327	-6.702	5.043	0.716	0.529	45261	0
GO:0033178	proton-transporting two-sector ATPase complex, catalytic domain	0.0053	null	null	5.095	0.775	0.861	45261	1
GO:0045259	proton-transporting ATP synthase complex	0.00882	null	null	5.316	0.703	0.915	45261	1
GO:0098588	bounding membrane of organelle	0.00395	8.236	-3.363	4.968	0.564	0.53	98588	0
GO:0005743	mitochondrial inner membrane	0.02192	null	null	5.712	0.45	0.747	98588	1
GO:0044429	mitochondrial part	0.02378	null	null	5.747	0.475	0.832	98588	1
GO:0005740	mitochondrial envelope	0.02329	null	null	5.738	0.46	0.97	98588	1
GO:0031966	mitochondrial membrane	0.02312	null	null	5.735	0.448	0.968	98588	1
GO:0019866	organelle inner membrane	0.0225	null	null	5.723	0.464	0.947	98588	1
GO:0045298	tubulin complex	1e-05	3.733	-6.625	2.167	0.633	0.531	45298	0
GO:0005774	vacuolar membrane	0.00062	7.218	-2.063	4.163	0.574	0.541	5774	0
GO:0044437	vacuolar part	0.00063	null	null	4.168	0.598	0.925	5774	1
GO:0045271	respiratory chain complex I	0.00011	-1.882	-7.3	3.423	0.794	0.541	45271	0
GO:0005747	mitochondrial respiratory chain complex I	0.00011	null	null	3.409	0.539	0.884	45271	1
GO:0005886	plasma membrane	0.13934	-2.353	4.715	6.515	0.871	0.547	5886	0
GO:1990234	transferase complex	0.0074	-1.725	-7.52	5.24	0.795	0.559	1990234	0
GO:0031361	integral component of thylakoid membrane	6e-05	-2.353	2.052	3.114	0.815	0.567	31361	0
GO:0044455	mitochondrial membrane part	0.00116	7.368	-1.117	4.434	0.549	0.568	44455	0
GO:0043228	non-membrane-bounded organelle	0.08439	8.354	-2.917	6.297	0.631	0.573	43228	0
GO:0005634	nucleus	0.02809	7.814	-2.488	5.819	0.555	0.573	5634	0
GO:0043234	protein complex	0.08273	-1.723	-8.015	6.288	0.814	0.573	43234	0
GO:0045254	pyruvate dehydrogenase complex	0.0003	0.801	-7.113	3.853	0.696	0.574	45254	0
GO:0016469	proton-transporting two-sector ATPase complex	0.00995	-2.451	-6.611	5.369	0.78	0.58	16469	0
GO:0031360	intrinsic component of thylakoid membrane	6e-05	-2.361	2.09	3.114	0.815	0.588	31360	0
GO:0031224	intrinsic component of membrane	0.3535	-4.661	2.276	6.919	0.921	0.606	31224	0
GO:0031248	protein acetyltransferase complex	0.00036	-2.048	-7.761	3.928	0.743	0.609	31248	0
GO:0043189	H4/H2A histone acetyltransferase complex	0.00014	null	null	3.504	0.515	0.991	31248	1
GO:0035267	NuA4 histone acetyltransferase complex	0.00011	null	null	3.431	0.519	0.932	31248	1
GO:0000123	histone acetyltransferase complex	0.00035	null	null	3.913	0.496	0.998	31248	1
GO:1902562	H4 histone acetyltransferase complex	0.00014	null	null	3.504	0.516	0.942	31248	1
GO:0031090	organelle membrane	0.02751	8.059	-2.484	5.81	0.51	0.61	31090	0
GO:0044446	intracellular organelle part	0.05949	null	null	6.145	0.478	0.796	31090	1
GO:0031967	organelle envelope	0.02481	null	null	5.765	0.49	0.7	31090	1
GO:0043227	membrane-bounded organelle	0.09056	8.367	-2.918	6.328	0.628	0.611	43227	0
GO:0043229	intracellular organelle	0.1579	null	null	6.569	0.568	0.701	43227	1
GO:1902493	acetyltransferase complex	0.00036	-1.877	-7.253	3.928	0.816	0.614	1902493	0
GO:0005615	extracellular space	0.00249	0.258	3.647	4.767	0.953	0.617	5615	0
GO:0030529	ribonucleoprotein complex	0.06088	-0.617	-7.528	6.155	0.723	0.625	30529	0
GO:0005884	actin filament	0.0001	3.997	-6.462	3.387	0.576	0.626	5884	0
GO:0043230	extracellular organelle	0.00301	6.95	-0.604	4.85	0.7	0.629	43230	0
GO:0035097	histone methyltransferase complex	0.00011	3.573	-6.568	3.4	0.528	0.633	35097	0
GO:0070688	MLL5-L complex	1e-05	null	null	2.502	0.575	0.791	35097	1
GO:0022625	cytosolic large ribosomal subunit	8e-05	4.677	-5.75	3.259	0.598	0.637	22625	0
GO:0022627	cytosolic small ribosomal subunit	0.00013	null	null	3.477	0.587	0.899	22625	1
GO:0009570	chloroplast stroma	0.00049	7.642	-2.178	4.061	0.562	0.638	9570	0
GO:0044434	chloroplast part	0.00278	null	null	4.815	0.514	0.87	9570	1
GO:0055035	plastid thylakoid membrane	0.00212	null	null	4.697	0.462	0.995	9570	1
GO:0009535	chloroplast thylakoid membrane	0.00212	null	null	4.697	0.462	0.974	9570	1
GO:0009533	chloroplast stromal thylakoid	0	null	null	1.978	0.618	0.758	9570	1
GO:0009534	chloroplast thylakoid	0.00218	null	null	4.71	0.467	0.995	9570	1
GO:0009526	plastid envelope	0.00038	null	null	3.954	0.557	0.757	9570	1
GO:0009532	plastid stroma	0.0005	null	null	4.07	0.564	0.77	9570	1
GO:0031976	plastid thylakoid	0.00218	null	null	4.71	0.468	0.985	9570	1
GO:0010287	plastoglobule	4e-05	null	null	2.955	0.62	0.854	9570	1
GO:0005739	mitochondrion	0.03808	7.528	-1.931	5.952	0.528	0.646	5739	0
GO:0043231	intracellular membrane-bounded organelle	0.08847	null	null	6.318	0.506	0.767	5739	1
GO:0044391	ribosomal subunit	0.01358	4.556	-5.196	5.504	0.457	0.647	44391	0
GO:1990204	oxidoreductase complex	0.00926	-1.673	-7.475	5.338	0.761	0.658	1990204	0
GO:0043232	intracellular non-membrane-bounded organelle	0.07682	7.496	-3.209	6.256	0.552	0.659	43232	0
GO:0005840	ribosome	0.05756	null	null	6.131	0.475	0.835	43232	1
GO:0031941	filamentous actin	3e-05	3.848	-6.402	2.899	0.6	0.666	31941	0
GO:0031965	nuclear membrane	0.00028	7.161	-2.766	3.815	0.551	0.668	31965	0
GO:0005640	nuclear outer membrane	1e-05	null	null	2.516	0.607	0.744	31965	1
GO:0022626	cytosolic ribosome	0.00025	4.23	-5.89	3.771	0.642	0.691	22626	0

## Sheet: C
Table S5
C. Unique Molecular Function terms
term_ID	description	frequency	plot_X	plot_Y	plot_size	uniqueness	dispensability	representative	eliminated
GO:0003674	molecular_function	1	-0.283	0.305	7.675	1	0	3674	0
GO:0003682	chromatin binding	0.00115	-0.331	0.352	4.736	0.953	0	3682	0
GO:0003735	structural constituent of ribosome	0.02608	-0.292	0.738	6.091	0.986	0	3735	0
GO:0003824	catalytic activity	0.69295	-0.745	1.053	7.516	0.997	0	3824	0
GO:0005198	structural molecule activity	0.0364	-2.561	2.036	6.236	0.991	0	5198	0
GO:0005215	transporter activity	0.12041	-2.627	2.73	6.756	0.992	0	5215	0
GO:0005488	binding	0.55585	-0.691	1.009	7.42	0.996	0	5488	0
GO:0009055	electron carrier activity	0.02493	-1.728	1.346	6.072	0.991	0	9055	0
GO:0016209	antioxidant activity	0.00679	-1.257	1.033	5.507	0.991	0	16209	0
GO:0019239	deaminase activity	0.00312	-1.713	1.309	5.169	0.973	0	19239	0
GO:0022804	active transmembrane transporter activity	0.0387	-1.875	0.62	6.263	0.893	0	22804	0
GO:0015075	ion transmembrane transporter activity	0.05338	null	null	6.402	0.884	0.816	22804	1
GO:0015078	hydrogen ion transmembrane transporter activity	0.01909	null	null	5.956	0.886	0.877	22804	1
GO:0015077	monovalent inorganic cation transmembrane transporter activity	0.02605	null	null	6.091	0.883	0.805	22804	1
GO:0022891	substrate-specific transmembrane transporter activity	0.06719	null	null	6.502	0.883	0.861	22804	1
GO:0022890	inorganic cation transmembrane transporter activity	0.03189	null	null	6.179	0.881	0.879	22804	1
GO:0008324	cation transmembrane transporter activity	0.03895	null	null	6.265	0.883	0.703	22804	1
GO:0030234	enzyme regulator activity	0.00437	-1.48	1.385	5.315	0.991	0	30234	0
GO:0045735	nutrient reservoir activity	0.00023	-0.23	0.141	4.037	0.991	0	45735	0
GO:0016894	endonuclease activity, active with either ribo- or deoxyribonucleic acids and producing 3'-phosphomonoesters	0.00067	-6.081	0.018	4.5	0.87	0.017	16894	0
GO:0016721	oxidoreductase activity, acting on superoxide radicals as acceptor	0.00095	2.008	7.137	4.651	0.929	0.018	16721	0
GO:0016853	isomerase activity	0.03154	-2.113	1.492	6.174	0.968	0.024	16853	0
GO:0016861	intramolecular oxidoreductase activity, interconverting aldoses and ketoses	0.00489	-0.299	1.564	5.364	0.959	0.026	16861	0
GO:0004807	triose-phosphate isomerase activity	0.00055	null	null	4.412	0.964	0.794	16861	1
GO:0016765	transferase activity, transferring alkyl or aryl (other than methyl) groups	0.0082	1.401	1.921	5.589	0.946	0.027	16765	0
GO:0030957	Tat protein binding	0	1.932	-6.078	2.336	0.905	0.027	30957	0
GO:0016874	ligase activity	0.03868	-2.076	1.46	6.262	0.967	0.034	16874	0
GO:0008061	chitin binding	0.00019	0.037	-0.334	3.944	0.937	0.034	8061	0
GO:0016168	chlorophyll binding	0.00025	-0.283	0.488	4.064	0.938	0.035	16168	0
GO:0042301	phosphate ion binding	0.00027	0.754	-0.956	4.11	0.943	0.035	42301	0
GO:0016829	lyase activity	0.04488	-2.012	1.391	6.327	0.967	0.035	16829	0
GO:0008289	lipid binding	0.00237	-0.637	0.951	5.049	0.951	0.041	8289	0
GO:0016491	oxidoreductase activity	0.14657	-0.113	0.104	6.841	0.963	0.045	16491	0
GO:0005515	protein binding	0.02482	-0.125	0.089	6.07	0.938	0.054	5515	0
GO:0001067	regulatory region nucleic acid binding	0.00047	0.794	-1.238	4.351	0.919	0.062	1067	0
GO:0016787	hydrolase activity	0.21764	-2.388	1.792	7.013	0.962	0.065	16787	0
GO:0051536	iron-sulfur cluster binding	0.02612	-0.134	0.111	6.092	0.931	0.071	51536	0
GO:0051539	4 iron, 4 sulfur cluster binding	0.01286	null	null	5.784	0.935	0.888	51536	1
GO:0051540	metal cluster binding	0.02613	-0.151	0.094	6.092	0.938	0.072	51540	0
GO:0016740	transferase activity	0.22118	-1.422	1.137	7.02	0.962	0.074	16740	0
GO:0050662	coenzyme binding	0.04565	0.458	-0.61	6.334	0.919	0.077	50662	0
GO:0046906	tetrapyrrole binding	0.01906	0.943	-1.406	5.955	0.917	0.085	46906	0
GO:0048037	cofactor binding	0.06702	0.581	-0.755	6.501	0.931	0.09	48037	0
GO:0050897	cobalt ion binding	0.00063	2.038	-1.833	4.472	0.929	0.094	50897	0
GO:0097367	carbohydrate derivative binding	0.16547	1.198	-1.319	6.894	0.921	0.116	97367	0
GO:0031490	chromatin DNA binding	6e-05	0.922	-2.087	3.461	0.912	0.138	31490	0
GO:0003727	single-stranded RNA binding	0.00019	0.968	-1.244	3.96	0.914	0.147	3727	0
GO:0036094	small molecule binding	0.21712	1.128	-1.43	7.012	0.917	0.157	36094	0
GO:1901265	nucleoside phosphate binding	0.20353	4.109	-4.158	6.983	0.885	0.178	1901265	0
GO:0043167	ion binding	0.33309	2.163	-2.363	7.197	0.911	0.199	43167	0
GO:0017171	serine hydrolase activity	0.01044	-7.203	0.113	5.694	0.868	0.201	17171	0
GO:0004739	pyruvate dehydrogenase (acetyl-transferring) activity	0.00034	2.027	7.345	4.202	0.927	0.219	4739	0
GO:0003684	damaged DNA binding	0.00323	1.623	-2.376	5.184	0.897	0.22	3684	0
GO:0016776	phosphotransferase activity, phosphate group as acceptor	0.00362	1.324	1.755	5.233	0.943	0.225	16776	0
GO:0004096	catalase activity	0.00068	2.036	7.637	4.509	0.917	0.23	4096	0
GO:0004601	peroxidase activity	0.00358	null	null	5.229	0.907	0.907	4096	1
GO:0051920	peroxiredoxin activity	0.00182	null	null	4.934	0.911	0.796	4096	1
GO:0016682	oxidoreductase activity, acting on diphenols and related substances as donors, oxygen as acceptor	0.00089	2.095	7.501	4.625	0.925	0.234	16682	0
GO:0016758	transferase activity, transferring hexosyl groups	0.006	1.307	1.85	5.453	0.944	0.237	16758	0
GO:0005525	GTP binding	0.01692	2.445	-2.835	5.903	0.856	0.237	5525	0
GO:0032561	guanyl ribonucleotide binding	0.01737	null	null	5.915	0.868	0.979	5525	1
GO:0016679	oxidoreductase activity, acting on diphenols and related substances as donors	0.00109	2.063	7.463	4.712	0.929	0.238	16679	0
GO:0005509	calcium ion binding	0.00365	1.539	-1.644	5.237	0.924	0.243	5509	0
GO:0043169	cation binding	0.15811	3.405	-3.431	6.874	0.899	0.248	43169	0
GO:0044212	transcription regulatory region DNA binding	0.00045	1.412	-2.047	4.328	0.85	0.252	44212	0
GO:0000977	RNA polymerase II regulatory region sequence-specific DNA binding	0.00021	null	null	4.004	0.854	0.95	44212	1
GO:0000978	RNA polymerase II core promoter proximal region sequence-specific DNA binding	0.00013	null	null	3.773	0.858	0.976	44212	1
GO:0000980	RNA polymerase II distal enhancer sequence-specific DNA binding	4e-05	null	null	3.267	0.865	0.857	44212	1
GO:0000975	regulatory region DNA binding	0.00047	null	null	4.351	0.85	0.996	44212	1
GO:0000976	transcription regulatory region sequence-specific DNA binding	0.00031	null	null	4.162	0.853	0.969	44212	1
GO:0000987	core promoter proximal region sequence-specific DNA binding	0.00019	null	null	3.953	0.855	0.94	44212	1
GO:0035326	enhancer binding	6e-05	null	null	3.421	0.866	0.874	44212	1
GO:0001012	RNA polymerase II regulatory region DNA binding	0.00022	null	null	4.009	0.856	0.947	44212	1
GO:0001159	core promoter proximal region DNA binding	0.00019	null	null	3.955	0.857	0.94	44212	1
GO:0001158	enhancer sequence-specific DNA binding	5e-05	null	null	3.369	0.864	0.976	44212	1
GO:0003924	GTPase activity	0.00935	-6.755	0.081	5.646	0.836	0.258	3924	0
GO:0016757	transferase activity, transferring glycosyl groups	0.01747	1.432	1.804	5.917	0.943	0.266	16757	0
GO:0008266	poly(U) RNA binding	1e-05	0.765	-0.998	2.66	0.923	0.266	8266	0
GO:0008187	poly-pyrimidine tract binding	1e-05	null	null	2.713	0.923	0.744	8266	1
GO:1901363	heterocyclic compound binding	0.42435	2.019	-2.169	7.303	0.907	0.267	1901363	0
GO:0016684	oxidoreductase activity, acting on peroxide as acceptor	0.00435	2.118	7.598	5.313	0.921	0.267	16684	0
GO:0016798	hydrolase activity, acting on glycosyl bonds	0.01609	-8.111	0.425	5.881	0.863	0.275	16798	0
GO:0004553	hydrolase activity, hydrolyzing O-glycosyl compounds	0.0116	-7.738	0.225	5.739	0.815	0.278	4553	0
GO:0003723	RNA binding	0.0586	2.875	-3.319	6.443	0.875	0.279	3723	0
GO:0016628	oxidoreductase activity, acting on the CH-CH group of donors, NAD or NADP as acceptor	0.00301	2.035	7.071	5.154	0.92	0.292	16628	0
GO:0043566	structure-specific DNA binding	0.00442	2.066	-3.072	5.32	0.895	0.304	43566	0
GO:0097159	organic cyclic compound binding	0.42443	2.042	-2.193	7.303	0.907	0.304	97159	0
GO:0008168	methyltransferase activity	0.02916	1.219	1.379	6.14	0.94	0.31	8168	0
GO:0070011	peptidase activity, acting on L-amino acid peptides	0.03022	-6.911	0.084	6.155	0.816	0.313	70011	0
GO:0004185	serine-type carboxypeptidase activity	0.00126	null	null	4.777	0.851	0.804	70011	1
GO:0004190	aspartic-type endopeptidase activity	0.00513	null	null	5.385	0.84	0.73	70011	1
GO:0004175	endopeptidase activity	0.01827	null	null	5.937	0.822	0.854	70011	1
GO:0004252	serine-type endopeptidase activity	0.00675	null	null	5.504	0.831	0.944	70011	1
GO:0008236	serine-type peptidase activity	0.01044	null	null	5.694	0.826	0.794	70011	1
GO:0008238	exopeptidase activity	0.0076	null	null	5.555	0.836	0.764	70011	1
GO:0070001	aspartic-type peptidase activity	0.00513	null	null	5.385	0.841	0.73	70011	1
GO:0070008	serine-type exopeptidase activity	0.00175	null	null	4.917	0.847	0.827	70011	1
GO:0003676	nucleic acid binding	0.21746	2.833	-3.057	7.012	0.883	0.317	3676	0
GO:0019894	kinesin binding	3e-05	1.91	-6.063	3.136	0.896	0.317	19894	0
GO:0050998	nitric-oxide synthase binding	1e-05	1.445	-5.385	2.56	0.892	0.324	50998	0
GO:0016903	oxidoreductase activity, acting on the aldehyde or oxo group of donors	0.0099	2.024	7.042	5.67	0.916	0.326	16903	0
GO:0016741	transferase activity, transferring one-carbon groups	0.03193	1.225	1.33	6.179	0.939	0.337	16741	0
GO:0016746	transferase activity, transferring acyl groups	0.0324	1.256	1.345	6.185	0.939	0.342	16746	0
GO:0016655	oxidoreductase activity, acting on NAD(P)H, quinone or similar compound as acceptor	0.00858	2.14	7.585	5.608	0.91	0.35	16655	0
GO:0008233	peptidase activity	0.03609	-7.077	0.089	6.232	0.851	0.35	8233	0
GO:0044822	poly(A) RNA binding	0.00135	1.887	-2.512	4.806	0.902	0.352	44822	0
GO:0016627	oxidoreductase activity, acting on the CH-CH group of donors	0.01092	2.07	7.183	5.713	0.916	0.359	16627	0
GO:0043565	sequence-specific DNA binding	0.01944	2.62	-3.288	5.963	0.879	0.363	43565	0
GO:0032182	small conjugating protein binding	0.00012	1.102	-5.15	3.77	0.888	0.371	32182	0
GO:0016651	oxidoreductase activity, acting on NAD(P)H	0.01351	2.137	7.576	5.805	0.914	0.372	16651	0
GO:0005507	copper ion binding	0.00371	1.625	-1.707	5.244	0.919	0.373	5507	0
GO:0016788	hydrolase activity, acting on ester bonds	0.04904	-7.826	0.254	6.365	0.846	0.377	16788	0
GO:0019001	guanyl nucleotide binding	0.01738	1.735	-2.277	5.915	0.879	0.379	19001	0
GO:0070628	proteasome binding	5e-05	1.349	-5.234	3.404	0.888	0.383	70628	0
GO:0003729	mRNA binding	0.0007	1.273	-1.672	4.522	0.907	0.385	3729	0
GO:0019205	nucleobase-containing compound kinase activity	0.00369	1.284	1.642	5.242	0.942	0.386	19205	0
GO:0080081	4-methylumbelliferyl-beta-D-glucopyranoside beta-glucosidase activity	0	-6.69	0.423	0.602	0.887	0.386	80081	0
GO:0043130	ubiquitin binding	7e-05	2.29	-6.551	3.54	0.887	0.389	43130	0
GO:0031593	polyubiquitin binding	2e-05	null	null	3.05	0.893	0.891	43130	1
GO:0016616	oxidoreductase activity, acting on the CH-OH group of donors, NAD or NADP as acceptor	0.01929	2.064	7.205	5.96	0.908	0.397	16616	0
GO:0050625	2-hydroxy-1,4-benzoquinone reductase activity	0	1.756	6.292	0.602	0.949	0.398	50625	0
GO:0016772	transferase activity, transferring phosphorus-containing groups	0.09188	1.69	1.833	6.638	0.933	0.404	16772	0
GO:0016614	oxidoreductase activity, acting on CH-OH group of donors	0.02312	2.061	7.191	6.039	0.91	0.425	16614	0
GO:0004550	nucleoside diphosphate kinase activity	0.00046	0.916	0.782	4.336	0.95	0.426	4550	0
GO:0016817	hydrolase activity, acting on acid anhydrides	0.07557	-8.283	0.407	6.553	0.839	0.426	16817	0
GO:0043168	anion binding	0.20956	3.666	-3.617	6.996	0.894	0.43	43168	0
GO:0008843	endochitinase activity	0	-6.358	0.064	1.491	0.89	0.434	8843	0
GO:0033946	xyloglucan-specific endo-beta-1,4-glucanase activity	0	-6.815	0.089	1.556	0.89	0.438	33946	0
GO:0030145	manganese ion binding	0.00545	1.81	-1.963	5.412	0.916	0.448	30145	0
GO:0046982	protein heterodimerization activity	0.00108	2.304	-6.673	4.707	0.873	0.456	46982	0
GO:0008135	translation factor activity, nucleic acid binding	0.00836	2.552	-3.165	5.597	0.886	0.469	8135	0
GO:0016779	nucleotidyltransferase activity	0.02934	1.555	1.766	6.142	0.932	0.475	16779	0
GO:0016656	monodehydroascorbate reductase (NADH) activity	0	1.9	6.752	2.076	0.941	0.481	16656	0
GO:0042578	phosphoric ester hydrolase activity	0.01063	-7.49	0.157	5.701	0.846	0.484	42578	0
GO:0004518	nuclease activity	0.02633	null	null	6.095	0.832	0.701	42578	1
GO:0003677	DNA binding	0.13924	3.299	-3.76	6.819	0.859	0.497	3677	0
GO:0080082	esculin beta-glucosidase activity	0	-6.691	0.423	0.602	0.887	0.497	80082	0
GO:0047782	coniferin beta-glucosidase activity	0	-6.37	0.041	0.778	0.885	0.504	47782	0
GO:0080083	beta-gentiobiose beta-glucosidase activity	0	-6.805	0.382	0.903	0.884	0.518	80083	0
GO:0033897	ribonuclease T2 activity	0.00018	-6.356	0.424	3.939	0.876	0.519	33897	0
GO:0016892	endoribonuclease activity, producing 3'-phosphomonoesters	0.00023	null	null	4.039	0.874	0.861	33897	1
GO:0005524	ATP binding	0.13885	3.382	-3.634	6.817	0.811	0.521	5524	0
GO:0001883	purine nucleoside binding	0.15549	null	null	6.867	0.832	0.837	5524	1
GO:0001882	nucleoside binding	0.15737	null	null	6.872	0.832	0.785	5524	1
GO:0030554	adenyl nucleotide binding	0.14349	null	null	6.832	0.836	0.787	5524	1
GO:0032559	adenyl ribonucleotide binding	0.13953	null	null	6.82	0.828	0.843	5524	1
GO:0032550	purine ribonucleoside binding	0.15542	null	null	6.866	0.832	0.819	5524	1
GO:0032549	ribonucleoside binding	0.1566	null	null	6.87	0.831	0.839	5524	1
GO:0032555	purine ribonucleotide binding	0.15587	null	null	6.868	0.825	0.811	5524	1
GO:0032553	ribonucleotide binding	0.16286	null	null	6.887	0.826	0.819	5524	1
GO:0016762	xyloglucan:xyloglucosyl transferase activity	4e-05	0.927	1.768	3.273	0.959	0.521	16762	0
GO:0080079	cellobiose glucosidase activity	0	-7.073	0.356	1.041	0.882	0.529	80079	0
GO:0047668	amygdalin beta-glucosidase activity	0	-6.278	0.052	1.041	0.882	0.536	47668	0
GO:0052736	beta-glucanase activity	2e-05	-8.007	0.164	3.035	0.871	0.537	52736	0
GO:0032403	protein complex binding	0.00146	2.082	-6.31	4.84	0.87	0.539	32403	0
GO:0005506	iron ion binding	0.02467	1.922	-2.084	6.067	0.902	0.543	5506	0
GO:0042802	identical protein binding	0.00154	1.144	-5.223	4.862	0.87	0.554	42802	0
GO:0046872	metal ion binding	0.15488	3.085	-3.109	6.865	0.884	0.558	46872	0
GO:0008092	cytoskeletal protein binding	0.00162	1.808	-5.948	4.885	0.869	0.559	8092	0
GO:0002020	protease binding	4e-05	2.042	-6.293	3.323	0.883	0.56	2020	0
GO:0005200	structural constituent of cytoskeleton	0.00047	-0.661	2.046	4.35	0.986	0.565	5200	0
GO:0032440	2-alkenal reductase [NAD(P)] activity	5e-05	1.963	6.956	3.378	0.937	0.569	32440	0
GO:0004738	pyruvate dehydrogenase activity	0.00034	2.044	7.363	4.203	0.927	0.571	4738	0
GO:0019899	enzyme binding	0.00221	2.051	-6.298	5.019	0.866	0.575	19899	0
GO:0003960	NADPH:quinone reductase activity	7e-05	1.965	6.779	3.504	0.932	0.591	3960	0
GO:0008134	transcription factor binding	0.00246	2.12	-6.375	5.066	0.865	0.595	8134	0
GO:0004567	beta-mannosidase activity	0.0001	-6.927	0.173	3.682	0.861	0.595	4567	0
GO:0042623	ATPase activity, coupled	0.02878	-7.426	0.134	6.134	0.812	0.599	42623	0
GO:0016818	hydrolase activity, acting on acid anhydrides, in phosphorus-containing anhydrides	0.07512	null	null	6.551	0.799	0.92	42623	1
GO:0043492	ATPase activity, coupled to movement of substances	0.01905	null	null	5.955	0.812	0.745	42623	1
GO:0017111	nucleoside-triphosphatase activity	0.07074	null	null	6.525	0.799	0.777	42623	1
GO:0016887	ATPase activity	0.05234	null	null	6.394	0.805	0.86	42623	1
GO:0016462	pyrophosphatase activity	0.07429	null	null	6.546	0.799	0.912	42623	1
GO:0019843	rRNA binding	0.01664	2.574	-3.183	5.896	0.879	0.602	19843	0
GO:0016791	phosphatase activity	0.00752	-7.989	0.433	5.551	0.85	0.608	16791	0
GO:0004540	ribonuclease activity	0.00801	-6.66	0.084	5.578	0.845	0.612	4540	0
GO:0004519	endonuclease activity	0.0151	null	null	5.854	0.836	0.785	4540	1
GO:0016624	oxidoreductase activity, acting on the aldehyde or oxo group of donors, disulfide as acceptor	0.00118	2.027	7.028	4.748	0.921	0.62	16624	0
GO:0010181	FMN binding	0.00709	4.029	-3.804	5.525	0.865	0.628	10181	0
GO:0020037	heme binding	0.01765	0.855	-1.04	5.922	0.913	0.629	20037	0
GO:0050661	NADP binding	0.00744	1.572	-2.193	5.546	0.883	0.631	50661	0
GO:0051082	unfolded protein binding	0.00451	1.475	-5.477	5.329	0.859	0.632	51082	0
GO:0022892	substrate-specific transporter activity	0.07312	-1.467	0.388	6.539	0.902	0.635	22892	0
GO:0022857	transmembrane transporter activity	0.08278	null	null	6.593	0.901	0.729	22892	1
GO:0008422	beta-glucosidase activity	0.00027	-7.316	0.163	4.099	0.841	0.64	8422	0
GO:0015405	P-P-bond-hydrolysis-driven transmembrane transporter activity	0.02064	-2.425	0.981	5.99	0.879	0.641	15405	0
GO:0044769	ATPase activity, coupled to transmembrane movement of ions, rotational mechanism	0.00375	null	null	5.249	0.777	0.803	15405	1
GO:0046961	proton-transporting ATPase activity, rotational mechanism	0.00159	null	null	4.875	0.788	0.736	15405	1
GO:0036442	hydrogen-exporting ATPase activity	0.0016	null	null	4.878	0.79	0.749	15405	1
GO:0015399	primary active transmembrane transporter activity	0.02064	null	null	5.99	0.888	0.806	15405	1
GO:0046933	proton-transporting ATP synthase activity, rotational mechanism	0.00362	null	null	5.233	0.773	0.922	15405	1
GO:0042626	ATPase activity, coupled to transmembrane movement of substances	0.01903	null	null	5.954	0.749	0.969	15405	1
GO:0042625	ATPase activity, coupled to transmembrane movement of ions	0.00983	null	null	5.667	0.76	0.894	15405	1
GO:0019829	cation-transporting ATPase activity	0.0077	null	null	5.562	0.76	0.876	15405	1
GO:0016860	intramolecular oxidoreductase activity	0.00593	-0.299	1.564	5.448	0.961	0.641	16860	0
GO:0016820	hydrolase activity, acting on acid anhydrides, catalyzing transmembrane movement of substances	0.02034	-7.964	0.397	5.983	0.77	0.642	16820	0
GO:0004563	beta-N-acetylhexosaminidase activity	0.0003	-7.137	0.191	4.153	0.849	0.647	4563	0
GO:0015929	hexosaminidase activity	0.00033	-7.817	0.134	4.199	0.851	0.652	15929	0
GO:0031625	ubiquitin protein ligase binding	0.00019	1.361	-5.271	3.955	0.873	0.657	31625	0
GO:0019900	kinase binding	0.00057	null	null	4.43	0.865	0.813	31625	1
GO:0019901	protein kinase binding	0.00053	null	null	4.401	0.865	0.758	31625	1
GO:0044389	small conjugating protein ligase binding	0.00019	null	null	3.956	0.873	0.713	31625	1
GO:0004568	chitinase activity	0.00037	-7.119	0.187	4.242	0.85	0.657	4568	0
GO:0004180	carboxypeptidase activity	0.00216	-6.673	0.115	5.01	0.848	0.665	4180	0
GO:0017076	purine nucleotide binding	0.15986	3.192	-3.498	6.879	0.839	0.666	17076	0
GO:0000166	nucleotide binding	0.20353	null	null	6.983	0.832	0.74	17076	1
GO:0008234	cysteine-type peptidase activity	0.00221	-6.418	0.022	5.019	0.851	0.666	8234	0
GO:0016301	kinase activity	0.05084	1.619	1.768	6.381	0.928	0.666	16301	0
GO:0015923	mannosidase activity	0.00048	-7.987	0.145	4.354	0.848	0.671	15923	0
GO:0031492	nucleosomal DNA binding	3e-05	2.509	-6.056	3.168	0.85	0.673	31492	0
GO:0008447	L-ascorbate oxidase activity	0	1.827	6.783	1.94	0.944	0.673	8447	0
GO:0008270	zinc ion binding	0.03455	2.503	-2.824	6.213	0.898	0.685	8270	0
GO:0035639	purine ribonucleoside triphosphate binding	0.15477	3.592	-3.792	6.865	0.836	0.686	35639	0
GO:0015926	glucosidase activity	0.00063	-7.901	0.145	4.472	0.845	0.687	15926	0
GO:0004616	phosphogluconate dehydrogenase (decarboxylating) activity	0.0012	2.145	7.873	4.753	0.925	0.689	4616	0
GO:0004521	endoribonuclease activity	0.00445	-6.6	0.073	5.324	0.848	0.692	4521	0
GO:0031491	nucleosome binding	6e-05	1.666	-5.614	3.418	0.882	0.693	31491	0
GO:0046914	transition metal ion binding	0.07335	2.916	-3.028	6.54	0.895	0.694	46914	0
GO:0016231	beta-N-acetylglucosaminidase activity	0	-6.707	0.071	1.23	0.89	0.695	16231	0
GO:0004784	superoxide dismutase activity	0.00094	2.075	7.395	4.65	0.916	0.696	4784	0
GO:0046983	protein dimerization activity	0.00735	2.384	-6.795	5.541	0.854	0.699	46983	0
GO:0050660	flavin adenine dinucleotide binding	0.01624	3.025	-3.229	5.885	0.861	0.7	50660	0
