# Supplementary material for: Transcriptome- Assisted Label-Free Quantitative Proteomics Analysis Reveals Novel Insights into Piper nigrum—Phytophthora capsici Phytopathosystem
Source: Front Plant Sci. 2016 Jun 20;7:785. doi: 10.3389/fpls.2016.00785 (PMC4913111; doi:10.3389/fpls.2016.00785)
Supplement: Supplementary file 6 [file DataSheet6.XLSX]

## Sheet: A
Table S7. BLAST2GO analysis on Viridiplantae database
A. BLAST2GO annotation of differentially expressed proteins
Seq. Name	Seq. Description	Seq. Length	#Hits	min. eValue	mean Similarity	#GOs	GOs	Enzyme Codes	InterProScan
comp1035967_c0_seq1_1	heat shock protein 90	76	20	1.01328e-44	0.9745	9	P:protein folding; C:nucleolus; P:response to stress; F:ion binding; P:biological_process; F:unfolded protein binding; P:immune system process; C:Golgi apparatus; C:plasma membrane	-	IPR020575 (PRINTS); IPR003594 (G3DSA:3.30.565.GENE3D); IPR001404 (PANTHER); IPR003594 (SUPERFAMILY)
comp24430_c0_seq1_2	germin-like protein	236	20	4.3305e-106	0.8555	8	F:molecular_function; C:cell wall; F:ion binding; P:response to stress; C:cellular_component; P:signal transduction; C:nucleus; C:extracellular region	-	IPR001929 (PRINTS); IPR006045 (SMART); IPR006045 (PFAM); IPR014710 (G3DSA:2.60.120.GENE3D); PTHR31238 (PANTHER); PTHR31238:SF2 (PANTHER); IPR019780 (PROSITE_PATTERNS); SIGNAL_PEPTIDE_H_REGION (PHOBIUS); NON_CYTOPLASMIC_DOMAIN (PHOBIUS); SIGNAL_PEPTIDE_N_REGION (PHOBIUS); SIGNAL_PEPTIDE (PHOBIUS); SIGNAL_PEPTIDE_C_REGION (PHOBIUS); SignalP-noTM (SIGNALP_EUK); IPR011051 (SUPERFAMILY); TMhelix (TMHM…
comp24432_c0_seq1_2	germin-like protein	236	20	4.3305e-106	0.8555	8	F:molecular_function; C:cell wall; F:ion binding; P:response to stress; C:cellular_component; P:signal transduction; C:nucleus; C:extracellular region	-	IPR001929 (PRINTS); IPR006045 (SMART); IPR006045 (PFAM); IPR014710 (G3DSA:2.60.120.GENE3D); PTHR31238 (PANTHER); PTHR31238:SF2 (PANTHER); IPR019780 (PROSITE_PATTERNS); SIGNAL_PEPTIDE_H_REGION (PHOBIUS); NON_CYTOPLASMIC_DOMAIN (PHOBIUS); SIGNAL_PEPTIDE_N_REGION (PHOBIUS); SIGNAL_PEPTIDE (PHOBIUS); SIGNAL_PEPTIDE_C_REGION (PHOBIUS); SignalP-noTM (SIGNALP_EUK); IPR011051 (SUPERFAMILY); TMhelix (TMHM…
comp24444_c0_seq1_2	basic blue	127	20	7.3157e-51	73	3	F:ion binding; F:molecular_function	-	IPR003245 (PFAM); IPR008972 (G3DSA:2.60.40.GENE3D); SIGNAL_PEPTIDE_N_REGION (PHOBIUS); SIGNAL_PEPTIDE_C_REGION (PHOBIUS); NON_CYTOPLASMIC_DOMAIN (PHOBIUS); SIGNAL_PEPTIDE (PHOBIUS); SIGNAL_PEPTIDE_H_REGION (PHOBIUS); IPR003245 (PROSITE_PROFILES); SignalP-noTM (SIGNALP_EUK); SignalP-TM (SIGNALP_GRAM_POSITIVE); IPR008972 (SUPERFAMILY); TMhelix (TMHMM)
comp24447_c0_seq1_1	germin-like protein 2-1-like	222	20	7.75936e-97	0.8095	5	C:cytoplasmic membrane-bounded vesicle; P:response to stress; C:extracellular region; F:molecular_function; F:ion binding	-	IPR001929 (PRINTS); IPR006045 (SMART); IPR014710 (G3DSA:2.60.120.GENE3D); IPR006045 (PFAM); PTHR31238 (PANTHER); IPR019780 (PROSITE_PATTERNS); NON_CYTOPLASMIC_DOMAIN (PHOBIUS); SIGNAL_PEPTIDE_H_REGION (PHOBIUS); SIGNAL_PEPTIDE_N_REGION (PHOBIUS); SIGNAL_PEPTIDE_C_REGION (PHOBIUS); SIGNAL_PEPTIDE (PHOBIUS); SignalP-noTM (SIGNALP_EUK); SignalP-noTM (SIGNALP_GRAM_NEGATIVE); IPR011051 (SUPERFAMILY)
comp40628_c0_seq1_1	glutathione s-transferase-like	214	20	1.70658e-89	0.769	11	F:molecular_function; P:biological_process; F:ion binding; C:cell; C:plastid; P:response to stress; C:cellular_component	-	IPR010987 (G3DSA:1.20.1050.GENE3D); IPR012336 (G3DSA:3.40.30.GENE3D); IPR004045 (PFAM); IPR004046 (PFAM); PTHR11260 (PANTHER); PTHR11260:SF186 (PANTHER); IPR010987 (PROSITE_PROFILES); IPR004045 (PROSITE_PROFILES); IPR010987 (SUPERFAMILY); IPR012336 (SUPERFAMILY)
comp40640_c0_seq1_1	basic blue	127	20	9.36167e-46	0.751	3	F:ion binding; F:molecular_function	-	IPR003245 (PFAM); IPR008972 (G3DSA:2.60.40.GENE3D); SIGNAL_PEPTIDE_N_REGION (PHOBIUS); SIGNAL_PEPTIDE_C_REGION (PHOBIUS); NON_CYTOPLASMIC_DOMAIN (PHOBIUS); SIGNAL_PEPTIDE (PHOBIUS); SIGNAL_PEPTIDE_H_REGION (PHOBIUS); IPR003245 (PROSITE_PROFILES); SignalP-noTM (SIGNALP_EUK); SignalP-TM (SIGNALP_GRAM_POSITIVE); IPR008972 (SUPERFAMILY); TMhelix (TMHMM)
comp40780_c0_seq1_2	glucose-methanol-choline oxidoreductase family protein isoform 1	133	20	2.18588e-53	0.8775	8	F:ion binding; F:lyase activity; F:oxidoreductase activity; P:biological_process; P:small molecule metabolic process	EC:4.1.2.10; EC:1.1.99.1	IPR000172 (PFAM); G3DSA:3.50.50.60 (GENE3D); PTHR11552 (PANTHER); PTHR11552:SF59 (PANTHER); SIGNAL_PEPTIDE_C_REGION (PHOBIUS); SIGNAL_PEPTIDE (PHOBIUS); NON_CYTOPLASMIC_DOMAIN (PHOBIUS); SIGNAL_PEPTIDE_N_REGION (PHOBIUS); SIGNAL_PEPTIDE_H_REGION (PHOBIUS); SignalP-noTM (SIGNALP_EUK); SSF51905 (SUPERFAMILY)
comp41188_c0_seq1_1	chlorophyll a-b binding protein cp26	289	20	5.08703e-139	0.8705	16	C:thylakoid; C:protein complex; C:plastid; P:biological_process; F:molecular_function; F:ion binding; P:ribosome biogenesis; P:cellular nitrogen compound metabolic process; P:transport; P:generation of precursor metabolites and energy; P:photosynthesis; P:sulfur compound metabolic process; P:biosynthetic process; P:cellular amino acid metabolic process	-	IPR023329 (G3DSA:1.10.3460.GENE3D); IPR022796 (PFAM); PTHR21649:SF3 (PANTHER); IPR001344 (PANTHER); NON_CYTOPLASMIC_DOMAIN (PHOBIUS); SIGNAL_PEPTIDE_H_REGION (PHOBIUS); SIGNAL_PEPTIDE_N_REGION (PHOBIUS); SIGNAL_PEPTIDE (PHOBIUS); SIGNAL_PEPTIDE_C_REGION (PHOBIUS); IPR023329 (SUPERFAMILY)
comp41407_c0_seq1_1	chlorophyll a-b binding protein cp26	289	20	1.28695e-139	0.863	16	C:thylakoid; C:protein complex; C:plastid; P:biological_process; F:molecular_function; F:ion binding; P:ribosome biogenesis; P:cellular nitrogen compound metabolic process; P:transport; P:generation of precursor metabolites and energy; P:photosynthesis; P:sulfur compound metabolic process; P:biosynthetic process; P:cellular amino acid metabolic process	-	IPR023329 (G3DSA:1.10.3460.GENE3D); IPR022796 (PFAM); PTHR21649:SF3 (PANTHER); IPR001344 (PANTHER); NON_CYTOPLASMIC_DOMAIN (PHOBIUS); SIGNAL_PEPTIDE_H_REGION (PHOBIUS); SIGNAL_PEPTIDE_N_REGION (PHOBIUS); SIGNAL_PEPTIDE (PHOBIUS); SIGNAL_PEPTIDE_C_REGION (PHOBIUS); IPR023329 (SUPERFAMILY)
comp51029_c0_seq1_2	l-ascorbate oxidase homolog	543	20	0	0.872	8	F:ion binding; C:cellular_component; C:cell wall; F:oxidoreductase activity; C:extracellular region; P:biological_process	EC:1.10.3.3	IPR001117 (PFAM); IPR008972 (G3DSA:2.60.40.GENE3D); IPR008972 (G3DSA:2.60.40.GENE3D); IPR011707 (PFAM); IPR011706 (PFAM); IPR008972 (G3DSA:2.60.40.GENE3D); PTHR11709 (PANTHER); PTHR11709:SF11 (PANTHER); SIGNAL_PEPTIDE_H_REGION (PHOBIUS); SIGNAL_PEPTIDE_N_REGION (PHOBIUS); SIGNAL_PEPTIDE_C_REGION (PHOBIUS); SIGNAL_PEPTIDE (PHOBIUS); NON_CYTOPLASMIC_DOMAIN (PHOBIUS); SignalP-noTM (SIGNALP_EUK); IPR…
comp51123_c0_seq2_2	nodulin-related protein	158	20	1.78124e-18	0.708	3	P:biological_process; C:plastid; P:response to stress	-	no IPS match
comp51244_c0_seq1_1	probable xyloglucan endotransglucosylase hydrolase protein 23	268	20	6.29929e-126	0.78	5	P:carbohydrate metabolic process; F:hydrolase activity, acting on glycosyl bonds; C:extracellular region; C:cell wall; F:transferase activity, transferring glycosyl groups	EC:2.4.1.207	IPR016455 (PIRSF); IPR013320 (G3DSA:2.60.120.GENE3D); IPR000757 (PFAM); IPR010713 (PFAM); PTHR31062:SF20 (PANTHER); PTHR31062 (PANTHER); IPR008263 (PROSITE_PATTERNS); SIGNAL_PEPTIDE_C_REGION (PHOBIUS); SIGNAL_PEPTIDE_H_REGION (PHOBIUS); NON_CYTOPLASMIC_DOMAIN (PHOBIUS); SIGNAL_PEPTIDE_N_REGION (PHOBIUS); SIGNAL_PEPTIDE (PHOBIUS); SignalP-noTM (SIGNALP_EUK); IPR008985 (SUPERFAMILY); TMhelix (TMHMM)
comp51427_c0_seq2_2	glycine-rich rna binding protein	149	20	9.68607e-45	0.9465	22	C:cell wall; P:cellular nitrogen compound metabolic process; P:DNA metabolic process; F:DNA binding; C:peroxisome; C:nucleolus; P:response to stress; P:immune system process; P:biological_process; P:reproduction; P:anatomical structure development; F:molecular_function; F:kinase activity; P:nucleocytoplasmic transport; C:plastid; C:plasma membrane	-	IPR000504 (SMART); IPR012677 (G3DSA:3.30.70.GENE3D); IPR000504 (PFAM); PTHR24012 (PANTHER); PTHR24012:SF238 (PANTHER); IPR000504 (PROSITE_PROFILES); SSF54928 (SUPERFAMILY)
comp51504_c0_seq1_1	aspartic proteinase nepenthesin-2	94	20	4.52647e-30	0.724	3	C:cytoplasmic membrane-bounded vesicle; P:biological_process; F:peptidase activity	EC:3.4.23	IPR021109 (G3DSA:2.40.70.GENE3D); PF14541 (PFAM); IPR001461 (PANTHER); PTHR13683:SF267 (PANTHER); IPR021109 (SUPERFAMILY)
comp58348_c1_seq2_1	atp synthase subunit mitochondrial-like	67	20	1.20522e-36	0.992	12	C:plastid; F:ATPase activity; F:transmembrane transporter activity; P:transmembrane transport; C:nucleolus; C:protein complex; C:mitochondrion; P:biosynthetic process; P:cellular nitrogen compound metabolic process; P:small molecule metabolic process; P:biological_process; P:nucleobase-containing compound catabolic process; F:ion binding; F:RNA binding	-	IPR027417 (G3DSA:3.40.50.GENE3D); IPR000194 (PFAM); PTHR15184 (PANTHER); PTHR15184:SF32 (PANTHER); IPR027417 (SUPERFAMILY)
comp58988_c0_seq1_2	heat shock cognate protein 80-like	246	20	6.27551e-137	0.9855	13	C:cytosol; C:cell wall; P:protein folding; C:nucleolus; P:response to stress; C:vacuole; F:ion binding; P:biological_process; C:plastid; F:unfolded protein binding; C:Golgi apparatus; C:plasma membrane; C:extracellular region	-	Coil (COILS); IPR001404 (PFAM); PTHR11528:SF43 (PANTHER); IPR001404 (PANTHER); SSF110942 (SUPERFAMILY); IPR020568 (SUPERFAMILY)
comp59353_c0_seq1_1	mlp-like protein 423-like	150	20	1.13507e-59	0.7635	2	P:response to stress; P:biological_process	-	IPR024949 (PRINTS); IPR024948 (SMART); IPR023393 (G3DSA:3.30.530.GENE3D); IPR000916 (PFAM); PTHR31907 (PANTHER); SSF55961 (SUPERFAMILY)
comp59967_c0_seq1_2	photosystem i reaction center subunit chloroplastic-like	161	20	1.55522e-56	0.706	7	P:biological_process; C:protein complex; C:thylakoid; C:plastid; P:photosynthesis; F:molecular_function	-	IPR008796 (G3DSA:4.10.1190.GENE3D); IPR008796 (PFAM); CYTOPLASMIC_DOMAIN (PHOBIUS); NON_CYTOPLASMIC_DOMAIN (PHOBIUS); TRANSMEMBRANE (PHOBIUS); TMhelix (TMHMM)
comp61008_c0_seq1_2	small heat shock protein	231	20	1.19531e-64	0.6815	1	P:response to stress		Coil (COILS); IPR008978 (G3DSA:2.60.40.GENE3D); IPR002068 (PFAM); PTHR11527:SF95 (PANTHER); PTHR11527 (PANTHER); IPR002068 (PROSITE_PROFILES); IPR008978 (SUPERFAMILY)
comp61276_c0_seq1_2	nodulin-related protein	158	20	1.13865e-18	0.708	3	P:biological_process; C:plastid; P:response to stress	-	no IPS match
comp62004_c0_seq1_1	thylakoid soluble phosphoprotein tsp9 protein	87	20	1.82784e-23	0.76	11	P:biological_process; P:ribosome biogenesis; P:cellular nitrogen compound metabolic process; C:plastid; P:membrane organization; C:thylakoid; P:homeostatic process; P:photosynthesis; P:transport	-	IPR021584 (PFAM); SIGNAL_PEPTIDE_C_REGION (PHOBIUS); NON_CYTOPLASMIC_DOMAIN (PHOBIUS); SIGNAL_PEPTIDE_H_REGION (PHOBIUS); SIGNAL_PEPTIDE_N_REGION (PHOBIUS); SIGNAL_PEPTIDE (PHOBIUS); SignalP-TM (SIGNALP_GRAM_POSITIVE); SSF144256 (SUPERFAMILY)
comp62928_c0_seq1_3	s-norcoclaurine synthase-like	179	20	4.51741e-31	0.617	2	P:response to stress; P:biological_process	-	IPR023393 (G3DSA:3.30.530.GENE3D); IPR000916 (PFAM); SSF55961 (SUPERFAMILY)
comp63226_c0_seq2_2	cytosolic copper zinc-superoxide dismutase	191	20	4.68928e-71	0.849	14	P:response to stress; P:biological_process; F:ion binding; F:oxidoreductase activity; C:cytoplasm	EC:1.15.1.1	IPR001424 (PRINTS); IPR001424 (PFAM); IPR001424 (G3DSA:2.60.40.GENE3D); PTHR10003 (PANTHER); IPR018152 (PROSITE_PATTERNS); IPR018152 (PROSITE_PATTERNS); SIGNAL_PEPTIDE (PHOBIUS); NON_CYTOPLASMIC_DOMAIN (PHOBIUS); SIGNAL_PEPTIDE_C_REGION (PHOBIUS); SIGNAL_PEPTIDE_N_REGION (PHOBIUS); SIGNAL_PEPTIDE_H_REGION (PHOBIUS); SignalP-noTM (SIGNALP_EUK); IPR001424 (SUPERFAMILY); TMhelix (TMHMM)
comp63309_c0_seq3_1	ribonuclease 3	86	10	3.62102e-05	0.533	2	F:nuclease activity; F:RNA binding	EC:3.1.27.1	IPR001568 (G3DSA:3.90.730.GENE3D); IPR001568 (SUPERFAMILY)
comp63309_c0_seq5_2	ribonuclease 3-like	235	20	9.54873e-29	0.518	2	F:RNA binding; F:nuclease activity	EC:3.1.27.1	IPR001568 (G3DSA:3.90.730.GENE3D); IPR001568 (PFAM); PTHR11240:SF1 (PANTHER); IPR001568 (PANTHER); SIGNAL_PEPTIDE (PHOBIUS); SIGNAL_PEPTIDE_N_REGION (PHOBIUS); SIGNAL_PEPTIDE_C_REGION (PHOBIUS); NON_CYTOPLASMIC_DOMAIN (PHOBIUS); SIGNAL_PEPTIDE_H_REGION (PHOBIUS); SignalP-noTM (SIGNALP_EUK); IPR001568 (SUPERFAMILY)
comp63453_c0_seq1_3	xyloglucan endotransglycosylase hydrolase	268	20	4.05726e-130	74	5	F:hydrolase activity, acting on glycosyl bonds; C:cell wall; P:carbohydrate metabolic process; C:extracellular region; F:transferase activity, transferring glycosyl groups	EC:2.4.1.207	IPR016455 (PIRSF); IPR013320 (G3DSA:2.60.120.GENE3D); IPR000757 (PFAM); IPR010713 (PFAM); PTHR31062:SF20 (PANTHER); PTHR31062 (PANTHER); IPR008263 (PROSITE_PATTERNS); SIGNAL_PEPTIDE_C_REGION (PHOBIUS); SIGNAL_PEPTIDE_H_REGION (PHOBIUS); NON_CYTOPLASMIC_DOMAIN (PHOBIUS); SIGNAL_PEPTIDE_N_REGION (PHOBIUS); SIGNAL_PEPTIDE (PHOBIUS); SignalP-noTM (SIGNALP_EUK); IPR008985 (SUPERFAMILY); TMhelix (TMHMM)
comp64438_c0_seq1_4	aspartic proteinase nepenthesin-1-like	372	20	9.37755e-145	0.7645	3	C:cell wall; P:biological_process; F:peptidase activity	EC:3.4.23	IPR021109 (G3DSA:2.40.70.GENE3D); PF14541 (PFAM); IPR021109 (G3DSA:2.40.70.GENE3D); PF14543 (PFAM); IPR001461 (PANTHER); PTHR13683:SF259 (PANTHER); IPR021109 (SUPERFAMILY)
comp65185_c0_seq2_3	ribonuclease 3-like	234	20	1.92438e-38	0.5245	2	F:nuclease activity; F:RNA binding	EC:3.1.27.1	IPR001568 (G3DSA:3.90.730.GENE3D); IPR001568 (PFAM); IPR001568 (PANTHER); PTHR11240:SF1 (PANTHER); SIGNAL_PEPTIDE (PHOBIUS); SIGNAL_PEPTIDE_N_REGION (PHOBIUS); SIGNAL_PEPTIDE_C_REGION (PHOBIUS); NON_CYTOPLASMIC_DOMAIN (PHOBIUS); SIGNAL_PEPTIDE_H_REGION (PHOBIUS); SignalP-noTM (SIGNALP_EUK); IPR001568 (SUPERFAMILY)
comp65185_c0_seq3_2	ribonuclease 3-like	235	20	2.69522e-38	0.524	2	F:RNA binding; F:nuclease activity	EC:3.1.27.1	IPR001568 (G3DSA:3.90.730.GENE3D); IPR001568 (PFAM); IPR001568 (PANTHER); PTHR11240:SF1 (PANTHER); SIGNAL_PEPTIDE (PHOBIUS); SIGNAL_PEPTIDE_N_REGION (PHOBIUS); SIGNAL_PEPTIDE_C_REGION (PHOBIUS); NON_CYTOPLASMIC_DOMAIN (PHOBIUS); SIGNAL_PEPTIDE_H_REGION (PHOBIUS); SignalP-noTM (SIGNALP_EUK); IPR001568 (SUPERFAMILY)
comp65278_c0_seq1_6	photosystem ii cp43 chlorophyll apoprotein	487	20	0	0.981	9	P:generation of precursor metabolites and energy; P:photosynthesis; C:protein complex; C:intracellular; F:molecular_function; C:thylakoid; P:cellular protein modification process; C:cellular_component; C:plastid	-	G3DSA:1.10.10.670 (GENE3D); IPR000932 (PFAM); IPR005869 (TIGRFAM); CYTOPLASMIC_DOMAIN (PHOBIUS); CYTOPLASMIC_DOMAIN (PHOBIUS); TRANSMEMBRANE (PHOBIUS); TRANSMEMBRANE (PHOBIUS); TRANSMEMBRANE (PHOBIUS); NON_CYTOPLASMIC_DOMAIN (PHOBIUS); NON_CYTOPLASMIC_DOMAIN (PHOBIUS); TRANSMEMBRANE (PHOBIUS); TRANSMEMBRANE (PHOBIUS); CYTOPLASMIC_DOMAIN (PHOBIUS); NON_CYTOPLASMIC_DOMAIN (PHOBIUS); TRANSMEMBRANE (…
comp65370_c1_seq1_1	photosystem ii 47 kda protein	508	20	0	0.984	6	C:protein complex; C:thylakoid; P:generation of precursor metabolites and energy; P:photosynthesis; P:cellular protein modification process; F:molecular_function; C:cellular_component; C:plastid	-	IPR017486 (TIGRFAM); IPR000932 (PFAM); TRANSMEMBRANE (PHOBIUS); NON_CYTOPLASMIC_DOMAIN (PHOBIUS); TRANSMEMBRANE (PHOBIUS); CYTOPLASMIC_DOMAIN (PHOBIUS); TRANSMEMBRANE (PHOBIUS); NON_CYTOPLASMIC_DOMAIN (PHOBIUS); NON_CYTOPLASMIC_DOMAIN (PHOBIUS); TRANSMEMBRANE (PHOBIUS); CYTOPLASMIC_DOMAIN (PHOBIUS); NON_CYTOPLASMIC_DOMAIN (PHOBIUS); TRANSMEMBRANE (PHOBIUS); TRANSMEMBRANE (PHOBIUS); CYTOPLASMIC_DO…
comp65370_c1_seq1_4	photosystem ii 47 kda protein	508	20	0	0.984	6	C:protein complex; C:thylakoid; P:generation of precursor metabolites and energy; P:photosynthesis; P:cellular protein modification process; F:molecular_function; C:cellular_component; C:plastid	-	IPR017486 (TIGRFAM); IPR000932 (PFAM); TRANSMEMBRANE (PHOBIUS); NON_CYTOPLASMIC_DOMAIN (PHOBIUS); TRANSMEMBRANE (PHOBIUS); CYTOPLASMIC_DOMAIN (PHOBIUS); TRANSMEMBRANE (PHOBIUS); NON_CYTOPLASMIC_DOMAIN (PHOBIUS); NON_CYTOPLASMIC_DOMAIN (PHOBIUS); TRANSMEMBRANE (PHOBIUS); CYTOPLASMIC_DOMAIN (PHOBIUS); NON_CYTOPLASMIC_DOMAIN (PHOBIUS); TRANSMEMBRANE (PHOBIUS); TRANSMEMBRANE (PHOBIUS); CYTOPLASMIC_DO…
comp65483_c0_seq1_1	photosystem i reaction centre subunit vi	145	20	3.15524e-43	0.8585	4	C:plastid; C:protein complex; C:thylakoid; P:photosynthesis	-	IPR004928 (PFAM); IPR029027 (G3DSA:1.20.5.GENE3D); NON_CYTOPLASMIC_DOMAIN (PHOBIUS); TRANSMEMBRANE (PHOBIUS); CYTOPLASMIC_DOMAIN (PHOBIUS); TMhelix (TMHMM)
comp66934_c0_seq1_2	aspartic proteinase nepenthesin-1-like	372	20	9.37755e-145	0.7645	3	C:cell wall; P:biological_process; F:peptidase activity	EC:3.4.23	IPR021109 (G3DSA:2.40.70.GENE3D); PF14541 (PFAM); IPR021109 (G3DSA:2.40.70.GENE3D); PF14543 (PFAM); IPR001461 (PANTHER); PTHR13683:SF259 (PANTHER); IPR021109 (SUPERFAMILY)
comp67436_c0_seq1_1	mannose glucose-specific lectin family protein	451	20	3.11247e-42	0.48	1	F:molecular_function	-	IPR001229 (SMART); IPR001229 (G3DSA:2.100.10.GENE3D); IPR001229 (PFAM); PTHR23244 (PANTHER); PTHR23244:SF294 (PANTHER); IPR001229 (SUPERFAMILY); IPR001229 (SUPERFAMILY); IPR001229 (SUPERFAMILY)
comp67655_c0_seq1_2	photosystem ii subunit q-2	213	20	1.18239e-75	0.791	7	C:protein complex; C:thylakoid; C:cellular_component; F:ion binding; C:plastid; P:photosynthesis	-	IPR008797 (PFAM); IPR023222 (G3DSA:1.20.120.GENE3D); IPR023222 (SUPERFAMILY)
comp68325_c0_seq1_4	xyloglucan-specific fungal endoglucanase inhibitor protein precursor	432	20	5.44392e-66	0.53	2	P:biological_process; F:peptidase activity	EC:3.4.23	IPR021109 (G3DSA:2.40.70.GENE3D); PF14543 (PFAM); IPR021109 (G3DSA:2.40.70.GENE3D); PF14541 (PFAM); IPR001461 (PANTHER); PTHR13683:SF100 (PANTHER); NON_CYTOPLASMIC_DOMAIN (PHOBIUS); SIGNAL_PEPTIDE_H_REGION (PHOBIUS); SIGNAL_PEPTIDE_C_REGION (PHOBIUS); SIGNAL_PEPTIDE (PHOBIUS); SIGNAL_PEPTIDE_N_REGION (PHOBIUS); SignalP-noTM (SIGNALP_GRAM_NEGATIVE); SignalP-noTM (SIGNALP_EUK); SignalP-TM (SIGNALP_…
comp68373_c0_seq1_2	photosystem i reaction center subunit chloroplastic-like	161	20	1.25709e-56	0.708	7	P:biological_process; C:protein complex; C:thylakoid; C:plastid; P:photosynthesis; F:molecular_function	-	IPR008796 (G3DSA:4.10.1190.GENE3D); IPR008796 (PFAM); CYTOPLASMIC_DOMAIN (PHOBIUS); NON_CYTOPLASMIC_DOMAIN (PHOBIUS); TRANSMEMBRANE (PHOBIUS); TMhelix (TMHMM)
comp69683_c0_seq1_1	glycine-rich protein 2	75	20	2.55419e-29	0.8355	9	C:cellular_component; F:ion binding; F:peptidase activity; P:catabolic process; P:cellular nitrogen compound metabolic process; P:biosynthetic process; F:DNA binding; C:protein complex; C:intracellular; C:nucleus	EC:3.4.25	IPR002059 (PRINTS); IPR011129 (SMART); IPR002059 (PFAM); IPR012340 (G3DSA:2.40.50.GENE3D); PTHR11544 (PANTHER); IPR019844 (PROSITE_PATTERNS); IPR012340 (SUPERFAMILY)
comp70325_c0_seq1_1	atp synthase cf1 beta subunit	498	20	0	0.9815	6	F:ATPase activity; F:transmembrane transporter activity; P:transmembrane transport; C:intracellular; C:protein complex; C:plastid; C:thylakoid; F:ion binding; P:biosynthetic process; P:cellular nitrogen compound metabolic process; P:small molecule metabolic process	-	IPR003593 (SMART); G3DSA:2.40.10.170 (GENE3D); IPR004100 (PFAM); IPR000194 (PFAM); IPR000793 (PFAM); IPR027417 (G3DSA:3.40.50.GENE3D); IPR005722 (TIGRFAM); IPR024034 (G3DSA:1.10.1140.GENE3D); IPR005722 (PTHR15184:PANTHER); PTHR15184 (PANTHER); IPR020003 (PROSITE_PATTERNS); IPR005722 (HAMAP); IPR004100 (SUPERFAMILY); IPR000793 (SUPERFAMILY); IPR027417 (SUPERFAMILY)
comp70325_c0_seq1_7	ribulose- -bisphosphate carboxylase oxygenase large subunit	263	20	7.41993e-171	0.974	8	P:biosynthetic process; P:carbohydrate metabolic process; P:photosynthesis; F:lyase activity; F:oxidoreductase activity; F:ion binding; C:plastid; P:biological_process	EC:4.1.1.39	IPR017443 (G3DSA:3.30.70.GENE3D); IPR000685 (PFAM); IPR017444 (PFAM); IPR000685 (G3DSA:3.20.20.GENE3D); PTHR23321:SF28 (PANTHER); PTHR23321 (PANTHER); IPR020878 (PROSITE_PATTERNS); IPR000685 (SUPERFAMILY); IPR017443 (SUPERFAMILY)
comp70509_c0_seq1_1	glyceraldehyde-3-phosphate dehydrogenase b subunit	407	20	0	0.943	36	P:transport; P:cellular nitrogen compound metabolic process; P:carbohydrate metabolic process; P:catabolic process; P:small molecule metabolic process; P:cofactor metabolic process; P:biological_process; C:plastid; P:response to stress; C:extracellular region; F:molecular_function; P:biosynthetic process; P:lipid metabolic process; P:generation of precursor metabolites and energy; P:protein compl…	EC:1.2.1.12; EC:1.2.1.13	IPR020831 (PRINTS); IPR020828 (SMART); G3DSA:3.30.360.10 (GENE3D); IPR020829 (PFAM); IPR016040 (G3DSA:3.40.50.GENE3D); IPR020828 (PFAM); IPR006424 (TIGRFAM); IPR020831 (PANTHER); PTHR10836:SF39 (PANTHER); IPR020830 (PROSITE_PATTERNS); SSF55347 (SUPERFAMILY); SSF51735 (SUPERFAMILY)
comp70641_c0_seq1_3	mlp-like protein 423-like	150	20	5.13627e-59	0.763	2	P:response to stress; P:biological_process	-	IPR024949 (PRINTS); IPR024948 (SMART); IPR023393 (G3DSA:3.30.530.GENE3D); IPR000916 (PFAM); PTHR31907 (PANTHER); SSF55961 (SUPERFAMILY)
comp70777_c0_seq1_1	auxin-binding protein abp19a-like	212	20	4.34868e-93	0.813	11	F:molecular_function; C:cell wall; F:ion binding; P:response to stress; C:cellular_component; F:oxidoreductase activity; P:signal transduction; C:nucleus; C:extracellular region; P:biological_process	EC:1.15.1.1	IPR001929 (PRINTS); IPR006045 (SMART); IPR006045 (PFAM); IPR014710 (G3DSA:2.60.120.GENE3D); PTHR31238 (PANTHER); PTHR31238:SF2 (PANTHER); IPR019780 (PROSITE_PATTERNS); SIGNAL_PEPTIDE_N_REGION (PHOBIUS); SIGNAL_PEPTIDE_H_REGION (PHOBIUS); SIGNAL_PEPTIDE (PHOBIUS); NON_CYTOPLASMIC_DOMAIN (PHOBIUS); SIGNAL_PEPTIDE_C_REGION (PHOBIUS); SignalP-noTM (SIGNALP_GRAM_NEGATIVE); SignalP-noTM (SIGNALP_EUK); …
comp70788_c0_seq1_1	ribulose bisphosphate small subunit	179	20	2.26714e-90	0.8445	19	F:ion binding; F:lyase activity; P:biosynthetic process; P:carbohydrate metabolic process; P:photosynthesis; C:cell wall; C:thylakoid; P:biological_process; C:protein complex; C:plastid; P:response to stress; F:oxidoreductase activity; C:ribosome; C:cytosol; C:extracellular region	EC:4.1.1.39	IPR024681 (PRINTS); IPR000894 (SMART); IPR000894 (G3DSA:3.30.190.GENE3D); IPR000894 (PFAM); IPR024680 (PFAM); PTHR31262 (PANTHER); NON_CYTOPLASMIC_DOMAIN (PHOBIUS); SIGNAL_PEPTIDE (PHOBIUS); SIGNAL_PEPTIDE_N_REGION (PHOBIUS); SIGNAL_PEPTIDE_H_REGION (PHOBIUS); SIGNAL_PEPTIDE_C_REGION (PHOBIUS); SignalP-TM (SIGNALP_GRAM_POSITIVE); IPR000894 (SUPERFAMILY)
comp70802_c0_seq1_2	glutathione s-transferase f13-like	216	20	6.48944e-96	0.7475	2	F:molecular_function	-	IPR004045 (PFAM); IPR012336 (G3DSA:3.40.30.GENE3D); IPR010987 (G3DSA:1.20.1050.GENE3D); IPR004046 (PFAM); PTHR11260:SF186 (PANTHER); PTHR11260 (PANTHER); IPR004045 (PROSITE_PROFILES); IPR010987 (PROSITE_PROFILES); IPR012336 (SUPERFAMILY); IPR010987 (SUPERFAMILY)
comp70802_c0_seq1_5	glutathione s-transferase f13-like	216	20	6.48944e-96	0.7475	2	F:molecular_function	-	IPR004045 (PFAM); IPR012336 (G3DSA:3.40.30.GENE3D); IPR010987 (G3DSA:1.20.1050.GENE3D); IPR004046 (PFAM); PTHR11260:SF186 (PANTHER); PTHR11260 (PANTHER); IPR004045 (PROSITE_PROFILES); IPR010987 (PROSITE_PROFILES); IPR012336 (SUPERFAMILY); IPR010987 (SUPERFAMILY)
comp71583_c0_seq1_1	photosystem ii 10 kda chloroplastic	140	20	2.62773e-57	0.8195	10	C:protein complex; C:thylakoid; P:biological_process; P:transport; C:plastid; P:photosynthesis; P:sulfur compound metabolic process; P:biosynthetic process; P:cellular amino acid metabolic process	-	IPR006814 (PFAM); NON_CYTOPLASMIC_DOMAIN (PHOBIUS); TRANSMEMBRANE (PHOBIUS); CYTOPLASMIC_DOMAIN (PHOBIUS); TMhelix (TMHMM)
comp71952_c0_seq1_2	photosystem i reaction center subunit chloroplastic-like	209	20	9.27106e-100	0.833	5	C:plastid; C:protein complex; C:thylakoid; P:photosynthesis	-	IPR003685 (G3DSA:3.30.1470.GENE3D); IPR003685 (PFAM); PTHR31982 (PANTHER); PTHR31982:SF3 (PANTHER); SIGNAL_PEPTIDE_N_REGION (PHOBIUS); NON_CYTOPLASMIC_DOMAIN (PHOBIUS); SIGNAL_PEPTIDE_C_REGION (PHOBIUS); SIGNAL_PEPTIDE (PHOBIUS); SIGNAL_PEPTIDE_H_REGION (PHOBIUS); SignalP-TM (SIGNALP_GRAM_POSITIVE); IPR003685 (SUPERFAMILY)
comp72073_c0_seq1_1	2-cys peroxiredoxin bas1	266	20	4.57458e-138	0.881	12	P:response to stress; C:plastid; F:oxidoreductase activity; C:thylakoid; C:extracellular region; P:biological_process	EC:1.11.1.15; EC:1.11.1.7	IPR012336 (G3DSA:3.40.30.GENE3D); IPR000866 (PFAM); IPR019479 (PFAM); PTHR10681 (PANTHER); PTHR10681:SF85 (PANTHER); SIGNAL_PEPTIDE_N_REGION (PHOBIUS); SIGNAL_PEPTIDE_C_REGION (PHOBIUS); SIGNAL_PEPTIDE_H_REGION (PHOBIUS); SIGNAL_PEPTIDE (PHOBIUS); NON_CYTOPLASMIC_DOMAIN (PHOBIUS); IPR012336 (PROSITE_PROFILES); SignalP-TM (SIGNALP_GRAM_POSITIVE); SignalP-noTM (SIGNALP_GRAM_NEGATIVE); IPR012336 (SU…
comp72083_c0_seq1_2	2-cys peroxiredoxin bas1	266	20	3.48211e-138	0.8775	12	P:response to stress; C:plastid; F:oxidoreductase activity; C:thylakoid; C:extracellular region; P:biological_process	EC:1.11.1.15; EC:1.11.1.7	IPR019479 (PFAM); IPR000866 (PFAM); IPR012336 (G3DSA:3.40.30.GENE3D); PTHR10681 (PANTHER); PTHR10681:SF85 (PANTHER); SIGNAL_PEPTIDE_N_REGION (PHOBIUS); SIGNAL_PEPTIDE_C_REGION (PHOBIUS); SIGNAL_PEPTIDE_H_REGION (PHOBIUS); SIGNAL_PEPTIDE (PHOBIUS); NON_CYTOPLASMIC_DOMAIN (PHOBIUS); IPR012336 (PROSITE_PROFILES); SignalP-noTM (SIGNALP_GRAM_NEGATIVE); SignalP-TM (SIGNALP_GRAM_POSITIVE); IPR012336 (SU…
comp72197_c0_seq2_1	glutathione s-transferase f13	151	20	3.6435e-64	0.7595	5	P:catabolic process; P:secondary metabolic process; C:cytoplasm; F:transferase activity, transferring alkyl or aryl (other than methyl) groups	EC:2.5.1.18	IPR010987 (G3DSA:1.20.1050.GENE3D); IPR012336 (G3DSA:3.40.30.GENE3D); IPR004046 (PFAM); PTHR11260 (PANTHER); PTHR11260:SF186 (PANTHER); IPR010987 (PROSITE_PROFILES); IPR010987 (SUPERFAMILY)
comp72509_c0_seq2_1	glutathione s-transferase f13	151	20	3.6435e-64	0.7595	5	P:catabolic process; P:secondary metabolic process; C:cytoplasm; F:transferase activity, transferring alkyl or aryl (other than methyl) groups	EC:2.5.1.18	IPR010987 (G3DSA:1.20.1050.GENE3D); IPR012336 (G3DSA:3.40.30.GENE3D); IPR004046 (PFAM); PTHR11260 (PANTHER); PTHR11260:SF186 (PANTHER); IPR010987 (PROSITE_PROFILES); IPR010987 (SUPERFAMILY)
comp73370_c0_seq1_5	subtilisin-like protease-like	244	20	5.61807e-96	0.7515	4	C:vacuole; C:extracellular region; F:peptidase activity; P:biological_process	EC:3.4.21	IPR000209 (G3DSA:3.40.50.GENE3D); IPR000209 (PFAM); PTHR10795:SF331 (PANTHER); IPR015500 (PANTHER); IPR023828 (PROSITE_PATTERNS); PS51257 (PROSITE_PROFILES); IPR000209 (SUPERFAMILY)
comp73437_c0_seq1_1	photosystem ii 10 kda chloroplastic	140	20	2.62773e-57	0.8195	10	C:protein complex; C:thylakoid; P:biological_process; P:transport; C:plastid; P:photosynthesis; P:sulfur compound metabolic process; P:biosynthetic process; P:cellular amino acid metabolic process	-	IPR006814 (PFAM); NON_CYTOPLASMIC_DOMAIN (PHOBIUS); TRANSMEMBRANE (PHOBIUS); CYTOPLASMIC_DOMAIN (PHOBIUS); TMhelix (TMHMM)
comp73608_c0_seq1_4	uncharacterized loc101212067	465	20	2.08389e-131	0.5815	2	C:extracellular region; P:biological_process	-	IPR008998 (SMART); G3DSA:2.80.10.50 (GENE3D); IPR005830 (PFAM); IPR008998 (PFAM); IPR023307 (G3DSA:2.170.15.GENE3D); IPR008998 (SUPERFAMILY); SSF56973 (SUPERFAMILY); IPR008998 (SUPERFAMILY)
comp73819_c0_seq1_1	photosystem i reaction center subunit iv a	128	20	3.42149e-33	0.939	5	C:plastid; C:protein complex; C:thylakoid; P:photosynthesis	-	IPR003375 (PFAM); G3DSA:2.30.30.50 (GENE3D); SIGNAL_PEPTIDE_N_REGION (PHOBIUS); SIGNAL_PEPTIDE_H_REGION (PHOBIUS); SIGNAL_PEPTIDE (PHOBIUS); SIGNAL_PEPTIDE_C_REGION (PHOBIUS); NON_CYTOPLASMIC_DOMAIN (PHOBIUS); SignalP-TM (SIGNALP_GRAM_POSITIVE); IPR008990 (SUPERFAMILY)
comp73900_c0_seq1_3	ribonuclease t2 family protein	262	20	7.51905e-27	0.483	4	P:biological_process; F:RNA binding; F:nuclease activity	EC:3.1.27.1	IPR001568 (PFAM); IPR001568 (G3DSA:3.90.730.GENE3D); IPR001568 (PANTHER); SIGNAL_PEPTIDE_C_REGION (PHOBIUS); SIGNAL_PEPTIDE_N_REGION (PHOBIUS); SIGNAL_PEPTIDE_H_REGION (PHOBIUS); SIGNAL_PEPTIDE (PHOBIUS); NON_CYTOPLASMIC_DOMAIN (PHOBIUS); IPR001568 (SUPERFAMILY)
comp73920_c0_seq1_1	mannose glucose-specific lectin family protein	451	20	7.14919e-44	0.498	1	F:molecular_function	-	IPR001229 (SMART); IPR001229 (PFAM); IPR001229 (G3DSA:2.100.10.GENE3D); PTHR23244:SF294 (PANTHER); PTHR23244 (PANTHER); IPR001229 (SUPERFAMILY); IPR001229 (SUPERFAMILY); IPR001229 (SUPERFAMILY)
comp73932_c0_seq1_1	photosystem i reaction center subunit iv a	128	20	4.15206e-33	0.939	5	C:plastid; C:protein complex; C:thylakoid; P:photosynthesis	-	IPR003375 (PFAM); G3DSA:2.30.30.50 (GENE3D); SIGNAL_PEPTIDE_H_REGION (PHOBIUS); NON_CYTOPLASMIC_DOMAIN (PHOBIUS); SIGNAL_PEPTIDE_N_REGION (PHOBIUS); SIGNAL_PEPTIDE_C_REGION (PHOBIUS); SIGNAL_PEPTIDE (PHOBIUS); SignalP-TM (SIGNALP_GRAM_POSITIVE); IPR008990 (SUPERFAMILY)
comp73974_c0_seq1_1	protein hothead-like	183	20	1.16817e-89	0.8555	9	P:small molecule metabolic process; F:ion binding; C:cytoplasmic membrane-bounded vesicle; F:lyase activity; F:oxidoreductase activity; P:biological_process	EC:1.1.99.1	IPR007867 (PFAM); G3DSA:3.50.50.60 (GENE3D); PTHR11552 (PANTHER); PTHR11552:SF59 (PANTHER); SSF54373 (SUPERFAMILY); SSF51905 (SUPERFAMILY)
comp73974_c0_seq2_1	glucose-methanol-choline oxidoreductase family protein isoform 1	585	20	0	0.849	8	F:ion binding; F:oxidoreductase activity; P:biological_process; P:small molecule metabolic process; F:lyase activity	EC:1.1.99.1	IPR012132 (PIRSF); IPR007867 (PFAM); IPR000172 (PFAM); G3DSA:3.50.50.60 (GENE3D); PTHR11552:SF59 (PANTHER); PTHR11552 (PANTHER); SIGNAL_PEPTIDE (PHOBIUS); SIGNAL_PEPTIDE_H_REGION (PHOBIUS); SIGNAL_PEPTIDE_C_REGION (PHOBIUS); NON_CYTOPLASMIC_DOMAIN (PHOBIUS); SIGNAL_PEPTIDE_N_REGION (PHOBIUS); SignalP-noTM (SIGNALP_EUK); SSF51905 (SUPERFAMILY); SSF54373 (SUPERFAMILY)
comp74045_c0_seq2_1	lipid transfer protein precursor	121	20	1.33761e-27	0.6915	2	P:transport; F:lipid binding	-	IPR000528 (PRINTS); IPR016140 (SMART); G3DSA:1.10.110.10 (GENE3D); IPR016140 (PFAM); IPR000528 (PROSITE_PATTERNS); SIGNAL_PEPTIDE_N_REGION (PHOBIUS); NON_CYTOPLASMIC_DOMAIN (PHOBIUS); SIGNAL_PEPTIDE_H_REGION (PHOBIUS); SIGNAL_PEPTIDE_C_REGION (PHOBIUS); SIGNAL_PEPTIDE (PHOBIUS); SignalP-TM (SIGNALP_EUK); SignalP-TM (SIGNALP_GRAM_NEGATIVE); SignalP-TM (SIGNALP_GRAM_POSITIVE); IPR016140 (SUPERFAMIL…
comp74045_c0_seq2_2	lipid transfer protein precursor	121	20	1.33761e-27	0.6915	2	F:lipid binding; P:transport	-	IPR000528 (PRINTS); IPR016140 (SMART); G3DSA:1.10.110.10 (GENE3D); IPR016140 (PFAM); IPR000528 (PROSITE_PATTERNS); SIGNAL_PEPTIDE_N_REGION (PHOBIUS); NON_CYTOPLASMIC_DOMAIN (PHOBIUS); SIGNAL_PEPTIDE_H_REGION (PHOBIUS); SIGNAL_PEPTIDE_C_REGION (PHOBIUS); SIGNAL_PEPTIDE (PHOBIUS); SignalP-TM (SIGNALP_GRAM_POSITIVE); SignalP-TM (SIGNALP_GRAM_NEGATIVE); SignalP-TM (SIGNALP_EUK); IPR016140 (SUPERFAMIL…
comp74205_c0_seq1_5	20 kda chaperonin family protein	252	20	3.03856e-132	0.848	10	F:ion binding; C:mitochondrion; P:protein folding; P:response to stress; C:plastid; C:thylakoid; P:biological_process; C:extracellular region	-	IPR020818 (PRINTS); IPR020818 (SMART); IPR017416 (PIRSF); IPR020818 (PFAM); IPR020818 (G3DSA:2.30.33.GENE3D); PTHR10772:SF0 (PANTHER); IPR020818 (PANTHER); IPR018369 (PROSITE_PATTERNS); IPR020818 (HAMAP); IPR020818 (HAMAP); IPR011032 (SUPERFAMILY); IPR011032 (SUPERFAMILY)
comp75262_c0_seq1_2	drought-induced s-like ribonuclease	212	20	1.82622e-29	0.493	2	F:RNA binding; F:nuclease activity	EC:3.1.27.1	IPR001568 (PFAM); IPR001568 (G3DSA:3.90.730.GENE3D); IPR001568 (PANTHER); SIGNAL_PEPTIDE_N_REGION (PHOBIUS); NON_CYTOPLASMIC_DOMAIN (PHOBIUS); SIGNAL_PEPTIDE (PHOBIUS); SIGNAL_PEPTIDE_C_REGION (PHOBIUS); SIGNAL_PEPTIDE_H_REGION (PHOBIUS); SignalP-noTM (SIGNALP_EUK); IPR001568 (SUPERFAMILY); TMhelix (TMHMM)
comp75313_c0_seq2_1	ribulose bisphosphate small subunit	179	20	2.26714e-90	0.8445	19	F:ion binding; F:lyase activity; P:biosynthetic process; P:carbohydrate metabolic process; P:photosynthesis; C:cell wall; C:thylakoid; P:biological_process; C:protein complex; C:plastid; P:response to stress; F:oxidoreductase activity; C:ribosome; C:cytosol; C:extracellular region	EC:4.1.1.39	IPR024681 (PRINTS); IPR000894 (SMART); IPR000894 (G3DSA:3.30.190.GENE3D); IPR000894 (PFAM); IPR024680 (PFAM); PTHR31262 (PANTHER); NON_CYTOPLASMIC_DOMAIN (PHOBIUS); SIGNAL_PEPTIDE (PHOBIUS); SIGNAL_PEPTIDE_N_REGION (PHOBIUS); SIGNAL_PEPTIDE_H_REGION (PHOBIUS); SIGNAL_PEPTIDE_C_REGION (PHOBIUS); SignalP-TM (SIGNALP_GRAM_POSITIVE); IPR000894 (SUPERFAMILY)
comp76080_c0_seq1_1	kda class i heat shock	202	20	2.23718e-62	0.8435	2	C:cytoplasm; P:response to stress	-	IPR008978 (G3DSA:2.60.40.GENE3D); IPR002068 (PFAM); PTHR11527:SF113 (PANTHER); PTHR11527 (PANTHER); SIGNAL_PEPTIDE_H_REGION (PHOBIUS); SIGNAL_PEPTIDE_N_REGION (PHOBIUS); TRANSMEMBRANE (PHOBIUS); SIGNAL_PEPTIDE_C_REGION (PHOBIUS); CYTOPLASMIC_DOMAIN (PHOBIUS); SIGNAL_PEPTIDE (PHOBIUS); NON_CYTOPLASMIC_DOMAIN (PHOBIUS); IPR002068 (PROSITE_PROFILES); IPR008978 (SUPERFAMILY)
comp76205_c0_seq1_2	plastocyanin chloroplast	167	20	8.55443e-63	0.795	11	P:biological_process; F:ion binding; C:thylakoid; P:translation; F:molecular_function; C:plastid; P:homeostatic process	-	IPR002387 (PRINTS); IPR001235 (PRINTS); IPR008972 (G3DSA:2.60.40.GENE3D); IPR002387 (TIGRFAM); IPR000923 (PFAM); IPR028871 (PROSITE_PATTERNS); IPR008972 (SUPERFAMILY)
comp76267_c0_seq1_3	chlorophyll a b binding protein	148	20	8.14925e-95	0.942	14	C:cellular_component; C:protein complex; C:thylakoid; P:biological_process; F:molecular_function; F:ion binding; P:cellular protein modification process; C:plastid; P:generation of precursor metabolites and energy; P:photosynthesis; C:plasma membrane	-	IPR023329 (G3DSA:1.10.3460.GENE3D); IPR022796 (PFAM); IPR001344 (PANTHER); PTHR21649:SF8 (PANTHER); IPR023329 (SUPERFAMILY)
comp76267_c0_seq2_3	chlorophyll a b-binding family protein	226	20	7.26312e-153	0.96	14	C:cellular_component; C:protein complex; C:thylakoid; P:biological_process; F:molecular_function; F:ion binding; P:cellular protein modification process; C:plastid; P:generation of precursor metabolites and energy; P:photosynthesis; C:plasma membrane	-	IPR022796 (PFAM); IPR023329 (G3DSA:1.10.3460.GENE3D); IPR001344 (PANTHER); PTHR21649:SF8 (PANTHER); IPR023329 (SUPERFAMILY)
comp76305_c0_seq2_2	chlorophyll a b-binding family protein	226	20	7.9056e-153	0.959	14	C:cellular_component; C:protein complex; C:thylakoid; P:biological_process; F:molecular_function; F:ion binding; P:cellular protein modification process; C:plastid; P:generation of precursor metabolites and energy; P:photosynthesis; C:plasma membrane	-	IPR022796 (PFAM); IPR023329 (G3DSA:1.10.3460.GENE3D); PTHR21649:SF8 (PANTHER); IPR001344 (PANTHER); IPR023329 (SUPERFAMILY)
comp76337_c0_seq2_3	atp synthase cf1 alpha subunit	507	20	0	0.9705	10	F:ATPase activity; F:transmembrane transporter activity; P:transmembrane transport; C:intracellular; C:protein complex; C:plastid; C:thylakoid; C:plasma membrane; F:ion binding; C:mitochondrion; P:biosynthetic process; P:cellular nitrogen compound metabolic process; P:small molecule metabolic process	-	IPR027417 (G3DSA:3.40.50.GENE3D); G3DSA:1.20.150.20 (GENE3D); IPR000793 (PFAM); IPR023366 (G3DSA:2.40.30.GENE3D); IPR004100 (PFAM); IPR005294 (TIGRFAM); IPR000194 (PFAM); PTHR15184 (PANTHER); PTHR15184:SF37 (PANTHER); IPR020003 (PROSITE_PATTERNS); IPR005294 (HAMAP); IPR000793 (SUPERFAMILY); IPR004100 (SUPERFAMILY); IPR027417 (SUPERFAMILY)
comp76398_c0_seq1_1	glycine-rich protein 2-like	123	20	3.1537e-29	0.873	4	F:RNA binding; P:cellular nitrogen compound metabolic process; P:biosynthetic process; F:DNA binding; F:ion binding	-	IPR002059 (PRINTS); IPR011129 (SMART); IPR012340 (G3DSA:2.40.50.GENE3D); IPR002059 (PFAM); PTHR11544 (PANTHER); IPR019844 (PROSITE_PATTERNS); IPR012340 (SUPERFAMILY)
comp76565_c0_seq1_2	polygalacturonase-inhibiting protein	334	20	6.24799e-109	0.6615	5	C:plasmodesma; P:negative regulation of catalytic activity; C:plant-type cell wall; C:Golgi apparatus; F:polygalacturonase inhibitor activity		G3DSA:3.80.10.10 (GENE3D); IPR013210 (PFAM); IPR025875 (PFAM); PTHR24420 (PANTHER); SIGNAL_PEPTIDE_N_REGION (PHOBIUS); NON_CYTOPLASMIC_DOMAIN (PHOBIUS); SIGNAL_PEPTIDE_C_REGION (PHOBIUS); SIGNAL_PEPTIDE (PHOBIUS); SIGNAL_PEPTIDE_H_REGION (PHOBIUS); SignalP-TM (SIGNALP_GRAM_POSITIVE); SignalP-noTM (SIGNALP_EUK); SignalP-noTM (SIGNALP_GRAM_NEGATIVE); SSF52058 (SUPERFAMILY)
comp76644_c0_seq1_1	peroxidase 12-like	351	20	0	0.8365	9	F:molecular_function; C:cellular_component; F:ion binding; C:cell wall; F:oxidoreductase activity; P:biological_process; P:response to stress	EC:1.11.1.7	IPR002016 (PRINTS); IPR000823 (PRINTS); G3DSA:1.10.520.10 (GENE3D); G3DSA:1.10.420.10 (GENE3D); IPR002016 (PFAM); PTHR31235:SF12 (PANTHER); PTHR31235 (PANTHER); IPR019793 (PROSITE_PATTERNS); IPR019794 (PROSITE_PATTERNS); SIGNAL_PEPTIDE_H_REGION (PHOBIUS); SIGNAL_PEPTIDE_C_REGION (PHOBIUS); NON_CYTOPLASMIC_DOMAIN (PHOBIUS); SIGNAL_PEPTIDE (PHOBIUS); SIGNAL_PEPTIDE_N_REGION (PHOBIUS); IPR002016 (PR…
comp76644_c0_seq3_2	peroxidase 12-like	351	20	0	0.8365	9	F:ion binding; C:cell wall; C:vacuole; P:response to stress; F:molecular_function; F:oxidoreductase activity; C:cellular_component; P:biological_process	EC:1.11.1.7	IPR002016 (PRINTS); IPR000823 (PRINTS); G3DSA:1.10.520.10 (GENE3D); G3DSA:1.10.420.10 (GENE3D); IPR002016 (PFAM); PTHR31235:SF12 (PANTHER); PTHR31235 (PANTHER); IPR019793 (PROSITE_PATTERNS); IPR019794 (PROSITE_PATTERNS); SIGNAL_PEPTIDE_H_REGION (PHOBIUS); SIGNAL_PEPTIDE_C_REGION (PHOBIUS); NON_CYTOPLASMIC_DOMAIN (PHOBIUS); SIGNAL_PEPTIDE (PHOBIUS); SIGNAL_PEPTIDE_N_REGION (PHOBIUS); IPR002016 (PR…
comp76813_c0_seq1_1	ribonuclease 3	197	20	1.3306e-26	0.46	2	F:RNA binding; F:nuclease activity	EC:3.1.27.1	IPR001568 (G3DSA:3.90.730.GENE3D); IPR001568 (PFAM); IPR001568 (PANTHER); NON_CYTOPLASMIC_DOMAIN (PHOBIUS); SIGNAL_PEPTIDE (PHOBIUS); SIGNAL_PEPTIDE_N_REGION (PHOBIUS); SIGNAL_PEPTIDE_C_REGION (PHOBIUS); SIGNAL_PEPTIDE_H_REGION (PHOBIUS); SignalP-noTM (SIGNALP_EUK); SignalP-TM (SIGNALP_GRAM_NEGATIVE); IPR001568 (SUPERFAMILY)
comp76813_c0_seq2_1	ribonuclease t2 family protein	262	20	7.51905e-27	0.483	4	P:biological_process; F:nuclease activity; F:RNA binding	EC:3.1.27.1	IPR001568 (PFAM); IPR001568 (G3DSA:3.90.730.GENE3D); IPR001568 (PANTHER); SIGNAL_PEPTIDE_C_REGION (PHOBIUS); SIGNAL_PEPTIDE_N_REGION (PHOBIUS); SIGNAL_PEPTIDE_H_REGION (PHOBIUS); SIGNAL_PEPTIDE (PHOBIUS); NON_CYTOPLASMIC_DOMAIN (PHOBIUS); IPR001568 (SUPERFAMILY)
comp76920_c0_seq1_1	peptidyl-prolyl cis-trans isomerase 1-like	171	20	1.74335e-102	0.9525	3	P:protein folding; P:cellular protein modification process; F:isomerase activity	EC:5.2.1.8	IPR002130 (PRINTS); IPR024936 (PIRSF); IPR002130 (PFAM); IPR029000 (G3DSA:2.40.100.GENE3D); PTHR11071 (PANTHER); IPR020892 (PROSITE_PATTERNS); IPR002130 (PROSITE_PROFILES); IPR029000 (SUPERFAMILY)
comp77065_c0_seq2_3	calreticulin	417	20	0	0.9245	19	C:cytosol; P:response to stress; F:ion binding; C:mitochondrion; P:protein folding; C:cellular_component; P:immune system process; C:vacuole; C:endoplasmic reticulum; P:homeostatic process; F:unfolded protein binding; C:plastid; P:biological_process; C:Golgi apparatus; C:extracellular region	-	Coil (COILS); IPR001580 (PRINTS); IPR009169 (PIRSF); IPR009033 (G3DSA:2.10.250.GENE3D); IPR001580 (PFAM); IPR013320 (G3DSA:2.60.120.GENE3D); IPR001580 (PANTHER); IPR018124 (PROSITE_PATTERNS); IPR018124 (PROSITE_PATTERNS); IPR018124 (PROSITE_PATTERNS); IPR018124 (PROSITE_PATTERNS); SIGNAL_PEPTIDE_H_REGION (PHOBIUS); SIGNAL_PEPTIDE_N_REGION (PHOBIUS); SIGNAL_PEPTIDE_C_REGION (PHOBIUS); SIGNAL_PEPTI…
comp77160_c0_seq1_1	auxin-induced in root cultures protein 12-like	239	20	6.40117e-46	0.6415	1	C:cellular_component	-	IPR005018 (SMART); IPR017214 (PFAM); PTHR23130:SF72 (PANTHER); PTHR23130 (PANTHER); SIGNAL_PEPTIDE_H_REGION (PHOBIUS); CYTOPLASMIC_DOMAIN (PHOBIUS); SIGNAL_PEPTIDE_C_REGION (PHOBIUS); NON_CYTOPLASMIC_DOMAIN (PHOBIUS); TRANSMEMBRANE (PHOBIUS); SIGNAL_PEPTIDE (PHOBIUS); SIGNAL_PEPTIDE_N_REGION (PHOBIUS); IPR005018 (PROSITE_PROFILES); SignalP-noTM (SIGNALP_GRAM_NEGATIVE); SignalP-noTM (SIGNALP_EUK);…
comp77317_c0_seq1_2	kda class i heat shock	202	20	2.23718e-62	0.8435	2	C:cytoplasm; P:response to stress	-	IPR008978 (G3DSA:2.60.40.GENE3D); IPR002068 (PFAM); PTHR11527:SF113 (PANTHER); PTHR11527 (PANTHER); SIGNAL_PEPTIDE_H_REGION (PHOBIUS); SIGNAL_PEPTIDE_N_REGION (PHOBIUS); TRANSMEMBRANE (PHOBIUS); SIGNAL_PEPTIDE_C_REGION (PHOBIUS); CYTOPLASMIC_DOMAIN (PHOBIUS); SIGNAL_PEPTIDE (PHOBIUS); NON_CYTOPLASMIC_DOMAIN (PHOBIUS); IPR002068 (PROSITE_PROFILES); IPR008978 (SUPERFAMILY)
comp77477_c0_seq1_2	laccase family protein	434	20	1.57306e-173	0.705	5	P:biological_process; F:ion binding; P:catabolic process; P:secondary metabolic process; C:extracellular region; F:oxidoreductase activity	EC:1.10.3.2	IPR001117 (PFAM); IPR011706 (PFAM); IPR008972 (G3DSA:2.60.40.GENE3D); IPR008972 (G3DSA:2.60.40.GENE3D); IPR017761 (TIGRFAM); PTHR11709:SF9 (PANTHER); PTHR11709 (PANTHER); IPR002355 (PROSITE_PATTERNS); IPR002355 (PROSITE_PATTERNS); IPR008972 (SUPERFAMILY); IPR008972 (SUPERFAMILY)
comp7753_c0_seq1_1	actin	105	20	1.58119e-73	1	7	P:cell differentiation; P:cytoskeleton organization; P:cellular component assembly; P:anatomical structure formation involved in morphogenesis; C:organelle; C:cytoplasm; C:extracellular region; F:molecular_function; F:ion binding; C:cytoskeleton; C:protein complex; F:structural molecule activity	-	IPR004000 (PRINTS); IPR004000 (PFAM); G3DSA:2.30.36.70 (GENE3D); G3DSA:3.30.420.40 (GENE3D); IPR004000 (PANTHER); PTHR11937:SF187 (PANTHER); IPR004001 (PROSITE_PATTERNS); IPR020902 (PROSITE_PATTERNS); SSF53067 (SUPERFAMILY)
comp77630_c0_seq3_2	early nodulin-like protein 2-like	234	20	2.04053e-45	0.761	7	F:ion binding; C:vacuole; C:plasma membrane; C:extracellular region; F:molecular_function; C:plastid	-	PR01217 (PRINTS); IPR008972 (G3DSA:2.60.40.GENE3D); IPR003245 (PFAM); NON_CYTOPLASMIC_DOMAIN (PHOBIUS); SIGNAL_PEPTIDE_C_REGION (PHOBIUS); SIGNAL_PEPTIDE (PHOBIUS); SIGNAL_PEPTIDE_H_REGION (PHOBIUS); SIGNAL_PEPTIDE_N_REGION (PHOBIUS); IPR003245 (PROSITE_PROFILES); SignalP-TM (SIGNALP_GRAM_POSITIVE); SignalP-noTM (SIGNALP_EUK); SignalP-noTM (SIGNALP_GRAM_NEGATIVE); IPR008972 (SUPERFAMILY)
comp77674_c0_seq2_1	glycine cleavage system h mitochondrial-like	167	20	5.5678e-95	0.896	10	F:methyltransferase activity; P:biological_process; C:plastid; C:thylakoid; C:nucleus; C:cytoplasm; C:protein complex; C:mitochondrion; P:cellular amino acid metabolic process; P:catabolic process	EC:2.1.2.10	IPR002930 (PFAM); IPR017453 (TIGRFAM); G3DSA:2.40.50.100 (GENE3D); PTHR11715:SF1 (PANTHER); IPR002930 (PANTHER); IPR003016 (PROSITE_PATTERNS); IPR002930 (HAMAP); SignalP-TM (SIGNALP_GRAM_POSITIVE); IPR011053 (SUPERFAMILY)
comp77725_c0_seq1_5	beta-xylosidase alpha-l-arabinofuranosidase 1-like	774	20	0	0.849	2	P:carbohydrate metabolic process; F:hydrolase activity, acting on glycosyl bonds	EC:3.2.1.21	IPR001764 (PRINTS); IPR026891 (PFAM); IPR001764 (G3DSA:3.20.20.GENE3D); IPR002772 (G3DSA:3.40.50.GENE3D); IPR002772 (PFAM); IPR001764 (PFAM); IPR026892 (PANTHER); PTHR30620:SF4 (PANTHER); SIGNAL_PEPTIDE_C_REGION (PHOBIUS); SIGNAL_PEPTIDE_H_REGION (PHOBIUS); SIGNAL_PEPTIDE (PHOBIUS); SIGNAL_PEPTIDE_N_REGION (PHOBIUS); NON_CYTOPLASMIC_DOMAIN (PHOBIUS); SignalP-TM (SIGNALP_GRAM_POSITIVE); SignalP-TM…
comp77895_c0_seq4_4	atp synthase cf1 alpha subunit	507	20	0	0.9705	10	F:ATPase activity; F:transmembrane transporter activity; P:transmembrane transport; C:intracellular; C:protein complex; C:plastid; C:thylakoid; C:plasma membrane; F:ion binding; C:mitochondrion; P:biosynthetic process; P:cellular nitrogen compound metabolic process; P:small molecule metabolic process	-	IPR027417 (G3DSA:3.40.50.GENE3D); G3DSA:1.20.150.20 (GENE3D); IPR000793 (PFAM); IPR023366 (G3DSA:2.40.30.GENE3D); IPR004100 (PFAM); IPR005294 (TIGRFAM); IPR000194 (PFAM); PTHR15184 (PANTHER); PTHR15184:SF37 (PANTHER); IPR020003 (PROSITE_PATTERNS); IPR005294 (HAMAP); IPR000793 (SUPERFAMILY); IPR004100 (SUPERFAMILY); IPR027417 (SUPERFAMILY)
comp78309_c0_seq3_2	photosystem ii phosphoprotein	73	20	7.44523e-44	0.9745	6	F:ion binding; C:protein complex; C:thylakoid; P:biological_process; C:cellular_component; P:photosynthesis; C:plastid	-	G3DSA:1.20.5.880 (GENE3D); IPR001056 (PFAM); CYTOPLASMIC_DOMAIN (PHOBIUS); TRANSMEMBRANE (PHOBIUS); NON_CYTOPLASMIC_DOMAIN (PHOBIUS); IPR001056 (HAMAP); SSF161025 (SUPERFAMILY); TMhelix (TMHMM)
comp78424_c2_seq4_1	fasciclin-like arabinogalactan protein 8	333	20	9.21251e-144	0.836	10	C:cell wall; P:biological_process; C:plasma membrane; P:cell wall organization or biogenesis; P:transport; P:anatomical structure development; P:growth; C:extracellular region	-	IPR000782 (SMART); IPR000782 (PFAM); IPR000782 (G3DSA:2.30.180.GENE3D); PTHR32382:SF5 (PANTHER); PTHR32382 (PANTHER); SIGNAL_PEPTIDE_N_REGION (PHOBIUS); NON_CYTOPLASMIC_DOMAIN (PHOBIUS); SIGNAL_PEPTIDE_H_REGION (PHOBIUS); SIGNAL_PEPTIDE_C_REGION (PHOBIUS); SIGNAL_PEPTIDE (PHOBIUS); IPR000782 (PROSITE_PROFILES); IPR000782 (PROSITE_PROFILES); SignalP-TM (SIGNALP_GRAM_POSITIVE); SignalP-noTM (SIGNAL…
comp78525_c0_seq6_1	cytosolic class i small heat shock protein partial	85	20	1.60568e-31	0.8955	1	P:response to stress	-	IPR008978 (G3DSA:2.60.40.GENE3D); IPR002068 (PFAM); PTHR11527 (PANTHER); IPR002068 (PROSITE_PROFILES); IPR008978 (SUPERFAMILY)
comp78569_c0_seq1_1	pentatricopeptide repeat-containing	148	20	2.65956e-33	0.69	0	-		IPR001229 (SMART); IPR001229 (PFAM); IPR001229 (G3DSA:2.100.10.GENE3D); PTHR23244 (PANTHER); PTHR23244:SF249 (PANTHER); IPR001229 (SUPERFAMILY)
comp78656_c0_seq1_5	calreticulin	417	20	0	0.9245	19	C:cytosol; P:response to stress; F:ion binding; C:mitochondrion; P:protein folding; C:cellular_component; P:immune system process; C:vacuole; C:endoplasmic reticulum; P:homeostatic process; F:unfolded protein binding; C:plastid; P:biological_process; C:Golgi apparatus; C:extracellular region	-	Coil (COILS); IPR001580 (PRINTS); IPR009169 (PIRSF); IPR009033 (G3DSA:2.10.250.GENE3D); IPR001580 (PFAM); IPR013320 (G3DSA:2.60.120.GENE3D); IPR001580 (PANTHER); IPR018124 (PROSITE_PATTERNS); IPR018124 (PROSITE_PATTERNS); IPR018124 (PROSITE_PATTERNS); IPR018124 (PROSITE_PATTERNS); SIGNAL_PEPTIDE_H_REGION (PHOBIUS); SIGNAL_PEPTIDE_N_REGION (PHOBIUS); SIGNAL_PEPTIDE_C_REGION (PHOBIUS); SIGNAL_PEPTI…
comp78697_c1_seq9_2	early nodulin-like protein 2-like	234	20	2.04053e-45	0.761	7	F:ion binding; C:vacuole; C:plasma membrane; C:extracellular region; F:molecular_function; C:plastid	-	PR01217 (PRINTS); IPR008972 (G3DSA:2.60.40.GENE3D); IPR003245 (PFAM); NON_CYTOPLASMIC_DOMAIN (PHOBIUS); SIGNAL_PEPTIDE_C_REGION (PHOBIUS); SIGNAL_PEPTIDE (PHOBIUS); SIGNAL_PEPTIDE_H_REGION (PHOBIUS); SIGNAL_PEPTIDE_N_REGION (PHOBIUS); IPR003245 (PROSITE_PROFILES); SignalP-noTM (SIGNALP_EUK); SignalP-TM (SIGNALP_GRAM_POSITIVE); SignalP-noTM (SIGNALP_GRAM_NEGATIVE); IPR008972 (SUPERFAMILY)
comp78769_c1_seq1_1	photosystem ii 10 kda chloroplastic	141	20	6.59459e-48	0.81	10	C:protein complex; C:thylakoid; P:biological_process; P:transport; C:plastid; P:photosynthesis; P:sulfur compound metabolic process; P:biosynthetic process; P:cellular amino acid metabolic process	-	IPR006814 (PFAM); NON_CYTOPLASMIC_DOMAIN (PHOBIUS); CYTOPLASMIC_DOMAIN (PHOBIUS); TRANSMEMBRANE (PHOBIUS); TMhelix (TMHMM)
comp79670_c0_seq4_2	malate dehydrogenase	289	20	0	0.9745	17	C:cytosol; F:oxidoreductase activity; P:response to stress; C:cellular_component; F:transferase activity, transferring acyl groups; P:small molecule metabolic process; P:generation of precursor metabolites and energy; C:vacuole; P:carbohydrate metabolic process; C:plastid; P:biological_process; C:nucleus; C:plasma membrane; C:extracellular region	EC:1.1.1.37	IPR001557 (PIRSF); IPR015955 (G3DSA:3.90.110.GENE3D); IPR001236 (PFAM); IPR010945 (TIGRFAM); IPR011274 (TIGRFAM); IPR016040 (G3DSA:3.40.50.GENE3D); IPR022383 (PFAM); IPR010945 (PANTHER); IPR001252 (PROSITE_PATTERNS); IPR015955 (SUPERFAMILY); SSF51735 (SUPERFAMILY)
comp79670_c0_seq6_1	malate dehydrogenase	129	20	2.83489e-81	0.9825	17	C:cytosol; F:oxidoreductase activity; P:response to stress; C:cellular_component; F:transferase activity, transferring acyl groups; P:small molecule metabolic process; P:generation of precursor metabolites and energy; C:vacuole; P:carbohydrate metabolic process; C:plastid; P:biological_process; C:nucleus; C:plasma membrane; C:extracellular region	EC:1.1.1.37	IPR001236 (PFAM); IPR016040 (G3DSA:3.40.50.GENE3D); IPR010945 (PANTHER); SSF51735 (SUPERFAMILY)
comp80196_c0_seq9_1	photosystem i subunit vii	81	20	1.37681e-52	0.995	13	C:cellular_component; C:protein complex; C:thylakoid; C:mitochondrion; F:ion binding; P:generation of precursor metabolites and energy; P:photosynthesis; P:cellular nitrogen compound metabolic process; P:biosynthetic process; F:molecular_function; F:oxidoreductase activity; C:plastid; C:plasma membrane	-	IPR017491 (TIGRFAM); G3DSA:3.30.70.20 (GENE3D); PF14697 (PFAM); PTHR24960 (PANTHER); PTHR24960:SF30 (PANTHER); IPR017900 (PROSITE_PATTERNS); IPR017900 (PROSITE_PATTERNS); IPR017491 (HAMAP); IPR017896 (PROSITE_PROFILES); IPR017896 (PROSITE_PROFILES); SSF54862 (SUPERFAMILY)
comp80534_c0_seq2_2	chaperonin 20 isoform 1	252	20	5.23058e-123	0.8715	19	P:biosynthetic process; P:carbohydrate metabolic process; C:plastid; P:response to stress; C:extracellular region; P:protein folding; P:small molecule metabolic process; P:lipid metabolic process; P:generation of precursor metabolites and energy; P:catabolic process; P:biological_process; P:sulfur compound metabolic process; P:cellular amino acid metabolic process; C:thylakoid; F:ion binding; F:m…	-	IPR020818 (PRINTS); IPR017416 (PIRSF); IPR020818 (SMART); IPR020818 (PFAM); IPR020818 (G3DSA:2.30.33.GENE3D); PTHR10772:SF0 (PANTHER); IPR020818 (PANTHER); IPR018369 (PROSITE_PATTERNS); IPR018369 (PROSITE_PATTERNS); SIGNAL_PEPTIDE_N_REGION (PHOBIUS); SIGNAL_PEPTIDE_C_REGION (PHOBIUS); SIGNAL_PEPTIDE_H_REGION (PHOBIUS); SIGNAL_PEPTIDE (PHOBIUS); NON_CYTOPLASMIC_DOMAIN (PHOBIUS); IPR020818 (HAMAP);…
comp80728_c0_seq1_3	polyphenol oxidase	274	20	2.18912e-51	0.5485	4	P:biological_process; F:oxidoreductase activity	EC:1.10.3.1	IPR002227 (PFAM); IPR022740 (PFAM); IPR022739 (PFAM); IPR008922 (G3DSA:1.10.1280.GENE3D); PTHR11474 (PANTHER); PTHR11474:SF16 (PANTHER); IPR008922 (SUPERFAMILY)
comp80728_c0_seq2_3	polyphenol oxidase	315	20	6.12299e-36	0.5125	4	P:biological_process; F:oxidoreductase activity	EC:1.10.3.1	IPR008922 (G3DSA:1.10.1280.GENE3D); IPR022740 (PFAM); IPR022739 (PFAM); IPR002227 (PFAM); IPR008922 (SUPERFAMILY)
comp80728_c0_seq5_2	polyphenol oxidase	276	20	3.89174e-48	54	4	P:biological_process; F:oxidoreductase activity	EC:1.10.3.1	IPR002227 (PRINTS); IPR022740 (PFAM); IPR002227 (PFAM); IPR008922 (G3DSA:1.10.1280.GENE3D); IPR022739 (PFAM); PTHR11474 (PANTHER); PTHR11474:SF16 (PANTHER); IPR008922 (SUPERFAMILY)
comp80905_c0_seq1_2	photosystem i reaction center subunit chloroplastic-like	230	20	4.91703e-115	0.83	2	P:photosynthesis; C:protein complex; C:thylakoid	-	IPR003666 (G3DSA:1.10.8.GENE3D); IPR003666 (PFAM); TRANSMEMBRANE (PHOBIUS); CYTOPLASMIC_DOMAIN (PHOBIUS); TRANSMEMBRANE (PHOBIUS); NON_CYTOPLASMIC_DOMAIN (PHOBIUS); NON_CYTOPLASMIC_DOMAIN (PHOBIUS); SignalP-TM (SIGNALP_GRAM_POSITIVE); IPR003666 (SUPERFAMILY); TMhelix (TMHMM); TMhelix (TMHMM)
comp81130_c0_seq1_3	light-harvesting chlorophyll binding protein 3	217	20	8.95049e-131	0.948	5	F:ion binding; P:generation of precursor metabolites and energy; P:photosynthesis; C:protein complex; C:intracellular; C:plastid; C:thylakoid; F:structural molecule activity	-	IPR022796 (PFAM); IPR023329 (G3DSA:1.10.3460.GENE3D); PTHR21649:SF11 (PANTHER); IPR001344 (PANTHER); SIGNAL_PEPTIDE_N_REGION (PHOBIUS); SIGNAL_PEPTIDE_H_REGION (PHOBIUS); SIGNAL_PEPTIDE (PHOBIUS); SIGNAL_PEPTIDE_C_REGION (PHOBIUS); NON_CYTOPLASMIC_DOMAIN (PHOBIUS); IPR023329 (SUPERFAMILY)
comp81150_c2_seq5_1	ubiquitin	75	20	4.48303e-46	1	20	C:vacuole; P:cellular protein modification process; P:chromosome organization; P:translation; P:catabolic process; P:protein targeting; P:vacuolar transport; P:cell wall organization or biogenesis; P:carbohydrate metabolic process; C:cell wall; P:cellular nitrogen compound metabolic process; P:biosynthetic process; C:Golgi apparatus; C:ribosome; C:cytosol; C:nucleolus; P:vesicle-mediated transpor…	-	IPR019956 (PRINTS); IPR000626 (SMART); IPR000626 (PFAM); G3DSA:3.10.20.90 (GENE3D); PTHR10666 (PANTHER); IPR019954 (PROSITE_PATTERNS); IPR000626 (PROSITE_PROFILES); IPR029071 (SUPERFAMILY)
comp81151_c0_seq1_1	phosphoribulokinase family protein	330	20	0	0.966	12	P:response to stress; C:plastid; P:carbohydrate metabolic process; F:ion binding; F:kinase activity; C:thylakoid; P:biological_process; C:extracellular region	EC:2.7.1.19	IPR006082 (PRINTS); IPR006083 (PFAM); IPR027417 (G3DSA:3.40.50.GENE3D); PTHR10285:SF52 (PANTHER); PTHR10285 (PANTHER); IPR006082 (PROSITE_PATTERNS); IPR027417 (SUPERFAMILY)
comp81152_c0_seq1_1	chlorophyll a-b binding protein chloroplastic	282	20	5.39207e-147	0.8835	7	F:molecular_function; C:protein complex; C:intracellular; F:ion binding; C:plastid; C:thylakoid; P:generation of precursor metabolites and energy; P:photosynthesis; P:sulfur compound metabolic process; P:biosynthetic process; P:cellular amino acid metabolic process	-	IPR022796 (PFAM); IPR023329 (G3DSA:1.10.3460.GENE3D); PTHR21649:SF14 (PANTHER); IPR001344 (PANTHER); NON_CYTOPLASMIC_DOMAIN (PHOBIUS); SIGNAL_PEPTIDE_N_REGION (PHOBIUS); SIGNAL_PEPTIDE (PHOBIUS); SIGNAL_PEPTIDE_C_REGION (PHOBIUS); SIGNAL_PEPTIDE_H_REGION (PHOBIUS); IPR023329 (SUPERFAMILY)
comp81152_c2_seq1_2	chlorophyll a-b binding protein chloroplastic	282	20	5.39207e-147	0.8835	5	C:plastid; F:ion binding; P:generation of precursor metabolites and energy; P:photosynthesis; C:protein complex; C:thylakoid	-	IPR022796 (PFAM); IPR023329 (G3DSA:1.10.3460.GENE3D); PTHR21649:SF14 (PANTHER); IPR001344 (PANTHER); NON_CYTOPLASMIC_DOMAIN (PHOBIUS); SIGNAL_PEPTIDE_N_REGION (PHOBIUS); SIGNAL_PEPTIDE (PHOBIUS); SIGNAL_PEPTIDE_C_REGION (PHOBIUS); SIGNAL_PEPTIDE_H_REGION (PHOBIUS); IPR023329 (SUPERFAMILY)
comp81165_c0_seq1_1	superoxide dismutase	222	20	1.86502e-98	0.884	4	F:ion binding; P:biological_process; F:oxidoreductase activity	EC:1.15.1.1	IPR001424 (PRINTS); IPR001424 (PFAM); IPR001424 (G3DSA:2.60.40.GENE3D); PTHR10003:SF34 (PANTHER); PTHR10003 (PANTHER); IPR018152 (PROSITE_PATTERNS); IPR018152 (PROSITE_PATTERNS); SIGNAL_PEPTIDE_H_REGION (PHOBIUS); SIGNAL_PEPTIDE (PHOBIUS); NON_CYTOPLASMIC_DOMAIN (PHOBIUS); SIGNAL_PEPTIDE_N_REGION (PHOBIUS); SIGNAL_PEPTIDE_C_REGION (PHOBIUS); IPR001424 (SUPERFAMILY)
comp81165_c0_seq1_3	superoxide dismutase	222	20	7.46929e-99	0.868	4	F:ion binding; P:biological_process; F:oxidoreductase activity	EC:1.15.1.1	IPR001424 (PRINTS); IPR001424 (PFAM); IPR001424 (G3DSA:2.60.40.GENE3D); PTHR10003:SF34 (PANTHER); PTHR10003 (PANTHER); IPR018152 (PROSITE_PATTERNS); IPR018152 (PROSITE_PATTERNS); SIGNAL_PEPTIDE_H_REGION (PHOBIUS); SIGNAL_PEPTIDE (PHOBIUS); NON_CYTOPLASMIC_DOMAIN (PHOBIUS); SIGNAL_PEPTIDE_N_REGION (PHOBIUS); SIGNAL_PEPTIDE_C_REGION (PHOBIUS); IPR001424 (SUPERFAMILY)
comp81403_c0_seq2_3	oxygen-evolving enhancer protein chloroplastic	323	20	2.59471e-169	0.8715	16	C:cellular_component; C:protein complex; C:thylakoid; F:RNA binding; F:oxidoreductase activity; F:ion binding; P:response to stress; P:generation of precursor metabolites and energy; P:photosynthesis; C:plastid; P:protein complex assembly; P:cellular protein modification process; C:external encapsulating structure; C:extracellular region	-	IPR002628 (PFAM); G3DSA:3.30.2050.10 (GENE3D); G3DSA:2.40.160.30 (GENE3D); SIGNAL_PEPTIDE_N_REGION (PHOBIUS); SIGNAL_PEPTIDE_C_REGION (PHOBIUS); SIGNAL_PEPTIDE (PHOBIUS); NON_CYTOPLASMIC_DOMAIN (PHOBIUS); SIGNAL_PEPTIDE_H_REGION (PHOBIUS); IPR011250 (SUPERFAMILY)
comp81456_c1_seq2_4	chlorophyll a-b binding protein cp24 chloroplastic-like	251	20	3.05165e-131	0.9025	15	C:cellular_component; F:molecular_function; P:response to stress; F:ion binding; P:biological_process; P:cellular protein modification process; C:plastid; C:protein complex; C:thylakoid; P:transport; P:generation of precursor metabolites and energy; P:photosynthesis; P:sulfur compound metabolic process; P:biosynthetic process; P:cellular amino acid metabolic process	-	IPR022796 (PFAM); IPR023329 (G3DSA:1.10.3460.GENE3D); IPR001344 (PANTHER); PTHR21649:SF2 (PANTHER); CYTOPLASMIC_DOMAIN (PHOBIUS); TRANSMEMBRANE (PHOBIUS); CYTOPLASMIC_DOMAIN (PHOBIUS); NON_CYTOPLASMIC_DOMAIN (PHOBIUS); TRANSMEMBRANE (PHOBIUS); IPR023329 (SUPERFAMILY)
comp81473_c0_seq2_1	chlorophyll a-b binding protein cp24 chloroplastic-like	251	20	1.21996e-132	0.9105	15	C:cellular_component; F:molecular_function; P:response to stress; F:ion binding; P:biological_process; P:cellular protein modification process; C:plastid; C:protein complex; C:thylakoid; P:transport; P:generation of precursor metabolites and energy; P:photosynthesis; P:sulfur compound metabolic process; P:biosynthetic process; P:cellular amino acid metabolic process	-	IPR023329 (G3DSA:1.10.3460.GENE3D); IPR022796 (PFAM); PTHR21649:SF2 (PANTHER); IPR001344 (PANTHER); CYTOPLASMIC_DOMAIN (PHOBIUS); TRANSMEMBRANE (PHOBIUS); CYTOPLASMIC_DOMAIN (PHOBIUS); NON_CYTOPLASMIC_DOMAIN (PHOBIUS); TRANSMEMBRANE (PHOBIUS); IPR023329 (SUPERFAMILY)
comp81735_c0_seq3_1	probable fructose-bisphosphate aldolase chloroplastic-like	327	20	0	0.9595	17	C:thylakoid; C:plastid; F:lyase activity; P:biological_process; P:carbohydrate metabolic process; P:generation of precursor metabolites and energy; P:catabolic process; C:ribosome; C:cytosol; C:cellular_component; C:extracellular region	EC:4.1.2.13	IPR000741 (PFAM); IPR013785 (G3DSA:3.20.20.GENE3D); IPR000741 (PANTHER); PTHR11627:SF8 (PANTHER); IPR000741 (PROSITE_PATTERNS); SSF51569 (SUPERFAMILY)
comp81942_c0_seq5_1	glyceraldehyde-3-phosphate dehydrogenase	161	20	7.93727e-101	0.957	17	P:response to stress; F:molecular_function; F:ion binding; C:cell wall; P:biological_process; C:mitochondrion; C:nucleolus; C:cellular_component; F:oxidoreductase activity; P:carbohydrate metabolic process; C:plastid; C:plasma membrane	EC:1.2.1.12	IPR020831 (PRINTS); G3DSA:3.30.360.10 (GENE3D); IPR020829 (PFAM); IPR020831 (PANTHER); SSF55347 (SUPERFAMILY)
comp81942_c0_seq6_1	glyceraldehyde-3-phosphate dehydrogenase	161	20	7.93727e-101	0.957	17	P:response to stress; F:molecular_function; F:ion binding; C:cell wall; P:biological_process; C:mitochondrion; C:nucleolus; C:cellular_component; F:oxidoreductase activity; P:carbohydrate metabolic process; C:plastid; C:plasma membrane	EC:1.2.1.12	IPR020831 (PRINTS); G3DSA:3.30.360.10 (GENE3D); IPR020829 (PFAM); IPR020831 (PANTHER); SSF55347 (SUPERFAMILY)
comp82064_c0_seq1_2	protein notum homolog	393	20	0	0.805	0	-		IPR004963 (PFAM); IPR004963 (PANTHER); PTHR21562:SF8 (PANTHER); SIGNAL_PEPTIDE_C_REGION (PHOBIUS); NON_CYTOPLASMIC_DOMAIN (PHOBIUS); SIGNAL_PEPTIDE (PHOBIUS); SIGNAL_PEPTIDE_N_REGION (PHOBIUS); SIGNAL_PEPTIDE_H_REGION (PHOBIUS); SignalP-noTM (SIGNALP_EUK)
comp82395_c1_seq1_4	oxygen-evolving enhancer protein chloroplastic-like	258	20	1.19302e-138	0.841	13	C:thylakoid; F:RNA binding; C:protein complex; P:biological_process; F:ion binding; P:response to stress; C:cellular_component; C:plastid; F:oxidoreductase activity; P:photosynthesis; C:extracellular region	EC:1.3.1.74	IPR002683 (PFAM); IPR016123 (G3DSA:3.40.1000.GENE3D); PTHR31407:SF13 (PANTHER); PTHR31407 (PANTHER); IPR016123 (SUPERFAMILY)
comp82512_c1_seq1_5	catalase 2	492	20	0	0.909	25	C:cell wall; P:response to stress; P:catabolic process; P:biological_process; C:peroxisome; C:mitochondrion; F:ion binding; C:cellular_component; F:oxidoreductase activity; C:plastid; F:molecular_function; C:vacuole; C:ribosome; C:cytosol; C:plasma membrane; C:extracellular region	EC:1.11.1.6	IPR018028 (PRINTS); IPR024711 (PIRSF); IPR011614 (SMART); IPR011614 (G3DSA:2.40.180.GENE3D); IPR011614 (PFAM); IPR010582 (PFAM); PTHR11465:SF3 (PANTHER); IPR018028 (PANTHER); IPR024708 (PROSITE_PATTERNS); IPR002226 (PROSITE_PATTERNS); IPR018028 (PROSITE_PROFILES); IPR020835 (SUPERFAMILY)
comp82528_c0_seq2_2	aspartic proteinase nepenthesin-1	423	20	1.51842e-163	0.7775	3	C:cell wall; P:biological_process; F:peptidase activity	EC:3.4.23	IPR021109 (G3DSA:2.40.70.GENE3D); IPR021109 (G3DSA:2.40.70.GENE3D); PF14543 (PFAM); PF14541 (PFAM); PTHR13683:SF258 (PANTHER); IPR001461 (PANTHER); SIGNAL_PEPTIDE_C_REGION (PHOBIUS); SIGNAL_PEPTIDE (PHOBIUS); NON_CYTOPLASMIC_DOMAIN (PHOBIUS); SIGNAL_PEPTIDE_N_REGION (PHOBIUS); SIGNAL_PEPTIDE_H_REGION (PHOBIUS); SignalP-noTM (SIGNALP_EUK); IPR021109 (SUPERFAMILY)
comp82665_c0_seq4_3	glyceraldehyde-3-phosphate dehydrogenase	369	20	0	0.9515	16	P:response to stress; F:molecular_function; F:ion binding; C:cell wall; P:biological_process; C:mitochondrion; C:nucleolus; F:oxidoreductase activity; C:cellular_component; P:carbohydrate metabolic process; C:plastid; C:plasma membrane	-	IPR020831 (PRINTS); IPR020828 (SMART); IPR020831 (PIRSF); IPR020829 (PFAM); IPR016040 (G3DSA:3.40.50.GENE3D); IPR006424 (TIGRFAM); IPR020828 (PFAM); G3DSA:3.30.360.10 (GENE3D); IPR020831 (PANTHER); PTHR10836:SF30 (PANTHER); IPR020830 (PROSITE_PATTERNS); SSF55347 (SUPERFAMILY); SSF51735 (SUPERFAMILY)
comp82666_c0_seq1_4	glyceraldehyde-3-phosphate dehydrogenase b subunit	407	20	0	0.943	15	F:molecular_function; P:biological_process; F:oxidoreductase activity; P:response to stress; C:plastid; C:thylakoid; P:carbohydrate metabolic process; C:extracellular region	EC:1.2.1.13	IPR020831 (PRINTS); IPR020828 (SMART); G3DSA:3.30.360.10 (GENE3D); IPR020829 (PFAM); IPR016040 (G3DSA:3.40.50.GENE3D); IPR020828 (PFAM); IPR006424 (TIGRFAM); IPR020831 (PANTHER); PTHR10836:SF39 (PANTHER); IPR020830 (PROSITE_PATTERNS); SSF55347 (SUPERFAMILY); SSF51735 (SUPERFAMILY)
comp82970_c0_seq1_1	oxygen-evolving enhancer protein chloroplastic-like	258	20	1.78685e-138	0.84	11	C:thylakoid; F:RNA binding; C:protein complex; F:ion binding; P:response to stress; C:cellular_component; C:plastid; P:photosynthesis; C:extracellular region	-	IPR016123 (G3DSA:3.40.1000.GENE3D); IPR002683 (PFAM); PTHR31407:SF13 (PANTHER); PTHR31407 (PANTHER); IPR016123 (SUPERFAMILY)
comp82970_c0_seq4_1	oxygen-evolving enhancer protein chloroplastic-like	258	20	1.78685e-138	0.84	11	C:thylakoid; F:RNA binding; C:protein complex; F:ion binding; P:response to stress; C:cellular_component; C:plastid; P:photosynthesis; C:extracellular region	-	IPR016123 (G3DSA:3.40.1000.GENE3D); IPR002683 (PFAM); PTHR31407:SF13 (PANTHER); PTHR31407 (PANTHER); IPR016123 (SUPERFAMILY)
comp82970_c0_seq7_1	oxygen-evolving enhancer protein chloroplastic-like	258	20	1.78685e-138	0.84	11	C:thylakoid; F:RNA binding; C:protein complex; F:ion binding; P:response to stress; C:cellular_component; C:plastid; P:photosynthesis; C:extracellular region	-	IPR016123 (G3DSA:3.40.1000.GENE3D); IPR002683 (PFAM); PTHR31407:SF13 (PANTHER); PTHR31407 (PANTHER); IPR016123 (SUPERFAMILY)
comp83190_c0_seq2_1	heat shock protein 82	292	20	2.73373e-168	0.9475	13	C:cytosol; C:cell wall; P:protein folding; C:nucleolus; P:response to stress; C:vacuole; F:ion binding; P:biological_process; C:plastid; F:unfolded protein binding; C:Golgi apparatus; C:plasma membrane; C:extracellular region	-	Coil (COILS); IPR020575 (PRINTS); IPR003594 (SMART); IPR001404 (PFAM); PF13589 (PFAM); IPR003594 (G3DSA:3.30.565.GENE3D); PTHR11528:SF43 (PANTHER); IPR001404 (PANTHER); IPR019805 (PROSITE_PATTERNS); IPR003594 (SUPERFAMILY); IPR020568 (SUPERFAMILY)
comp83193_c0_seq1_2	polyphenol oxidase	315	20	6.12299e-36	0.5125	4	F:oxidoreductase activity; P:biological_process	EC:1.10.3.1	IPR008922 (G3DSA:1.10.1280.GENE3D); IPR022740 (PFAM); IPR022739 (PFAM); IPR002227 (PFAM); IPR008922 (SUPERFAMILY)
comp83193_c0_seq3_1	polyphenol oxidase	509	20	1.56035e-113	0.5655	4	P:biological_process; F:oxidoreductase activity	EC:1.10.3.1	IPR002227 (PRINTS); IPR002227 (PFAM); IPR022739 (PFAM); IPR022740 (PFAM); IPR008922 (G3DSA:1.10.1280.GENE3D); PTHR11474:SF16 (PANTHER); PTHR11474 (PANTHER); IPR002227 (PROSITE_PATTERNS); IPR008922 (SUPERFAMILY)
comp83193_c0_seq4_1	polyphenol oxidase	511	20	2.64681e-110	0.5575	4	F:oxidoreductase activity; P:biological_process	EC:1.10.3.1	IPR002227 (PRINTS); IPR022739 (PFAM); IPR002227 (PFAM); IPR022740 (PFAM); IPR008922 (G3DSA:1.10.1280.GENE3D); PTHR11474 (PANTHER); PTHR11474:SF16 (PANTHER); IPR002227 (PROSITE_PATTERNS); IPR008922 (SUPERFAMILY)
comp83745_c0_seq1_2	lysosomal alpha-mannosidase-like	1001	20	0	0.8325	4	F:molecular_function; P:carbohydrate metabolic process; F:hydrolase activity, acting on glycosyl bonds; F:ion binding	EC:3.2.1.24	IPR015341 (SMART); IPR015341 (G3DSA:1.20.1270.GENE3D); IPR027291 (G3DSA:3.20.110.GENE3D); IPR011682 (PFAM); G3DSA:2.70.98.30 (GENE3D); G3DSA:2.60.40.1360 (GENE3D); IPR015341 (PFAM); IPR000602 (PFAM); IPR013780 (G3DSA:2.60.40.GENE3D); PTHR11607:SF18 (PANTHER); PTHR11607 (PANTHER); SIGNAL_PEPTIDE_N_REGION (PHOBIUS); SIGNAL_PEPTIDE_H_REGION (PHOBIUS); SIGNAL_PEPTIDE_C_REGION (PHOBIUS); SIGNAL_PEPTID…
comp83785_c0_seq5_1	beta tubulin- partial	165	20	1.72194e-120	0.994	19	C:vacuole; C:extracellular region; P:biological_process; P:response to stress; F:ion binding; C:cell wall; P:small molecule metabolic process; P:nucleobase-containing compound catabolic process; C:Golgi apparatus; C:cytosol; C:cytoskeleton; C:protein complex; P:cell morphogenesis; P:growth; P:protein complex assembly; C:plastid; C:cellular_component; F:GTPase activity; C:plasma membrane; F:struct…	-	IPR002453 (PRINTS); IPR018316 (SMART); IPR003008 (G3DSA:3.40.50.GENE3D); IPR018316 (G3DSA:3.30.1330.GENE3D); IPR023123 (G3DSA:1.10.287.GENE3D); IPR018316 (PFAM); IPR000217 (PANTHER); PTHR11588:SF72 (PANTHER); IPR008280 (SUPERFAMILY)
comp83811_c0_seq1_7	ribulose bisphosphate carboxylase oxygenase activase chloroplast	438	20	0	0.898	15	C:cell wall; P:biological_process; F:enzyme regulator activity; F:ion binding; P:response to stress; C:plastid; C:thylakoid; P:aging; P:anatomical structure development; C:nucleus; C:extracellular region	-	IPR003959 (PFAM); IPR027417 (G3DSA:3.40.50.GENE3D); PTHR32429:SF8 (PANTHER); PTHR32429 (PANTHER); SignalP-TM (SIGNALP_GRAM_POSITIVE); IPR027417 (SUPERFAMILY)
comp83814_c0_seq1_2	phosphoglycerate chloroplastic-like	181	20	1.60037e-111	0.9595	19	C:cytosol; P:biosynthetic process; P:carbohydrate metabolic process; P:photosynthesis; C:cell wall; F:kinase activity; C:mitochondrion; P:response to stress; C:plastid; C:thylakoid; F:ion binding; P:biological_process; P:generation of precursor metabolites and energy; P:catabolic process; C:cellular_component; C:nucleus; C:extracellular region	EC:2.7.2.3	IPR015901 (G3DSA:3.40.50.GENE3D); IPR001576 (PFAM); IPR001576 (PANTHER); PTHR11406:SF8 (PANTHER); IPR001576 (SUPERFAMILY)
comp83910_c1_seq1_2	kda class ii heat shock	156	20	1.36149e-73	0.922	6	P:protein folding; P:biological_process; F:unfolded protein binding; P:response to stress	-	IPR008978 (G3DSA:2.60.40.GENE3D); IPR002068 (PFAM); PTHR11527 (PANTHER); PTHR11527:SF93 (PANTHER); IPR002068 (PROSITE_PROFILES); IPR008978 (SUPERFAMILY)
comp83915_c0_seq2_2	glycine-rich rna-binding protein mitochondrial-like	183	20	1.58023e-53	0.8495	9	P:small molecule metabolic process; P:cellular nitrogen compound metabolic process; P:biosynthetic process; P:reproduction; P:anatomical structure development; F:RNA binding; P:chromosome organization; P:cellular protein modification process; F:ion binding; P:protein targeting; P:mitochondrion organization; C:mitochondrion	-	IPR000504 (SMART); IPR012677 (G3DSA:3.30.70.GENE3D); IPR000504 (PFAM); PTHR24012 (PANTHER); IPR000504 (PROSITE_PROFILES); SSF54928 (SUPERFAMILY)
comp83928_c0_seq2_1	chlorophyll a-b binding protein of lhcii type 1-like	212	20	3.34432e-131	0.9505	4	C:cellular_component; F:ion binding; P:generation of precursor metabolites and energy; P:photosynthesis; C:plastid	-	IPR022796 (PFAM); IPR023329 (G3DSA:1.10.3460.GENE3D); IPR001344 (PANTHER); PTHR21649:SF9 (PANTHER); IPR023329 (SUPERFAMILY)
comp83928_c0_seq4_3	chlorophyll a-b binding protein of lhcii type 1-like	263	20	5.77433e-171	0.954	4	C:cellular_component; F:ion binding; P:generation of precursor metabolites and energy; P:photosynthesis; C:plastid	-	IPR023329 (G3DSA:1.10.3460.GENE3D); IPR022796 (PFAM); IPR001344 (PANTHER); PTHR21649:SF9 (PANTHER); IPR023329 (SUPERFAMILY)
comp83928_c0_seq5_4	chlorophyll a-b binding protein of lhcii type iii	265	20	5.09606e-152	0.9115	10	F:ion binding; P:generation of precursor metabolites and energy; P:photosynthesis; C:protein complex; C:intracellular; C:thylakoid; P:cellular protein modification process; F:molecular_function; C:cellular_component; C:plastid; F:structural molecule activity	-	IPR023329 (G3DSA:1.10.3460.GENE3D); IPR022796 (PFAM); IPR001344 (PANTHER); PTHR21649:SF8 (PANTHER); IPR023329 (SUPERFAMILY)
comp83928_c0_seq6_3	chlorophyll a-b binding protein of lhcii type 1-like	263	20	5.77433e-171	0.954	4	C:cellular_component; F:ion binding; P:generation of precursor metabolites and energy; P:photosynthesis; C:plastid	-	IPR023329 (G3DSA:1.10.3460.GENE3D); IPR022796 (PFAM); IPR001344 (PANTHER); PTHR21649:SF9 (PANTHER); IPR023329 (SUPERFAMILY)
comp83936_c0_seq1_5	s-adenosylmethionine synthetase	394	20	0	0.975	16	F:transferase activity, transferring alkyl or aryl (other than methyl) groups; P:sulfur compound metabolic process; P:cellular amino acid metabolic process; P:response to stress; P:biosynthetic process; P:secondary metabolic process; C:cell wall; C:nucleolus; C:cytosol; P:small molecule metabolic process; P:cellular nitrogen compound metabolic process; P:cofactor metabolic process; P:biological_p…	EC:2.5.1.6	IPR002133 (PIRSF); G3DSA:3.30.300.10 (GENE3D); IPR022628 (PFAM); IPR002133 (TIGRFAM); G3DSA:3.30.300.10 (GENE3D); IPR022630 (PFAM); G3DSA:3.30.300.10 (GENE3D); IPR022629 (PFAM); IPR002133 (PANTHER); IPR022631 (PROSITE_PATTERNS); IPR022631 (PROSITE_PATTERNS); IPR002133 (HAMAP); IPR022636 (SUPERFAMILY); IPR022636 (SUPERFAMILY); IPR022636 (SUPERFAMILY)
comp84154_c0_seq2_2	catalase 2	492	20	0	0.909	25	C:cell wall; P:response to stress; P:catabolic process; P:biological_process; C:peroxisome; C:mitochondrion; F:ion binding; C:cellular_component; F:oxidoreductase activity; C:plastid; F:molecular_function; C:vacuole; C:ribosome; C:cytosol; C:plasma membrane; C:extracellular region	EC:1.11.1.6	IPR018028 (PRINTS); IPR024711 (PIRSF); IPR011614 (SMART); IPR011614 (G3DSA:2.40.180.GENE3D); IPR011614 (PFAM); IPR010582 (PFAM); PTHR11465:SF3 (PANTHER); IPR018028 (PANTHER); IPR002226 (PROSITE_PATTERNS); IPR024708 (PROSITE_PATTERNS); IPR018028 (PROSITE_PROFILES); IPR020835 (SUPERFAMILY)
comp84230_c0_seq6_1	actin	377	20	0	99		-		IPR004000 (PRINTS); IPR004000 (SMART); G3DSA:3.90.640.10 (GENE3D); G3DSA:3.30.420.40 (GENE3D); IPR004000 (PFAM); G3DSA:3.30.420.40 (GENE3D); IPR004000 (PANTHER); PTHR11937:SF188 (PANTHER); IPR020902 (PROSITE_PATTERNS); IPR004001 (PROSITE_PATTERNS); IPR004001 (PROSITE_PATTERNS); SSF53067 (SUPERFAMILY); SSF53067 (SUPERFAMILY)
comp84301_c1_seq1_4	glyceraldehyde-3-phosphate dehydrogenase a	402	20	0	0.928	7	F:molecular_function; P:carbohydrate metabolic process; P:biological_process; F:oxidoreductase activity	EC:1.2.1.13	IPR020831 (PRINTS); IPR020831 (PIRSF); IPR020828 (SMART); IPR020829 (PFAM); IPR020828 (PFAM); IPR006424 (TIGRFAM); IPR016040 (G3DSA:3.40.50.GENE3D); G3DSA:3.30.360.10 (GENE3D); IPR020831 (PANTHER); PTHR10836:SF38 (PANTHER); IPR020830 (PROSITE_PATTERNS); SSF51735 (SUPERFAMILY); SSF55347 (SUPERFAMILY)
comp84500_c0_seq2_4	luminal-binding protein 5	373	20	0	0.979	5	C:endoplasmic reticulum; P:response to stress; F:ion binding; F:oxidoreductase activity; P:biological_process	EC:1.3.1.74	Coil (COILS); Coil (COILS); IPR013126 (PRINTS); IPR029047 (G3DSA:2.60.34.GENE3D); G3DSA:3.30.420.40 (GENE3D); IPR029048 (G3DSA:1.20.1270.GENE3D); G3DSA:3.90.640.10 (GENE3D); IPR013126 (PFAM); PTHR19375 (PANTHER); IPR018181 (PROSITE_PATTERNS); IPR029047 (SUPERFAMILY); SSF53067 (SUPERFAMILY); IPR029048 (SUPERFAMILY)
comp84500_c0_seq3_3	luminal binding protein	247	20	1.26542e-169	0.983	19	C:cytosol; C:cell wall; P:biological_process; P:response to stress; P:protein folding; C:nucleolus; C:cellular_component; P:cell differentiation; P:anatomical structure development; C:vacuole; F:ion binding; C:endoplasmic reticulum; P:catabolic process; F:oxidoreductase activity; C:nucleoplasm; C:protein complex; C:plastid; C:Golgi apparatus; C:plasma membrane	EC:1.3.1.74	IPR013126 (PRINTS); IPR029047 (G3DSA:2.60.34.GENE3D); IPR013126 (PFAM); G3DSA:3.90.640.10 (GENE3D); G3DSA:3.30.420.40 (GENE3D); PTHR19375 (PANTHER); IPR018181 (PROSITE_PATTERNS); IPR029047 (SUPERFAMILY); SSF53067 (SUPERFAMILY)
comp84519_c0_seq1_4	heat shock cognate 70 kda	649	20	0	0.9765	2	F:ion binding; P:response to stress	-	Coil (COILS); IPR013126 (PRINTS); G3DSA:3.30.420.40 (GENE3D); G3DSA:3.30.30.30 (GENE3D); G3DSA:3.30.420.40 (GENE3D); IPR029047 (G3DSA:2.60.34.GENE3D); IPR013126 (PFAM); IPR029048 (G3DSA:1.20.1270.GENE3D); G3DSA:3.90.640.10 (GENE3D); PTHR19375:SF164 (PANTHER); PTHR19375 (PANTHER); IPR018181 (PROSITE_PATTERNS); IPR018181 (PROSITE_PATTERNS); IPR018181 (PROSITE_PATTERNS); SSF53067 (SUPERFAMILY); IPR0…
comp84550_c0_seq1_2	s-adenosylmethionine synthetase	394	20	0	0.975	16	F:transferase activity, transferring alkyl or aryl (other than methyl) groups; P:sulfur compound metabolic process; P:cellular amino acid metabolic process; P:response to stress; P:biosynthetic process; P:secondary metabolic process; C:cell wall; C:nucleolus; C:cytosol; P:small molecule metabolic process; P:cellular nitrogen compound metabolic process; P:cofactor metabolic process; P:biological_p…	EC:2.5.1.6	IPR002133 (PIRSF); G3DSA:3.30.300.10 (GENE3D); IPR022628 (PFAM); IPR002133 (TIGRFAM); G3DSA:3.30.300.10 (GENE3D); IPR022630 (PFAM); G3DSA:3.30.300.10 (GENE3D); IPR022629 (PFAM); IPR002133 (PANTHER); IPR022631 (PROSITE_PATTERNS); IPR022631 (PROSITE_PATTERNS); IPR002133 (HAMAP); IPR022636 (SUPERFAMILY); IPR022636 (SUPERFAMILY); IPR022636 (SUPERFAMILY)
comp84889_c0_seq5_1	sedoheptulose- - chloroplastic-like	359	20	0	0.9325	18	F:phosphatase activity; P:biosynthetic process; P:carbohydrate metabolic process; P:photosynthesis; P:response to stress; P:biological_process; F:ion binding; C:plastid; C:thylakoid; C:extracellular region	EC:3.1.3.11; EC:3.1.3.37	IPR023079 (PRINTS); IPR000146 (PIRSF); G3DSA:3.30.540.10 (GENE3D); IPR000146 (PFAM); G3DSA:3.40.190.80 (GENE3D); PTHR11556:SF2 (PANTHER); IPR000146 (PANTHER); IPR020548 (PROSITE_PATTERNS); IPR000146 (HAMAP); SSF56655 (SUPERFAMILY)
comp84967_c0_seq1_3	beta-xylosidase alpha-l-arabinofuranosidase 1-like	774	20	0	0.8475	2	P:carbohydrate metabolic process; F:hydrolase activity, acting on glycosyl bonds	EC:3.2.1.21	IPR001764 (PRINTS); IPR002772 (G3DSA:3.40.50.GENE3D); IPR026891 (PFAM); IPR001764 (G3DSA:3.20.20.GENE3D); IPR002772 (PFAM); IPR001764 (PFAM); PTHR30620:SF4 (PANTHER); IPR026892 (PANTHER); SIGNAL_PEPTIDE_C_REGION (PHOBIUS); SIGNAL_PEPTIDE_H_REGION (PHOBIUS); SIGNAL_PEPTIDE (PHOBIUS); SIGNAL_PEPTIDE_N_REGION (PHOBIUS); NON_CYTOPLASMIC_DOMAIN (PHOBIUS); SignalP-TM (SIGNALP_EUK); SignalP-TM (SIGNALP_…
comp85060_c0_seq1_2	rhicadhesin receptor-like	219	20	3.65918e-115	0.888	12	F:molecular_function; C:cell wall; F:ion binding; P:response to stress; C:cellular_component; P:anatomical structure development; F:oxidoreductase activity; P:transport; C:extracellular region; C:nucleus; P:biological_process	EC:1.15.1.1	IPR001929 (PRINTS); IPR006045 (SMART); IPR014710 (G3DSA:2.60.120.GENE3D); IPR006045 (PFAM); PTHR31238:SF4 (PANTHER); PTHR31238 (PANTHER); IPR019780 (PROSITE_PATTERNS); SIGNAL_PEPTIDE_H_REGION (PHOBIUS); SIGNAL_PEPTIDE_N_REGION (PHOBIUS); SIGNAL_PEPTIDE (PHOBIUS); SIGNAL_PEPTIDE_C_REGION (PHOBIUS); NON_CYTOPLASMIC_DOMAIN (PHOBIUS); PS51257 (PROSITE_PROFILES); SignalP-noTM (SIGNALP_EUK); SignalP-TM…
comp85078_c0_seq1_1	lysosomal alpha-mannosidase-like	1001	20	0	0.8325	4	F:molecular_function; P:carbohydrate metabolic process; F:hydrolase activity, acting on glycosyl bonds; F:ion binding	EC:3.2.1.24	IPR015341 (SMART); IPR015341 (G3DSA:1.20.1270.GENE3D); IPR027291 (G3DSA:3.20.110.GENE3D); IPR011682 (PFAM); G3DSA:2.70.98.30 (GENE3D); G3DSA:2.60.40.1360 (GENE3D); IPR015341 (PFAM); IPR000602 (PFAM); IPR013780 (G3DSA:2.60.40.GENE3D); PTHR11607:SF18 (PANTHER); PTHR11607 (PANTHER); SIGNAL_PEPTIDE_N_REGION (PHOBIUS); SIGNAL_PEPTIDE_H_REGION (PHOBIUS); SIGNAL_PEPTIDE_C_REGION (PHOBIUS); SIGNAL_PEPTID…
comp85097_c1_seq1_5	heat shock protein 70 Kda	649	20	0	0.974	2	F:ion binding; P:response to stress	-	Coil (COILS); IPR013126 (PRINTS); G3DSA:3.30.420.40 (GENE3D); IPR029047 (G3DSA:2.60.34.GENE3D); G3DSA:3.30.30.30 (GENE3D); IPR013126 (PFAM); IPR029048 (G3DSA:1.20.1270.GENE3D); G3DSA:3.30.420.40 (GENE3D); G3DSA:3.90.640.10 (GENE3D); PTHR19375 (PANTHER); PTHR19375:SF164 (PANTHER); IPR018181 (PROSITE_PATTERNS); IPR018181 (PROSITE_PATTERNS); IPR018181 (PROSITE_PATTERNS); IPR029047 (SUPERFAMILY); SSF…
comp85248_c1_seq1_3	ru large subunit-binding protein subunit chloroplastic-like	583	20	0	0.9405	13	P:protein folding; C:mitochondrion; P:biosynthetic process; P:cellular component assembly; C:plastid; P:biological_process; P:reproduction; P:anatomical structure development; C:thylakoid; F:ion binding; C:ribosome; C:cytosol; C:cellular_component; P:embryo development; C:extracellular region	-	Coil (COILS); IPR001844 (PRINTS); IPR027413 (G3DSA:1.10.560.GENE3D); IPR027413 (G3DSA:1.10.560.GENE3D); IPR001844 (TIGRFAM); IPR027409 (G3DSA:3.50.7.GENE3D); IPR002423 (PFAM); PTHR11353:SF11 (PANTHER); IPR002423 (PANTHER); SIGNAL_PEPTIDE_H_REGION (PHOBIUS); SIGNAL_PEPTIDE_N_REGION (PHOBIUS); SIGNAL_PEPTIDE (PHOBIUS); SIGNAL_PEPTIDE_C_REGION (PHOBIUS); NON_CYTOPLASMIC_DOMAIN (PHOBIUS); IPR001844 (…
comp85324_c0_seq2_5	protein aspartic protease in guard cell 2-like	423	20	1.31488e-160	0.781	3	C:cell wall; P:biological_process; F:peptidase activity	EC:3.4.23	PF14543 (PFAM); PF14541 (PFAM); IPR021109 (G3DSA:2.40.70.GENE3D); IPR021109 (G3DSA:2.40.70.GENE3D); PTHR13683:SF258 (PANTHER); IPR001461 (PANTHER); SIGNAL_PEPTIDE_C_REGION (PHOBIUS); SIGNAL_PEPTIDE (PHOBIUS); NON_CYTOPLASMIC_DOMAIN (PHOBIUS); SIGNAL_PEPTIDE_N_REGION (PHOBIUS); SIGNAL_PEPTIDE_H_REGION (PHOBIUS); SignalP-noTM (SIGNALP_EUK); IPR021109 (SUPERFAMILY)
comp85328_c0_seq1_4	aspartic proteinase nepenthesin-2	459	20	3.91479e-141	0.6935	3	C:cytoplasmic membrane-bounded vesicle; P:biological_process; F:peptidase activity	EC:3.4.23	IPR001461 (PRINTS); IPR021109 (G3DSA:2.40.70.GENE3D); PF14543 (PFAM); IPR021109 (G3DSA:2.40.70.GENE3D); PF14541 (PFAM); PTHR13683:SF267 (PANTHER); IPR001461 (PANTHER); IPR001969 (PROSITE_PATTERNS); SIGNAL_PEPTIDE_N_REGION (PHOBIUS); SIGNAL_PEPTIDE_H_REGION (PHOBIUS); NON_CYTOPLASMIC_DOMAIN (PHOBIUS); SIGNAL_PEPTIDE (PHOBIUS); SIGNAL_PEPTIDE_C_REGION (PHOBIUS); SignalP-noTM (SIGNALP_GRAM_NEGATIVE)…
comp85371_c0_seq1_5	nucleoside diphosphate kinase 1	148	20	1.48213e-94	0.9425	20	C:vacuole; C:extracellular region; F:kinase activity; P:biosynthetic process; P:cellular nitrogen compound metabolic process; P:small molecule metabolic process; P:signal transduction; P:response to stress; C:plastid; C:Golgi apparatus; C:peroxisome; C:cytosol; F:ion binding; P:biological_process; C:cellular_component; C:plasma membrane	EC:2.7.4.6	IPR001564 (PRINTS); IPR001564 (SMART); IPR001564 (G3DSA:3.30.70.GENE3D); IPR001564 (PFAM); PTHR11349 (PANTHER); PTHR11349:SF46 (PANTHER); IPR023005 (PROSITE_PATTERNS); IPR001564 (HAMAP); IPR001564 (SUPERFAMILY)
comp85398_c0_seq1_3	calnexin homolog	543	20	0	0.8645	5	C:endoplasmic reticulum; P:protein folding; F:ion binding; F:unfolded protein binding; C:cellular_component	-	IPR001580 (PRINTS); IPR009033 (G3DSA:2.10.250.GENE3D); IPR001580 (PFAM); IPR013320 (G3DSA:2.60.120.GENE3D); IPR001580 (PANTHER); PTHR11073:SF1 (PANTHER); IPR018124 (PROSITE_PATTERNS); IPR018124 (PROSITE_PATTERNS); IPR018124 (PROSITE_PATTERNS); IPR018124 (PROSITE_PATTERNS); IPR018124 (PROSITE_PATTERNS); TRANSMEMBRANE (PHOBIUS); CYTOPLASMIC_DOMAIN (PHOBIUS); SIGNAL_PEPTIDE (PHOBIUS); SIGNAL_PEPTIDE…
comp85499_c0_seq2_2	glyceraldehyde-3-phosphate dehydrogenase a	402	20	0	0.928	14	F:molecular_function; P:biological_process; F:oxidoreductase activity; P:response to stress; C:plastid; C:thylakoid; P:carbohydrate metabolic process; C:extracellular region	EC:1.2.1.13	IPR020831 (PRINTS); IPR020831 (PIRSF); IPR020828 (SMART); IPR020829 (PFAM); IPR020828 (PFAM); IPR006424 (TIGRFAM); IPR016040 (G3DSA:3.40.50.GENE3D); G3DSA:3.30.360.10 (GENE3D); IPR020831 (PANTHER); PTHR10836:SF38 (PANTHER); IPR020830 (PROSITE_PATTERNS); SSF51735 (SUPERFAMILY); SSF55347 (SUPERFAMILY)
comp85538_c3_seq3_2	atp synthase subunit mitochondrial-like	387	20	0	0.9915	12	C:plastid; F:ATPase activity; F:transmembrane transporter activity; P:transmembrane transport; C:nucleolus; C:protein complex; C:mitochondrion; P:biosynthetic process; P:cellular nitrogen compound metabolic process; P:small molecule metabolic process; P:biological_process; P:nucleobase-containing compound catabolic process; F:ion binding; F:RNA binding	-	IPR003593 (SMART); IPR005722 (TIGRFAM); IPR024034 (G3DSA:1.10.1140.GENE3D); IPR000793 (PFAM); IPR027417 (G3DSA:3.40.50.GENE3D); IPR000194 (PFAM); PTHR15184:SF32 (PANTHER); PTHR15184 (PANTHER); IPR020003 (PROSITE_PATTERNS); IPR005722 (HAMAP); IPR000793 (SUPERFAMILY); IPR027417 (SUPERFAMILY)
comp85538_c3_seq6_2	atp synthase subunit mitochondrial-like	387	20	0	0.991	12	C:plastid; F:ATPase activity; F:transmembrane transporter activity; P:transmembrane transport; C:nucleolus; C:protein complex; C:mitochondrion; P:biosynthetic process; P:cellular nitrogen compound metabolic process; P:small molecule metabolic process; P:biological_process; P:nucleobase-containing compound catabolic process; F:ion binding; F:RNA binding	-	IPR003593 (SMART); IPR005722 (TIGRFAM); IPR000793 (PFAM); IPR027417 (G3DSA:3.40.50.GENE3D); IPR024034 (G3DSA:1.10.1140.GENE3D); IPR000194 (PFAM); PTHR15184 (PANTHER); PTHR15184:SF32 (PANTHER); IPR020003 (PROSITE_PATTERNS); IPR005722 (HAMAP); IPR027417 (SUPERFAMILY); IPR000793 (SUPERFAMILY)
comp85727_c3_seq1_3	hsp80 family protein	694	20	0	0.9665	14	C:cytosol; C:cell wall; P:protein folding; C:nucleolus; P:signal transduction; P:response to stress; P:immune system process; C:vacuole; F:ion binding; P:biological_process; C:plastid; F:unfolded protein binding; C:Golgi apparatus; C:plasma membrane; C:extracellular region	-	Coil (COILS); Coil (COILS); IPR020575 (PRINTS); IPR003594 (SMART); IPR001404 (PIRSF); IPR003594 (G3DSA:3.30.565.GENE3D); IPR001404 (PFAM); PF13589 (PFAM); PTHR11528:SF43 (PANTHER); IPR001404 (PANTHER); IPR019805 (PROSITE_PATTERNS); IPR001404 (HAMAP); IPR020568 (SUPERFAMILY); IPR003594 (SUPERFAMILY); SSF110942 (SUPERFAMILY)
comp86070_c0_seq1_1	phosphoglycerate chloroplastic-like	181	20	1.60037e-111	0.9595	19	C:cytosol; P:biosynthetic process; P:carbohydrate metabolic process; P:photosynthesis; C:cell wall; F:kinase activity; C:mitochondrion; P:response to stress; C:plastid; C:thylakoid; F:ion binding; P:biological_process; P:generation of precursor metabolites and energy; P:catabolic process; C:cellular_component; C:nucleus; C:extracellular region	EC:2.7.2.3	IPR015901 (G3DSA:3.40.50.GENE3D); IPR001576 (PFAM); IPR001576 (PANTHER); PTHR11406:SF8 (PANTHER); IPR001576 (SUPERFAMILY)
comp86299_c0_seq1_1	heat shock 70 kda mitochondrial-like	674	20	0	0.926	13	P:biological_process; C:cell wall; C:mitochondrion; P:protein folding; P:response to stress; F:ion binding; F:oxidoreductase activity; F:unfolded protein binding; C:plastid; C:plasma membrane	EC:1.3.1.74	Coil (COILS); IPR013126 (PRINTS); IPR012725 (TIGRFAM); G3DSA:3.90.640.10 (GENE3D); IPR029048 (G3DSA:1.20.1270.GENE3D); G3DSA:3.30.420.40 (GENE3D); IPR029047 (G3DSA:2.60.34.GENE3D); G3DSA:3.30.420.40 (GENE3D); G3DSA:3.30.30.30 (GENE3D); IPR013126 (PFAM); PTHR19375:SF173 (PANTHER); PTHR19375 (PANTHER); IPR018181 (PROSITE_PATTERNS); IPR018181 (PROSITE_PATTERNS); IPR018181 (PROSITE_PATTERNS); IPR0127…
comp86793_c0_seq1_5	atp synthase subunit mitochondrial-like	554	20	0	0.955	16	C:plastid; F:ion binding; F:ATPase activity; F:transmembrane transporter activity; P:transmembrane transport; C:nucleolus; C:protein complex; C:mitochondrion; P:biosynthetic process; P:cellular nitrogen compound metabolic process; P:small molecule metabolic process; P:biological_process; P:nucleobase-containing compound catabolic process; C:plasma membrane; F:RNA binding; P:response to stress	-	IPR003593 (SMART); IPR000194 (PFAM); IPR020971 (PFAM); IPR005722 (TIGRFAM); G3DSA:2.40.10.170 (GENE3D); IPR027417 (G3DSA:3.40.50.GENE3D); IPR024034 (G3DSA:1.10.1140.GENE3D); IPR004100 (PFAM); IPR000793 (PFAM); PTHR15184 (PANTHER); PTHR15184:SF32 (PANTHER); IPR020003 (PROSITE_PATTERNS); NON_CYTOPLASMIC_DOMAIN (PHOBIUS); SIGNAL_PEPTIDE_C_REGION (PHOBIUS); SIGNAL_PEPTIDE_H_REGION (PHOBIUS); SIGNAL_P…
comp86793_c0_seq2_6	atp synthase subunit mitochondrial-like	554	20	0	0.954	13	C:plastid; F:molecular_function; F:ATPase activity; F:transmembrane transporter activity; P:transmembrane transport; C:nucleolus; C:protein complex; C:mitochondrion; P:biosynthetic process; P:cellular nitrogen compound metabolic process; P:small molecule metabolic process; P:biological_process; P:nucleobase-containing compound catabolic process; F:ion binding; F:RNA binding	-	IPR003593 (SMART); IPR000194 (PFAM); IPR020971 (PFAM); IPR024034 (G3DSA:1.10.1140.GENE3D); G3DSA:2.40.10.170 (GENE3D); IPR027417 (G3DSA:3.40.50.GENE3D); IPR005722 (TIGRFAM); IPR000793 (PFAM); IPR004100 (PFAM); PTHR15184 (PANTHER); PTHR15184:SF32 (PANTHER); IPR020003 (PROSITE_PATTERNS); NON_CYTOPLASMIC_DOMAIN (PHOBIUS); SIGNAL_PEPTIDE_C_REGION (PHOBIUS); SIGNAL_PEPTIDE_H_REGION (PHOBIUS); SIGNAL_P…
comp86812_c0_seq1_2	stromal 70 kda heat shock-related chloroplastic-like	701	20	0	0.922	6	P:protein folding; P:response to stress; F:ion binding; F:unfolded protein binding; F:oxidoreductase activity; P:biological_process	EC:1.3.1.74	Coil (COILS); Coil (COILS); Coil (COILS); IPR013126 (PRINTS); G3DSA:3.90.640.10 (GENE3D); IPR013126 (PFAM); IPR029048 (G3DSA:1.20.1270.GENE3D); G3DSA:3.30.30.30 (GENE3D); IPR029047 (G3DSA:2.60.34.GENE3D); G3DSA:3.30.420.40 (GENE3D); IPR012725 (TIGRFAM); G3DSA:3.30.420.40 (GENE3D); PTHR19375:SF147 (PANTHER); PTHR19375 (PANTHER); IPR018181 (PROSITE_PATTERNS); IPR018181 (PROSITE_PATTERNS); IPR018181…
comp86812_c0_seq3_1	stromal 70 kda heat shock-related chloroplastic-like	448	20	0	0.9295	6	P:protein folding; P:response to stress; F:ion binding; F:unfolded protein binding; F:oxidoreductase activity; P:biological_process	EC:1.3.1.74	Coil (COILS); IPR013126 (PRINTS); G3DSA:3.30.420.40 (GENE3D); G3DSA:3.30.420.40 (GENE3D); IPR013126 (PFAM); G3DSA:3.30.30.30 (GENE3D); G3DSA:3.90.640.10 (GENE3D); PTHR19375:SF147 (PANTHER); PTHR19375 (PANTHER); IPR018181 (PROSITE_PATTERNS); IPR018181 (PROSITE_PATTERNS); SignalP-TM (SIGNALP_GRAM_POSITIVE); SSF53067 (SUPERFAMILY); SSF53067 (SUPERFAMILY)
comp86893_c1_seq3_4	stromal 70 kda heat shock-related chloroplastic-like	244	20	4.54192e-168	0.99	7	P:protein folding; P:response to stress; F:ion binding; C:plastid; F:unfolded protein binding; F:oxidoreductase activity; P:biological_process	EC:1.3.1.74	IPR013126 (PRINTS); G3DSA:3.30.420.40 (GENE3D); IPR013126 (PFAM); G3DSA:3.30.30.30 (GENE3D); G3DSA:3.30.420.40 (GENE3D); PTHR19375 (PANTHER); PTHR19375:SF147 (PANTHER); IPR018181 (PROSITE_PATTERNS); SSF53067 (SUPERFAMILY); SSF53067 (SUPERFAMILY)
comp86893_c1_seq4_5	stromal 70 kda heat shock-related chloroplastic-like	379	20	0	0.9865	7	P:protein folding; P:response to stress; F:ion binding; F:unfolded protein binding; F:oxidoreductase activity; C:plastid; P:biological_process	EC:1.3.1.74	Coil (COILS); IPR013126 (PRINTS); IPR029047 (G3DSA:2.60.34.GENE3D); IPR013126 (PFAM); G3DSA:3.30.420.40 (GENE3D); G3DSA:3.90.640.10 (GENE3D); G3DSA:3.30.420.40 (GENE3D); G3DSA:3.30.30.30 (GENE3D); PTHR19375:SF147 (PANTHER); PTHR19375 (PANTHER); IPR018181 (PROSITE_PATTERNS); IPR018181 (PROSITE_PATTERNS); SSF53067 (SUPERFAMILY); SSF53067 (SUPERFAMILY)
comp86893_c1_seq8_5	stromal 70 kda heat shock-related chloroplastic-like	379	20	0	0.9835	7	P:protein folding; P:response to stress; F:ion binding; F:unfolded protein binding; F:oxidoreductase activity; C:plastid; P:biological_process	EC:1.3.1.74	Coil (COILS); IPR013126 (PRINTS); IPR029047 (G3DSA:2.60.34.GENE3D); G3DSA:3.90.640.10 (GENE3D); G3DSA:3.30.30.30 (GENE3D); G3DSA:3.30.420.40 (GENE3D); G3DSA:3.30.420.40 (GENE3D); IPR013126 (PFAM); PTHR19375:SF147 (PANTHER); PTHR19375 (PANTHER); IPR018181 (PROSITE_PATTERNS); IPR018181 (PROSITE_PATTERNS); SSF53067 (SUPERFAMILY); SSF53067 (SUPERFAMILY)
comp86893_c1_seq9_4	stromal 70 kda heat shock-related chloroplastic-like	244	20	7.00782e-168	0.987	7	P:protein folding; P:response to stress; F:ion binding; C:plastid; F:unfolded protein binding; F:oxidoreductase activity; P:biological_process	EC:1.3.1.74	IPR013126 (PRINTS); G3DSA:3.30.420.40 (GENE3D); IPR013126 (PFAM); G3DSA:3.30.420.40 (GENE3D); G3DSA:3.30.30.30 (GENE3D); PTHR19375 (PANTHER); PTHR19375:SF147 (PANTHER); IPR018181 (PROSITE_PATTERNS); SSF53067 (SUPERFAMILY); SSF53067 (SUPERFAMILY)
comp86896_c0_seq1_2	heat shock 70 kda mitochondrial-like	674	20	0	0.926	13	P:biological_process; C:cell wall; C:mitochondrion; P:protein folding; P:response to stress; F:ion binding; F:oxidoreductase activity; F:unfolded protein binding; C:plastid; C:plasma membrane	EC:1.3.1.74	Coil (COILS); IPR013126 (PRINTS); IPR029048 (G3DSA:1.20.1270.GENE3D); G3DSA:3.30.30.30 (GENE3D); G3DSA:3.30.420.40 (GENE3D); IPR029047 (G3DSA:2.60.34.GENE3D); IPR012725 (TIGRFAM); G3DSA:3.90.640.10 (GENE3D); IPR013126 (PFAM); G3DSA:3.30.420.40 (GENE3D); PTHR19375 (PANTHER); PTHR19375:SF173 (PANTHER); IPR018181 (PROSITE_PATTERNS); IPR018181 (PROSITE_PATTERNS); IPR018181 (PROSITE_PATTERNS); IPR0127…
comp86936_c1_seq2_5	chlorophyll a b binding protein cp29	288	20	2.18308e-167	0.8845	16	C:protein complex; C:thylakoid; P:biological_process; F:molecular_function; F:ion binding; P:ribosome biogenesis; P:cellular nitrogen compound metabolic process; C:plastid; P:transport; P:generation of precursor metabolites and energy; P:photosynthesis; P:sulfur compound metabolic process; P:biosynthetic process; P:cellular amino acid metabolic process; P:cellular protein modification process	-	IPR023329 (G3DSA:1.10.3460.GENE3D); IPR022796 (PFAM); PTHR21649:SF6 (PANTHER); IPR001344 (PANTHER); NON_CYTOPLASMIC_DOMAIN (PHOBIUS); SIGNAL_PEPTIDE_N_REGION (PHOBIUS); SIGNAL_PEPTIDE_H_REGION (PHOBIUS); SIGNAL_PEPTIDE (PHOBIUS); SIGNAL_PEPTIDE_C_REGION (PHOBIUS); SignalP-TM (SIGNALP_GRAM_POSITIVE); IPR023329 (SUPERFAMILY); TMhelix (TMHMM); TMhelix (TMHMM)
comp87100_c1_seq1_2	ru large subunit-binding protein subunit chloroplastic-like	583	20	0	0.9405	13	P:protein folding; C:mitochondrion; P:biosynthetic process; P:cellular component assembly; C:plastid; P:biological_process; P:reproduction; P:anatomical structure development; C:thylakoid; F:ion binding; C:ribosome; C:cytosol; C:cellular_component; P:embryo development; C:extracellular region	-	Coil (COILS); IPR001844 (PRINTS); IPR027413 (G3DSA:1.10.560.GENE3D); IPR027413 (G3DSA:1.10.560.GENE3D); IPR001844 (TIGRFAM); IPR027409 (G3DSA:3.50.7.GENE3D); IPR002423 (PFAM); PTHR11353:SF11 (PANTHER); IPR002423 (PANTHER); SIGNAL_PEPTIDE_H_REGION (PHOBIUS); SIGNAL_PEPTIDE_N_REGION (PHOBIUS); SIGNAL_PEPTIDE (PHOBIUS); SIGNAL_PEPTIDE_C_REGION (PHOBIUS); NON_CYTOPLASMIC_DOMAIN (PHOBIUS); IPR001844 (…
comp87100_c1_seq2_2	rubisco subunit binding-protein alpha subunit	583	20	0	0.9285	13	P:protein folding; C:mitochondrion; P:biosynthetic process; P:cellular component assembly; C:plastid; P:biological_process; P:reproduction; P:anatomical structure development; C:thylakoid; F:ion binding; C:ribosome; C:cytosol; C:cellular_component; P:embryo development; C:extracellular region	-	Coil (COILS); IPR001844 (PRINTS); IPR027413 (G3DSA:1.10.560.GENE3D); IPR001844 (TIGRFAM); IPR027409 (G3DSA:3.50.7.GENE3D); IPR002423 (PFAM); IPR027413 (G3DSA:1.10.560.GENE3D); PTHR11353:SF11 (PANTHER); IPR002423 (PANTHER); IPR001844 (HAMAP); SSF54849 (SUPERFAMILY); IPR027409 (SUPERFAMILY); SSF54849 (SUPERFAMILY); IPR002423 (SUPERFAMILY)
comp87139_c0_seq1_5	ribulose- -bisphosphate carboxylase oxygenase large subunit	482	20	0	0.9885	8	P:biosynthetic process; P:carbohydrate metabolic process; P:photosynthesis; F:lyase activity; F:oxidoreductase activity; F:ion binding; C:plastid; P:biological_process	EC:4.1.1.39	IPR000685 (PFAM); IPR017443 (G3DSA:3.30.70.GENE3D); IPR000685 (G3DSA:3.20.20.GENE3D); IPR017444 (PFAM); PTHR23321 (PANTHER); PTHR23321:SF28 (PANTHER); IPR020878 (PROSITE_PATTERNS); IPR020888 (HAMAP); IPR000685 (SUPERFAMILY); IPR017443 (SUPERFAMILY)
comp87139_c0_seq1_6	atp synthase cf1 beta subunit	498	20	0	0.9815	6	F:ATPase activity; F:transmembrane transporter activity; P:transmembrane transport; C:intracellular; C:protein complex; C:plastid; C:thylakoid; F:ion binding; P:biosynthetic process; P:cellular nitrogen compound metabolic process; P:small molecule metabolic process	-	IPR003593 (SMART); G3DSA:2.40.10.170 (GENE3D); IPR004100 (PFAM); IPR000194 (PFAM); IPR000793 (PFAM); IPR027417 (G3DSA:3.40.50.GENE3D); IPR005722 (TIGRFAM); IPR024034 (G3DSA:1.10.1140.GENE3D); IPR005722 (PTHR15184:PANTHER); PTHR15184 (PANTHER); IPR020003 (PROSITE_PATTERNS); IPR005722 (HAMAP); IPR004100 (SUPERFAMILY); IPR000793 (SUPERFAMILY); IPR027417 (SUPERFAMILY)
comp87186_c0_seq1_2	basic 7s globulin-like	439	20	1.4516e-162	0.719	2	P:biological_process; F:peptidase activity	EC:3.4.23	PF14543 (PFAM); IPR021109 (G3DSA:2.40.70.GENE3D); IPR021109 (G3DSA:2.40.70.GENE3D); PF14541 (PFAM); IPR001461 (PANTHER); PTHR13683:SF100 (PANTHER); SIGNAL_PEPTIDE_H_REGION (PHOBIUS); NON_CYTOPLASMIC_DOMAIN (PHOBIUS); SIGNAL_PEPTIDE (PHOBIUS); SIGNAL_PEPTIDE_N_REGION (PHOBIUS); SIGNAL_PEPTIDE_C_REGION (PHOBIUS); SignalP-noTM (SIGNALP_GRAM_NEGATIVE); SignalP-TM (SIGNALP_GRAM_POSITIVE); SignalP-noTM…
comp87282_c1_seq2_1	dpp6 n-terminal domain-like protein	157	20	3.41713e-60	0.751	3	C:vacuole; C:cell wall; F:molecular_function	-	IPR015943 (G3DSA:2.130.10.GENE3D); IPR011659 (PFAM); PTHR32161 (PANTHER); PTHR32161:SF1 (PANTHER); SSF69304 (SUPERFAMILY)
comp87385_c0_seq1_1	transketolase family protein	634	20	0	0.9415	6	C:plastid; P:biological_process; F:molecular_function; P:response to stress	EC:2.2.1.1	IPR005475 (SMART); IPR029061 (G3DSA:3.40.50.GENE3D); IPR029061 (G3DSA:3.40.50.GENE3D); IPR005476 (PFAM); IPR005478 (TIGRFAM); IPR005474 (PFAM); IPR005475 (PFAM); IPR009014 (G3DSA:3.40.50.GENE3D); PTHR11624:SF60 (PANTHER); PTHR11624 (PANTHER); IPR020826 (PROSITE_PATTERNS); IPR029061 (SUPERFAMILY); IPR009014 (SUPERFAMILY); IPR029061 (SUPERFAMILY)
comp87404_c1_seq17_2	unknown	137	4	1.7153e-28	0.71	0	-		no IPS match
comp87657_c0_seq1_4	subtilisin-like protease	779	20	0	0.6365	3	C:cell; F:peptidase activity; P:biological_process	EC:3.4.21	IPR015500 (PRINTS); IPR010259 (PFAM); IPR000209 (G3DSA:3.40.50.GENE3D); IPR000209 (PFAM); IPR003137 (PFAM); PTHR10795:SF316 (PANTHER); IPR015500 (PANTHER); SIGNAL_PEPTIDE_N_REGION (PHOBIUS); SIGNAL_PEPTIDE (PHOBIUS); SIGNAL_PEPTIDE_C_REGION (PHOBIUS); NON_CYTOPLASMIC_DOMAIN (PHOBIUS); SIGNAL_PEPTIDE_H_REGION (PHOBIUS); SignalP-noTM (SIGNALP_EUK); SignalP-TM (SIGNALP_GRAM_POSITIVE); IPR000209 (SUP…
comp87657_c1_seq2_1	subtilase family isoform 1	208	20	2.77462e-59	0.6945	2	F:peptidase activity; P:biological_process	EC:3.4.21	IPR000209 (G3DSA:3.40.50.GENE3D); IPR010259 (PFAM); PTHR10795:SF316 (PANTHER); IPR015500 (PANTHER); SIGNAL_PEPTIDE_N_REGION (PHOBIUS); SIGNAL_PEPTIDE (PHOBIUS); SIGNAL_PEPTIDE_C_REGION (PHOBIUS); SIGNAL_PEPTIDE_H_REGION (PHOBIUS); NON_CYTOPLASMIC_DOMAIN (PHOBIUS); SignalP-noTM (SIGNALP_EUK); SignalP-TM (SIGNALP_GRAM_POSITIVE); IPR000209 (SUPERFAMILY); TMhelix (TMHMM)
comp87657_c1_seq5_1	subtilase family isoform 1	208	20	1.63677e-59	0.7005	2	F:peptidase activity; P:biological_process	EC:3.4.21	IPR000209 (G3DSA:3.40.50.GENE3D); IPR010259 (PFAM); IPR015500 (PANTHER); PTHR10795:SF316 (PANTHER); SIGNAL_PEPTIDE_N_REGION (PHOBIUS); SIGNAL_PEPTIDE (PHOBIUS); SIGNAL_PEPTIDE_C_REGION (PHOBIUS); SIGNAL_PEPTIDE_H_REGION (PHOBIUS); NON_CYTOPLASMIC_DOMAIN (PHOBIUS); SignalP-noTM (SIGNALP_EUK); SignalP-TM (SIGNALP_GRAM_POSITIVE); IPR000209 (SUPERFAMILY); TMhelix (TMHMM)
comp87753_c1_seq1_4	transketolase family protein	634	20	0	0.942	6	C:plastid; P:biological_process; F:molecular_function; P:response to stress	EC:2.2.1.1	IPR005475 (SMART); IPR005478 (TIGRFAM); IPR029061 (G3DSA:3.40.50.GENE3D); IPR005475 (PFAM); IPR029061 (G3DSA:3.40.50.GENE3D); IPR005476 (PFAM); IPR005474 (PFAM); IPR009014 (G3DSA:3.40.50.GENE3D); PTHR11624 (PANTHER); PTHR11624:SF60 (PANTHER); IPR020826 (PROSITE_PATTERNS); IPR029061 (SUPERFAMILY); IPR029061 (SUPERFAMILY); IPR009014 (SUPERFAMILY)
comp87753_c1_seq2_4	transketolase family protein	634	20	0	0.942	6	C:plastid; P:biological_process; F:molecular_function; P:response to stress	EC:2.2.1.1	IPR005475 (SMART); IPR005478 (TIGRFAM); IPR029061 (G3DSA:3.40.50.GENE3D); IPR005475 (PFAM); IPR029061 (G3DSA:3.40.50.GENE3D); IPR005476 (PFAM); IPR005474 (PFAM); IPR009014 (G3DSA:3.40.50.GENE3D); PTHR11624 (PANTHER); PTHR11624:SF60 (PANTHER); IPR020826 (PROSITE_PATTERNS); IPR029061 (SUPERFAMILY); IPR029061 (SUPERFAMILY); IPR009014 (SUPERFAMILY)
comp87934_c1_seq1_1	heat shock protein 83-like	630	20	0	0.923	17	C:vacuole; C:plastid; P:protein folding; P:response to stress; P:reproduction; P:embryo development; P:biological_process; C:cytosol; F:unfolded protein binding; P:protein targeting; P:transmembrane transport; F:ion binding; P:anatomical structure development; C:mitochondrion	-	IPR020575 (PRINTS); IPR001404 (PIRSF); IPR001404 (PFAM); IPR003594 (G3DSA:3.30.565.GENE3D); PTHR11528:SF41 (PANTHER); IPR001404 (PANTHER); IPR020568 (SUPERFAMILY); SSF110942 (SUPERFAMILY); IPR003594 (SUPERFAMILY)
comp88024_c0_seq3_2	heat shock family protein	382	20	0	0.93	17	C:vacuole; C:plastid; P:protein folding; P:response to stress; P:reproduction; P:embryo development; P:biological_process; C:cytosol; F:unfolded protein binding; P:protein targeting; P:transmembrane transport; F:ion binding; P:anatomical structure development; C:mitochondrion	-	IPR001404 (PFAM); PTHR11528:SF41 (PANTHER); IPR001404 (PANTHER); SSF110942 (SUPERFAMILY); IPR020568 (SUPERFAMILY)
comp88400_c0_seq1_1	ru large subunit-binding protein subunit chloroplastic	205	20	9.62242e-100	0.867	14	P:protein folding; C:mitochondrion; P:cell death; C:nucleolus; P:response to stress; C:plastid; P:immune system process; F:ion binding; C:ribosome; C:cytosol; C:plasma membrane; C:extracellular region	-	Coil (COILS); IPR017998 (PRINTS); IPR027413 (G3DSA:1.10.560.GENE3D); IPR002423 (PFAM); IPR002423 (PANTHER); PTHR11353:SF8 (PANTHER); IPR002423 (SUPERFAMILY)
comp88400_c0_seq2_2	ru large subunit-binding protein subunit chloroplastic	603	20	0	0.9275	14	P:protein folding; P:cell death; C:mitochondrion; C:nucleolus; P:response to stress; C:plastid; P:immune system process; F:ion binding; C:ribosome; C:cytosol; C:plasma membrane; C:extracellular region	-	Coil (COILS); Coil (COILS); IPR001844 (PRINTS); IPR027409 (G3DSA:3.50.7.GENE3D); IPR002423 (PFAM); IPR027413 (G3DSA:1.10.560.GENE3D); IPR027413 (G3DSA:1.10.560.GENE3D); IPR001844 (TIGRFAM); IPR002423 (PANTHER); PTHR11353:SF8 (PANTHER); IPR018370 (PROSITE_PATTERNS); IPR001844 (HAMAP); IPR027409 (SUPERFAMILY); IPR002423 (SUPERFAMILY); SSF54849 (SUPERFAMILY)
comp88598_c0_seq1_3	serine carboxypeptidase-like 20-like	494	20	0	0.843	3	C:vacuole; F:peptidase activity; P:biological_process	EC:3.4.16	IPR001563 (PRINTS); IPR029058 (G3DSA:3.40.50.GENE3D); IPR001563 (PFAM); PTHR11802:SF8 (PANTHER); IPR001563 (PANTHER); IPR018202 (PROSITE_PATTERNS); IPR018202 (PROSITE_PATTERNS); SIGNAL_PEPTIDE_C_REGION (PHOBIUS); SIGNAL_PEPTIDE_H_REGION (PHOBIUS); SIGNAL_PEPTIDE_N_REGION (PHOBIUS); SIGNAL_PEPTIDE (PHOBIUS); NON_CYTOPLASMIC_DOMAIN (PHOBIUS); SignalP-noTM (SIGNALP_GRAM_NEGATIVE); SignalP-noTM (SIGN…
comp88599_c0_seq1_2	serine carboxypeptidase-like 20-like	494	20	0	0.843	3	C:vacuole; F:peptidase activity; P:biological_process	EC:3.4.16	IPR001563 (PRINTS); IPR029058 (G3DSA:3.40.50.GENE3D); IPR001563 (PFAM); PTHR11802:SF8 (PANTHER); IPR001563 (PANTHER); IPR018202 (PROSITE_PATTERNS); IPR018202 (PROSITE_PATTERNS); SIGNAL_PEPTIDE_C_REGION (PHOBIUS); SIGNAL_PEPTIDE_H_REGION (PHOBIUS); SIGNAL_PEPTIDE_N_REGION (PHOBIUS); SIGNAL_PEPTIDE (PHOBIUS); NON_CYTOPLASMIC_DOMAIN (PHOBIUS); SignalP-noTM (SIGNALP_EUK); SignalP-noTM (SIGNALP_GRAM_N…

## Sheet: B
Table S6
B. BLAST2GO annotation of proteins identified only on P. capsici infected set
Seq. Name	Seq. Description	Seq. Length	#Hits	min. eValue	mean Similarity	#GOs	GOs	Enzyme Codes	InterProScan
comp18518_c0_seq1_1	mfp1 attachment factor 1	108	18	2.6919e-09	0.8006	5	C:cytosol; C:nuclear envelope; P:nucleocytoplasmic transport; F:molecular_function; P:anatomical structure development	-	IPR025265 (PFAM)
comp323847_c0_seq1_1	cytochrome f	174	20	2.32082e-119	0.955	8	C:thylakoid; F:molecular_function; F:ion binding; P:photosynthesis; C:plastid; P:biological_process	-	IPR002325 (PRINTS); IPR024094 (G3DSA:2.60.40.GENE3D); IPR002325 (PROSITE_PROFILES); IPR024094 (SUPERFAMILY)
comp32890_c0_seq1_2	---NA---	121	0	-	-	0	-		SIGNAL_PEPTIDE_C_REGION (PHOBIUS); SIGNAL_PEPTIDE_N_REGION (PHOBIUS); NON_CYTOPLASMIC_DOMAIN (PHOBIUS); SIGNAL_PEPTIDE (PHOBIUS); SIGNAL_PEPTIDE_H_REGION (PHOBIUS)
comp32890_c0_seq1_2	---NA---	121	0	-	-	0	-		no IPS match
comp373153_c0_seq1_2	---NA---	89	0	-	-	0	-		SignalP-TM (SIGNALP_GRAM_POSITIVE)
comp494563_c0_seq1_1	---NA---	67	0	-	-	0	-		no IPS match
comp53194_c0_seq1_1	probable histone h2a variant 3-like	133	20	5.08981e-63	0.9765	10	C:protein complex; C:chromosome; C:nucleolus; P:response to stress; P:reproduction; P:anatomical structure development; P:DNA metabolic process; F:DNA binding; P:biological_process; P:chromosome organization; P:protein complex assembly; F:molecular_function; C:vacuole	-	IPR002119 (PRINTS); IPR002119 (SMART); IPR009072 (G3DSA:1.10.20.GENE3D); IPR007125 (PFAM); PTHR23430:SF32 (PANTHER); PTHR23430 (PANTHER); IPR002119 (PROSITE_PATTERNS); IPR009072 (SUPERFAMILY)
comp58348_c0_seq1_1	atp synthase subunit mitochondrial-like	67	20	1.20522e-36	0.992	12	C:plastid; F:ATPase activity; F:transmembrane transporter activity; P:transmembrane transport; C:nucleolus; C:protein complex; C:mitochondrion; P:biosynthetic process; P:cellular nitrogen compound metabolic process; P:small molecule metabolic process; P:biological_process; P:nucleobase-containing compound catabolic process; F:ion binding; F:RNA binding	-	IPR027417 (G3DSA:3.40.50.GENE3D); IPR000194 (PFAM); PTHR15184 (PANTHER); PTHR15184:SF32 (PANTHER); IPR027417 (SUPERFAMILY)
comp59192_c0_seq1_1	heat shock cognate protein 80-like	246	20	6.27551e-137	0.9855	13	C:cytosol; C:cell wall; P:protein folding; C:nucleolus; P:response to stress; C:vacuole; F:ion binding; P:biological_process; C:plastid; F:unfolded protein binding; C:Golgi apparatus; C:plasma membrane; C:extracellular region	-	Coil (COILS); IPR001404 (PFAM); PTHR11528:SF43 (PANTHER); IPR001404 (PANTHER); SSF110942 (SUPERFAMILY); IPR020568 (SUPERFAMILY)
comp59787_c0_seq1_3	l-ascorbate oxidase homolog	543	20	0	0.872	9	F:ion binding; C:cellular_component; C:cell wall; F:oxidoreductase activity; C:extracellular region; P:biological_process	EC:1.10.3.3	IPR001117 (PFAM); IPR008972 (G3DSA:2.60.40.GENE3D); IPR008972 (G3DSA:2.60.40.GENE3D); IPR011707 (PFAM); IPR011706 (PFAM); IPR008972 (G3DSA:2.60.40.GENE3D); PTHR11709 (PANTHER); PTHR11709:SF11 (PANTHER); SIGNAL_PEPTIDE_H_REGION (PHOBIUS); SIGNAL_PEPTIDE_N_REGION (PHOBIUS); SIGNAL_PEPTIDE_C_REGION (PHOBIUS); SIGNAL_PEPTIDE (PHOBIUS); NON_CYTOPLASMIC_DOMAIN (PHOBIUS); SignalP-noTM (SIGNALP_EUK); IPR…
comp61076_c0_seq1_2	actin	78	20	4.05334e-51	1	23	P:cell morphogenesis; P:developmental maturation; P:cell differentiation; P:growth; C:cytosol; F:ion binding; C:cell wall; P:biological_process; C:cytoskeleton; C:mitochondrion; C:nucleolus; P:response to stress; C:cellular_component; C:plastid; P:cell division; C:vacuole; C:plasma membrane; C:extracellular region	-	IPR004000 (PRINTS); IPR004000 (PFAM); G3DSA:2.30.36.70 (GENE3D); G3DSA:3.30.420.40 (GENE3D); PTHR11937:SF188 (PANTHER); IPR004000 (PANTHER); IPR004001 (PROSITE_PATTERNS); SSF53067 (SUPERFAMILY)
comp61405_c0_seq1_2	actin 7 isoform 1	186	20	9.39901e-129	0.999	36	P:chromosome organization; P:cell morphogenesis; P:cell differentiation; P:locomotion; F:DNA binding; C:cytoskeleton; C:cytoplasm; C:extracellular space; P:cell junction organization; F:enzyme binding; C:protein complex; P:cytoskeleton organization; P:cellular component assembly; P:anatomical structure formation involved in morphogenesis; F:cytoskeletal protein binding; C:cytosol; P:membrane orga…	-	IPR004000 (SMART); G3DSA:3.30.420.40 (GENE3D); G3DSA:3.90.640.10 (GENE3D); IPR004000 (PFAM); PTHR11937:SF187 (PANTHER); IPR004000 (PANTHER); IPR004001 (PROSITE_PATTERNS); SSF53067 (SUPERFAMILY)
comp62201_c0_seq1_3	xyloglucan endotransglucosylase hydrolase	293	20	1.96707e-170	0.902	7	P:response to stress; F:transferase activity, transferring glycosyl groups; P:sulfur compound metabolic process; P:biosynthetic process; P:secondary metabolic process; C:cell wall; P:carbohydrate metabolic process; F:hydrolase activity, acting on glycosyl bonds; C:extracellular region	EC:3.2.1.151; EC:2.4.1.207	IPR008264 (PRINTS); IPR016455 (PIRSF); IPR000757 (PFAM); IPR010713 (PFAM); IPR013320 (G3DSA:2.60.120.GENE3D); PTHR31062:SF12 (PANTHER); PTHR31062 (PANTHER); IPR008263 (PROSITE_PATTERNS); SIGNAL_PEPTIDE_H_REGION (PHOBIUS); NON_CYTOPLASMIC_DOMAIN (PHOBIUS); SIGNAL_PEPTIDE_N_REGION (PHOBIUS); SIGNAL_PEPTIDE_C_REGION (PHOBIUS); SIGNAL_PEPTIDE (PHOBIUS); SignalP-noTM (SIGNALP_EUK); SignalP-TM (SIGNALP…
comp62229_c0_seq1_2	xyloglucan endotransglucosylase hydrolase	293	20	1.96707e-170	0.902	7	P:response to stress; F:transferase activity, transferring glycosyl groups; P:sulfur compound metabolic process; P:biosynthetic process; P:secondary metabolic process; C:cell wall; P:carbohydrate metabolic process; F:hydrolase activity, acting on glycosyl bonds; C:extracellular region	EC:3.2.1.151; EC:2.4.1.207	IPR008264 (PRINTS); IPR016455 (PIRSF); IPR000757 (PFAM); IPR010713 (PFAM); IPR013320 (G3DSA:2.60.120.GENE3D); PTHR31062:SF12 (PANTHER); PTHR31062 (PANTHER); IPR008263 (PROSITE_PATTERNS); SIGNAL_PEPTIDE_H_REGION (PHOBIUS); NON_CYTOPLASMIC_DOMAIN (PHOBIUS); SIGNAL_PEPTIDE_N_REGION (PHOBIUS); SIGNAL_PEPTIDE_C_REGION (PHOBIUS); SIGNAL_PEPTIDE (PHOBIUS); SignalP-noTM (SIGNALP_GRAM_NEGATIVE); SignalP-n…
comp63118_c0_seq2_1	heat shock cognate 70 kda protein isoform 1	198	20	1.39639e-133	0.983	22	P:biological_process; C:cell wall; C:nucleolus; P:response to stress; C:cellular_component; C:plastid; C:vacuole; F:enzyme binding; F:ion binding; F:oxidoreductase activity; C:ribosome; C:cytosol; C:Golgi apparatus; C:plasma membrane; C:extracellular region	EC:1.3.1.74	IPR013126 (PRINTS); G3DSA:3.30.30.30 (GENE3D); G3DSA:3.90.640.10 (GENE3D); G3DSA:3.30.420.40 (GENE3D); G3DSA:3.30.420.40 (GENE3D); IPR013126 (PFAM); PTHR19375 (PANTHER); PTHR19375:SF164 (PANTHER); IPR018181 (PROSITE_PATTERNS); SSF53067 (SUPERFAMILY); SSF53067 (SUPERFAMILY)
comp63309_c0_seq4_2	ribonuclease 3-like	234	20	1.81473e-29	0.5235	2	F:RNA binding; F:nuclease activity	EC:3.1.27.1	IPR001568 (G3DSA:3.90.730.GENE3D); IPR001568 (PFAM); IPR001568 (PANTHER); PTHR11240:SF1 (PANTHER); SIGNAL_PEPTIDE (PHOBIUS); SIGNAL_PEPTIDE_N_REGION (PHOBIUS); SIGNAL_PEPTIDE_C_REGION (PHOBIUS); NON_CYTOPLASMIC_DOMAIN (PHOBIUS); SIGNAL_PEPTIDE_H_REGION (PHOBIUS); SignalP-noTM (SIGNALP_EUK); IPR001568 (SUPERFAMILY)
comp65185_c0_seq5_3	ribonuclease 3-like	157	20	7.10781e-15	0.515	3	P:biological_process; F:nuclease activity; F:RNA binding	EC:3.1.27.1	IPR001568 (PFAM); IPR001568 (G3DSA:3.90.730.GENE3D); SIGNAL_PEPTIDE (PHOBIUS); SIGNAL_PEPTIDE_N_REGION (PHOBIUS); NON_CYTOPLASMIC_DOMAIN (PHOBIUS); SIGNAL_PEPTIDE_C_REGION (PHOBIUS); SIGNAL_PEPTIDE_H_REGION (PHOBIUS); SignalP-noTM (SIGNALP_EUK); IPR001568 (SUPERFAMILY)
comp67610_c0_seq1_1	disease resistance response protein 206-like	188	20	6.9605e-97	0.8665	0	-		IPR004265 (PFAM); PTHR21495 (PANTHER); PTHR21495:SF40 (PANTHER); SIGNAL_PEPTIDE_H_REGION (PHOBIUS); SIGNAL_PEPTIDE_C_REGION (PHOBIUS); SIGNAL_PEPTIDE_N_REGION (PHOBIUS); SIGNAL_PEPTIDE (PHOBIUS); NON_CYTOPLASMIC_DOMAIN (PHOBIUS); SignalP-noTM (SIGNALP_EUK); TMhelix (TMHMM)
comp67699_c0_seq1_3	ribonuclease uk114-like	198	20	6.96148e-81	0.7935	8	C:plastid; C:vacuole; F:molecular_function; P:biological_process; C:thylakoid; C:mitochondrion	-	IPR006175 (PFAM); IPR013813 (G3DSA:3.30.1330.GENE3D); IPR006056 (TIGRFAM); IPR006175 (PANTHER); IPR019897 (PROSITE_PATTERNS); SIGNAL_PEPTIDE_N_REGION (PHOBIUS); SIGNAL_PEPTIDE_H_REGION (PHOBIUS); SIGNAL_PEPTIDE_C_REGION (PHOBIUS); SIGNAL_PEPTIDE (PHOBIUS); NON_CYTOPLASMIC_DOMAIN (PHOBIUS); IPR013813 (SUPERFAMILY)
comp67787_c0_seq1_2	s-norcoclaurine synthase-like	179	20	4.51741e-31	0.617	2	P:response to stress; P:biological_process	-	IPR023393 (G3DSA:3.30.530.GENE3D); IPR000916 (PFAM); SSF55961 (SUPERFAMILY)
comp67866_c0_seq1_1	lipid-associated family protein	176	20	2.03351e-66	0.7895	4	C:vacuole; C:plastid; C:thylakoid; C:plasma membrane; F:molecular_function	-	IPR001024 (G3DSA:2.60.60.GENE3D); IPR001024 (PFAM); PTHR31718:SF0 (PANTHER); PTHR31718 (PANTHER); SIGNAL_PEPTIDE_N_REGION (PHOBIUS); SIGNAL_PEPTIDE_C_REGION (PHOBIUS); NON_CYTOPLASMIC_DOMAIN (PHOBIUS); SIGNAL_PEPTIDE_H_REGION (PHOBIUS); SIGNAL_PEPTIDE (PHOBIUS); IPR001024 (PROSITE_PROFILES); SignalP-TM (SIGNALP_GRAM_POSITIVE); SignalP-noTM (SIGNALP_GRAM_NEGATIVE); SignalP-noTM (SIGNALP_EUK); IPR0…
comp68185_c0_seq3_1	10 kda chaperonin-like	97	20	1e-47	0.882	5	P:protein folding; F:ion binding; P:response to stress; C:mitochondrion	-	IPR020818 (PRINTS); IPR020818 (SMART); IPR020818 (PFAM); IPR020818 (G3DSA:2.30.33.GENE3D); PTHR10772:SF5 (PANTHER); IPR020818 (PANTHER); IPR011032 (SUPERFAMILY)
comp68463_c0_seq1_1	beta-tubulin 2	126	20	4.4682e-87	0.9965	18	C:vacuole; C:extracellular region; P:biological_process; P:response to stress; F:ion binding; C:cell wall; P:nucleobase-containing compound catabolic process; P:small molecule metabolic process; C:Golgi apparatus; C:cytosol; C:cytoskeleton; C:protein complex; P:protein complex assembly; C:plastid; C:cellular_component; F:GTPase activity; C:plasma membrane; F:structural molecule activity	-	IPR000217 (PRINTS); IPR002453 (PRINTS); IPR003008 (SMART); IPR003008 (G3DSA:3.40.50.GENE3D); IPR003008 (PFAM); PTHR11588:SF72 (PANTHER); IPR000217 (PANTHER); IPR003008 (SUPERFAMILY); IPR008280 (SUPERFAMILY)
comp68488_c1_seq2_1	60s acidic ribosomal protein p1-like	88	20	3.30112e-26	0.8905	6	C:ribosome; C:cytosol; F:structural constituent of ribosome; C:plasma membrane; C:nucleus; P:translation	-	IPR001813 (PFAM); PTHR21141 (PANTHER); TMhelix (TMHMM)
comp69000_c0_seq2_3	amine oxidase family protein	97	20	4.81647e-38	0.9315	1	C:plastid	-	no IPS match
comp69037_c0_seq1_1	quinone reductase family protein	204	20	2.25117e-128	0.9395	8	F:oxidoreductase activity; P:cellular nitrogen compound metabolic process; P:biosynthetic process; C:cellular_component; C:plasma membrane; F:ion binding; P:biological_process	EC:1.6.5.7; EC:1.6.5.5	IPR029039 (G3DSA:3.40.50.GENE3D); IPR005025 (PFAM); IPR010089 (TIGRFAM); PTHR30546 (PANTHER); IPR010089 (HAMAP); IPR008254 (PROSITE_PROFILES); IPR029039 (SUPERFAMILY)
comp70239_c0_seq1_2	triosephosphate isomerase	314	20	2.32761e-156	0.9395	29	C:plastid; C:extracellular region; F:isomerase activity; P:reproduction; P:transport; P:response to stress; P:cellular amino acid metabolic process; P:catabolic process; C:cytosol; P:biosynthetic process; P:small molecule metabolic process; P:lipid metabolic process; P:biological_process; P:carbohydrate metabolic process; P:generation of precursor metabolites and energy; P:anatomical structure de…	EC:5.3.1.1	IPR013785 (G3DSA:3.20.20.GENE3D); IPR000652 (TIGRFAM); IPR000652 (PFAM); PTHR21139:SF4 (PANTHER); IPR000652 (PANTHER); IPR020861 (PROSITE_PATTERNS); SIGNAL_PEPTIDE_C_REGION (PHOBIUS); SIGNAL_PEPTIDE_N_REGION (PHOBIUS); SIGNAL_PEPTIDE_H_REGION (PHOBIUS); SIGNAL_PEPTIDE (PHOBIUS); NON_CYTOPLASMIC_DOMAIN (PHOBIUS); IPR022896 (HAMAP); IPR000652 (PROSITE_PROFILES); IPR000652 (SUPERFAMILY)
comp71090_c0_seq1_2	subtilisin-like protease	381	20	5.11382e-173	0.7985	8	F:molecular_function; C:cell wall; F:peptidase activity; P:reproduction; P:anatomical structure development; P:biological_process; C:extracellular region	EC:3.4.21	IPR003137 (PFAM); IPR000209 (PFAM); G3DSA:3.50.30.30 (GENE3D); IPR000209 (G3DSA:3.40.50.GENE3D); PTHR10795:SF335 (PANTHER); IPR015500 (PANTHER); IPR023828 (PROSITE_PATTERNS); IPR000209 (SUPERFAMILY)
comp71090_c0_seq2_2	subtilisin-like protease	381	20	5.11382e-173	0.7985	8	F:molecular_function; C:cell wall; F:peptidase activity; P:reproduction; P:anatomical structure development; P:biological_process; C:extracellular region	EC:3.4.21	IPR003137 (PFAM); IPR000209 (PFAM); G3DSA:3.50.30.30 (GENE3D); IPR000209 (G3DSA:3.40.50.GENE3D); PTHR10795:SF335 (PANTHER); IPR015500 (PANTHER); IPR023828 (PROSITE_PATTERNS); IPR000209 (SUPERFAMILY)
comp71189_c0_seq1_1	subtilisin-like protease	381	20	2.25485e-171	0.796	8	F:molecular_function; C:cell wall; F:peptidase activity; P:reproduction; P:anatomical structure development; P:biological_process; C:extracellular region	EC:3.4.21	IPR000209 (G3DSA:3.40.50.GENE3D); G3DSA:3.50.30.30 (GENE3D); IPR000209 (PFAM); IPR003137 (PFAM); PTHR10795:SF335 (PANTHER); IPR015500 (PANTHER); IPR023828 (PROSITE_PATTERNS); IPR000209 (SUPERFAMILY)
comp71337_c1_seq1_1	kda class i heat shock	155	20	2.69046e-63	0.823	1	P:response to stress	-	IPR008978 (G3DSA:2.60.40.GENE3D); IPR002068 (PFAM); PTHR11527 (PANTHER); IPR002068 (PROSITE_PROFILES); IPR008978 (SUPERFAMILY)
comp71987_c0_seq3_1	ribonuclease uk114-like	198	20	8.05632e-75	0.794	8	C:plastid; C:vacuole; F:molecular_function; P:biological_process; C:thylakoid; C:mitochondrion	-	IPR006056 (TIGRFAM); IPR013813 (G3DSA:3.30.1330.GENE3D); IPR006175 (PFAM); IPR006175 (PANTHER); IPR019897 (PROSITE_PATTERNS); SIGNAL_PEPTIDE_N_REGION (PHOBIUS); SIGNAL_PEPTIDE_H_REGION (PHOBIUS); SIGNAL_PEPTIDE_C_REGION (PHOBIUS); SIGNAL_PEPTIDE (PHOBIUS); NON_CYTOPLASMIC_DOMAIN (PHOBIUS); IPR013813 (SUPERFAMILY)
comp72157_c1_seq1_1	triosephosphate isomerase	215	20	2.84834e-119	0.926	21	C:cytosol; F:ion binding; C:cell wall; C:mitochondrion; P:response to stress; C:cellular_component; F:transferase activity, transferring acyl groups; C:vacuole; P:carbohydrate metabolic process; F:isomerase activity; C:plastid; P:biological_process; P:generation of precursor metabolites and energy; P:catabolic process; C:plasma membrane; C:extracellular region	EC:5.3.1.1	IPR000652 (PFAM); IPR000652 (TIGRFAM); IPR013785 (G3DSA:3.20.20.GENE3D); IPR000652 (PANTHER); PTHR21139:SF1 (PANTHER); IPR020861 (PROSITE_PATTERNS); IPR000652 (PROSITE_PROFILES); IPR000652 (SUPERFAMILY)
comp72691_c0_seq1_1	subtilisin-like protease	221	20	1.46748e-101	0.8025	7	F:molecular_function; F:peptidase activity; C:cytoplasmic membrane-bounded vesicle; C:cell wall; C:extracellular region; P:biological_process	EC:3.4.21	IPR000209 (PFAM); IPR000209 (G3DSA:3.40.50.GENE3D); PTHR10795:SF322 (PANTHER); IPR015500 (PANTHER); SignalP-TM (SIGNALP_GRAM_POSITIVE); IPR000209 (SUPERFAMILY)
comp74234_c0_seq1_1	auxin-induced in root cultures protein 12-like	239	20	8.00639e-46	0.64	3	C:integral to membrane; C:plasmodesma; C:plasma membrane		IPR005018 (SMART); IPR017214 (PFAM); PTHR23130:SF72 (PANTHER); PTHR23130 (PANTHER); SIGNAL_PEPTIDE_H_REGION (PHOBIUS); CYTOPLASMIC_DOMAIN (PHOBIUS); SIGNAL_PEPTIDE_C_REGION (PHOBIUS); NON_CYTOPLASMIC_DOMAIN (PHOBIUS); TRANSMEMBRANE (PHOBIUS); SIGNAL_PEPTIDE (PHOBIUS); SIGNAL_PEPTIDE_N_REGION (PHOBIUS); IPR005018 (PROSITE_PROFILES); SignalP-noTM (SIGNALP_GRAM_NEGATIVE); SignalP-TM (SIGNALP_GRAM_PO…
comp74928_c0_seq1_4	basic 7s globulin-like	439	20	1.4516e-162	0.719	3	C:cell wall; P:biological_process; F:peptidase activity	EC:3.4.23	PF14543 (PFAM); IPR021109 (G3DSA:2.40.70.GENE3D); IPR021109 (G3DSA:2.40.70.GENE3D); PF14541 (PFAM); IPR001461 (PANTHER); PTHR13683:SF100 (PANTHER); SIGNAL_PEPTIDE_H_REGION (PHOBIUS); NON_CYTOPLASMIC_DOMAIN (PHOBIUS); SIGNAL_PEPTIDE (PHOBIUS); SIGNAL_PEPTIDE_N_REGION (PHOBIUS); SIGNAL_PEPTIDE_C_REGION (PHOBIUS); SignalP-noTM (SIGNALP_GRAM_NEGATIVE); SignalP-noTM (SIGNALP_EUK); SignalP-TM (SIGNALP_…
comp75476_c0_seq1_3	laccase family protein	355	20	1.9479e-138	0.7005	4	F:oxidoreductase activity; C:extracellular region; P:biological_process; F:ion binding	-	IPR008972 (G3DSA:2.60.40.GENE3D); IPR001117 (PFAM); IPR008972 (G3DSA:2.60.40.GENE3D); IPR011706 (PFAM); PTHR11709 (PANTHER); PTHR11709:SF9 (PANTHER); IPR002355 (PROSITE_PATTERNS); IPR002355 (PROSITE_PATTERNS); IPR008972 (SUPERFAMILY); IPR008972 (SUPERFAMILY)
comp75476_c0_seq2_3	laccase family protein	355	20	1.9479e-138	0.7005	4	F:oxidoreductase activity; C:extracellular region; P:biological_process; F:ion binding	-	IPR008972 (G3DSA:2.60.40.GENE3D); IPR001117 (PFAM); IPR008972 (G3DSA:2.60.40.GENE3D); IPR011706 (PFAM); PTHR11709 (PANTHER); PTHR11709:SF9 (PANTHER); IPR002355 (PROSITE_PATTERNS); IPR002355 (PROSITE_PATTERNS); IPR008972 (SUPERFAMILY); IPR008972 (SUPERFAMILY)
comp75740_c0_seq7_3	---NA---	68	0	-	-	0	-		no IPS match
comp76205_c0_seq2_2	plastocyanin chloroplast	167	20	8.55443e-63	0.795	11	P:biological_process; F:ion binding; C:thylakoid; P:translation; F:molecular_function; C:plastid; P:homeostatic process	-	IPR002387 (PRINTS); IPR001235 (PRINTS); IPR008972 (G3DSA:2.60.40.GENE3D); IPR002387 (TIGRFAM); IPR000923 (PFAM); IPR028871 (PROSITE_PATTERNS); IPR008972 (SUPERFAMILY)
comp76644_c0_seq4_1	peroxidase 12-like	351	20	0	0.8365	9	F:molecular_function; C:cellular_component; F:ion binding; C:cell wall; F:oxidoreductase activity; P:biological_process; P:response to stress	EC:1.11.1.7	IPR002016 (PRINTS); IPR000823 (PRINTS); G3DSA:1.10.520.10 (GENE3D); G3DSA:1.10.420.10 (GENE3D); IPR002016 (PFAM); PTHR31235:SF12 (PANTHER); PTHR31235 (PANTHER); IPR019794 (PROSITE_PATTERNS); IPR019793 (PROSITE_PATTERNS); SIGNAL_PEPTIDE_H_REGION (PHOBIUS); SIGNAL_PEPTIDE_C_REGION (PHOBIUS); NON_CYTOPLASMIC_DOMAIN (PHOBIUS); SIGNAL_PEPTIDE (PHOBIUS); SIGNAL_PEPTIDE_N_REGION (PHOBIUS); IPR002016 (PR…
comp76819_c0_seq3_3	40s ribosomal protein sa-like	290	20	4.41018e-147	0.886	9	P:translation; P:response to stress; C:cellular_component; F:structural constituent of ribosome; C:ribosome; C:cytosol; P:ribosome biogenesis; P:ribonucleoprotein complex assembly; C:plastid; C:nucleus; C:plasma membrane	-	IPR001865 (PRINTS); IPR001865 (PFAM); G3DSA:3.40.50.10490 (GENE3D); IPR005707 (TIGRFAM); IPR005707 (PANTHER); IPR018130 (PROSITE_PATTERNS); IPR027498 (HAMAP); IPR023591 (SUPERFAMILY)
comp77895_c0_seq1_4	atp synthase cf1 alpha subunit	507	20	0	0.9705	10	F:ATPase activity; F:transmembrane transporter activity; P:transmembrane transport; C:protein complex; C:intracellular; C:plastid; C:thylakoid; C:plasma membrane; F:ion binding; C:mitochondrion; P:biosynthetic process; P:cellular nitrogen compound metabolic process; P:small molecule metabolic process	-	IPR027417 (G3DSA:3.40.50.GENE3D); G3DSA:1.20.150.20 (GENE3D); IPR000793 (PFAM); IPR023366 (G3DSA:2.40.30.GENE3D); IPR004100 (PFAM); IPR005294 (TIGRFAM); IPR000194 (PFAM); PTHR15184 (PANTHER); PTHR15184:SF37 (PANTHER); IPR020003 (PROSITE_PATTERNS); IPR005294 (HAMAP); IPR000793 (SUPERFAMILY); IPR004100 (SUPERFAMILY); IPR027417 (SUPERFAMILY)
comp78309_c0_seq6_2	photosystem ii phosphoprotein	73	20	7.44523e-44	0.9745	6	F:ion binding; C:protein complex; C:thylakoid; P:biological_process; C:cellular_component; P:photosynthesis; C:plastid	-	G3DSA:1.20.5.880 (GENE3D); IPR001056 (PFAM); CYTOPLASMIC_DOMAIN (PHOBIUS); TRANSMEMBRANE (PHOBIUS); NON_CYTOPLASMIC_DOMAIN (PHOBIUS); IPR001056 (HAMAP); SSF161025 (SUPERFAMILY); TMhelix (TMHMM)
comp78424_c2_seq1_1	fasciclin-like arabinogalactan protein 8	337	20	6.29545e-138	0.789	10	C:cell wall; P:biological_process; C:plasma membrane; P:cell wall organization or biogenesis; P:transport; P:anatomical structure development; P:growth; C:extracellular region	-	IPR000782 (SMART); IPR000782 (G3DSA:2.30.180.GENE3D); IPR000782 (PFAM); IPR000782 (G3DSA:2.30.180.GENE3D); PTHR32382 (PANTHER); PTHR32382:SF5 (PANTHER); SIGNAL_PEPTIDE_C_REGION (PHOBIUS); SIGNAL_PEPTIDE_H_REGION (PHOBIUS); NON_CYTOPLASMIC_DOMAIN (PHOBIUS); SIGNAL_PEPTIDE (PHOBIUS); SIGNAL_PEPTIDE_N_REGION (PHOBIUS); IPR000782 (PROSITE_PROFILES); IPR000782 (PROSITE_PROFILES); SignalP-TM (SIGNALP_G…
comp78479_c0_seq12_2	thiamin diphosphate-binding fold (thdp-binding) superfamily protein	125	20	8.13163e-56	0.897	5	P:biological_process; F:oxidoreductase activity; P:response to stress	-	IPR001017 (PFAM); IPR029061 (G3DSA:3.40.50.GENE3D); PTHR11516 (PANTHER); PTHR11516:SF1 (PANTHER); IPR029061 (SUPERFAMILY)
comp80196_c0_seq10_2	photosystem i subunit vii	81	20	1.37681e-52	0.995	13	C:cellular_component; C:protein complex; C:thylakoid; C:mitochondrion; F:ion binding; P:generation of precursor metabolites and energy; P:photosynthesis; P:cellular nitrogen compound metabolic process; P:biosynthetic process; F:molecular_function; F:oxidoreductase activity; C:plastid; C:plasma membrane	-	IPR017491 (TIGRFAM); G3DSA:3.30.70.20 (GENE3D); PF14697 (PFAM); PTHR24960 (PANTHER); PTHR24960:SF30 (PANTHER); IPR017900 (PROSITE_PATTERNS); IPR017900 (PROSITE_PATTERNS); IPR017491 (HAMAP); IPR017896 (PROSITE_PROFILES); IPR017896 (PROSITE_PROFILES); SSF54862 (SUPERFAMILY)
comp80264_c1_seq3_3	fasciclin-like arabinogalactan protein 1-like	368	20	8.47899e-120	0.7565	2	P:anatomical structure development; C:cell	-	IPR000782 (SMART); IPR000782 (PFAM); IPR000782 (G3DSA:2.30.180.GENE3D); PTHR32382:SF4 (PANTHER); PTHR32382 (PANTHER); SIGNAL_PEPTIDE_N_REGION (PHOBIUS); SIGNAL_PEPTIDE_H_REGION (PHOBIUS); SIGNAL_PEPTIDE_C_REGION (PHOBIUS); NON_CYTOPLASMIC_DOMAIN (PHOBIUS); SIGNAL_PEPTIDE (PHOBIUS); IPR000782 (PROSITE_PROFILES); IPR000782 (PROSITE_PROFILES); SignalP-noTM (SIGNALP_EUK); SignalP-TM (SIGNALP_GRAM_POS…
comp80473_c0_seq2_2	peroxiredoxin-2e- chloroplastic	80	20	2.26072e-46	0.945	5	P:biological_process; F:oxidoreductase activity	EC:1.11.1.7; EC:1.11.1.15	IPR012336 (G3DSA:3.40.30.GENE3D); IPR013740 (PFAM); PTHR10430 (PANTHER); IPR012336 (SUPERFAMILY)
comp80473_c0_seq3_1	peroxiredoxin-2e- chloroplastic	80	20	2.26072e-46	0.945	5	P:biological_process; F:oxidoreductase activity	EC:1.11.1.7; EC:1.11.1.15	IPR012336 (G3DSA:3.40.30.GENE3D); IPR013740 (PFAM); PTHR10430 (PANTHER); IPR012336 (SUPERFAMILY)
comp80566_c0_seq1_3	chlorophyll a-b binding protein chloroplastic-like	245	20	9.23547e-151	0.9235	13	C:cellular_component; C:protein complex; C:thylakoid; P:biological_process; F:molecular_function; F:ion binding; P:cellular protein modification process; C:plastid; P:generation of precursor metabolites and energy; P:photosynthesis	-	IPR023329 (G3DSA:1.10.3460.GENE3D); IPR022796 (PFAM); IPR001344 (PANTHER); PTHR21649:SF7 (PANTHER); SIGNAL_PEPTIDE_C_REGION (PHOBIUS); SIGNAL_PEPTIDE (PHOBIUS); NON_CYTOPLASMIC_DOMAIN (PHOBIUS); SIGNAL_PEPTIDE_N_REGION (PHOBIUS); SIGNAL_PEPTIDE_H_REGION (PHOBIUS); SignalP-noTM (SIGNALP_GRAM_NEGATIVE); SignalP-TM (SIGNALP_GRAM_POSITIVE); IPR023329 (SUPERFAMILY)
comp81462_c0_seq1_2	protein notum homolog	87	20	4.42016e-32	0.724	0	-		IPR004963 (PFAM); IPR004963 (PANTHER); PTHR21562:SF8 (PANTHER)
comp81462_c0_seq2_2	protein notum homolog isoform x2	267	20	2.63529e-108	0.834	0	-		IPR004963 (PFAM); IPR004963 (PANTHER); PTHR21562:SF8 (PANTHER); SIGNAL_PEPTIDE_C_REGION (PHOBIUS); SIGNAL_PEPTIDE (PHOBIUS); NON_CYTOPLASMIC_DOMAIN (PHOBIUS); SIGNAL_PEPTIDE_N_REGION (PHOBIUS); SIGNAL_PEPTIDE_H_REGION (PHOBIUS); SignalP-noTM (SIGNALP_EUK)
comp81462_c0_seq2_3	pectinacetylesterase family protein	196	20	6.8915e-66	0.7555	0	-		IPR004963 (PFAM); PTHR21562:SF8 (PANTHER); IPR004963 (PANTHER); SignalP-TM (SIGNALP_GRAM_POSITIVE)
comp81473_c0_seq6_1	chlorophyll a-b binding protein cp24 chloroplastic-like	251	20	4.65393e-132	0.9235	9	C:plastid; P:generation of precursor metabolites and energy; P:photosynthesis; C:protein complex; C:thylakoid; P:cellular protein modification process; F:molecular_function; P:biological_process; C:cellular_component	-	IPR022796 (PFAM); IPR023329 (G3DSA:1.10.3460.GENE3D); IPR001344 (PANTHER); PTHR21649:SF2 (PANTHER); CYTOPLASMIC_DOMAIN (PHOBIUS); TRANSMEMBRANE (PHOBIUS); CYTOPLASMIC_DOMAIN (PHOBIUS); NON_CYTOPLASMIC_DOMAIN (PHOBIUS); TRANSMEMBRANE (PHOBIUS); SignalP-TM (SIGNALP_GRAM_POSITIVE); IPR023329 (SUPERFAMILY)
comp81929_c0_seq1_1	monodehydroascorbate reductase	434	20	0	0.8945	18	C:cytosol; P:biological_process; P:response to stress; P:homeostatic process; F:oxidoreductase activity; F:ion binding; C:plastid; P:symbiosis, encompassing mutualism through parasitism; C:peroxisome; C:plasma membrane; C:extracellular region	EC:1.6.5.4	IPR013027 (PRINTS); PR00411 (PRINTS); G3DSA:3.50.50.60 (GENE3D); IPR023753 (PFAM); IPR004099 (G3DSA:3.30.390.GENE3D); G3DSA:3.50.50.60 (GENE3D); IPR001327 (PFAM); PTHR22912 (PANTHER); PTHR22912:SF144 (PANTHER); SSF51905 (SUPERFAMILY); IPR016156 (SUPERFAMILY); SSF51905 (SUPERFAMILY)
comp82064_c0_seq2_2	protein notum homolog	87	20	4.42016e-32	0.724	0	-		IPR004963 (PFAM); IPR004963 (PANTHER); PTHR21562:SF8 (PANTHER)
comp82435_c0_seq5_1	rs-containing zinc finger protein 21 isoform 1	179	20	2.27327e-50	0.869	4	F:molecular_function; F:ion binding; C:intracellular	-	IPR001878 (SMART); IPR000504 (SMART); IPR001878 (PFAM); IPR012677 (G3DSA:3.30.70.GENE3D); IPR000504 (PFAM); IPR001878 (G3DSA:4.10.60.GENE3D); PTHR10548 (PANTHER); IPR000504 (PROSITE_PROFILES); IPR001878 (PROSITE_PROFILES); SSF54928 (SUPERFAMILY); IPR001878 (SUPERFAMILY)
comp82606_c0_seq1_1	beta-glucosidase 44-like	513	20	0	0.9065	9	F:hydrolase activity, acting on glycosyl bonds; P:carbohydrate metabolic process; C:ribosome; C:cytosol; C:cell wall	EC:3.2.1.25; EC:3.2.1.117	IPR001360 (PRINTS); IPR013781 (G3DSA:3.20.20.GENE3D); IPR001360 (PFAM); IPR001360 (PANTHER); PTHR10353:SF28 (PANTHER); SIGNAL_PEPTIDE_N_REGION (PHOBIUS); SIGNAL_PEPTIDE_H_REGION (PHOBIUS); NON_CYTOPLASMIC_DOMAIN (PHOBIUS); SIGNAL_PEPTIDE (PHOBIUS); SIGNAL_PEPTIDE_C_REGION (PHOBIUS); SignalP-noTM (SIGNALP_EUK); IPR017853 (SUPERFAMILY)
comp82899_c0_seq1_2	chitinase	339	20	4.11694e-132	0.7105	8	F:hydrolase activity, acting on glycosyl bonds; P:carbohydrate metabolic process; P:catabolic process; C:cytoplasmic membrane-bounded vesicle; P:response to stress; F:molecular_function; P:cell wall organization or biogenesis	-	IPR001002 (PRINTS); IPR016283 (PIRSF); IPR001002 (SMART); IPR000726 (PFAM); IPR001002 (G3DSA:3.30.60.GENE3D); IPR001002 (PFAM); G3DSA:1.10.530.10 (GENE3D); PTHR22595 (PANTHER); PTHR22595:SF34 (PANTHER); IPR018371 (PROSITE_PATTERNS); IPR000726 (PROSITE_PATTERNS); SIGNAL_PEPTIDE_H_REGION (PHOBIUS); NON_CYTOPLASMIC_DOMAIN (PHOBIUS); SIGNAL_PEPTIDE_C_REGION (PHOBIUS); SIGNAL_PEPTIDE_N_REGION (PHOBIUS…
comp83109_c0_seq4_2	rhicadhesin receptor-like	219	20	9.04954e-114	0.8885	12	F:molecular_function; C:cell wall; F:ion binding; P:response to stress; C:cellular_component; P:anatomical structure development; F:oxidoreductase activity; P:transport; C:extracellular region; C:nucleus; P:biological_process	EC:1.15.1.1	IPR001929 (PRINTS); IPR006045 (SMART); IPR014710 (G3DSA:2.60.120.GENE3D); IPR006045 (PFAM); PTHR31238 (PANTHER); PTHR31238:SF4 (PANTHER); IPR019780 (PROSITE_PATTERNS); SIGNAL_PEPTIDE_H_REGION (PHOBIUS); SIGNAL_PEPTIDE_N_REGION (PHOBIUS); SIGNAL_PEPTIDE (PHOBIUS); SIGNAL_PEPTIDE_C_REGION (PHOBIUS); NON_CYTOPLASMIC_DOMAIN (PHOBIUS); PS51257 (PROSITE_PROFILES); SignalP-TM (SIGNALP_GRAM_POSITIVE); Si…
comp83190_c0_seq1_1	heat shock protein 82	695	20	0	0.9605	13	C:cytosol; C:cell wall; P:protein folding; C:nucleolus; P:response to stress; C:vacuole; F:ion binding; P:biological_process; C:plastid; F:unfolded protein binding; C:Golgi apparatus; C:plasma membrane; C:extracellular region	-	Coil (COILS); Coil (COILS); IPR020575 (PRINTS); IPR001404 (PIRSF); IPR003594 (SMART); IPR001404 (PFAM); PF13589 (PFAM); IPR003594 (G3DSA:3.30.565.GENE3D); PTHR11528:SF43 (PANTHER); IPR001404 (PANTHER); IPR019805 (PROSITE_PATTERNS); IPR001404 (HAMAP); IPR003594 (SUPERFAMILY); IPR020568 (SUPERFAMILY); SSF110942 (SUPERFAMILY)
comp83190_c0_seq5_1	heat shock protein 82	695	20	0	0.96	13	C:cytosol; C:cell wall; P:protein folding; C:nucleolus; P:response to stress; C:vacuole; F:ion binding; P:biological_process; C:plastid; F:unfolded protein binding; C:Golgi apparatus; C:plasma membrane; C:extracellular region	-	Coil (COILS); Coil (COILS); IPR020575 (PRINTS); IPR003594 (SMART); IPR001404 (PIRSF); IPR001404 (PFAM); IPR003594 (G3DSA:3.30.565.GENE3D); PF13589 (PFAM); IPR001404 (PANTHER); PTHR11528:SF43 (PANTHER); IPR019805 (PROSITE_PATTERNS); IPR001404 (HAMAP); IPR003594 (SUPERFAMILY); IPR020568 (SUPERFAMILY); SSF110942 (SUPERFAMILY)
comp83444_c0_seq2_3	atpase subunit 1	510	20	0	0.967	13	C:vacuole; F:ATPase activity; F:transmembrane transporter activity; C:plastid; F:ion binding; P:transmembrane transport; C:mitochondrion; C:nucleolus; C:protein complex; C:intracellular; P:biosynthetic process; P:cellular nitrogen compound metabolic process; P:small molecule metabolic process; F:RNA binding	-	IPR000194 (PFAM); IPR005294 (TIGRFAM); IPR000793 (PFAM); G3DSA:1.20.150.20 (GENE3D); IPR027417 (G3DSA:3.40.50.GENE3D); IPR023366 (G3DSA:2.40.30.GENE3D); IPR004100 (PFAM); PTHR15184:SF39 (PANTHER); PTHR15184 (PANTHER); IPR020003 (PROSITE_PATTERNS); IPR005294 (HAMAP); IPR027417 (SUPERFAMILY); IPR004100 (SUPERFAMILY); IPR000793 (SUPERFAMILY)
comp83444_c0_seq3_2	atpase subunit 1	510	20	0	0.967	13	C:vacuole; F:ATPase activity; F:transmembrane transporter activity; C:plastid; F:ion binding; P:transmembrane transport; C:mitochondrion; C:nucleolus; C:protein complex; C:intracellular; P:biosynthetic process; P:cellular nitrogen compound metabolic process; P:small molecule metabolic process; F:RNA binding	-	IPR000194 (PFAM); IPR005294 (TIGRFAM); IPR000793 (PFAM); G3DSA:1.20.150.20 (GENE3D); IPR027417 (G3DSA:3.40.50.GENE3D); IPR023366 (G3DSA:2.40.30.GENE3D); IPR004100 (PFAM); PTHR15184:SF39 (PANTHER); PTHR15184 (PANTHER); IPR020003 (PROSITE_PATTERNS); IPR005294 (HAMAP); IPR027417 (SUPERFAMILY); IPR004100 (SUPERFAMILY); IPR000793 (SUPERFAMILY)
comp83561_c0_seq25_2	cyanogenic beta-glucosidase precursor family protein	73	20	3.23808e-18	0.82	8	F:molecular_function; P:carbohydrate metabolic process; F:hydrolase activity, acting on glycosyl bonds; C:cytoplasmic membrane-bounded vesicle; P:biosynthetic process; P:secondary metabolic process; P:response to stress	EC:3.2.1.126	IPR013781 (G3DSA:3.20.20.GENE3D); IPR001360 (PFAM); PTHR10353:SF29 (PANTHER); IPR001360 (PANTHER); IPR017853 (SUPERFAMILY)
comp83674_c0_seq2_2	heat shock cognate 70 kda expressed	337	20	0	0.9695	20	P:biological_process; C:cell wall; C:mitochondrion; C:cellular_component; C:plastid; F:enzyme binding; P:response to stress; C:vacuole; F:ion binding; P:cellular protein modification process; C:ribosome; C:cytosol; C:Golgi apparatus; C:plasma membrane; C:extracellular region	-	Coil (COILS); IPR013126 (PRINTS); IPR029047 (G3DSA:2.60.34.GENE3D); IPR029048 (G3DSA:1.20.1270.GENE3D); IPR013126 (PFAM); G3DSA:3.30.420.40 (GENE3D); PTHR19375:SF164 (PANTHER); PTHR19375 (PANTHER); IPR018181 (PROSITE_PATTERNS); SSF53067 (SUPERFAMILY); IPR029048 (SUPERFAMILY); IPR029047 (SUPERFAMILY)
comp83770_c0_seq2_1	pyruvate dehydrogenase e1 component subunit beta- mitochondrial-like	122	20	6.09831e-63	0.976	17	F:oxidoreductase activity; C:nucleolus; P:cellular nitrogen compound metabolic process; P:carbohydrate metabolic process; P:catabolic process; P:small molecule metabolic process; P:cofactor metabolic process; P:response to stress; C:vacuole; C:mitochondrion; F:molecular_function; P:generation of precursor metabolites and energy; C:extracellular region; P:sulfur compound metabolic process; P:biosy…	EC:1.1.1.44; EC:1.2.4.1	IPR005476 (PFAM); IPR009014 (G3DSA:3.40.50.GENE3D); PTHR11624 (PANTHER); IPR027110 (PTHR11624:PANTHER); IPR009014 (SUPERFAMILY)
comp83813_c1_seq4_1	guanine nucleotide-binding protein subunit beta-like protein	201	20	3.05966e-128	0.9275	12	P:biological_process; P:anatomical structure development; P:translation; C:nucleolus; P:ribosome biogenesis; P:signal transduction; C:plastid; C:ribosome; C:cytosol; F:molecular_function	-	IPR020472 (PRINTS); IPR001680 (SMART); IPR001680 (PFAM); IPR015943 (G3DSA:2.130.10.GENE3D); PTHR19868:SF0 (PANTHER); PTHR19868 (PANTHER); IPR019775 (PROSITE_PATTERNS); IPR019775 (PROSITE_PATTERNS); IPR019775 (PROSITE_PATTERNS); IPR001680 (PROSITE_PROFILES); IPR001680 (PROSITE_PROFILES); IPR001680 (PROSITE_PROFILES); IPR001680 (PROSITE_PROFILES); IPR017986 (PROSITE_PROFILES); IPR017986 (SUPERFAMIL…
comp83851_c0_seq7_2	beta-glucosidase 11-like	82	20	1.53509e-15	0.856	6	P:biological_process; P:carbohydrate metabolic process; C:peroxisome; C:vacuole; F:hydrolase activity, acting on glycosyl bonds	EC:3.2.1.21	IPR001360 (PFAM); IPR013781 (G3DSA:3.20.20.GENE3D); IPR001360 (PANTHER); PTHR10353:SF29 (PANTHER); IPR017853 (SUPERFAMILY)
comp84154_c0_seq1_2	catalase 2	492	20	0	0.909	25	C:cell wall; P:response to stress; P:catabolic process; P:biological_process; C:peroxisome; C:mitochondrion; F:ion binding; C:cellular_component; F:oxidoreductase activity; C:plastid; F:molecular_function; C:vacuole; C:ribosome; C:cytosol; C:plasma membrane; C:extracellular region	EC:1.11.1.6	IPR018028 (PRINTS); IPR024711 (PIRSF); IPR011614 (SMART); IPR011614 (G3DSA:2.40.180.GENE3D); IPR011614 (PFAM); IPR010582 (PFAM); PTHR11465:SF3 (PANTHER); IPR018028 (PANTHER); IPR002226 (PROSITE_PATTERNS); IPR024708 (PROSITE_PATTERNS); IPR018028 (PROSITE_PROFILES); IPR020835 (SUPERFAMILY)
comp84265_c0_seq10_2	actin	377	20	0	0.984	22	P:cell morphogenesis; P:developmental maturation; P:cell differentiation; P:growth; C:cytosol; F:ion binding; C:cell wall; P:biological_process; C:cytoskeleton; C:mitochondrion; C:nucleolus; P:response to stress; C:cellular_component; C:plastid; P:cell division; C:vacuole; C:plasma membrane	-	IPR004000 (PRINTS); IPR004000 (SMART); IPR004000 (PFAM); G3DSA:3.90.640.10 (GENE3D); G3DSA:3.30.420.40 (GENE3D); G3DSA:3.30.420.40 (GENE3D); PTHR11937:SF188 (PANTHER); IPR004000 (PANTHER); IPR004001 (PROSITE_PATTERNS); IPR020902 (PROSITE_PATTERNS); IPR004001 (PROSITE_PATTERNS); SSF53067 (SUPERFAMILY); SSF53067 (SUPERFAMILY)
comp84265_c0_seq4_3	actin	377	20	0	0.9925	12	C:cytosol; C:cell wall; P:developmental maturation; P:cell differentiation; P:anatomical structure development; P:growth; C:cytoskeleton; C:mitochondrion; C:cellular_component; C:plastid; F:ion binding; C:nucleus; C:plasma membrane; C:extracellular region	-	IPR004000 (PRINTS); IPR004000 (SMART); G3DSA:3.30.420.40 (GENE3D); G3DSA:3.30.420.40 (GENE3D); G3DSA:3.90.640.10 (GENE3D); IPR004000 (PFAM); IPR004000 (PANTHER); PTHR11937:SF188 (PANTHER); IPR004001 (PROSITE_PATTERNS); IPR004001 (PROSITE_PATTERNS); IPR020902 (PROSITE_PATTERNS); SSF53067 (SUPERFAMILY); SSF53067 (SUPERFAMILY)
comp84265_c0_seq5_2	actin	377	20	0	0.9925	12	C:cytosol; C:cell wall; P:developmental maturation; P:cell differentiation; P:anatomical structure development; P:growth; C:cytoskeleton; C:mitochondrion; C:cellular_component; C:plastid; F:ion binding; C:nucleus; C:plasma membrane; C:extracellular region	-	IPR004000 (PRINTS); IPR004000 (SMART); G3DSA:3.30.420.40 (GENE3D); G3DSA:3.30.420.40 (GENE3D); G3DSA:3.90.640.10 (GENE3D); IPR004000 (PFAM); IPR004000 (PANTHER); PTHR11937:SF188 (PANTHER); IPR004001 (PROSITE_PATTERNS); IPR004001 (PROSITE_PATTERNS); IPR020902 (PROSITE_PATTERNS); SSF53067 (SUPERFAMILY); SSF53067 (SUPERFAMILY)
comp84265_c0_seq6_2	actin	377	20	0	0.9835	22	P:cell morphogenesis; P:developmental maturation; P:cell differentiation; P:growth; C:cytosol; F:ion binding; C:cell wall; P:biological_process; C:cytoskeleton; C:mitochondrion; C:nucleolus; P:response to stress; C:cellular_component; C:plastid; P:cell division; C:vacuole; C:plasma membrane	-	IPR004000 (PRINTS); IPR004000 (SMART); IPR004000 (PFAM); G3DSA:3.90.640.10 (GENE3D); G3DSA:3.30.420.40 (GENE3D); G3DSA:3.30.420.40 (GENE3D); PTHR11937:SF188 (PANTHER); IPR004000 (PANTHER); IPR004001 (PROSITE_PATTERNS); IPR020902 (PROSITE_PATTERNS); IPR004001 (PROSITE_PATTERNS); SSF53067 (SUPERFAMILY); SSF53067 (SUPERFAMILY)
comp84510_c0_seq1_4	serine carboxypeptidase-like isoform 1	476	20	0	0.698	2	F:peptidase activity; P:biological_process	EC:3.4.16	IPR001563 (PRINTS); IPR001563 (PFAM); IPR029058 (G3DSA:3.40.50.GENE3D); IPR001563 (PANTHER); PTHR11802:SF29 (PANTHER); IPR018202 (PROSITE_PATTERNS); SIGNAL_PEPTIDE_N_REGION (PHOBIUS); NON_CYTOPLASMIC_DOMAIN (PHOBIUS); SIGNAL_PEPTIDE_C_REGION (PHOBIUS); SIGNAL_PEPTIDE (PHOBIUS); SIGNAL_PEPTIDE_H_REGION (PHOBIUS); SignalP-TM (SIGNALP_GRAM_POSITIVE); SignalP-noTM (SIGNALP_EUK); IPR029058 (SUPERFAMIL…
comp85060_c0_seq2_2	rhicadhesin receptor-like	219	20	5.97802e-114	0.889	13	F:molecular_function; C:cell wall; F:ion binding; P:response to stress; C:cellular_component; C:cytoplasmic membrane-bounded vesicle; P:anatomical structure development; F:oxidoreductase activity; P:transport; C:nucleus; C:extracellular region; P:biological_process	EC:1.15.1.1	IPR001929 (PRINTS); IPR006045 (SMART); IPR006045 (PFAM); IPR014710 (G3DSA:2.60.120.GENE3D); PTHR31238 (PANTHER); PTHR31238:SF4 (PANTHER); IPR019780 (PROSITE_PATTERNS); SIGNAL_PEPTIDE_H_REGION (PHOBIUS); SIGNAL_PEPTIDE_N_REGION (PHOBIUS); SIGNAL_PEPTIDE (PHOBIUS); SIGNAL_PEPTIDE_C_REGION (PHOBIUS); NON_CYTOPLASMIC_DOMAIN (PHOBIUS); PS51257 (PROSITE_PROFILES); SignalP-noTM (SIGNALP_GRAM_NEGATIVE); …
comp85172_c0_seq2_1	ubiquitin family protein	330	20	4.5406e-124	0.8425	8	F:molecular_function; P:response to stress; F:small conjugating protein binding; P:catabolic process; F:DNA binding; P:DNA metabolic process; C:nucleus; C:cytosol	-	IPR004806 (PRINTS); IPR015940 (SMART); IPR006636 (SMART); G3DSA:1.10.8.10 (GENE3D); IPR015360 (PFAM); IPR015360 (G3DSA:1.10.10.GENE3D); G3DSA:1.10.8.10 (GENE3D); IPR000449 (PFAM); IPR004806 (TIGRFAM); PTHR10621:SF5 (PANTHER); PTHR10621 (PANTHER); IPR015940 (PROSITE_PROFILES); IPR015940 (PROSITE_PROFILES); SignalP-TM (SIGNALP_GRAM_POSITIVE); IPR009060 (SUPERFAMILY); IPR009060 (SUPERFAMILY); IPR015…
comp85181_c0_seq1_2	60s ribosomal protein l12	166	20	6.12379e-108	0.9815	11	C:nucleolus; C:vacuole; P:response to stress; F:structural constituent of ribosome; C:cellular_component; C:ribosome; C:cytosol; C:plastid; F:ion binding; P:translation	-	IPR000911 (SMART); IPR020784 (PFAM); IPR020783 (G3DSA:1.10.10.GENE3D); IPR020783 (PFAM); IPR020784 (G3DSA:3.30.1550.GENE3D); IPR000911 (PANTHER); IPR020785 (PROSITE_PATTERNS); IPR000911 (HAMAP); IPR020783 (SUPERFAMILY); IPR020784 (SUPERFAMILY)
comp85208_c0_seq2_3	cysteine proteinase	352	20	0	0.8905	12	C:vacuole; C:cellular_component; P:response to stress; F:oxidoreductase activity; C:plastid; P:biological_process; C:cytosol; C:extracellular region; C:endoplasmic reticulum; F:peptidase activity	EC:1.3.1.74; EC:3.4	IPR000668 (PRINTS); IPR000668 (SMART); IPR000118 (SMART); IPR000118 (PFAM); IPR000668 (PFAM); G3DSA:3.90.70.10 (GENE3D); IPR013128 (PANTHER); PTHR12411:SF289 (PANTHER); IPR000169 (PROSITE_PATTERNS); IPR025661 (PROSITE_PATTERNS); IPR025660 (PROSITE_PATTERNS); SSF57277 (SUPERFAMILY); SSF54001 (SUPERFAMILY)
comp85371_c0_seq1_1	nucleoside diphosphate kinase 1	148	20	1.48213e-94	0.9425	20	C:vacuole; C:extracellular region; F:kinase activity; P:biosynthetic process; P:cellular nitrogen compound metabolic process; P:small molecule metabolic process; P:signal transduction; P:response to stress; C:plastid; C:Golgi apparatus; C:peroxisome; C:cytosol; F:ion binding; P:biological_process; C:cellular_component; C:plasma membrane	EC:2.7.4.6	IPR001564 (PRINTS); IPR001564 (SMART); IPR001564 (G3DSA:3.30.70.GENE3D); IPR001564 (PFAM); PTHR11349 (PANTHER); PTHR11349:SF46 (PANTHER); IPR023005 (PROSITE_PATTERNS); IPR001564 (HAMAP); IPR001564 (SUPERFAMILY)
comp85503_c1_seq6_3	lipase lipooxygenase	175	20	1.66965e-08	0.4855	1	F:molecular_function	-	IPR001024 (G3DSA:2.60.60.GENE3D); IPR001024 (PFAM); NON_CYTOPLASMIC_DOMAIN (PHOBIUS); SIGNAL_PEPTIDE (PHOBIUS); SIGNAL_PEPTIDE_N_REGION (PHOBIUS); SIGNAL_PEPTIDE_C_REGION (PHOBIUS); SIGNAL_PEPTIDE_H_REGION (PHOBIUS); IPR001024 (PROSITE_PROFILES); SignalP-noTM (SIGNALP_EUK); SignalP-TM (SIGNALP_GRAM_POSITIVE); IPR008976 (SUPERFAMILY); TMhelix (TMHMM)
comp85503_c1_seq7_1	lipase lipooxygenase	175	20	1.66965e-08	0.4855	1	F:molecular_function	-	IPR001024 (G3DSA:2.60.60.GENE3D); IPR001024 (PFAM); NON_CYTOPLASMIC_DOMAIN (PHOBIUS); SIGNAL_PEPTIDE (PHOBIUS); SIGNAL_PEPTIDE_N_REGION (PHOBIUS); SIGNAL_PEPTIDE_C_REGION (PHOBIUS); SIGNAL_PEPTIDE_H_REGION (PHOBIUS); IPR001024 (PROSITE_PROFILES); SignalP-noTM (SIGNALP_EUK); SignalP-TM (SIGNALP_GRAM_POSITIVE); IPR008976 (SUPERFAMILY); TMhelix (TMHMM)
comp85723_c0_seq1_4	plant f18g18-200 protein	375	20	0	0.844	5	P:biological_process; C:extracellular region; C:cellular_component; C:cell wall; P:anatomical structure development	-	IPR006946 (PFAM); PTHR31265:SF3 (PANTHER); PTHR31265 (PANTHER); NON_CYTOPLASMIC_DOMAIN (PHOBIUS); SIGNAL_PEPTIDE_C_REGION (PHOBIUS); SIGNAL_PEPTIDE (PHOBIUS); SIGNAL_PEPTIDE_N_REGION (PHOBIUS); SIGNAL_PEPTIDE_H_REGION (PHOBIUS); SignalP-noTM (SIGNALP_EUK); SignalP-TM (SIGNALP_GRAM_POSITIVE); SignalP-TM (SIGNALP_GRAM_NEGATIVE); TMhelix (TMHMM)
comp85723_c0_seq2_4	plant f18g18-200 protein	375	20	0	0.844	5	P:biological_process; C:extracellular region; C:cellular_component; C:cell wall; P:anatomical structure development	-	IPR006946 (PFAM); PTHR31265:SF3 (PANTHER); PTHR31265 (PANTHER); NON_CYTOPLASMIC_DOMAIN (PHOBIUS); SIGNAL_PEPTIDE_C_REGION (PHOBIUS); SIGNAL_PEPTIDE (PHOBIUS); SIGNAL_PEPTIDE_N_REGION (PHOBIUS); SIGNAL_PEPTIDE_H_REGION (PHOBIUS); SignalP-noTM (SIGNALP_EUK); SignalP-TM (SIGNALP_GRAM_POSITIVE); SignalP-TM (SIGNALP_GRAM_NEGATIVE); TMhelix (TMHMM)
comp85818_c1_seq2_2	protein aspartic protease in guard cell 1-like	134	20	4.02443e-49	0.74	4	P:biological_process; F:peptidase activity	EC:3.4.23	PF14541 (PFAM); IPR021109 (G3DSA:2.40.70.GENE3D); IPR001461 (PANTHER); PTHR13683:SF274 (PANTHER); IPR021109 (SUPERFAMILY)
comp86010_c1_seq1_1	calnexin homolog	543	20	0	0.8645	11	C:endoplasmic reticulum; P:protein folding; C:cell wall; C:cellular_component; C:plasma membrane; C:vacuole; F:ion binding; F:unfolded protein binding; C:plastid; C:mitochondrion	-	IPR001580 (PRINTS); IPR013320 (G3DSA:2.60.120.GENE3D); IPR001580 (PFAM); IPR009033 (G3DSA:2.10.250.GENE3D); IPR001580 (PANTHER); PTHR11073:SF1 (PANTHER); IPR018124 (PROSITE_PATTERNS); IPR018124 (PROSITE_PATTERNS); IPR018124 (PROSITE_PATTERNS); IPR018124 (PROSITE_PATTERNS); IPR018124 (PROSITE_PATTERNS); CYTOPLASMIC_DOMAIN (PHOBIUS); TRANSMEMBRANE (PHOBIUS); SIGNAL_PEPTIDE (PHOBIUS); SIGNAL_PEPTIDE…
comp86893_c1_seq5_2	stromal 70 kda heat shock-related chloroplastic-like	470	20	0	0.978	15	P:biological_process; C:mitochondrion; P:protein folding; C:plastid; P:response to stress; C:thylakoid; F:ion binding; F:oxidoreductase activity; F:unfolded protein binding; P:protein targeting; C:nucleus; C:extracellular region	EC:1.3.1.74	Coil (COILS); IPR013126 (PRINTS); IPR029047 (G3DSA:2.60.34.GENE3D); G3DSA:3.30.420.40 (GENE3D); IPR013126 (PFAM); G3DSA:3.30.30.30 (GENE3D); G3DSA:3.30.420.40 (GENE3D); G3DSA:3.90.640.10 (GENE3D); PTHR19375:SF147 (PANTHER); PTHR19375 (PANTHER); IPR018181 (PROSITE_PATTERNS); SSF53067 (SUPERFAMILY); IPR029047 (SUPERFAMILY); SSF53067 (SUPERFAMILY)
comp86987_c0_seq17_1	---NA---	67	0	-	-	0	-		no IPS match
comp87404_c1_seq12_4	unknown	137	4	9.21496e-28	0.71	0	-		no IPS match
comp87989_c0_seq1_3	alpha tubulin 1	267	20	0	0.99	16	P:cytoskeleton organization; P:biological_process; C:vacuole; C:cytoskeleton; C:protein complex; P:response to stress; F:ion binding; C:cell wall; P:nucleobase-containing compound catabolic process; P:small molecule metabolic process; C:nucleolus; C:cytosol; P:protein complex assembly; C:cellular_component; F:GTPase activity; C:plasma membrane; F:structural molecule activity	-	IPR000217 (PRINTS); IPR002452 (PRINTS); IPR003008 (SMART); IPR003008 (PFAM); IPR003008 (G3DSA:3.40.50.GENE3D); PTHR11588:SF48 (PANTHER); IPR000217 (PANTHER); IPR017975 (PROSITE_PATTERNS); IPR008280 (SUPERFAMILY); IPR003008 (SUPERFAMILY)
comp87989_c0_seq2_3	alpha tubulin 1	267	20	0	0.99	16	P:cytoskeleton organization; P:biological_process; C:vacuole; C:cytoskeleton; C:protein complex; P:response to stress; F:ion binding; C:cell wall; P:nucleobase-containing compound catabolic process; P:small molecule metabolic process; C:nucleolus; C:cytosol; P:protein complex assembly; C:cellular_component; F:GTPase activity; C:plasma membrane; F:structural molecule activity	-	IPR000217 (PRINTS); IPR002452 (PRINTS); IPR003008 (SMART); IPR003008 (PFAM); IPR003008 (G3DSA:3.40.50.GENE3D); PTHR11588:SF48 (PANTHER); IPR000217 (PANTHER); IPR017975 (PROSITE_PATTERNS); IPR008280 (SUPERFAMILY); IPR003008 (SUPERFAMILY)
comp88243_c0_seq2_1	beta-glucosidase 18-like isoform x3	305	20	6.3631e-139	0.7545	3	F:hydrolase activity, acting on glycosyl bonds; C:cytoplasmic membrane-bounded vesicle; P:carbohydrate metabolic process	-	IPR001360 (PFAM); IPR013781 (G3DSA:3.20.20.GENE3D); IPR001360 (PANTHER); PTHR10353:SF27 (PANTHER); IPR017853 (SUPERFAMILY)
comp88400_c0_seq4_2	ru large subunit-binding protein subunit chloroplastic	603	20	0	0.9275	13	P:protein folding; P:cell death; C:mitochondrion; C:nucleolus; P:response to stress; C:plastid; P:immune system process; F:ion binding; C:ribosome; C:cytosol; C:plasma membrane; C:extracellular region	-	Coil (COILS); Coil (COILS); IPR001844 (PRINTS); IPR027409 (G3DSA:3.50.7.GENE3D); IPR002423 (PFAM); IPR027413 (G3DSA:1.10.560.GENE3D); IPR027413 (G3DSA:1.10.560.GENE3D); IPR001844 (TIGRFAM); IPR002423 (PANTHER); PTHR11353:SF8 (PANTHER); IPR018370 (PROSITE_PATTERNS); IPR001844 (HAMAP); IPR027409 (SUPERFAMILY); IPR002423 (SUPERFAMILY); SSF54849 (SUPERFAMILY)

## Sheet: C
Table S6
C. BLAST2GO annotation of proteins identified only on mock infected set
Seq. Name	Seq. Description	Seq. Length	#Hits	min. eValue	mean Similarity	#GOs	GOs	Enzyme Codes	InterProScan
comp187998_c0_seq1_1	dpp6 n-terminal domain-like protein	77	20	7.29644e-27	0.7935	7	C:cell wall; P:catabolic process; P:small molecule metabolic process; C:cytoplasmic membrane-bounded vesicle; C:vacuole; C:extracellular region; F:molecular_function	-	IPR011659 (PFAM); IPR015943 (G3DSA:2.130.10.GENE3D); PTHR32161 (PANTHER); PTHR32161:SF1 (PANTHER); SSF82171 (SUPERFAMILY)
comp188566_c0_seq1_1	photosystem i p700 chlorophyll a apoprotein a1	139	20	7.44812e-94	0.976	7	F:oxidoreductase activity; F:molecular_function; F:ion binding; P:cellular protein modification process; C:cellular_component; C:protein complex; C:thylakoid; P:photosynthesis; C:plastid; P:biological_process	-	IPR001280 (PRINTS); IPR001280 (G3DSA:1.20.1130.GENE3D); IPR001280 (PFAM); PTHR30128:SF6 (PANTHER); PTHR30128 (PANTHER); TRANSMEMBRANE (PHOBIUS); SIGNAL_PEPTIDE_C_REGION (PHOBIUS); NON_CYTOPLASMIC_DOMAIN (PHOBIUS); SIGNAL_PEPTIDE_N_REGION (PHOBIUS); SIGNAL_PEPTIDE (PHOBIUS); SIGNAL_PEPTIDE_H_REGION (PHOBIUS); CYTOPLASMIC_DOMAIN (PHOBIUS); TRANSMEMBRANE (PHOBIUS); NON_CYTOPLASMIC_DOMAIN (PHOBIUS); …
comp216549_c0_seq1_1	photosystem i p700 apoprotein partial	155	20	2.94725e-94	0.997	7	F:oxidoreductase activity; F:molecular_function; F:ion binding; P:cellular protein modification process; C:cellular_component; C:protein complex; C:thylakoid; P:photosynthesis; C:plastid; P:biological_process	-	IPR001280 (PRINTS); IPR001280 (G3DSA:1.20.1130.GENE3D); IPR001280 (PFAM); PTHR30128:SF5 (PANTHER); PTHR30128 (PANTHER); NON_CYTOPLASMIC_DOMAIN (PHOBIUS); CYTOPLASMIC_DOMAIN (PHOBIUS); CYTOPLASMIC_DOMAIN (PHOBIUS); TRANSMEMBRANE (PHOBIUS); TRANSMEMBRANE (PHOBIUS); IPR001280 (SUPERFAMILY); TMhelix (TMHMM)
comp24277_c0_seq1_1	actin	79	20	1.01579e-50	0.997	3	C:cytoskeleton; C:cytoplasm; F:ion binding	-	IPR004000 (PRINTS); IPR004000 (PFAM); G3DSA:3.30.420.40 (GENE3D); PTHR11937:SF162 (PANTHER); IPR004000 (PANTHER); IPR020902 (PROSITE_PATTERNS); SSF53067 (SUPERFAMILY)
comp24294_c0_seq1_3	pathogenesis-related protein 4	141	20	9.49102e-65	0.831	3	P:response to stress; C:extracellular region; C:cell wall	-	IPR001153 (PRINTS); IPR001153 (PFAM); IPR014733 (G3DSA:2.40.40.GENE3D); PTHR22595 (PANTHER); PTHR22595:SF1 (PANTHER); IPR018226 (PROSITE_PATTERNS); IPR018226 (PROSITE_PATTERNS); SIGNAL_PEPTIDE (PHOBIUS); NON_CYTOPLASMIC_DOMAIN (PHOBIUS); SIGNAL_PEPTIDE_N_REGION (PHOBIUS); SIGNAL_PEPTIDE_C_REGION (PHOBIUS); SIGNAL_PEPTIDE_H_REGION (PHOBIUS); PS51257 (PROSITE_PROFILES); IPR001153 (PROSITE_PROFILES)…
comp252853_c0_seq1_1	---NA---	83	0	-	-	0	-		SIGNAL_PEPTIDE_N_REGION (PHOBIUS); SIGNAL_PEPTIDE_C_REGION (PHOBIUS); SIGNAL_PEPTIDE (PHOBIUS); NON_CYTOPLASMIC_DOMAIN (PHOBIUS); SIGNAL_PEPTIDE_H_REGION (PHOBIUS)
comp262680_c0_seq1_1	serine threonine-protein kinase-like protein at3g51990	69	20	5.69578e-13	0.675	1	F:kinase activity	-	G3DSA:3.30.200.20 (GENE3D); IPR011009 (SUPERFAMILY)
comp36426_c0_seq1_5	glycine cleavage t-protein family isoform 1	406	20	0	0.9045	9	F:methyltransferase activity; C:mitochondrion; F:molecular_function; C:plastid; P:biological_process; P:cellular amino acid metabolic process; P:catabolic process; C:thylakoid; C:ribosome; C:cytosol; C:cellular_component; C:extracellular region	EC:2.1.2.10	IPR028896 (PIRSF); IPR013977 (PFAM); IPR027266 (G3DSA:3.30.1360.GENE3D); IPR006222 (PFAM); IPR013977 (G3DSA:2.40.30.GENE3D); G3DSA:3.30.70.1400 (GENE3D); IPR006223 (TIGRFAM); IPR006223 (PTHR13847:PANTHER); PTHR13847 (PANTHER); IPR029043 (SUPERFAMILY); SSF103025 (SUPERFAMILY)
comp378817_c0_seq1_1	---NA---	78	0	-	-	0	-		no IPS match
comp39880_c0_seq1_1	---NA---	85	0	-	-	0	-		SIGNAL_PEPTIDE_C_REGION (PHOBIUS); SIGNAL_PEPTIDE_N_REGION (PHOBIUS); NON_CYTOPLASMIC_DOMAIN (PHOBIUS); SIGNAL_PEPTIDE (PHOBIUS); SIGNAL_PEPTIDE_H_REGION (PHOBIUS); TMhelix (TMHMM)
comp40393_c0_seq1_1	non-specific lipid-transfer protein at2g13820-like	213	20	6.30467e-26	0.72	0	-		IPR016140 (SMART); G3DSA:1.10.110.10 (GENE3D); IPR016140 (PFAM); SIGNAL_PEPTIDE_H_REGION (PHOBIUS); SIGNAL_PEPTIDE_N_REGION (PHOBIUS); SIGNAL_PEPTIDE_C_REGION (PHOBIUS); NON_CYTOPLASMIC_DOMAIN (PHOBIUS); SIGNAL_PEPTIDE (PHOBIUS); SignalP-noTM (SIGNALP_EUK); IPR016140 (SUPERFAMILY); TMhelix (TMHMM)
comp40393_c0_seq1_2	---NA---	75	0			0	-		no IPS match
comp40662_c0_seq1_1	uncharacterized gpi-anchored protein at1g27950-like	173	20	1.87893e-32	0.575	3	F:lipid binding; P:lipid transport; C:anchored to plasma membrane		IPR016140 (SMART); IPR016140 (PFAM); G3DSA:1.10.110.10 (GENE3D); NON_CYTOPLASMIC_DOMAIN (PHOBIUS); SIGNAL_PEPTIDE_N_REGION (PHOBIUS); SIGNAL_PEPTIDE_C_REGION (PHOBIUS); SIGNAL_PEPTIDE_H_REGION (PHOBIUS); SIGNAL_PEPTIDE (PHOBIUS); SignalP-noTM (SIGNALP_EUK); IPR016140 (SUPERFAMILY); TMhelix (TMHMM)
comp40963_c0_seq1_2	---NA---	116	0	-	-	0	-		no IPS match
comp41223_c0_seq1_2	glycine cleavage t-protein family isoform 1	406	20	0	0.9045	9	F:methyltransferase activity; C:mitochondrion; F:molecular_function; C:plastid; P:biological_process; P:cellular amino acid metabolic process; P:catabolic process; C:thylakoid; C:ribosome; C:cytosol; C:cellular_component; C:extracellular region	EC:2.1.2.10	IPR028896 (PIRSF); IPR013977 (PFAM); IPR027266 (G3DSA:3.30.1360.GENE3D); IPR006222 (PFAM); IPR013977 (G3DSA:2.40.30.GENE3D); G3DSA:3.30.70.1400 (GENE3D); IPR006223 (TIGRFAM); IPR006223 (PTHR13847:PANTHER); PTHR13847 (PANTHER); IPR029043 (SUPERFAMILY); SSF103025 (SUPERFAMILY)
comp41660_c0_seq1_1	photosystem i p700 chlorophyll a apoprotein a2	222	20	7.20377e-158	0.9995	8	F:oxidoreductase activity; F:molecular_function; F:ion binding; P:cellular protein modification process; C:cellular_component; C:protein complex; C:thylakoid; P:photosynthesis; C:plastid; P:generation of precursor metabolites and energy	-	IPR001280 (PRINTS); IPR001280 (G3DSA:1.20.1130.GENE3D); IPR001280 (PFAM); PTHR30128 (PANTHER); PTHR30128:SF5 (PANTHER); IPR020586 (PROSITE_PATTERNS); TRANSMEMBRANE (PHOBIUS); NON_CYTOPLASMIC_DOMAIN (PHOBIUS); CYTOPLASMIC_DOMAIN (PHOBIUS); IPR001280 (SUPERFAMILY); TMhelix (TMHMM); TMhelix (TMHMM); TMhelix (TMHMM)
comp447543_c0_seq1_2	fructose-bisphosphate cytoplasmic isozyme 1-like	102	20	3.15331e-52	0.9475	6	P:carbohydrate metabolic process; P:generation of precursor metabolites and energy; P:catabolic process; P:response to stress; F:lyase activity; C:plastid	EC:4.1.2.13	IPR013785 (G3DSA:3.20.20.GENE3D); IPR000741 (PFAM); PTHR11627:SF7 (PANTHER); IPR000741 (PANTHER); SSF51569 (SUPERFAMILY)
comp48213_c0_seq1_1	photosystem i p700 apoprotein a1	191	20	1.67111e-132	0.982	8	F:oxidoreductase activity; F:molecular_function; F:ion binding; P:cellular protein modification process; C:cellular_component; C:protein complex; C:thylakoid; P:photosynthesis; C:plastid; C:mitochondrion; P:biological_process	-	IPR001280 (PRINTS); IPR001280 (G3DSA:1.20.1130.GENE3D); IPR001280 (PFAM); PTHR30128:SF6 (PANTHER); PTHR30128 (PANTHER); TRANSMEMBRANE (PHOBIUS); CYTOPLASMIC_DOMAIN (PHOBIUS); CYTOPLASMIC_DOMAIN (PHOBIUS); NON_CYTOPLASMIC_DOMAIN (PHOBIUS); TRANSMEMBRANE (PHOBIUS); IPR001280 (SUPERFAMILY); TMhelix (TMHMM)
comp50119_c0_seq1_1	ectonucleotide pyrophosphatase phosphodiesterase family member 3-like	71	20	1.74844e-34	0.9075	3	P:biological_process; F:molecular_function; C:vacuole	-	IPR024873 (PANTHER); IPR017850 (SUPERFAMILY)
comp50847_c0_seq1_6	serine hydroxymethyltransferase family protein	521	20	0	0.9175	15	F:RNA binding; P:cellular amino acid metabolic process; C:mitochondrion; P:biological_process; P:response to stress; P:cofactor metabolic process; F:molecular_function; C:plastid; C:thylakoid; P:biosynthetic process; F:ion binding; F:methyltransferase activity; C:ribosome; C:cytosol; C:nucleus; C:plasma membrane; C:extracellular region	EC:2.1.2.1	IPR001085 (PIRSF); IPR015422 (G3DSA:3.90.1150.GENE3D); IPR001085 (PFAM); IPR015421 (G3DSA:3.40.640.GENE3D); IPR001085 (PANTHER); PTHR11680:SF1 (PANTHER); IPR019798 (PROSITE_PATTERNS); IPR001085 (HAMAP); IPR015424 (SUPERFAMILY)
comp53117_c1_seq1_1	photosystem i p700 apoprotein a2	188	20	1.09582e-133	0.9965	7	F:oxidoreductase activity; F:molecular_function; F:ion binding; P:cellular protein modification process; C:cellular_component; C:protein complex; C:thylakoid; P:photosynthesis; C:plastid; P:biological_process	-	IPR001280 (PRINTS); IPR001280 (PFAM); IPR001280 (G3DSA:1.20.1130.GENE3D); PTHR30128:SF6 (PANTHER); PTHR30128 (PANTHER); IPR020586 (PROSITE_PATTERNS); NON_CYTOPLASMIC_DOMAIN (PHOBIUS); TRANSMEMBRANE (PHOBIUS); TRANSMEMBRANE (PHOBIUS); CYTOPLASMIC_DOMAIN (PHOBIUS); CYTOPLASMIC_DOMAIN (PHOBIUS); TRANSMEMBRANE (PHOBIUS); NON_CYTOPLASMIC_DOMAIN (PHOBIUS); IPR001280 (SUPERFAMILY); TMhelix (TMHMM); TMhe…
comp53183_c0_seq1_3	non-specific lipid-transfer protein at2g13820-like	213	20	5.44741e-26	0.72	0	-		IPR016140 (SMART); G3DSA:1.10.110.10 (GENE3D); IPR016140 (PFAM); SIGNAL_PEPTIDE_H_REGION (PHOBIUS); SIGNAL_PEPTIDE_N_REGION (PHOBIUS); SIGNAL_PEPTIDE_C_REGION (PHOBIUS); NON_CYTOPLASMIC_DOMAIN (PHOBIUS); SIGNAL_PEPTIDE (PHOBIUS); SignalP-noTM (SIGNALP_EUK); IPR016140 (SUPERFAMILY); TMhelix (TMHMM)
comp53866_c0_seq2_1	poly rna polymerase	83	20	1.75549e-43	0.915	2	F:nucleotidyltransferase activity; P:biological_process	-	IPR002934 (PFAM); G3DSA:3.30.460.10 (GENE3D); PTHR23092 (PANTHER); PTHR23092:SF19 (PANTHER); SSF81301 (SUPERFAMILY)
comp53917_c0_seq1_2	heat shock cognate 70 kda protein isoform 1	198	20	1.39639e-133	0.983	13	P:biological_process; C:cell wall; C:nucleolus; P:response to stress; C:cellular_component; C:plastid; C:vacuole; F:enzyme binding; F:ion binding; F:oxidoreductase activity; C:ribosome; C:cytosol; C:Golgi apparatus; C:plasma membrane; C:extracellular region	EC:1.3.1.74	IPR013126 (PRINTS); G3DSA:3.30.30.30 (GENE3D); G3DSA:3.90.640.10 (GENE3D); G3DSA:3.30.420.40 (GENE3D); G3DSA:3.30.420.40 (GENE3D); IPR013126 (PFAM); PTHR19375 (PANTHER); PTHR19375:SF164 (PANTHER); IPR018181 (PROSITE_PATTERNS); SSF53067 (SUPERFAMILY); SSF53067 (SUPERFAMILY)
comp56433_c0_seq1_1	photosystem ii protein d1	227	20	1.98349e-149	0.99	11	C:cellular_component; F:molecular_function; P:cellular nitrogen compound metabolic process; P:biosynthetic process; P:response to stress; P:generation of precursor metabolites and energy; P:photosynthesis; F:oxidoreductase activity; C:plastid; C:thylakoid; C:protein complex; P:protein complex assembly; F:ion binding	-	IPR000484 (PRINTS); IPR000484 (PFAM); IPR000484 (G3DSA:1.20.85.GENE3D); IPR000484 (PROSITE_PATTERNS); TRANSMEMBRANE (PHOBIUS); NON_CYTOPLASMIC_DOMAIN (PHOBIUS); TRANSMEMBRANE (PHOBIUS); TRANSMEMBRANE (PHOBIUS); TRANSMEMBRANE (PHOBIUS); CYTOPLASMIC_DOMAIN (PHOBIUS); CYTOPLASMIC_DOMAIN (PHOBIUS); TRANSMEMBRANE (PHOBIUS); NON_CYTOPLASMIC_DOMAIN (PHOBIUS); NON_CYTOPLASMIC_DOMAIN (PHOBIUS); CYTOPLASMI…
comp57875_c0_seq2_2	o-acetylserine lyase b isoform 1	305	20	4.37555e-164	0.9485	8	P:reproduction; P:anatomical structure development; F:ion binding; F:molecular_function; C:plastid; P:sulfur compound metabolic process; P:biosynthetic process; P:cellular amino acid metabolic process; F:lyase activity	EC:2.5.1.47	G3DSA:3.40.50.1100 (GENE3D); IPR005856 (TIGRFAM); G3DSA:3.40.50.1100 (GENE3D); IPR001926 (PFAM); IPR005859 (TIGRFAM); PTHR10314 (PANTHER); PTHR10314:SF97 (PANTHER); IPR001216 (PROSITE_PATTERNS); IPR001926 (SUPERFAMILY)
comp580348_c0_seq1_1	---NA---	70	0	-	-	0	-		no IPS match
comp58063_c0_seq1_1	heme-binding protein 2	277	20	5.41808e-97	0.79	1	C:vacuole	-	IPR006917 (PFAM); IPR006917 (PANTHER); PTHR11220:SF25 (PANTHER); NON_CYTOPLASMIC_DOMAIN (PHOBIUS); SIGNAL_PEPTIDE_H_REGION (PHOBIUS); SIGNAL_PEPTIDE_C_REGION (PHOBIUS); SIGNAL_PEPTIDE (PHOBIUS); SIGNAL_PEPTIDE_N_REGION (PHOBIUS); IPR011256 (SUPERFAMILY)
comp59869_c0_seq1_1	serine hydroxymethyltransferase family protein	521	20	0	0.9175	15	F:RNA binding; P:cellular amino acid metabolic process; C:mitochondrion; P:biological_process; P:response to stress; P:cofactor metabolic process; F:molecular_function; C:plastid; C:thylakoid; P:biosynthetic process; F:ion binding; F:methyltransferase activity; C:ribosome; C:cytosol; C:nucleus; C:plasma membrane; C:extracellular region	EC:2.1.2.1	IPR001085 (PIRSF); IPR015422 (G3DSA:3.90.1150.GENE3D); IPR001085 (PFAM); IPR015421 (G3DSA:3.40.640.GENE3D); IPR001085 (PANTHER); PTHR11680:SF1 (PANTHER); IPR019798 (PROSITE_PATTERNS); IPR001085 (HAMAP); IPR015424 (SUPERFAMILY)
comp59869_c0_seq2_1	serine hydroxymethyltransferase family protein	521	20	0	0.9175	15	F:RNA binding; P:cellular amino acid metabolic process; C:mitochondrion; P:biological_process; P:response to stress; P:cofactor metabolic process; F:molecular_function; C:plastid; C:thylakoid; P:biosynthetic process; F:ion binding; F:methyltransferase activity; C:ribosome; C:cytosol; C:nucleus; C:plasma membrane; C:extracellular region	EC:2.1.2.1	IPR001085 (PIRSF); IPR015422 (G3DSA:3.90.1150.GENE3D); IPR001085 (PFAM); IPR015421 (G3DSA:3.40.640.GENE3D); IPR001085 (PANTHER); PTHR11680:SF1 (PANTHER); IPR019798 (PROSITE_PATTERNS); IPR001085 (HAMAP); IPR015424 (SUPERFAMILY)
comp61246_c1_seq1_4	nonspecific lipid-transfer	115	20	2.95227e-38	0.6665	2	F:lipid binding; P:transport	-	IPR000528 (PRINTS); G3DSA:1.10.110.10 (GENE3D); IPR016140 (PFAM); IPR000528 (PROSITE_PATTERNS); SIGNAL_PEPTIDE_C_REGION (PHOBIUS); SIGNAL_PEPTIDE_N_REGION (PHOBIUS); SIGNAL_PEPTIDE_H_REGION (PHOBIUS); SIGNAL_PEPTIDE (PHOBIUS); NON_CYTOPLASMIC_DOMAIN (PHOBIUS); SignalP-noTM (SIGNALP_EUK); SignalP-noTM (SIGNALP_GRAM_NEGATIVE); SignalP-TM (SIGNALP_GRAM_POSITIVE); IPR016140 (SUPERFAMILY)
comp61273_c0_seq1_1	glutaredoxin	106	20	9.56516e-52	0.8225	7	C:vacuole; C:Golgi apparatus; C:plasma membrane; F:molecular_function; P:homeostatic process; C:cytosol; F:oxidoreductase activity; C:extracellular region; P:biological_process	-	IPR014025 (PRINTS); IPR012336 (G3DSA:3.40.30.GENE3D); IPR011899 (TIGRFAM); IPR002109 (PFAM); PTHR10168 (PANTHER); PTHR10168:SF60 (PANTHER); IPR011767 (PROSITE_PATTERNS); IPR002109 (PROSITE_PROFILES); IPR012336 (SUPERFAMILY)
comp62393_c0_seq1_2	rnase s-like protein precursor	233	20	3.71393e-24	0.5085	2	F:nuclease activity; F:RNA binding	EC:3.1.27.1	IPR001568 (PFAM); IPR001568 (G3DSA:3.90.730.GENE3D); IPR001568 (PANTHER); NON_CYTOPLASMIC_DOMAIN (PHOBIUS); SIGNAL_PEPTIDE_N_REGION (PHOBIUS); SIGNAL_PEPTIDE_C_REGION (PHOBIUS); SIGNAL_PEPTIDE_H_REGION (PHOBIUS); SIGNAL_PEPTIDE (PHOBIUS); SignalP-noTM (SIGNALP_EUK); SignalP-noTM (SIGNALP_GRAM_NEGATIVE); IPR001568 (SUPERFAMILY)
comp63879_c0_seq1_2	protein p21-like	240	20	5.36817e-141	0.8845	0	-		IPR001938 (PRINTS); IPR001938 (SMART); IPR001938 (PIRSF); IPR001938 (PFAM); IPR001938 (G3DSA:2.60.110.GENE3D); PTHR31048 (PANTHER); IPR017949 (PROSITE_PATTERNS); SIGNAL_PEPTIDE_H_REGION (PHOBIUS); SIGNAL_PEPTIDE_N_REGION (PHOBIUS); SIGNAL_PEPTIDE (PHOBIUS); NON_CYTOPLASMIC_DOMAIN (PHOBIUS); SIGNAL_PEPTIDE_C_REGION (PHOBIUS); IPR001938 (PROSITE_PROFILES); SignalP-noTM (SIGNALP_GRAM_NEGATIVE); Sign…
comp65098_c0_seq1_1	photosystem ii 5 kda chloroplast	101	20	1.46622e-14	0.619	3	P:response to stress; P:biological_process; C:plastid; C:thylakoid	-	IPR006311 (PROSITE_PROFILES)
comp65278_c0_seq1_5	photosystem ii protein d2	354	20	0	0.99	7	P:generation of precursor metabolites and energy; P:photosynthesis; F:oxidoreductase activity; F:molecular_function; F:ion binding; C:protein complex; C:thylakoid; C:cellular_component; C:plastid	-	IPR000484 (PRINTS); IPR000484 (PFAM); IPR005868 (TIGRFAM); IPR000484 (G3DSA:1.20.85.GENE3D); IPR000484 (G3DSA:1.20.85.GENE3D); IPR000484 (PROSITE_PATTERNS); NON_CYTOPLASMIC_DOMAIN (PHOBIUS); CYTOPLASMIC_DOMAIN (PHOBIUS); TRANSMEMBRANE (PHOBIUS); TRANSMEMBRANE (PHOBIUS); TRANSMEMBRANE (PHOBIUS); CYTOPLASMIC_DOMAIN (PHOBIUS); CYTOPLASMIC_DOMAIN (PHOBIUS); TRANSMEMBRANE (PHOBIUS); TRANSMEMBRANE (PHO…
comp65332_c0_seq1_3	rnase s-like protein precursor	233	20	3.7321e-24	0.5085	2	F:RNA binding; F:nuclease activity	EC:3.1.27.1	IPR001568 (PFAM); IPR001568 (G3DSA:3.90.730.GENE3D); IPR001568 (PANTHER); NON_CYTOPLASMIC_DOMAIN (PHOBIUS); SIGNAL_PEPTIDE_N_REGION (PHOBIUS); SIGNAL_PEPTIDE_C_REGION (PHOBIUS); SIGNAL_PEPTIDE_H_REGION (PHOBIUS); SIGNAL_PEPTIDE (PHOBIUS); SignalP-noTM (SIGNALP_EUK); SignalP-noTM (SIGNALP_GRAM_NEGATIVE); IPR001568 (SUPERFAMILY)
comp66458_c0_seq1_1	triosephosphate isomerase	314	20	2.339e-156	0.9395	19	C:plastid; C:extracellular region; F:isomerase activity; P:reproduction; P:transport; P:response to stress; P:cellular amino acid metabolic process; P:catabolic process; C:cytosol; P:biosynthetic process; P:small molecule metabolic process; P:lipid metabolic process; P:biological_process; P:carbohydrate metabolic process; P:generation of precursor metabolites and energy; P:anatomical structure de…	EC:5.3.1.1	IPR013785 (G3DSA:3.20.20.GENE3D); IPR000652 (TIGRFAM); IPR000652 (PFAM); PTHR21139:SF4 (PANTHER); IPR000652 (PANTHER); IPR020861 (PROSITE_PATTERNS); SIGNAL_PEPTIDE_C_REGION (PHOBIUS); SIGNAL_PEPTIDE_N_REGION (PHOBIUS); SIGNAL_PEPTIDE_H_REGION (PHOBIUS); SIGNAL_PEPTIDE (PHOBIUS); NON_CYTOPLASMIC_DOMAIN (PHOBIUS); IPR022896 (HAMAP); IPR000652 (PROSITE_PROFILES); IPR000652 (SUPERFAMILY)
comp66653_c0_seq2_2	thioredoxin chloroplastic-like	71	20	7.21794e-34	0.9235	3	P:homeostatic process; F:oxidoreductase activity; P:small molecule metabolic process; P:biological_process	-	IPR005746 (PIRSF); IPR013766 (PFAM); IPR012336 (G3DSA:3.40.30.GENE3D); IPR005746 (PANTHER); PTHR10438:SF255 (PANTHER); IPR012336 (SUPERFAMILY)
comp66680_c0_seq1_2	thioredoxin chloroplastic-like	71	20	4.46962e-33	0.911	9	P:response to stress; P:small molecule metabolic process; C:cell wall; F:enzyme regulator activity; P:biological_process; P:homeostatic process; C:plastid; C:thylakoid; F:oxidoreductase activity; P:carbohydrate metabolic process	-	IPR005746 (PIRSF); IPR012336 (G3DSA:3.40.30.GENE3D); IPR013766 (PFAM); PTHR10438:SF255 (PANTHER); IPR005746 (PANTHER); IPR012336 (SUPERFAMILY)
comp6678_c0_seq1_1	probable lysine-specific demethylase elf6-like	82	20	6.12802e-23	0.891	6	P:reproduction; P:anatomical structure development; F:molecular_function; F:ion binding; P:biological_process; P:cellular protein modification process; P:chromosome organization; P:cell morphogenesis; P:growth	-	IPR003349 (SMART); IPR003349 (PFAM); PTHR10694 (PANTHER); PTHR10694:SF38 (PANTHER); IPR003349 (PROSITE_PROFILES)
comp66911_c0_seq1_1	ferredoxin--nadp leaf chloroplastic isoform 1	362	20	0	0.9125	8	C:thylakoid; F:RNA binding; P:generation of precursor metabolites and energy; P:photosynthesis; F:molecular_function; P:response to stress; C:plastid; F:oxidoreductase activity; C:extracellular region	EC:1.18.1.2	IPR001709 (PRINTS); PIRSF501178 (PIRSF); IPR015701 (PIRSF); G3DSA:3.40.50.80 (GENE3D); G3DSA:2.40.30.10 (GENE3D); IPR001433 (PFAM); IPR008333 (PFAM); PTHR19384 (PANTHER); PTHR19384:SF67 (PANTHER); CYTOPLASMIC_DOMAIN (PHOBIUS); NON_CYTOPLASMIC_DOMAIN (PHOBIUS); CYTOPLASMIC_DOMAIN (PHOBIUS); TRANSMEMBRANE (PHOBIUS); TRANSMEMBRANE (PHOBIUS); IPR017927 (PROSITE_PROFILES); SignalP-TM (SIGNALP_GRAM_POS…
comp67176_c1_seq1_1	subtilisin-like protease-like	174	20	1.58935e-56	0.7505	4	F:molecular_function; F:peptidase activity; C:cytoplasmic membrane-bounded vesicle; C:cell wall; P:biological_process	EC:3.4.21	IPR010259 (PFAM); IPR000209 (G3DSA:3.40.50.GENE3D); PTHR10795:SF316 (PANTHER); IPR015500 (PANTHER); NON_CYTOPLASMIC_DOMAIN (PHOBIUS); SIGNAL_PEPTIDE (PHOBIUS); SIGNAL_PEPTIDE_H_REGION (PHOBIUS); SIGNAL_PEPTIDE_C_REGION (PHOBIUS); SIGNAL_PEPTIDE_N_REGION (PHOBIUS); SignalP-noTM (SIGNALP_GRAM_NEGATIVE); SignalP-TM (SIGNALP_GRAM_POSITIVE); SignalP-noTM (SIGNALP_EUK); IPR000209 (SUPERFAMILY)
comp67209_c0_seq1_1	heat shock protein 70 kda	151	20	9.86452e-84	0.983	14	C:vacuole; P:biological_process; C:plastid; C:extracellular region; P:response to stress; C:ribosome; C:cytosol; C:cell wall; C:Golgi apparatus; C:nucleolus; F:enzyme binding; P:cellular protein modification process; C:cellular_component; C:plasma membrane; F:ion binding; C:mitochondrion	-	Coil (COILS); IPR013126 (PFAM); IPR029047 (G3DSA:2.60.34.GENE3D); IPR029048 (G3DSA:1.20.1270.GENE3D); PTHR19375:SF164 (PANTHER); PTHR19375 (PANTHER); IPR029047 (SUPERFAMILY); IPR029048 (SUPERFAMILY)
comp67699_c0_seq2_3	ribonuclease uk114-like	198	20	6.99554e-81	0.7935	6	C:plastid; C:vacuole; F:molecular_function; P:biological_process; C:thylakoid; C:mitochondrion	-	IPR006175 (PFAM); IPR013813 (G3DSA:3.30.1330.GENE3D); IPR006056 (TIGRFAM); IPR006175 (PANTHER); IPR019897 (PROSITE_PATTERNS); SIGNAL_PEPTIDE_N_REGION (PHOBIUS); SIGNAL_PEPTIDE_H_REGION (PHOBIUS); SIGNAL_PEPTIDE_C_REGION (PHOBIUS); SIGNAL_PEPTIDE (PHOBIUS); NON_CYTOPLASMIC_DOMAIN (PHOBIUS); IPR013813 (SUPERFAMILY)
comp67751_c0_seq1_3	subtilisin-like protease-like	280	20	2.3826e-124	0.836	8	F:molecular_function; P:cellular nitrogen compound metabolic process; P:catabolic process; P:cofactor metabolic process; C:cell wall; P:biological_process; C:vacuole; F:peptidase activity; C:plasma membrane; C:extracellular region	EC:3.4.21	IPR000209 (PFAM); IPR003137 (PFAM); IPR000209 (G3DSA:3.40.50.GENE3D); G3DSA:3.50.30.30 (GENE3D); PTHR10795:SF331 (PANTHER); IPR015500 (PANTHER); SSF52025 (SUPERFAMILY); IPR000209 (SUPERFAMILY)
comp67884_c0_seq1_2	lipid-associated family protein	176	20	2.04346e-66	0.7895	5	C:vacuole; C:plastid; C:thylakoid; C:plasma membrane; F:molecular_function	-	IPR001024 (G3DSA:2.60.60.GENE3D); IPR001024 (PFAM); PTHR31718:SF0 (PANTHER); PTHR31718 (PANTHER); SIGNAL_PEPTIDE_N_REGION (PHOBIUS); SIGNAL_PEPTIDE_C_REGION (PHOBIUS); NON_CYTOPLASMIC_DOMAIN (PHOBIUS); SIGNAL_PEPTIDE_H_REGION (PHOBIUS); SIGNAL_PEPTIDE (PHOBIUS); IPR001024 (PROSITE_PROFILES); SignalP-noTM (SIGNALP_EUK); SignalP-noTM (SIGNALP_GRAM_NEGATIVE); SignalP-TM (SIGNALP_GRAM_POSITIVE); IPR0…
comp67948_c0_seq1_1	bifunctional monodehydroascorbate reductase and carbonic anhydrase nectarin-3-like	293	20	1.27131e-83	0.6635	3	F:lyase activity; P:small molecule metabolic process; F:ion binding	EC:4.2.1.1	IPR001148 (SMART); IPR001148 (G3DSA:3.10.200.GENE3D); IPR001148 (PFAM); PTHR18952:SF100 (PANTHER); IPR023561 (PANTHER); IPR018338 (PROSITE_PATTERNS); NON_CYTOPLASMIC_DOMAIN (PHOBIUS); SIGNAL_PEPTIDE_N_REGION (PHOBIUS); SIGNAL_PEPTIDE_C_REGION (PHOBIUS); SIGNAL_PEPTIDE_H_REGION (PHOBIUS); SIGNAL_PEPTIDE (PHOBIUS); IPR001148 (PROSITE_PROFILES); IPR001148 (SUPERFAMILY)
comp68003_c0_seq1_1	60s ribosomal protein l13	207	20	8.07368e-107	0.9055	8	C:nucleolus; F:structural constituent of ribosome; C:cellular_component; C:plasma membrane; C:cell wall; C:vacuole; C:ribosome; C:cytosol; P:translation	-	IPR001380 (PFAM); IPR001380 (PANTHER); PTHR11722:SF0 (PANTHER); IPR018256 (PROSITE_PATTERNS)
comp68041_c0_seq1_1	bifunctional monodehydroascorbate reductase and carbonic anhydrase nectarin-3-like	293	20	1.27753e-83	0.6635	3	F:ion binding; F:lyase activity; P:small molecule metabolic process	EC:4.2.1.1	IPR001148 (SMART); IPR001148 (G3DSA:3.10.200.GENE3D); IPR001148 (PFAM); PTHR18952:SF100 (PANTHER); IPR023561 (PANTHER); IPR018338 (PROSITE_PATTERNS); NON_CYTOPLASMIC_DOMAIN (PHOBIUS); SIGNAL_PEPTIDE_N_REGION (PHOBIUS); SIGNAL_PEPTIDE_C_REGION (PHOBIUS); SIGNAL_PEPTIDE_H_REGION (PHOBIUS); SIGNAL_PEPTIDE (PHOBIUS); IPR001148 (PROSITE_PROFILES); IPR001148 (SUPERFAMILY)
comp68275_c0_seq1_3	photosystem ii protein d2	354	20	0	0.99	7	P:generation of precursor metabolites and energy; P:photosynthesis; F:oxidoreductase activity; F:molecular_function; F:ion binding; C:protein complex; C:thylakoid; C:cellular_component; C:plastid	-	IPR000484 (PRINTS); IPR000484 (PFAM); IPR005868 (TIGRFAM); IPR000484 (G3DSA:1.20.85.GENE3D); IPR000484 (G3DSA:1.20.85.GENE3D); IPR000484 (PROSITE_PATTERNS); NON_CYTOPLASMIC_DOMAIN (PHOBIUS); CYTOPLASMIC_DOMAIN (PHOBIUS); TRANSMEMBRANE (PHOBIUS); TRANSMEMBRANE (PHOBIUS); TRANSMEMBRANE (PHOBIUS); CYTOPLASMIC_DOMAIN (PHOBIUS); CYTOPLASMIC_DOMAIN (PHOBIUS); TRANSMEMBRANE (PHOBIUS); TRANSMEMBRANE (PHO…
comp68275_c0_seq1_4	photosystem ii cp43 chlorophyll apoprotein	487	20	0	0.981	7	P:generation of precursor metabolites and energy; P:photosynthesis; C:protein complex; C:intracellular; F:molecular_function; C:thylakoid; P:cellular protein modification process; C:cellular_component; C:plastid	-	G3DSA:1.10.10.670 (GENE3D); IPR000932 (PFAM); IPR005869 (TIGRFAM); CYTOPLASMIC_DOMAIN (PHOBIUS); CYTOPLASMIC_DOMAIN (PHOBIUS); TRANSMEMBRANE (PHOBIUS); TRANSMEMBRANE (PHOBIUS); TRANSMEMBRANE (PHOBIUS); NON_CYTOPLASMIC_DOMAIN (PHOBIUS); NON_CYTOPLASMIC_DOMAIN (PHOBIUS); TRANSMEMBRANE (PHOBIUS); TRANSMEMBRANE (PHOBIUS); CYTOPLASMIC_DOMAIN (PHOBIUS); NON_CYTOPLASMIC_DOMAIN (PHOBIUS); TRANSMEMBRANE (…
comp68329_c0_seq1_1	thioredoxin chloroplastic-like	71	20	4.44785e-33	0.911	9	P:response to stress; P:small molecule metabolic process; C:cell wall; F:enzyme regulator activity; P:biological_process; P:homeostatic process; C:plastid; C:thylakoid; F:oxidoreductase activity; P:carbohydrate metabolic process	-	IPR005746 (PIRSF); IPR012336 (G3DSA:3.40.30.GENE3D); IPR013766 (PFAM); PTHR10438:SF255 (PANTHER); IPR005746 (PANTHER); IPR012336 (SUPERFAMILY)
comp68473_c0_seq1_2	glutathione s-transferase f13-like	149	20	1.64798e-58	0.7115	4	P:catabolic process; P:secondary metabolic process; C:cytoplasm; F:transferase activity, transferring alkyl or aryl (other than methyl) groups; F:molecular_function	EC:2.5.1.18	IPR012336 (G3DSA:3.40.30.GENE3D); IPR010987 (G3DSA:1.20.1050.GENE3D); IPR004045 (PFAM); PTHR11260 (PANTHER); PTHR11260:SF186 (PANTHER); IPR004045 (PROSITE_PROFILES); IPR010987 (PROSITE_PROFILES); IPR012336 (SUPERFAMILY); IPR010987 (SUPERFAMILY)
comp68486_c0_seq2_1	beta tubulin- partial	106	20	5.33564e-71	0.9775	14	C:extracellular region; P:biological_process; F:ion binding; C:cell wall; P:nucleobase-containing compound catabolic process; P:small molecule metabolic process; C:Golgi apparatus; C:cytosol; C:cytoskeleton; C:protein complex; P:protein complex assembly; C:plastid; C:cellular_component; F:GTPase activity; C:plasma membrane; F:structural molecule activity	-	IPR002453 (PRINTS); IPR023123 (G3DSA:1.10.287.GENE3D); IPR018316 (PFAM); IPR018316 (G3DSA:3.30.1330.GENE3D); IPR000217 (PANTHER); PTHR11588:SF72 (PANTHER); IPR008280 (SUPERFAMILY)
comp69607_c0_seq1_3	elongation factor 1-delta-like	230	20	3.36739e-106	0.864	9	C:cytosol; F:translation factor activity, nucleic acid binding; C:protein complex; C:cytoplasm; P:cell wall organization or biogenesis; P:cellular component assembly; P:translation; P:secondary metabolic process; P:biosynthetic process; P:carbohydrate metabolic process; P:biological_process; C:plasma membrane	-	Coil (COILS); IPR014038 (SMART); IPR014038 (PFAM); IPR010987 (G3DSA:1.20.1050.GENE3D); IPR014717 (G3DSA:3.30.70.GENE3D); PTHR11595 (PANTHER); PTHR11595:SF24 (PANTHER); IPR001326 (PROSITE_PATTERNS); IPR001326 (PROSITE_PATTERNS); IPR014038 (SUPERFAMILY); IPR010987 (SUPERFAMILY)
comp69828_c0_seq1_1	cytosolic copper zinc-superoxide dismutase	191	20	4.68928e-71	0.849	4	P:response to stress; P:biological_process; F:ion binding; F:oxidoreductase activity; C:cytoplasm	EC:1.15.1.1	IPR001424 (PRINTS); IPR001424 (PFAM); IPR001424 (G3DSA:2.60.40.GENE3D); PTHR10003 (PANTHER); IPR018152 (PROSITE_PATTERNS); IPR018152 (PROSITE_PATTERNS); SIGNAL_PEPTIDE (PHOBIUS); NON_CYTOPLASMIC_DOMAIN (PHOBIUS); SIGNAL_PEPTIDE_C_REGION (PHOBIUS); SIGNAL_PEPTIDE_N_REGION (PHOBIUS); SIGNAL_PEPTIDE_H_REGION (PHOBIUS); SignalP-noTM (SIGNALP_EUK); IPR001424 (SUPERFAMILY); TMhelix (TMHMM)
comp70086_c0_seq1_1	luminal-binding protein 5	183	20	2.20228e-103	0.9795	4	P:response to stress; F:ion binding; F:oxidoreductase activity; C:endoplasmic reticulum; P:biological_process	EC:1.3.1.74	IPR013126 (PRINTS); G3DSA:3.30.30.30 (GENE3D); IPR013126 (PFAM); G3DSA:3.30.420.40 (GENE3D); PTHR19375 (PANTHER); IPR018181 (PROSITE_PATTERNS); SIGNAL_PEPTIDE_H_REGION (PHOBIUS); SIGNAL_PEPTIDE (PHOBIUS); SIGNAL_PEPTIDE_C_REGION (PHOBIUS); SIGNAL_PEPTIDE_N_REGION (PHOBIUS); NON_CYTOPLASMIC_DOMAIN (PHOBIUS); SignalP-TM (SIGNALP_GRAM_POSITIVE); SignalP-noTM (SIGNALP_EUK); SignalP-TM (SIGNALP_GRAM_N…
comp70102_c0_seq1_2	luminal-binding protein 5	183	20	2.21306e-103	0.9795	4	P:response to stress; F:ion binding; F:oxidoreductase activity; C:endoplasmic reticulum; P:biological_process	EC:1.3.1.74	IPR013126 (PRINTS); G3DSA:3.30.30.30 (GENE3D); IPR013126 (PFAM); G3DSA:3.30.420.40 (GENE3D); PTHR19375 (PANTHER); IPR018181 (PROSITE_PATTERNS); SIGNAL_PEPTIDE_H_REGION (PHOBIUS); SIGNAL_PEPTIDE (PHOBIUS); SIGNAL_PEPTIDE_C_REGION (PHOBIUS); SIGNAL_PEPTIDE_N_REGION (PHOBIUS); NON_CYTOPLASMIC_DOMAIN (PHOBIUS); SignalP-noTM (SIGNALP_EUK); SignalP-TM (SIGNALP_GRAM_POSITIVE); SignalP-TM (SIGNALP_GRAM_N…
comp70325_c0_seq1_2	atp synthase cf1 epsilon subunit	133	20	1.33727e-82	0.9315	11	F:ATPase activity; F:transmembrane transporter activity; C:protein complex; C:intracellular; C:plastid; C:thylakoid; C:plasma membrane; F:ion binding; P:transmembrane transport; P:biosynthetic process; P:cellular nitrogen compound metabolic process; P:small molecule metabolic process	-	Coil (COILS); IPR020547 (PFAM); IPR020546 (G3DSA:2.60.15.GENE3D); IPR020546 (PFAM); IPR001469 (TIGRFAM); IPR001469 (PANTHER); PTHR13822:SF3 (PANTHER); IPR001469 (HAMAP); IPR020546 (SUPERFAMILY)
comp70914_c0_seq1_1	triosephosphate isomerase	222	20	7.79719e-123	0.9165	14	C:cytosol; F:ion binding; C:cell wall; C:mitochondrion; P:response to stress; C:cellular_component; F:transferase activity, transferring acyl groups; C:vacuole; P:carbohydrate metabolic process; F:isomerase activity; C:plastid; P:biological_process; P:generation of precursor metabolites and energy; P:catabolic process; C:plasma membrane; C:extracellular region	EC:5.3.1.1	IPR013785 (G3DSA:3.20.20.GENE3D); IPR000652 (TIGRFAM); IPR000652 (PFAM); PTHR21139:SF1 (PANTHER); IPR000652 (PANTHER); IPR020861 (PROSITE_PATTERNS); IPR000652 (PROSITE_PROFILES); IPR022896 (HAMAP); IPR000652 (SUPERFAMILY)
comp71498_c0_seq1_2	thaumatin-like protein	240	20	5.36817e-141	0.8845	0	-		IPR001938 (PRINTS); IPR001938 (SMART); IPR001938 (PIRSF); IPR001938 (PFAM); IPR001938 (G3DSA:2.60.110.GENE3D); PTHR31048 (PANTHER); IPR017949 (PROSITE_PATTERNS); SIGNAL_PEPTIDE_H_REGION (PHOBIUS); SIGNAL_PEPTIDE_N_REGION (PHOBIUS); SIGNAL_PEPTIDE (PHOBIUS); NON_CYTOPLASMIC_DOMAIN (PHOBIUS); SIGNAL_PEPTIDE_C_REGION (PHOBIUS); IPR001938 (PROSITE_PROFILES); SignalP-TM (SIGNALP_GRAM_POSITIVE); Signal…
comp71626_c1_seq1_2	protein in2-1 homolog b-like	238	20	3.69999e-122	0.8195	3	F:transferase activity, transferring alkyl or aryl (other than methyl) groups; C:plastid; P:cellular protein modification process; F:molecular_function	EC:2.5.1.18	PF13410 (PFAM); IPR010987 (G3DSA:1.20.1050.GENE3D); IPR004045 (PFAM); IPR012336 (G3DSA:3.40.30.GENE3D); PTHR11260:SF123 (PANTHER); PTHR11260 (PANTHER); IPR010987 (PROSITE_PROFILES); IPR004045 (PROSITE_PROFILES); IPR012336 (SUPERFAMILY); IPR010987 (SUPERFAMILY)
comp72281_c0_seq1_2	dehydrin	206	4	8.42182e-06	0.7475	1	P:response to stress; P:biological_process	-	IPR000167 (PFAM); IPR000167 (PROSITE_PATTERNS); IPR000167 (PROSITE_PATTERNS); IPR000167 (PROSITE_PATTERNS)
comp72349_c0_seq1_3	utp--glucose-1-phosphate uridylyltransferase-like	397	20	0	0.9325	3	P:biological_process; F:nucleotidyltransferase activity; C:cytoplasm	EC:2.7.7.9	IPR029044 (G3DSA:3.90.550.GENE3D); IPR002618 (PFAM); IPR002618 (PANTHER); IPR016267 (PTHR11952:PANTHER); PS51257 (PROSITE_PROFILES); IPR029044 (SUPERFAMILY)
comp72367_c0_seq2_4	fructose- - chloroplastic-like	167	20	1.05253e-98	0.979	10	P:biosynthetic process; P:carbohydrate metabolic process; P:photosynthesis; P:biological_process; F:ion binding; P:generation of precursor metabolites and energy; P:response to stress; F:phosphatase activity; C:plastid; F:oxidoreductase activity; C:extracellular region	EC:1.3.1.74; EC:3.1.3.11	IPR028343 (PRINTS); G3DSA:3.30.540.10 (GENE3D); IPR000146 (PFAM); G3DSA:3.40.190.80 (GENE3D); PTHR11556:SF7 (PANTHER); IPR000146 (PANTHER); IPR020548 (PROSITE_PATTERNS); SIGNAL_PEPTIDE_N_REGION (PHOBIUS); SIGNAL_PEPTIDE (PHOBIUS); NON_CYTOPLASMIC_DOMAIN (PHOBIUS); SIGNAL_PEPTIDE_C_REGION (PHOBIUS); SIGNAL_PEPTIDE_H_REGION (PHOBIUS); SignalP-noTM (SIGNALP_EUK); SSF56655 (SUPERFAMILY)
comp72771_c0_seq2_1	60s ribosomal protein	207	20	2.83309e-107	0.9185	8	C:nucleolus; F:structural constituent of ribosome; C:cellular_component; C:plasma membrane; C:cell wall; C:vacuole; C:ribosome; C:cytosol; P:translation	-	IPR001380 (PFAM); IPR001380 (PANTHER); PTHR11722:SF0 (PANTHER); IPR018256 (PROSITE_PATTERNS)
comp73551_c0_seq2_1	embryo-specific protein 3 isoform 1	163	20	1.04101e-61	0.7525	1	F:molecular_function	-	IPR001024 (G3DSA:2.60.60.GENE3D); IPR010417 (PFAM); PTHR31718:SF2 (PANTHER); PTHR31718 (PANTHER); SIGNAL_PEPTIDE_C_REGION (PHOBIUS); SIGNAL_PEPTIDE_N_REGION (PHOBIUS); SIGNAL_PEPTIDE (PHOBIUS); SIGNAL_PEPTIDE_H_REGION (PHOBIUS); NON_CYTOPLASMIC_DOMAIN (PHOBIUS); SignalP-noTM (SIGNALP_EUK); IPR008976 (SUPERFAMILY)
comp73746_c2_seq1_4	glutamine synthetase family protein	431	20	0	0.907	10	P:response to stress; C:plastid; P:biosynthetic process; P:cellular amino acid metabolic process; F:ion binding; F:ligase activity; C:thylakoid; P:biological_process; C:ribosome; C:cytosol; C:extracellular region	EC:6.3.1.2	IPR008146 (PFAM); IPR008147 (G3DSA:3.10.20.GENE3D); IPR008147 (PFAM); IPR014746 (G3DSA:3.30.590.GENE3D); PTHR20852 (PANTHER); PTHR20852:SF53 (PANTHER); IPR027302 (PROSITE_PATTERNS); IPR027303 (PROSITE_PATTERNS); SSF55931 (SUPERFAMILY); IPR008147 (SUPERFAMILY)
comp73816_c0_seq3_1	atp synthase subunit b chloroplastic-like	149	20	2.57832e-56	0.9	10	C:plastid; F:transmembrane transporter activity; P:response to stress; P:transmembrane transport; P:biosynthetic process; P:cellular nitrogen compound metabolic process; P:small molecule metabolic process; C:cellular_component; C:protein complex; C:intracellular; C:thylakoid; F:ion binding	-	Coil (COILS); G3DSA:1.20.120.20 (GENE3D); IPR002146 (PFAM); TRANSMEMBRANE (PHOBIUS); CYTOPLASMIC_DOMAIN (PHOBIUS); NON_CYTOPLASMIC_DOMAIN (PHOBIUS); TMhelix (TMHMM)
comp73860_c0_seq10_2	kunitz trypsin inhibitor 4	207	20	1.51149e-29	0.522	1	F:enzyme regulator activity	-	IPR002160 (PRINTS); IPR002160 (SMART); IPR002160 (PFAM); G3DSA:2.80.10.50 (GENE3D); SIGNAL_PEPTIDE_N_REGION (PHOBIUS); SIGNAL_PEPTIDE_H_REGION (PHOBIUS); SIGNAL_PEPTIDE_C_REGION (PHOBIUS); SIGNAL_PEPTIDE (PHOBIUS); NON_CYTOPLASMIC_DOMAIN (PHOBIUS); SignalP-TM (SIGNALP_GRAM_POSITIVE); SignalP-noTM (SIGNALP_EUK); SignalP-TM (SIGNALP_GRAM_NEGATIVE); IPR011065 (SUPERFAMILY)
comp73900_c0_seq3_3	ribonuclease 3-like	238	20	5.25445e-23	0.4795	2	F:nuclease activity; F:RNA binding	EC:3.1.27.1	IPR001568 (G3DSA:3.90.730.GENE3D); IPR001568 (PFAM); PTHR11240:SF1 (PANTHER); IPR001568 (PANTHER); SIGNAL_PEPTIDE (PHOBIUS); SIGNAL_PEPTIDE_N_REGION (PHOBIUS); SIGNAL_PEPTIDE_C_REGION (PHOBIUS); NON_CYTOPLASMIC_DOMAIN (PHOBIUS); SIGNAL_PEPTIDE_H_REGION (PHOBIUS); SignalP-noTM (SIGNALP_EUK); SignalP-TM (SIGNALP_GRAM_NEGATIVE); IPR001568 (SUPERFAMILY)
comp73900_c0_seq4_2	ribonuclease 1-like	237	20	6.10246e-30	0.467	2	F:RNA binding; F:nuclease activity	EC:3.1.27.1	IPR001568 (PFAM); IPR001568 (G3DSA:3.90.730.GENE3D); IPR001568 (PANTHER); SIGNAL_PEPTIDE (PHOBIUS); SIGNAL_PEPTIDE_N_REGION (PHOBIUS); NON_CYTOPLASMIC_DOMAIN (PHOBIUS); SIGNAL_PEPTIDE_C_REGION (PHOBIUS); SIGNAL_PEPTIDE_H_REGION (PHOBIUS); SignalP-noTM (SIGNALP_GRAM_NEGATIVE); SignalP-noTM (SIGNALP_EUK); IPR001568 (SUPERFAMILY); TMhelix (TMHMM)
comp73908_c0_seq1_2	ribonuclease 1	247	20	3.50599e-33	0.4895	2	F:nuclease activity; F:RNA binding	EC:3.1.27.1	IPR001568 (G3DSA:3.90.730.GENE3D); IPR001568 (PFAM); IPR001568 (PANTHER); NON_CYTOPLASMIC_DOMAIN (PHOBIUS); SIGNAL_PEPTIDE_N_REGION (PHOBIUS); SIGNAL_PEPTIDE (PHOBIUS); SIGNAL_PEPTIDE_C_REGION (PHOBIUS); SIGNAL_PEPTIDE_H_REGION (PHOBIUS); SignalP-noTM (SIGNALP_EUK); IPR001568 (SUPERFAMILY); TMhelix (TMHMM)
comp73939_c0_seq1_2	plastoglobulin- chloroplastic	306	20	2.32424e-85	0.793	5	P:biological_process; C:plastid; C:thylakoid; F:oxidoreductase activity; F:structural molecule activity	EC:1.3.1.74	Coil (COILS); IPR006843 (PFAM); PTHR31906:SF7 (PANTHER); PTHR31906 (PANTHER)
comp73954_c0_seq2_1	60s ribosomal protein	204	0	8.9e-147	0.971	3	F:structural constituent of ribosome; C:ribosome; P:translation	-	IPR024794 (G3DSA:3.40.1120.GENE3D); IPR000439 (PFAM); IPR000439 (PANTHER); IPR020925 (PROSITE_PATTERNS); IPR012678 (SUPERFAMILY)
comp74124_c0_seq2_1	chloroplast stem-loop binding protein of 41 kda chloroplastic-like	404	20	0	0.9005	6	P:cellular nitrogen compound metabolic process; P:biosynthetic process; P:translation; F:RNA binding; C:plastid; C:thylakoid; F:molecular_function; C:extracellular region	-	PF13460 (PFAM); IPR016040 (G3DSA:3.40.50.GENE3D); PTHR10366 (PANTHER); PTHR10366:SF278 (PANTHER); SIGNAL_PEPTIDE_N_REGION (PHOBIUS); SIGNAL_PEPTIDE (PHOBIUS); SIGNAL_PEPTIDE_C_REGION (PHOBIUS); NON_CYTOPLASMIC_DOMAIN (PHOBIUS); SIGNAL_PEPTIDE_H_REGION (PHOBIUS); SignalP-TM (SIGNALP_GRAM_POSITIVE); SSF51735 (SUPERFAMILY)
comp74466_c0_seq1_2	phospholipase a1-iigamma-like	397	20	6.38543e-126	0.656	2	P:lipid metabolic process; F:molecular_function	EC:3.1.1.3	IPR002921 (PFAM); IPR029058 (G3DSA:3.40.50.GENE3D); PTHR31828 (PANTHER); PTHR31828:SF1 (PANTHER); IPR029058 (SUPERFAMILY)
comp74572_c0_seq1_2	glutamine synthetase family protein	431	20	0	0.903	10	P:response to stress; C:plastid; P:biosynthetic process; P:cellular amino acid metabolic process; F:ion binding; F:ligase activity; C:thylakoid; P:biological_process; C:ribosome; C:cytosol; C:extracellular region	EC:6.3.1.2	IPR008146 (PFAM); IPR008147 (G3DSA:3.10.20.GENE3D); IPR008147 (PFAM); IPR014746 (G3DSA:3.30.590.GENE3D); PTHR20852 (PANTHER); PTHR20852:SF53 (PANTHER); IPR027302 (PROSITE_PATTERNS); IPR027303 (PROSITE_PATTERNS); SSF55931 (SUPERFAMILY); IPR008147 (SUPERFAMILY)
comp74741_c0_seq1_1	40s ribosomal protein s8	165	20	2.21823e-85	0.9195	10	C:cell wall; P:ribosome biogenesis; P:cellular nitrogen compound metabolic process; C:nucleolus; C:cellular_component; F:structural constituent of ribosome; P:translation; C:ribosome; C:cytosol; C:plastid; C:plasma membrane	-	IPR022309 (PFAM); IPR001047 (TIGRFAM); IPR001047 (PANTHER); IPR018283 (PROSITE_PATTERNS)
comp74741_c0_seq2_3	40s ribosomal protein s8-like	219	20	2.18862e-125	0.919	11	C:cell wall; P:ribosome biogenesis; P:cellular nitrogen compound metabolic process; C:nucleolus; C:cellular_component; F:rRNA binding; F:structural constituent of ribosome; P:translation; C:ribosome; C:cytosol; C:plastid; C:plasma membrane	-	IPR001047 (TIGRFAM); IPR022309 (PFAM); IPR001047 (PANTHER); IPR018283 (PROSITE_PATTERNS)
comp74911_c0_seq1_1	ferredoxin- chloroplastic-like	147	20	2.87802e-65	0.828	7	F:molecular_function; P:biological_process; P:response to stress; F:ion binding; P:generation of precursor metabolites and energy; P:photosynthesis; P:transport; C:plastid; P:protein complex assembly	-	IPR010241 (TIGRFAM); IPR012675 (G3DSA:3.10.20.GENE3D); IPR001041 (PFAM); PTHR19370 (PANTHER); IPR006058 (PROSITE_PATTERNS); SIGNAL_PEPTIDE_H_REGION (PHOBIUS); SIGNAL_PEPTIDE_N_REGION (PHOBIUS); SIGNAL_PEPTIDE_C_REGION (PHOBIUS); SIGNAL_PEPTIDE (PHOBIUS); NON_CYTOPLASMIC_DOMAIN (PHOBIUS); IPR001041 (PROSITE_PROFILES); SignalP-TM (SIGNALP_GRAM_POSITIVE); IPR001041 (SUPERFAMILY)
comp75020_c0_seq1_1	60s ribosomal protein l15	204	20	1.59911e-122	0.978	7	C:nucleolus; F:structural constituent of ribosome; C:plasma membrane; C:vacuole; C:ribosome; C:cytosol; P:translation	-	IPR024794 (G3DSA:3.40.1120.GENE3D); IPR000439 (PFAM); IPR000439 (PANTHER); IPR020925 (PROSITE_PATTERNS); IPR012678 (SUPERFAMILY)
comp75098_c0_seq1_2	catalase	492	20	0	0.949	13	C:cell wall; P:response to stress; P:catabolic process; P:biological_process; C:peroxisome; C:mitochondrion; F:ion binding; C:cellular_component; F:oxidoreductase activity; C:plastid; F:molecular_function; C:vacuole; C:ribosome; C:cytosol; C:plasma membrane; C:extracellular region	EC:1.11.1.6	IPR018028 (PRINTS); IPR011614 (SMART); IPR024711 (PIRSF); IPR011614 (PFAM); IPR011614 (G3DSA:2.40.180.GENE3D); IPR010582 (PFAM); IPR018028 (PANTHER); PTHR11465:SF3 (PANTHER); IPR002226 (PROSITE_PATTERNS); IPR024708 (PROSITE_PATTERNS); IPR018028 (PROSITE_PROFILES); IPR020835 (SUPERFAMILY)
comp75374_c0_seq1_1	catalase	492	20	0	0.949	13	C:cell wall; P:response to stress; P:catabolic process; P:biological_process; C:peroxisome; C:mitochondrion; F:ion binding; C:cellular_component; F:oxidoreductase activity; C:plastid; F:molecular_function; C:vacuole; C:ribosome; C:cytosol; C:plasma membrane; C:extracellular region	EC:1.11.1.6	IPR018028 (PRINTS); IPR011614 (SMART); IPR024711 (PIRSF); IPR011614 (PFAM); IPR011614 (G3DSA:2.40.180.GENE3D); IPR010582 (PFAM); IPR018028 (PANTHER); PTHR11465:SF3 (PANTHER); IPR024708 (PROSITE_PATTERNS); IPR002226 (PROSITE_PATTERNS); IPR018028 (PROSITE_PROFILES); IPR020835 (SUPERFAMILY)
comp75673_c0_seq1_2	calvin cycle protein cp12- chloroplastic-like	131	20	1.57113e-34	0.691	6	C:plastid; P:biosynthetic process; P:carbohydrate metabolic process; P:photosynthesis; C:protein complex; P:biological_process; P:response to stress	-	IPR003823 (SMART); IPR003823 (PFAM)
comp75926_c0_seq1_1	chloroplast stem-loop binding protein of 41 kda chloroplastic-like	404	20	0	0.9005	6	P:cellular nitrogen compound metabolic process; P:biosynthetic process; P:translation; F:RNA binding; C:plastid; C:thylakoid; F:molecular_function; C:extracellular region	-	PF13460 (PFAM); IPR016040 (G3DSA:3.40.50.GENE3D); PTHR10366 (PANTHER); PTHR10366:SF278 (PANTHER); SIGNAL_PEPTIDE_N_REGION (PHOBIUS); SIGNAL_PEPTIDE (PHOBIUS); SIGNAL_PEPTIDE_C_REGION (PHOBIUS); NON_CYTOPLASMIC_DOMAIN (PHOBIUS); SIGNAL_PEPTIDE_H_REGION (PHOBIUS); SignalP-TM (SIGNALP_GRAM_POSITIVE); SSF51735 (SUPERFAMILY)
comp75958_c0_seq1_1	light-regulated protein isoform 1	137	20	5.59907e-39	0.77	1	C:chloroplast		IPR009856 (PFAM)
comp76122_c0_seq1_2	40s ribosomal protein s8-like	221	20	2.2242e-105	0.921	11	C:cell wall; P:ribosome biogenesis; P:cellular nitrogen compound metabolic process; C:nucleolus; C:cellular_component; F:rRNA binding; F:structural constituent of ribosome; P:translation; C:ribosome; C:cytosol; C:plastid; C:plasma membrane	-	IPR022309 (PFAM); IPR001047 (TIGRFAM); IPR001047 (PANTHER); IPR018283 (PROSITE_PATTERNS)
comp76144_c0_seq1_2	protein hothead-like	183	20	1.16817e-89	0.8555	4	P:small molecule metabolic process; F:ion binding; C:cytoplasmic membrane-bounded vesicle; F:oxidoreductase activity; P:biological_process	EC:1.1.99.1	IPR007867 (PFAM); G3DSA:3.50.50.60 (GENE3D); PTHR11552 (PANTHER); PTHR11552:SF59 (PANTHER); SSF54373 (SUPERFAMILY); SSF51905 (SUPERFAMILY)
comp76246_c0_seq1_4	embryo-specific protein 3 isoform 1	163	20	1.04101e-61	0.7525	1	F:molecular_function	-	IPR001024 (G3DSA:2.60.60.GENE3D); IPR010417 (PFAM); PTHR31718:SF2 (PANTHER); PTHR31718 (PANTHER); SIGNAL_PEPTIDE_C_REGION (PHOBIUS); SIGNAL_PEPTIDE_N_REGION (PHOBIUS); SIGNAL_PEPTIDE (PHOBIUS); SIGNAL_PEPTIDE_H_REGION (PHOBIUS); NON_CYTOPLASMIC_DOMAIN (PHOBIUS); SignalP-noTM (SIGNALP_EUK); IPR008976 (SUPERFAMILY)
comp76337_c0_seq1_1	atp synthase cf1 alpha subunit	507	20	0	0.9705	12	F:ATPase activity; F:transmembrane transporter activity; P:transmembrane transport; C:protein complex; C:intracellular; C:plastid; C:thylakoid; C:plasma membrane; F:ion binding; C:mitochondrion; P:biosynthetic process; P:cellular nitrogen compound metabolic process; P:small molecule metabolic process	-	IPR027417 (G3DSA:3.40.50.GENE3D); G3DSA:1.20.150.20 (GENE3D); IPR000793 (PFAM); IPR023366 (G3DSA:2.40.30.GENE3D); IPR004100 (PFAM); IPR005294 (TIGRFAM); IPR000194 (PFAM); PTHR15184 (PANTHER); PTHR15184:SF37 (PANTHER); IPR020003 (PROSITE_PATTERNS); IPR005294 (HAMAP); IPR000793 (SUPERFAMILY); IPR027417 (SUPERFAMILY); IPR004100 (SUPERFAMILY)
comp76400_c0_seq10_1	alpha-galactosidase-like	101	20	3.18815e-39	0.796	4	P:carbohydrate metabolic process; C:cell wall; C:extracellular region; F:hydrolase activity, acting on glycosyl bonds	EC:3.2.1.22	IPR013780 (G3DSA:2.60.40.GENE3D); PTHR11452 (PANTHER); PTHR11452:SF18 (PANTHER); SSF51011 (SUPERFAMILY)
comp76400_c0_seq9_2	alpha-galactosidase-like	423	20	0	0.883	4	P:carbohydrate metabolic process; C:cell wall; C:extracellular region; F:hydrolase activity, acting on glycosyl bonds	EC:3.2.1.22	IPR002241 (PRINTS); IPR013780 (G3DSA:2.60.40.GENE3D); IPR000111 (PFAM); IPR013785 (G3DSA:3.20.20.GENE3D); PTHR11452 (PANTHER); PTHR11452:SF18 (PANTHER); IPR000111 (PROSITE_PATTERNS); SIGNAL_PEPTIDE_C_REGION (PHOBIUS); NON_CYTOPLASMIC_DOMAIN (PHOBIUS); SIGNAL_PEPTIDE (PHOBIUS); SIGNAL_PEPTIDE_H_REGION (PHOBIUS); SIGNAL_PEPTIDE_N_REGION (PHOBIUS); SignalP-noTM (SIGNALP_GRAM_NEGATIVE); SignalP-noTM …
comp76462_c0_seq2_3	fructose- - chloroplastic-like	167	20	1.05253e-98	0.979	10	P:biosynthetic process; P:carbohydrate metabolic process; P:photosynthesis; P:biological_process; F:ion binding; P:generation of precursor metabolites and energy; P:response to stress; F:phosphatase activity; C:plastid; F:oxidoreductase activity; C:extracellular region	EC:1.3.1.74; EC:3.1.3.11	IPR028343 (PRINTS); G3DSA:3.30.540.10 (GENE3D); IPR000146 (PFAM); G3DSA:3.40.190.80 (GENE3D); PTHR11556:SF7 (PANTHER); IPR000146 (PANTHER); IPR020548 (PROSITE_PATTERNS); SIGNAL_PEPTIDE_N_REGION (PHOBIUS); SIGNAL_PEPTIDE (PHOBIUS); NON_CYTOPLASMIC_DOMAIN (PHOBIUS); SIGNAL_PEPTIDE_C_REGION (PHOBIUS); SIGNAL_PEPTIDE_H_REGION (PHOBIUS); SignalP-noTM (SIGNALP_EUK); SSF56655 (SUPERFAMILY)
comp76720_c0_seq1_1	fructose-bisphosphate aldolase	184	20	1.89633e-116	0.919	14	C:cytosol; F:ion binding; C:cell wall; C:nucleolus; P:response to stress; C:cellular_component; C:vacuole; C:mitochondrion; F:lyase activity; C:plastid; P:biological_process; P:carbohydrate metabolic process; P:generation of precursor metabolites and energy; P:catabolic process; C:plasma membrane; C:extracellular region	EC:4.1.2.13	IPR000741 (PFAM); IPR013785 (G3DSA:3.20.20.GENE3D); IPR000741 (PANTHER); PTHR11627:SF7 (PANTHER); SSF51569 (SUPERFAMILY)
comp76813_c0_seq5_1	ribonuclease 3-like	238	20	1.54306e-24	0.468	2	F:nuclease activity; F:RNA binding	EC:3.1.27.1	IPR001568 (PFAM); IPR001568 (G3DSA:3.90.730.GENE3D); PTHR11240:SF1 (PANTHER); IPR001568 (PANTHER); SIGNAL_PEPTIDE_N_REGION (PHOBIUS); SIGNAL_PEPTIDE_H_REGION (PHOBIUS); NON_CYTOPLASMIC_DOMAIN (PHOBIUS); SIGNAL_PEPTIDE (PHOBIUS); SIGNAL_PEPTIDE_C_REGION (PHOBIUS); SignalP-noTM (SIGNALP_EUK); SignalP-noTM (SIGNALP_GRAM_NEGATIVE); IPR001568 (SUPERFAMILY); TMhelix (TMHMM)
comp76987_c0_seq1_5	secoisolariciresinol dehydrogenase-like	277	20	1.06687e-120	0.8	5	F:oxidoreductase activity; P:biosynthetic process; P:secondary metabolic process; P:lipid metabolic process; C:plastid; P:biological_process	-	IPR002198 (PRINTS); IPR002347 (PRINTS); IPR020842 (SMART); IPR002198 (PFAM); IPR016040 (G3DSA:3.40.50.GENE3D); PTHR24322:SF309 (PANTHER); PTHR24322 (PANTHER); IPR020904 (PROSITE_PATTERNS); SSF51735 (SUPERFAMILY)
comp77060_c0_seq2_1	thiamine thiazole synthase chloroplastic-like	218	20	5.04796e-141	0.9475	9	C:cytosol; P:sulfur compound metabolic process; P:biosynthetic process; F:ion binding; P:response to stress; C:plastid; C:thylakoid; P:cellular nitrogen compound metabolic process; P:small molecule metabolic process; F:molecular_function	-	PF01946 (PFAM); G3DSA:3.50.50.60 (GENE3D); IPR002922 (TIGRFAM); PTHR10617 (PANTHER); SSF51905 (SUPERFAMILY)
comp77237_c0_seq1_1	photosystem ii 22 kda chloroplastic-like	279	20	6.39393e-86	0.938	5	P:membrane organization; C:protein complex; C:thylakoid; P:biological_process; C:cellular_component; P:photosynthesis; C:plastid	-	IPR022796 (PFAM); IPR023329 (G3DSA:1.10.3460.GENE3D); PTHR14154 (PANTHER); TRANSMEMBRANE (PHOBIUS); TRANSMEMBRANE (PHOBIUS); NON_CYTOPLASMIC_DOMAIN (PHOBIUS); CYTOPLASMIC_DOMAIN (PHOBIUS); CYTOPLASMIC_DOMAIN (PHOBIUS); IPR023329 (SUPERFAMILY); TMhelix (TMHMM); TMhelix (TMHMM); TMhelix (TMHMM)
comp77444_c0_seq1_1	chlorophyll a b binding protein cp29	288	20	3.77018e-167	0.888	13	C:protein complex; C:thylakoid; P:biological_process; F:molecular_function; F:ion binding; P:ribosome biogenesis; P:cellular nitrogen compound metabolic process; C:plastid; P:transport; P:generation of precursor metabolites and energy; P:photosynthesis; P:sulfur compound metabolic process; P:biosynthetic process; P:cellular amino acid metabolic process; P:cellular protein modification process	-	IPR023329 (G3DSA:1.10.3460.GENE3D); IPR022796 (PFAM); PTHR21649:SF6 (PANTHER); IPR001344 (PANTHER); NON_CYTOPLASMIC_DOMAIN (PHOBIUS); SIGNAL_PEPTIDE_N_REGION (PHOBIUS); SIGNAL_PEPTIDE_H_REGION (PHOBIUS); SIGNAL_PEPTIDE (PHOBIUS); SIGNAL_PEPTIDE_C_REGION (PHOBIUS); SignalP-TM (SIGNALP_GRAM_POSITIVE); IPR023329 (SUPERFAMILY); TMhelix (TMHMM); TMhelix (TMHMM)
comp77444_c0_seq2_1	chlorophyll a b binding protein cp29	288	20	1.34974e-167	0.888	13	C:protein complex; C:thylakoid; P:biological_process; F:molecular_function; F:ion binding; P:ribosome biogenesis; P:cellular nitrogen compound metabolic process; C:plastid; P:transport; P:generation of precursor metabolites and energy; P:photosynthesis; P:sulfur compound metabolic process; P:biosynthetic process; P:cellular amino acid metabolic process; P:cellular protein modification process	-	IPR023329 (G3DSA:1.10.3460.GENE3D); IPR022796 (PFAM); IPR001344 (PANTHER); PTHR21649:SF6 (PANTHER); NON_CYTOPLASMIC_DOMAIN (PHOBIUS); SIGNAL_PEPTIDE_N_REGION (PHOBIUS); SIGNAL_PEPTIDE_H_REGION (PHOBIUS); SIGNAL_PEPTIDE (PHOBIUS); SIGNAL_PEPTIDE_C_REGION (PHOBIUS); SignalP-TM (SIGNALP_GRAM_POSITIVE); IPR023329 (SUPERFAMILY); TMhelix (TMHMM); TMhelix (TMHMM)
comp77556_c1_seq1_1	auxin-binding protein abp19a-like	212	20	3.3852e-93	0.814	7	F:molecular_function; C:cell wall; F:ion binding; P:response to stress; C:cellular_component; F:oxidoreductase activity; P:signal transduction; C:nucleus; C:extracellular region; P:biological_process	EC:1.15.1.1	IPR001929 (PRINTS); IPR006045 (SMART); IPR006045 (PFAM); IPR014710 (G3DSA:2.60.120.GENE3D); PTHR31238:SF2 (PANTHER); PTHR31238 (PANTHER); IPR019780 (PROSITE_PATTERNS); SIGNAL_PEPTIDE_N_REGION (PHOBIUS); SIGNAL_PEPTIDE_H_REGION (PHOBIUS); NON_CYTOPLASMIC_DOMAIN (PHOBIUS); SIGNAL_PEPTIDE (PHOBIUS); SIGNAL_PEPTIDE_C_REGION (PHOBIUS); SignalP-noTM (SIGNALP_GRAM_NEGATIVE); SignalP-noTM (SIGNALP_EUK); …
comp77674_c0_seq1_1	glycine decarboxylase multi-enzyme h subunit	168	20	3.69871e-88	0.883	19	P:anatomical structure development; C:protein complex; C:cytoplasm; P:cellular nitrogen compound metabolic process; P:carbohydrate metabolic process; P:catabolic process; P:small molecule metabolic process; P:cofactor metabolic process; P:generation of precursor metabolites and energy; P:protein complex assembly; P:photosynthesis; F:oxidoreductase activity; C:plastid; P:biological_process; C:thyl…	EC:2.1.2.10; EC:1.4.4.2	IPR017453 (TIGRFAM); G3DSA:2.40.50.100 (GENE3D); IPR002930 (PFAM); PTHR11715:SF1 (PANTHER); IPR002930 (PANTHER); SIGNAL_PEPTIDE_C_REGION (PHOBIUS); NON_CYTOPLASMIC_DOMAIN (PHOBIUS); SIGNAL_PEPTIDE_N_REGION (PHOBIUS); SIGNAL_PEPTIDE (PHOBIUS); SIGNAL_PEPTIDE_H_REGION (PHOBIUS); IPR002930 (HAMAP); SignalP-TM (SIGNALP_GRAM_POSITIVE); IPR011053 (SUPERFAMILY)
comp77895_c0_seq2_2	atp synthase cf1 alpha subunit	507	20	0	0.9705	12	F:ATPase activity; F:transmembrane transporter activity; P:transmembrane transport; C:protein complex; C:intracellular; C:plastid; C:thylakoid; C:plasma membrane; F:ion binding; C:mitochondrion; P:biosynthetic process; P:cellular nitrogen compound metabolic process; P:small molecule metabolic process	-	IPR027417 (G3DSA:3.40.50.GENE3D); G3DSA:1.20.150.20 (GENE3D); IPR000793 (PFAM); IPR023366 (G3DSA:2.40.30.GENE3D); IPR004100 (PFAM); IPR005294 (TIGRFAM); IPR000194 (PFAM); PTHR15184 (PANTHER); PTHR15184:SF37 (PANTHER); IPR020003 (PROSITE_PATTERNS); IPR005294 (HAMAP); IPR000793 (SUPERFAMILY); IPR004100 (SUPERFAMILY); IPR027417 (SUPERFAMILY)
comp77895_c0_seq3_2	atp synthase cf1 alpha subunit	507	20	0	0.9705	12	F:ATPase activity; F:transmembrane transporter activity; P:transmembrane transport; C:protein complex; C:intracellular; C:plastid; C:thylakoid; C:plasma membrane; F:ion binding; C:mitochondrion; P:biosynthetic process; P:cellular nitrogen compound metabolic process; P:small molecule metabolic process	-	IPR027417 (G3DSA:3.40.50.GENE3D); G3DSA:1.20.150.20 (GENE3D); IPR000793 (PFAM); IPR023366 (G3DSA:2.40.30.GENE3D); IPR004100 (PFAM); IPR005294 (TIGRFAM); IPR000194 (PFAM); PTHR15184 (PANTHER); PTHR15184:SF37 (PANTHER); IPR020003 (PROSITE_PATTERNS); IPR005294 (HAMAP); IPR000793 (SUPERFAMILY); IPR004100 (SUPERFAMILY); IPR027417 (SUPERFAMILY)
comp78060_c0_seq2_1	peptidyl-prolyl cis-trans isomerase cyp20- chloroplastic-like	239	20	3.82237e-103	0.9355	7	C:plastid; C:thylakoid; P:protein folding; P:cellular protein modification process; P:protein complex assembly; F:isomerase activity; F:enzyme binding	EC:5.2.1.8	IPR002130 (PRINTS); IPR002130 (PFAM); IPR029000 (G3DSA:2.40.100.GENE3D); PTHR11071:SF208 (PANTHER); PTHR11071 (PANTHER); IPR020892 (PROSITE_PATTERNS); IPR002130 (PROSITE_PROFILES); IPR029000 (SUPERFAMILY)
comp78060_c0_seq3_1	peptidyl-prolyl cis-trans isomerase cyp20- chloroplastic-like	239	20	3.82237e-103	0.9355	7	C:plastid; C:thylakoid; P:protein folding; P:cellular protein modification process; P:protein complex assembly; F:isomerase activity; F:enzyme binding	EC:5.2.1.8	IPR002130 (PRINTS); IPR002130 (PFAM); IPR029000 (G3DSA:2.40.100.GENE3D); PTHR11071:SF208 (PANTHER); PTHR11071 (PANTHER); IPR020892 (PROSITE_PATTERNS); IPR002130 (PROSITE_PROFILES); IPR029000 (SUPERFAMILY)
comp78238_c0_seq3_1	photosystem i reaction center subunit chloroplastic-like	97	20	2.90748e-62	0.9625	4	C:plastid; C:protein complex; C:thylakoid; P:photosynthesis	-	IPR003685 (PFAM); IPR003685 (G3DSA:3.30.1470.GENE3D); PTHR31982 (PANTHER); PTHR31982:SF3 (PANTHER); IPR003685 (SUPERFAMILY)
comp78356_c0_seq1_2	fasciclin-like arabinogalactan protein 11-like	255	20	7.52987e-82	0.8835	1	P:cell wall organization or biogenesis	-	IPR000782 (SMART); IPR000782 (PFAM); IPR000782 (G3DSA:2.30.180.GENE3D); PTHR32077:SF6 (PANTHER); PTHR32077 (PANTHER); SIGNAL_PEPTIDE_N_REGION (PHOBIUS); NON_CYTOPLASMIC_DOMAIN (PHOBIUS); SIGNAL_PEPTIDE_H_REGION (PHOBIUS); SIGNAL_PEPTIDE_C_REGION (PHOBIUS); SIGNAL_PEPTIDE (PHOBIUS); IPR000782 (PROSITE_PROFILES); SignalP-TM (SIGNALP_GRAM_POSITIVE); SignalP-noTM (SIGNALP_EUK); IPR000782 (SUPERFAMILY)
comp78576_c0_seq2_4	thiol protease aleurain-like	356	20	0	0.8265	4	C:extracellular region; C:vacuole; P:aging; P:biological_process; F:peptidase activity	EC:3.4	IPR000668 (PRINTS); IPR013201 (SMART); IPR000668 (SMART); IPR013201 (PFAM); G3DSA:3.90.70.10 (GENE3D); IPR000668 (PFAM); IPR013128 (PANTHER); IPR025660 (PROSITE_PATTERNS); IPR025661 (PROSITE_PATTERNS); IPR000169 (PROSITE_PATTERNS); SIGNAL_PEPTIDE_H_REGION (PHOBIUS); SIGNAL_PEPTIDE_N_REGION (PHOBIUS); NON_CYTOPLASMIC_DOMAIN (PHOBIUS); SIGNAL_PEPTIDE (PHOBIUS); SIGNAL_PEPTIDE_C_REGION (PHOBIUS); Si…
comp78692_c1_seq1_1	non-specific lipid-transfer protein 8-like	121	16	2.32425e-08	0.4706	3	F:lipid binding; P:lipid transport; P:transport		G3DSA:1.10.110.10 (GENE3D); SIGNAL_PEPTIDE_C_REGION (PHOBIUS); NON_CYTOPLASMIC_DOMAIN (PHOBIUS); SIGNAL_PEPTIDE_H_REGION (PHOBIUS); SIGNAL_PEPTIDE (PHOBIUS); SIGNAL_PEPTIDE_N_REGION (PHOBIUS); SignalP-noTM (SIGNALP_EUK); SignalP-noTM (SIGNALP_GRAM_NEGATIVE); SignalP-TM (SIGNALP_GRAM_POSITIVE); IPR016140 (SUPERFAMILY)
comp78707_c1_seq1_3	ascorbate peroxidase	249	20	2.68966e-155	0.942	2	F:molecular_function; P:biological_process; F:oxidoreductase activity; P:response to stress	EC:1.11.1.11	IPR002207 (PRINTS); IPR002016 (PRINTS); G3DSA:1.10.420.10 (GENE3D); IPR002016 (PFAM); G3DSA:1.10.420.10 (GENE3D); G3DSA:1.10.520.10 (GENE3D); PTHR31356:SF5 (PANTHER); PTHR31356 (PANTHER); IPR019793 (PROSITE_PATTERNS); IPR019794 (PROSITE_PATTERNS); IPR002016 (PROSITE_PROFILES); IPR010255 (SUPERFAMILY)
comp78769_c1_seq3_1	photosystem ii 10 kda chloroplastic	141	20	6.59459e-48	0.81	6	C:protein complex; C:thylakoid; P:generation of precursor metabolites and energy; P:protein complex assembly; P:photosynthesis; C:plastid	-	IPR006814 (PFAM); NON_CYTOPLASMIC_DOMAIN (PHOBIUS); CYTOPLASMIC_DOMAIN (PHOBIUS); TRANSMEMBRANE (PHOBIUS); TMhelix (TMHMM)
comp78980_c0_seq1_3	probable pectinesterase pectinesterase inhibitor 35-like	452	20	4.60386e-124	0.6305	3	F:enzyme regulator activity; F:molecular_function; P:cell wall organization or biogenesis; C:cell wall	EC:3.1.1.11	IPR006501 (SMART); IPR000070 (PFAM); IPR006501 (PFAM); IPR006501 (G3DSA:1.20.140.GENE3D); IPR006501 (TIGRFAM); IPR012334 (G3DSA:2.160.20.GENE3D); PTHR31707 (PANTHER); PTHR31707:SF1 (PANTHER); IPR018040 (PROSITE_PATTERNS); IPR018040 (PROSITE_PATTERNS); TRANSMEMBRANE (PHOBIUS); CYTOPLASMIC_DOMAIN (PHOBIUS); NON_CYTOPLASMIC_DOMAIN (PHOBIUS); IPR006501 (SUPERFAMILY); IPR011050 (SUPERFAMILY); TMhelix …
comp79043_c0_seq2_2	---NA---	66	0			0	-		no IPS match
comp79049_c0_seq1_1	momilactone a synthase-like	277	20	1.06687e-120	0.8	2	P:biological_process; F:oxidoreductase activity	-	IPR002198 (PRINTS); IPR002347 (PRINTS); IPR020842 (SMART); IPR002198 (PFAM); IPR016040 (G3DSA:3.40.50.GENE3D); PTHR24322:SF309 (PANTHER); PTHR24322 (PANTHER); IPR020904 (PROSITE_PATTERNS); SSF51735 (SUPERFAMILY)
comp79085_c0_seq1_3	dag protein chloroplast	132	20	2.45231e-62	0.925	4	F:ion binding; P:cellular nitrogen compound metabolic process; C:plastid; C:mitochondrion	-	PTHR31346:SF4 (PANTHER); PTHR31346 (PANTHER)
comp79362_c0_seq1_1	chaperonin 20 isoform 1	198	20	1.03044e-101	0.855	7	F:ion binding; C:mitochondrion; P:protein folding; P:response to stress; C:plastid; C:thylakoid; P:biological_process; C:extracellular region	-	IPR020818 (PRINTS); IPR020818 (SMART); IPR020818 (PFAM); IPR020818 (G3DSA:2.30.33.GENE3D); IPR020818 (PANTHER); PTHR10772:SF0 (PANTHER); IPR018369 (PROSITE_PATTERNS); IPR018369 (PROSITE_PATTERNS); IPR020818 (HAMAP); IPR011032 (SUPERFAMILY); IPR011032 (SUPERFAMILY)
comp79362_c0_seq2_1	chaperonin 20 kda chloroplastic	198	20	1.34228e-98	0.8535	7	F:ion binding; C:mitochondrion; P:protein folding; P:response to stress; C:plastid; C:thylakoid; P:biological_process; C:extracellular region	-	IPR020818 (PRINTS); IPR020818 (SMART); IPR020818 (G3DSA:2.30.33.GENE3D); IPR020818 (PFAM); IPR020818 (PANTHER); PTHR10772:SF0 (PANTHER); IPR018369 (PROSITE_PATTERNS); IPR018369 (PROSITE_PATTERNS); IPR020818 (HAMAP); IPR011032 (SUPERFAMILY); IPR011032 (SUPERFAMILY)
comp79722_c0_seq1_1	peptidyl-prolyl cis-trans isomerase 1-like	171	20	4.99098e-103	0.9415	3	P:protein folding; P:cellular protein modification process; F:isomerase activity	EC:5.2.1.8	IPR002130 (PRINTS); IPR024936 (PIRSF); IPR002130 (PFAM); IPR029000 (G3DSA:2.40.100.GENE3D); PTHR11071 (PANTHER); IPR020892 (PROSITE_PATTERNS); IPR002130 (PROSITE_PROFILES); IPR029000 (SUPERFAMILY)
comp79930_c0_seq1_1	fasciclin-like arabinogalactan protein 11-like	255	20	6.61122e-82	0.887	1	P:cell wall organization or biogenesis	-	IPR000782 (SMART); IPR000782 (PFAM); IPR000782 (G3DSA:2.30.180.GENE3D); PTHR32077 (PANTHER); PTHR32077:SF6 (PANTHER); SIGNAL_PEPTIDE (PHOBIUS); SIGNAL_PEPTIDE_N_REGION (PHOBIUS); SIGNAL_PEPTIDE_H_REGION (PHOBIUS); NON_CYTOPLASMIC_DOMAIN (PHOBIUS); SIGNAL_PEPTIDE_C_REGION (PHOBIUS); IPR000782 (PROSITE_PROFILES); SignalP-noTM (SIGNALP_EUK); SignalP-TM (SIGNALP_GRAM_POSITIVE); IPR000782 (SUPERFAMILY)
comp80005_c0_seq1_2	elongation factor chloroplastic-like	376	20	0	0.9755	10	C:plastid; C:extracellular region; C:cellular_component; F:translation factor activity, nucleic acid binding; P:translation; F:ion binding; P:nucleobase-containing compound catabolic process; P:small molecule metabolic process; C:nucleolus; F:GTPase activity; C:thylakoid	-	IPR000795 (PRINTS); IPR000795 (PFAM); G3DSA:2.40.30.10 (GENE3D); IPR004160 (PFAM); IPR027417 (G3DSA:3.40.50.GENE3D); IPR004541 (TIGRFAM); G3DSA:2.40.30.10 (GENE3D); IPR004161 (PFAM); PTHR23115:SF121 (PANTHER); PTHR23115 (PANTHER); IPR000795 (PROSITE_PATTERNS); IPR009001 (SUPERFAMILY); IPR009000 (SUPERFAMILY); IPR027417 (SUPERFAMILY)
comp80021_c0_seq4_1	elongation factor 1b alpha-subunit	196	20	2.28072e-69	0.806	9	P:response to stress; C:vacuole; F:translation factor activity, nucleic acid binding; C:protein complex; C:cytoplasm; C:Golgi apparatus; C:cellular_component; C:plasma membrane; C:cytosol; C:extracellular region; P:translation	-	IPR014038 (SMART); IPR014717 (G3DSA:3.30.70.GENE3D); IPR014038 (PFAM); IPR010987 (G3DSA:1.20.1050.GENE3D); PTHR11595 (PANTHER); PTHR11595:SF24 (PANTHER); IPR001326 (PROSITE_PATTERNS); IPR014038 (SUPERFAMILY); IPR010987 (SUPERFAMILY)
comp80196_c0_seq11_1	photosystem i subunit vii	81	20	1.37681e-52	0.995	11	C:cellular_component; C:protein complex; C:thylakoid; C:mitochondrion; F:ion binding; P:generation of precursor metabolites and energy; P:photosynthesis; P:cellular nitrogen compound metabolic process; P:biosynthetic process; F:molecular_function; F:oxidoreductase activity; C:plastid; C:plasma membrane	-	IPR017491 (TIGRFAM); G3DSA:3.30.70.20 (GENE3D); PF14697 (PFAM); PTHR24960 (PANTHER); PTHR24960:SF30 (PANTHER); IPR017900 (PROSITE_PATTERNS); IPR017900 (PROSITE_PATTERNS); IPR017491 (HAMAP); IPR017896 (PROSITE_PROFILES); IPR017896 (PROSITE_PROFILES); SSF54862 (SUPERFAMILY)
comp80196_c0_seq4_1	photosystem i subunit vii	81	20	1.37681e-52	0.995	11	C:cellular_component; C:protein complex; C:thylakoid; C:mitochondrion; F:ion binding; P:generation of precursor metabolites and energy; P:photosynthesis; P:cellular nitrogen compound metabolic process; P:biosynthetic process; F:molecular_function; F:oxidoreductase activity; C:plastid; C:plasma membrane	-	IPR017491 (TIGRFAM); G3DSA:3.30.70.20 (GENE3D); PF14697 (PFAM); PTHR24960 (PANTHER); PTHR24960:SF30 (PANTHER); IPR017900 (PROSITE_PATTERNS); IPR017900 (PROSITE_PATTERNS); IPR017491 (HAMAP); IPR017896 (PROSITE_PROFILES); IPR017896 (PROSITE_PROFILES); SSF54862 (SUPERFAMILY)
comp80473_c0_seq2_1	peroxiredoxin-2e- chloroplastic	80	20	2.26072e-46	0.945	2	P:biological_process; F:oxidoreductase activity	EC:1.11.1.7; EC:1.11.1.15	IPR012336 (G3DSA:3.40.30.GENE3D); IPR013740 (PFAM); PTHR10430 (PANTHER); IPR012336 (SUPERFAMILY)
comp80473_c0_seq4_1	peroxiredoxin-2e- chloroplastic	80	20	2.27178e-46	0.945	2	P:biological_process; F:oxidoreductase activity	EC:1.11.1.7; EC:1.11.1.15	IPR012336 (G3DSA:3.40.30.GENE3D); IPR013740 (PFAM); PTHR10430 (PANTHER); IPR012336 (SUPERFAMILY)
comp80515_c0_seq5_3	dihydrolipoyl dehydrogenase mitochondrial-like	311	20	2.82987e-165	0.88	7	C:protein complex; C:cytoplasm; F:ion binding; P:biological_process; C:mitochondrion; P:homeostatic process; F:oxidoreductase activity; C:plastid; C:extracellular region	EC:1.8.1.4; EC:1.6.2.6	IPR013027 (PRINTS); PR00411 (PRINTS); G3DSA:3.50.50.60 (GENE3D); G3DSA:3.50.50.60 (GENE3D); IPR023753 (PFAM); IPR001327 (PFAM); PTHR22912 (PANTHER); PTHR22912:SF20 (PANTHER); IPR012999 (PROSITE_PATTERNS); SIGNAL_PEPTIDE_N_REGION (PHOBIUS); SIGNAL_PEPTIDE_C_REGION (PHOBIUS); SIGNAL_PEPTIDE (PHOBIUS); NON_CYTOPLASMIC_DOMAIN (PHOBIUS); SIGNAL_PEPTIDE_H_REGION (PHOBIUS); SSF51905 (SUPERFAMILY)
comp80664_c0_seq2_1	hsp20-like chaperones superfamily protein isoform 1	143	20	4.66086e-42	0.8705	2	C:cellular_component; C:cytosol; C:plasma membrane	-	IPR007052 (PFAM); IPR008978 (G3DSA:2.60.40.GENE3D); PTHR22932 (PANTHER); PTHR22932:SF5 (PANTHER); IPR007052 (PROSITE_PROFILES); IPR008978 (SUPERFAMILY)
comp80728_c0_seq3_2	polyphenol oxidase	317	20	3.65724e-46	0.5065	2	P:biological_process; F:oxidoreductase activity	EC:1.10.3.1	IPR022739 (PFAM); IPR002227 (PFAM); IPR022740 (PFAM); IPR008922 (G3DSA:1.10.1280.GENE3D); IPR008922 (SUPERFAMILY)
comp80899_c0_seq3_3	serine-threonine protein kinase plant-like	445	20	2.25711e-103	0.643	1	F:molecular_function	-	IPR001611 (PFAM); G3DSA:3.80.10.10 (GENE3D); PTHR24420:SF563 (PANTHER); PTHR24420 (PANTHER); SIGNAL_PEPTIDE_C_REGION (PHOBIUS); SIGNAL_PEPTIDE (PHOBIUS); NON_CYTOPLASMIC_DOMAIN (PHOBIUS); SIGNAL_PEPTIDE_N_REGION (PHOBIUS); SIGNAL_PEPTIDE_H_REGION (PHOBIUS); SignalP-noTM (SIGNALP_EUK); SSF52058 (SUPERFAMILY); TMhelix (TMHMM)
comp81000_c0_seq1_1	60s ribosomal protein l8-like	196	20	1.52695e-136	0.971	9	C:nucleolus; F:structural constituent of ribosome; C:plasma membrane; F:RNA binding; C:vacuole; C:ribosome; C:cytosol; C:plastid; P:translation	-	IPR012340 (G3DSA:2.40.50.GENE3D); IPR014726 (G3DSA:4.10.950.GENE3D); IPR022666 (PFAM); IPR022669 (PFAM); IPR014722 (G3DSA:2.30.30.GENE3D); IPR002171 (PANTHER); PTHR13691:SF16 (PANTHER); IPR012340 (SUPERFAMILY); IPR008991 (SUPERFAMILY)
comp81130_c0_seq3_1	chlorophyll a-b binding protein of lhcii type 1-like	263	20	5.77433e-171	0.954	6	F:ion binding; C:protein complex; C:thylakoid; P:generation of precursor metabolites and energy; P:photosynthesis; C:plastid	-	IPR023329 (G3DSA:1.10.3460.GENE3D); IPR022796 (PFAM); IPR001344 (PANTHER); PTHR21649:SF9 (PANTHER); IPR023329 (SUPERFAMILY)
comp81151_c0_seq2_1	phosphoribulokinase family protein	330	20	0	0.966	7	P:response to stress; C:plastid; P:carbohydrate metabolic process; F:ion binding; F:kinase activity; C:thylakoid; P:biological_process; C:extracellular region	EC:2.7.1.19	IPR006082 (PRINTS); IPR006083 (PFAM); IPR027417 (G3DSA:3.40.50.GENE3D); PTHR10285:SF52 (PANTHER); PTHR10285 (PANTHER); IPR006082 (PROSITE_PATTERNS); IPR027417 (SUPERFAMILY)
comp81523_c0_seq1_2	myrosinase-binding protein-like protein	148	20	2.2e-39	0.514
comp81868_c0_seq1_4	malate dehydrogenase mitochondrial-like	341	20	0	0.911	10	F:ion binding; C:cell wall; F:oxidoreductase activity; C:mitochondrion; P:response to stress; P:small molecule metabolic process; P:generation of precursor metabolites and energy; P:carbohydrate metabolic process; C:plastid; P:biological_process; C:cellular_component; C:extracellular region	EC:1.1.1.37	IPR001557 (PIRSF); IPR010097 (TIGRFAM); IPR001236 (PFAM); IPR022383 (PFAM); IPR015955 (G3DSA:3.90.110.GENE3D); IPR016040 (G3DSA:3.40.50.GENE3D); PTHR11540:SF9 (PANTHER); IPR001557 (PANTHER); IPR001252 (PROSITE_PATTERNS); SignalP-TM (SIGNALP_GRAM_POSITIVE); IPR015955 (SUPERFAMILY); SSF51735 (SUPERFAMILY)
comp81929_c0_seq2_1	monodehydroascorbate reductase	434	20	0	0.8945	10	C:cytosol; P:biological_process; P:response to stress; P:homeostatic process; F:oxidoreductase activity; F:ion binding; C:plastid; P:symbiosis, encompassing mutualism through parasitism; C:peroxisome; C:plasma membrane; C:extracellular region	EC:1.6.5.4	PR00411 (PRINTS); IPR013027 (PRINTS); G3DSA:3.50.50.60 (GENE3D); IPR023753 (PFAM); IPR004099 (G3DSA:3.30.390.GENE3D); G3DSA:3.50.50.60 (GENE3D); IPR001327 (PFAM); PTHR22912:SF144 (PANTHER); PTHR22912 (PANTHER); IPR016156 (SUPERFAMILY); SSF51905 (SUPERFAMILY); SSF51905 (SUPERFAMILY)
comp81936_c0_seq6_1	ribosome-recycling chloroplastic-like	246	20	9.5764e-91	0.776	7	P:translation; F:ion binding; P:response to stress; P:biological_process; C:thylakoid; C:plastid; P:immune system process; P:embryo development	-	Coil (COILS); Coil (COILS); IPR023584 (PFAM); IPR024946 (G3DSA:3.30.1360.GENE3D); G3DSA:1.10.132.20 (GENE3D); IPR002661 (PANTHER); IPR002661 (HAMAP); IPR023584 (SUPERFAMILY)
comp82026_c0_seq1_1	hsp20-like chaperones superfamily protein isoform 1	143	20	2.01118e-42	0.8835	2	C:cellular_component; C:cytosol; C:plasma membrane	-	IPR007052 (PFAM); IPR008978 (G3DSA:2.60.40.GENE3D); PTHR22932:SF5 (PANTHER); PTHR22932 (PANTHER); IPR007052 (PROSITE_PROFILES); IPR008978 (SUPERFAMILY)
comp82097_c1_seq1_2	malate dehydrogenase mitochondrial-like	341	20	0	0.911	10	F:ion binding; C:cell wall; F:oxidoreductase activity; C:mitochondrion; P:response to stress; P:small molecule metabolic process; P:generation of precursor metabolites and energy; P:carbohydrate metabolic process; C:plastid; P:biological_process; C:cellular_component; C:extracellular region	EC:1.1.1.37	IPR001557 (PIRSF); IPR022383 (PFAM); IPR015955 (G3DSA:3.90.110.GENE3D); IPR001236 (PFAM); IPR010097 (TIGRFAM); IPR016040 (G3DSA:3.40.50.GENE3D); PTHR11540:SF9 (PANTHER); IPR001557 (PANTHER); IPR001252 (PROSITE_PATTERNS); SignalP-TM (SIGNALP_GRAM_POSITIVE); IPR015955 (SUPERFAMILY); SSF51735 (SUPERFAMILY)
comp82158_c0_seq2_4	heat shock family protein	98	20	4.79929e-32	0.9105	10	C:cell wall; P:response to stress; C:mitochondrion; P:protein folding; P:biological_process; C:plastid; C:vacuole; F:ion binding; F:unfolded protein binding; P:protein targeting; P:transmembrane transport	-	IPR001404 (PFAM); IPR001404 (PANTHER); PTHR11528:SF41 (PANTHER); TRANSMEMBRANE (PHOBIUS); NON_CYTOPLASMIC_DOMAIN (PHOBIUS); CYTOPLASMIC_DOMAIN (PHOBIUS); SSF110942 (SUPERFAMILY); TMhelix (TMHMM)
comp82158_c0_seq3_6	heat shock protein isoform 1	768	20	0	0.905	7	P:protein folding; P:response to stress; C:cell wall; F:ion binding; C:plastid; F:unfolded protein binding; C:mitochondrion	-	IPR020575 (PRINTS); IPR001404 (PIRSF); IPR003594 (SMART); IPR003594 (G3DSA:3.30.565.GENE3D); PF13589 (PFAM); IPR001404 (PFAM); IPR001404 (PANTHER); PTHR11528:SF41 (PANTHER); IPR019805 (PROSITE_PATTERNS); SIGNAL_PEPTIDE_H_REGION (PHOBIUS); SIGNAL_PEPTIDE (PHOBIUS); NON_CYTOPLASMIC_DOMAIN (PHOBIUS); SIGNAL_PEPTIDE_C_REGION (PHOBIUS); CYTOPLASMIC_DOMAIN (PHOBIUS); SIGNAL_PEPTIDE_N_REGION (PHOBIUS); …
comp82312_c0_seq9_2	carbonic anhydrase	234	20	2.28602e-94	0.7945	7	F:lyase activity; F:ion binding; P:response to stress; C:plastid; P:biological_process; C:thylakoid; P:immune system process; C:extracellular region	EC:4.2.1.1	IPR001765 (SMART); IPR001765 (G3DSA:3.40.1050.GENE3D); IPR001765 (PFAM); IPR001765 (PANTHER); PTHR11002:SF7 (PANTHER); IPR015892 (PROSITE_PATTERNS); IPR015892 (PROSITE_PATTERNS); SIGNAL_PEPTIDE_N_REGION (PHOBIUS); SIGNAL_PEPTIDE_C_REGION (PHOBIUS); SIGNAL_PEPTIDE_H_REGION (PHOBIUS); NON_CYTOPLASMIC_DOMAIN (PHOBIUS); SIGNAL_PEPTIDE (PHOBIUS); SignalP-TM (SIGNALP_GRAM_POSITIVE); IPR001765 (SUPERFAM…
comp82374_c0_seq1_4	serine-threonine protein kinase plant-like	445	20	4.05397e-103	0.6415	1	F:molecular_function	-	IPR001611 (PFAM); G3DSA:3.80.10.10 (GENE3D); PTHR24420:SF563 (PANTHER); PTHR24420 (PANTHER); SIGNAL_PEPTIDE_C_REGION (PHOBIUS); SIGNAL_PEPTIDE (PHOBIUS); NON_CYTOPLASMIC_DOMAIN (PHOBIUS); SIGNAL_PEPTIDE_N_REGION (PHOBIUS); SIGNAL_PEPTIDE_H_REGION (PHOBIUS); SignalP-noTM (SIGNALP_EUK); SSF52058 (SUPERFAMILY); TMhelix (TMHMM)
comp82374_c0_seq2_5	serine-threonine protein kinase plant-like	153	20	3.77733e-24	0.6115	3	C:chloroplast; F:kinase activity; P:phosphorylation		G3DSA:3.80.10.10 (GENE3D); PTHR24420:SF563 (PANTHER); PTHR24420 (PANTHER); SSF52058 (SUPERFAMILY)
comp82412_c1_seq1_4	peptidyl-prolyl cis-trans isomerase fkbp62-like	574	20	0	0.871	8	C:cytosol; F:molecular_function; P:response to stress; P:biological_process; P:cellular protein modification process; P:protein folding; F:lipid binding; F:ion binding; F:isomerase activity; C:cell; P:biosynthetic process	EC:5.2.1.8	Coil (COILS); IPR019734 (SMART); G3DSA:3.10.50.40 (GENE3D); IPR001179 (PFAM); G3DSA:3.10.50.40 (GENE3D); IPR011990 (G3DSA:1.25.40.GENE3D); PF13414 (PFAM); PTHR10516:SF279 (PANTHER); IPR023566 (PANTHER); IPR013026 (PROSITE_PROFILES); IPR019734 (PROSITE_PROFILES); IPR019734 (PROSITE_PROFILES); IPR001179 (PROSITE_PROFILES); IPR013026 (PROSITE_PROFILES); IPR001179 (PROSITE_PROFILES); IPR001179 (PROSI…
comp82435_c0_seq1_1	rs-containing zinc finger protein 21 isoform 1	179	20	2.28439e-50	0.869	2	F:molecular_function; F:ion binding; C:intracellular	-	IPR001878 (SMART); IPR000504 (SMART); IPR001878 (PFAM); IPR012677 (G3DSA:3.30.70.GENE3D); IPR000504 (PFAM); IPR001878 (G3DSA:4.10.60.GENE3D); PTHR10548 (PANTHER); IPR000504 (PROSITE_PROFILES); IPR001878 (PROSITE_PROFILES); SSF54928 (SUPERFAMILY); IPR001878 (SUPERFAMILY)
comp82563_c0_seq1_1	quinone oxidoreductase-like protein chloroplastic-like	309	20	1.17457e-164	0.887	7	F:oxidoreductase activity; P:biological_process; C:plastid; P:response to stress; C:thylakoid; F:ion binding; C:extracellular region; F:transferase activity, transferring acyl groups	EC:1.6.5.5	IPR020843 (SMART); IPR016040 (G3DSA:3.40.50.GENE3D); IPR011032 (G3DSA:3.90.180.GENE3D); PF13602 (PFAM); IPR013154 (PFAM); IPR002085 (PANTHER); PTHR11695:SF294 (PANTHER); IPR002364 (PROSITE_PATTERNS); IPR011032 (SUPERFAMILY); SSF51735 (SUPERFAMILY)
comp82658_c0_seq1_1	enolase isoform 1	445	20	0	0.9565	7	P:carbohydrate metabolic process; P:generation of precursor metabolites and energy; P:catabolic process; C:cytosol; C:protein complex; F:lyase activity; F:molecular_function; F:ion binding	EC:4.2.1.11	IPR000941 (PRINTS); IPR000941 (PIRSF); IPR029065 (G3DSA:3.20.20.GENE3D); IPR000941 (TIGRFAM); IPR020811 (PFAM); IPR020810 (PFAM); IPR029017 (G3DSA:3.30.390.GENE3D); IPR000941 (PANTHER); IPR020809 (PROSITE_PATTERNS); IPR000941 (HAMAP); IPR029065 (SUPERFAMILY); IPR029017 (SUPERFAMILY)
comp82700_c0_seq3_2	serine carboxypeptidase-like isoform 1	472	20	2.63778e-170	0.6935	2	P:biological_process; F:peptidase activity	EC:3.4.16	IPR001563 (PRINTS); IPR001563 (PFAM); IPR029058 (G3DSA:3.40.50.GENE3D); IPR001563 (PANTHER); PTHR11802:SF29 (PANTHER); SIGNAL_PEPTIDE_N_REGION (PHOBIUS); SIGNAL_PEPTIDE_C_REGION (PHOBIUS); NON_CYTOPLASMIC_DOMAIN (PHOBIUS); SIGNAL_PEPTIDE (PHOBIUS); SIGNAL_PEPTIDE_H_REGION (PHOBIUS); SignalP-noTM (SIGNALP_EUK); IPR029058 (SUPERFAMILY)
comp82720_c0_seq3_3	l-ascorbate oxidase homolog	96	20	2.49246e-53	0.917	5	F:ion binding; C:cellular_component; C:cell wall; C:extracellular region; F:oxidoreductase activity; P:biological_process	-	IPR008972 (G3DSA:2.60.40.GENE3D); IPR011706 (PFAM); PTHR11709:SF11 (PANTHER); PTHR11709 (PANTHER); IPR008972 (SUPERFAMILY)
comp82730_c0_seq1_5	latex plastidic aldolase-like family protein	397	20	0	0.93	9	C:thylakoid; C:plastid; F:lyase activity; P:biological_process; P:carbohydrate metabolic process; P:generation of precursor metabolites and energy; P:catabolic process; C:ribosome; C:cytosol; C:cellular_component; C:extracellular region	EC:4.1.2.13	IPR000741 (PFAM); IPR013785 (G3DSA:3.20.20.GENE3D); IPR000741 (PANTHER); PTHR11627:SF8 (PANTHER); IPR000741 (PROSITE_PATTERNS); SSF51569 (SUPERFAMILY)
comp82730_c0_seq3_3	probable fructose-bisphosphate aldolase chloroplastic-like	327	20	0	0.9595	9	C:thylakoid; C:plastid; F:lyase activity; P:biological_process; P:carbohydrate metabolic process; P:generation of precursor metabolites and energy; P:catabolic process; C:ribosome; C:cytosol; C:cellular_component; C:extracellular region	EC:4.1.2.13	IPR000741 (PFAM); IPR013785 (G3DSA:3.20.20.GENE3D); IPR000741 (PANTHER); PTHR11627:SF8 (PANTHER); IPR000741 (PROSITE_PATTERNS); SSF51569 (SUPERFAMILY)
comp82730_c0_seq4_4	latex plastidic aldolase-like family protein	397	20	0	0.924	9	C:thylakoid; C:plastid; F:lyase activity; P:biological_process; P:carbohydrate metabolic process; P:generation of precursor metabolites and energy; P:catabolic process; C:ribosome; C:cytosol; C:cellular_component; C:extracellular region	EC:4.1.2.13	IPR000741 (PFAM); IPR013785 (G3DSA:3.20.20.GENE3D); PTHR11627:SF8 (PANTHER); IPR000741 (PANTHER); IPR000741 (PROSITE_PATTERNS); SSF51569 (SUPERFAMILY)
comp83109_c0_seq1_3	rhicadhesin receptor-like	219	20	6.70127e-115	0.889	8	F:molecular_function; C:cell wall; F:ion binding; P:response to stress; C:cellular_component; P:anatomical structure development; F:oxidoreductase activity; P:transport; C:extracellular region; C:nucleus; P:biological_process	EC:1.15.1.1	IPR001929 (PRINTS); IPR006045 (SMART); IPR006045 (PFAM); IPR014710 (G3DSA:2.60.120.GENE3D); PTHR31238:SF4 (PANTHER); PTHR31238 (PANTHER); IPR019780 (PROSITE_PATTERNS); SIGNAL_PEPTIDE_H_REGION (PHOBIUS); SIGNAL_PEPTIDE_N_REGION (PHOBIUS); SIGNAL_PEPTIDE (PHOBIUS); SIGNAL_PEPTIDE_C_REGION (PHOBIUS); NON_CYTOPLASMIC_DOMAIN (PHOBIUS); PS51257 (PROSITE_PROFILES); SignalP-noTM (SIGNALP_EUK); SignalP-TM…
comp83109_c0_seq3_3	rhicadhesin receptor-like	219	20	6.66865e-115	0.889	4	C:extracellular region; F:oxidoreductase activity; F:molecular_function; F:ion binding; P:biological_process	EC:1.15.1.1	IPR001929 (PRINTS); IPR006045 (SMART); IPR006045 (PFAM); IPR014710 (G3DSA:2.60.120.GENE3D); PTHR31238:SF4 (PANTHER); PTHR31238 (PANTHER); IPR019780 (PROSITE_PATTERNS); SIGNAL_PEPTIDE_H_REGION (PHOBIUS); SIGNAL_PEPTIDE_N_REGION (PHOBIUS); SIGNAL_PEPTIDE (PHOBIUS); SIGNAL_PEPTIDE_C_REGION (PHOBIUS); NON_CYTOPLASMIC_DOMAIN (PHOBIUS); PS51257 (PROSITE_PROFILES); SignalP-noTM (SIGNALP_GRAM_NEGATIVE); …
comp83118_c0_seq1_1	quinone oxidoreductase-like protein chloroplastic-like	309	20	1.16885e-164	0.8855	7	F:oxidoreductase activity; P:biological_process; C:plastid; P:response to stress; C:thylakoid; F:ion binding; C:extracellular region; F:transferase activity, transferring acyl groups	EC:1.6.5.5	IPR020843 (SMART); IPR011032 (G3DSA:3.90.180.GENE3D); PF13602 (PFAM); IPR016040 (G3DSA:3.40.50.GENE3D); IPR013154 (PFAM); IPR002085 (PANTHER); PTHR11695:SF294 (PANTHER); IPR002364 (PROSITE_PATTERNS); IPR011032 (SUPERFAMILY); SSF51735 (SUPERFAMILY)
comp83190_c0_seq3_1	heat shock cognate protein 80-like	292	20	1.60483e-168	0.953	12	C:cytosol; C:cell wall; P:protein folding; C:nucleolus; P:response to stress; C:vacuole; F:ion binding; P:biological_process; C:plastid; F:unfolded protein binding; C:Golgi apparatus; C:plasma membrane; C:extracellular region	-	Coil (COILS); IPR020575 (PRINTS); IPR003594 (SMART); IPR001404 (PFAM); PF13589 (PFAM); IPR003594 (G3DSA:3.30.565.GENE3D); IPR001404 (PANTHER); PTHR11528:SF43 (PANTHER); IPR019805 (PROSITE_PATTERNS); IPR020568 (SUPERFAMILY); IPR003594 (SUPERFAMILY)
comp83190_c0_seq4_1	heat shock protein 82	695	20	0	0.96	12	P:response to stress; C:cytosol; C:cell wall; C:mitochondrion; P:protein folding; C:nucleolus; P:reproduction; P:anatomical structure development; P:biological_process; F:ion binding; F:unfolded protein binding; C:plasma membrane; C:extracellular region	-	Coil (COILS); Coil (COILS); IPR020575 (PRINTS); IPR003594 (SMART); IPR001404 (PIRSF); IPR001404 (PFAM); IPR003594 (G3DSA:3.30.565.GENE3D); PF13589 (PFAM); IPR001404 (PANTHER); PTHR11528:SF43 (PANTHER); IPR019805 (PROSITE_PATTERNS); IPR001404 (HAMAP); IPR003594 (SUPERFAMILY); IPR020568 (SUPERFAMILY); SSF110942 (SUPERFAMILY)
comp83232_c0_seq1_1	peptidyl-prolyl cis-trans isomerase fkbp62-like	574	20	0	0.871	8	C:cytosol; F:molecular_function; P:response to stress; P:biological_process; P:cellular protein modification process; P:protein folding; F:lipid binding; F:ion binding; F:isomerase activity; C:cell; P:biosynthetic process	EC:5.2.1.8	Coil (COILS); IPR019734 (SMART); G3DSA:3.10.50.40 (GENE3D); IPR001179 (PFAM); G3DSA:3.10.50.40 (GENE3D); IPR011990 (G3DSA:1.25.40.GENE3D); PF13414 (PFAM); PTHR10516:SF279 (PANTHER); IPR023566 (PANTHER); IPR013026 (PROSITE_PROFILES); IPR019734 (PROSITE_PROFILES); IPR019734 (PROSITE_PROFILES); IPR001179 (PROSITE_PROFILES); IPR013026 (PROSITE_PROFILES); IPR001179 (PROSITE_PROFILES); IPR001179 (PROSI…
comp83241_c1_seq2_7	pectin methylesterase	448	20	6.0564e-180	0.794	8	C:cytoplasm; P:biological_process; C:cell wall; P:cell wall organization or biogenesis; C:plasma membrane; F:molecular_function; F:enzyme regulator activity; C:extracellular region; P:carbohydrate metabolic process; P:catabolic process	EC:3.1.1.11	IPR006501 (SMART); IPR006501 (PFAM); IPR006501 (TIGRFAM); IPR006501 (G3DSA:1.20.140.GENE3D); IPR012334 (G3DSA:2.160.20.GENE3D); IPR000070 (PFAM); PTHR31707:SF1 (PANTHER); PTHR31707 (PANTHER); IPR018040 (PROSITE_PATTERNS); CYTOPLASMIC_DOMAIN (PHOBIUS); NON_CYTOPLASMIC_DOMAIN (PHOBIUS); TRANSMEMBRANE (PHOBIUS); IPR006501 (SUPERFAMILY); IPR011050 (SUPERFAMILY); TMhelix (TMHMM)
comp83267_c1_seq5_1	heat shock protein isoform 2	253	20	6.79412e-113	0.91	7	P:protein folding; P:response to stress; C:cell wall; F:ion binding; C:plastid; F:unfolded protein binding; C:mitochondrion	-	IPR001404 (PFAM); IPR001404 (PANTHER); PTHR11528:SF41 (PANTHER); SSF110942 (SUPERFAMILY); IPR020568 (SUPERFAMILY)
comp83279_c0_seq2_1	nadp-dependent malic enzyme	553	20	0	0.937	6	C:cytoplasm; F:lyase activity; F:oxidoreductase activity; F:ion binding; F:molecular_function; P:small molecule metabolic process; P:biological_process; P:protein complex assembly	EC:4.1.1.3; EC:1.1.1.38; EC:1.1.1.39; EC:1.1.1.40	IPR001891 (PRINTS); IPR012302 (SMART); IPR001891 (PIRSF); IPR012301 (G3DSA:3.40.50.GENE3D); IPR012302 (PFAM); IPR016040 (G3DSA:3.40.50.GENE3D); IPR012301 (PFAM); PTHR23406 (PANTHER); PTHR23406:SF11 (PANTHER); IPR015884 (PROSITE_PATTERNS); SSF51735 (SUPERFAMILY); SSF53223 (SUPERFAMILY)
comp83442_c0_seq1_5	atpase subunit 1	510	20	0	0.967	13	C:vacuole; F:ATPase activity; F:transmembrane transporter activity; C:plastid; F:ion binding; P:transmembrane transport; C:mitochondrion; C:nucleolus; C:protein complex; C:intracellular; P:biosynthetic process; P:cellular nitrogen compound metabolic process; P:small molecule metabolic process; F:RNA binding	-	IPR000194 (PFAM); IPR005294 (TIGRFAM); IPR000793 (PFAM); G3DSA:1.20.150.20 (GENE3D); IPR027417 (G3DSA:3.40.50.GENE3D); IPR023366 (G3DSA:2.40.30.GENE3D); IPR004100 (PFAM); PTHR15184:SF39 (PANTHER); PTHR15184 (PANTHER); IPR020003 (PROSITE_PATTERNS); IPR005294 (HAMAP); IPR027417 (SUPERFAMILY); IPR004100 (SUPERFAMILY); IPR000793 (SUPERFAMILY)
comp83442_c0_seq4_6	atpase subunit 1	510	20	0	0.967	13	C:vacuole; F:ATPase activity; F:transmembrane transporter activity; C:plastid; F:ion binding; P:transmembrane transport; C:mitochondrion; C:nucleolus; C:protein complex; C:intracellular; P:biosynthetic process; P:cellular nitrogen compound metabolic process; P:small molecule metabolic process; F:RNA binding	-	IPR000194 (PFAM); IPR005294 (TIGRFAM); IPR000793 (PFAM); G3DSA:1.20.150.20 (GENE3D); IPR027417 (G3DSA:3.40.50.GENE3D); IPR023366 (G3DSA:2.40.30.GENE3D); IPR004100 (PFAM); PTHR15184:SF39 (PANTHER); PTHR15184 (PANTHER); IPR020003 (PROSITE_PATTERNS); IPR005294 (HAMAP); IPR027417 (SUPERFAMILY); IPR004100 (SUPERFAMILY); IPR000793 (SUPERFAMILY)
comp83479_c1_seq1_4	ferredoxin- chloroplastic-like	147	20	2.87802e-65	0.828	7	F:molecular_function; P:biological_process; P:response to stress; F:ion binding; P:generation of precursor metabolites and energy; P:photosynthesis; P:transport; C:plastid; P:protein complex assembly	-	IPR010241 (TIGRFAM); IPR012675 (G3DSA:3.10.20.GENE3D); IPR001041 (PFAM); PTHR19370 (PANTHER); IPR006058 (PROSITE_PATTERNS); SIGNAL_PEPTIDE_H_REGION (PHOBIUS); SIGNAL_PEPTIDE_N_REGION (PHOBIUS); SIGNAL_PEPTIDE_C_REGION (PHOBIUS); SIGNAL_PEPTIDE (PHOBIUS); NON_CYTOPLASMIC_DOMAIN (PHOBIUS); IPR001041 (PROSITE_PROFILES); SignalP-TM (SIGNALP_GRAM_POSITIVE); IPR001041 (SUPERFAMILY)
comp83479_c1_seq3_3	ferredoxin- chloroplastic-like	147	20	8.04214e-65	0.844	7	F:molecular_function; P:biological_process; P:response to stress; F:ion binding; P:generation of precursor metabolites and energy; P:photosynthesis; P:transport; C:plastid; P:protein complex assembly	-	IPR012675 (G3DSA:3.10.20.GENE3D); IPR001041 (PFAM); IPR010241 (TIGRFAM); PTHR19370 (PANTHER); IPR006058 (PROSITE_PATTERNS); SIGNAL_PEPTIDE_H_REGION (PHOBIUS); SIGNAL_PEPTIDE_N_REGION (PHOBIUS); SIGNAL_PEPTIDE_C_REGION (PHOBIUS); SIGNAL_PEPTIDE (PHOBIUS); NON_CYTOPLASMIC_DOMAIN (PHOBIUS); IPR001041 (PROSITE_PROFILES); SignalP-TM (SIGNALP_GRAM_POSITIVE); IPR001041 (SUPERFAMILY)
comp83496_c0_seq1_2	subtilisin-like protease	397	20	5.57302e-127	0.6645	2	P:biological_process; F:peptidase activity	EC:3.4.21	IPR003137 (PFAM); IPR000209 (G3DSA:3.40.50.GENE3D); IPR000209 (PFAM); IPR015500 (PANTHER); PTHR10795:SF335 (PANTHER); IPR023828 (PROSITE_PATTERNS); IPR000209 (SUPERFAMILY)
comp83648_c0_seq1_3	fructose-bisphosphate aldolase cytoplasmic isozyme	358	20	0	0.9315	14	C:cytosol; F:ion binding; C:cell wall; C:nucleolus; P:response to stress; C:cellular_component; C:vacuole; C:mitochondrion; F:lyase activity; C:plastid; P:biological_process; P:carbohydrate metabolic process; P:generation of precursor metabolites and energy; P:catabolic process; C:plasma membrane; C:extracellular region	EC:4.1.2.13	IPR013785 (G3DSA:3.20.20.GENE3D); IPR000741 (PFAM); IPR000741 (PANTHER); PTHR11627:SF7 (PANTHER); IPR000741 (PROSITE_PATTERNS); SSF51569 (SUPERFAMILY)
comp83648_c0_seq2_3	fructose-bisphosphate aldolase cytoplasmic isozyme	358	20	0	0.9345	14	C:cytosol; F:ion binding; C:cell wall; C:nucleolus; P:response to stress; C:cellular_component; C:vacuole; C:mitochondrion; F:lyase activity; C:plastid; P:biological_process; P:carbohydrate metabolic process; P:generation of precursor metabolites and energy; P:catabolic process; C:plasma membrane; C:extracellular region	EC:4.1.2.13	IPR013785 (G3DSA:3.20.20.GENE3D); IPR000741 (PFAM); IPR000741 (PANTHER); PTHR11627:SF7 (PANTHER); IPR000741 (PROSITE_PATTERNS); SSF51569 (SUPERFAMILY)
comp83700_c0_seq1_3	serine carboxypeptidase-like isoform 1	472	20	1.11745e-170	0.6915	2	F:peptidase activity; P:biological_process	EC:3.4.16	IPR001563 (PRINTS); IPR001563 (PFAM); IPR029058 (G3DSA:3.40.50.GENE3D); PTHR11802:SF29 (PANTHER); IPR001563 (PANTHER); SIGNAL_PEPTIDE_N_REGION (PHOBIUS); SIGNAL_PEPTIDE_C_REGION (PHOBIUS); NON_CYTOPLASMIC_DOMAIN (PHOBIUS); SIGNAL_PEPTIDE (PHOBIUS); SIGNAL_PEPTIDE_H_REGION (PHOBIUS); SignalP-noTM (SIGNALP_EUK); IPR029058 (SUPERFAMILY)
comp83701_c0_seq1_5	ribulose bisphosphate carboxylase oxygenase activase chloroplast	438	20	0	0.8965	19	P:transport; P:generation of precursor metabolites and energy; P:photosynthesis; P:response to stress; P:biological_process; C:plastid; C:extracellular region; P:signal transduction; P:biosynthetic process; P:small molecule metabolic process; P:immune system process; P:cell death; F:ion binding; P:protein targeting; P:membrane organization; C:cell wall; F:enzyme regulator activity; P:anatomical s…	-	IPR003959 (PFAM); IPR027417 (G3DSA:3.40.50.GENE3D); PTHR32429:SF8 (PANTHER); PTHR32429 (PANTHER); SignalP-TM (SIGNALP_GRAM_POSITIVE); IPR027417 (SUPERFAMILY)
comp83782_c3_seq3_3	plasma membrane intrinsic protein 3	279	20	2.21386e-178	0.9155	5	C:vacuole; P:transport; C:plasma membrane; C:cellular_component; F:molecular_function; F:transmembrane transporter activity; C:nucleus; P:biological_process	-	IPR000425 (PRINTS); IPR023271 (G3DSA:1.20.1080.GENE3D); IPR000425 (TIGRFAM); IPR000425 (PFAM); PTHR19139:SF50 (PANTHER); IPR000425 (PANTHER); IPR022357 (PROSITE_PATTERNS); CYTOPLASMIC_DOMAIN (PHOBIUS); TRANSMEMBRANE (PHOBIUS); TRANSMEMBRANE (PHOBIUS); CYTOPLASMIC_DOMAIN (PHOBIUS); NON_CYTOPLASMIC_DOMAIN (PHOBIUS); TRANSMEMBRANE (PHOBIUS); TRANSMEMBRANE (PHOBIUS); TRANSMEMBRANE (PHOBIUS); TRANSMEM…
comp83998_c0_seq1_3	subtilisin-like protease	427	20	5.84981e-133	0.6855	2	P:biological_process; F:peptidase activity	EC:3.4.21	IPR003137 (PFAM); IPR000209 (PFAM); IPR000209 (G3DSA:3.40.50.GENE3D); PTHR10795:SF335 (PANTHER); IPR015500 (PANTHER); IPR023828 (PROSITE_PATTERNS); IPR000209 (SUPERFAMILY)
comp84020_c0_seq1_2	formate dehydrogenase	334	20	0	0.956	5	F:molecular_function; P:biological_process; F:oxidoreductase activity; C:plastid; C:thylakoid; C:mitochondrion	EC:1.2.1.2	IPR016040 (G3DSA:3.40.50.GENE3D); IPR016040 (G3DSA:3.40.50.GENE3D); IPR006139 (PFAM); IPR006140 (PFAM); PTHR10996 (PANTHER); PTHR10996:SF16 (PANTHER); IPR006140 (PROSITE_PATTERNS); IPR006140 (PROSITE_PATTERNS); IPR006140 (PROSITE_PATTERNS); SSF51735 (SUPERFAMILY); SSF52283 (SUPERFAMILY)
comp84086_c2_seq4_2	photosystem ii 10 kda chloroplastic	141	20	6.62685e-48	0.808	6	C:protein complex; C:thylakoid; P:generation of precursor metabolites and energy; P:protein complex assembly; P:photosynthesis; C:plastid	-	IPR006814 (PFAM); NON_CYTOPLASMIC_DOMAIN (PHOBIUS); CYTOPLASMIC_DOMAIN (PHOBIUS); TRANSMEMBRANE (PHOBIUS); TMhelix (TMHMM)
comp84230_c0_seq3_1	actin	377	20	0	0.99	15	P:cell morphogenesis; P:developmental maturation; P:cell differentiation; P:growth; C:cytosol; F:ion binding; C:cell wall; P:biological_process; C:cytoskeleton; C:mitochondrion; C:nucleolus; P:response to stress; C:cellular_component; C:plastid; P:cell division; C:vacuole; C:plasma membrane	-	IPR004000 (PRINTS); IPR004000 (SMART); G3DSA:3.90.640.10 (GENE3D); G3DSA:3.30.420.40 (GENE3D); IPR004000 (PFAM); G3DSA:3.30.420.40 (GENE3D); IPR004000 (PANTHER); PTHR11937:SF188 (PANTHER); IPR004001 (PROSITE_PATTERNS); IPR020902 (PROSITE_PATTERNS); IPR004001 (PROSITE_PATTERNS); SSF53067 (SUPERFAMILY); SSF53067 (SUPERFAMILY)
comp84265_c0_seq2_2	actin	377	20	0	0.99	15	P:cell morphogenesis; P:developmental maturation; P:cell differentiation; P:growth; C:cytosol; F:ion binding; C:cell wall; P:biological_process; C:cytoskeleton; C:mitochondrion; C:nucleolus; P:response to stress; C:cellular_component; C:plastid; P:cell division; C:vacuole; C:plasma membrane	-	IPR004000 (PRINTS); IPR004000 (SMART); G3DSA:3.90.640.10 (GENE3D); G3DSA:3.30.420.40 (GENE3D); IPR004000 (PFAM); G3DSA:3.30.420.40 (GENE3D); IPR004000 (PANTHER); PTHR11937:SF188 (PANTHER); IPR004001 (PROSITE_PATTERNS); IPR004001 (PROSITE_PATTERNS); IPR020902 (PROSITE_PATTERNS); SSF53067 (SUPERFAMILY); SSF53067 (SUPERFAMILY)
comp84265_c0_seq9_3	actin	377	20	0	0.99	15	P:cell morphogenesis; P:developmental maturation; P:cell differentiation; P:growth; C:cytosol; F:ion binding; C:cell wall; P:biological_process; C:cytoskeleton; C:mitochondrion; C:nucleolus; P:response to stress; C:cellular_component; C:plastid; P:cell division; C:vacuole; C:plasma membrane	-	IPR004000 (PRINTS); IPR004000 (SMART); G3DSA:3.90.640.10 (GENE3D); G3DSA:3.30.420.40 (GENE3D); IPR004000 (PFAM); G3DSA:3.30.420.40 (GENE3D); IPR004000 (PANTHER); PTHR11937:SF188 (PANTHER); IPR004001 (PROSITE_PATTERNS); IPR020902 (PROSITE_PATTERNS); IPR004001 (PROSITE_PATTERNS); SSF53067 (SUPERFAMILY); SSF53067 (SUPERFAMILY)
comp84340_c0_seq1_1	ribosomal protein 1	389	20	0	0.964	8	C:nucleolus; F:structural constituent of ribosome; C:cellular_component; C:plasma membrane; C:cell wall; C:vacuole; C:ribosome; C:cytosol; P:translation	-	G3DSA:3.30.1430.10 (GENE3D); IPR000597 (PFAM); G3DSA:2.40.30.10 (GENE3D); PTHR11363 (PANTHER); IPR019926 (PROSITE_PATTERNS); IPR009000 (SUPERFAMILY)
comp84433_c0_seq4_2	protein tic chloroplastic-like	223	20	3.69921e-57	0.71	1	C:plastid	-	IPR008030 (PFAM); IPR016040 (G3DSA:3.40.50.GENE3D); PTHR14194:SF38 (PANTHER); PTHR14194 (PANTHER); SSF51735 (SUPERFAMILY)
comp84437_c0_seq5_3	tubulin alpha-3 chain-like	322	20	0	0.98	9	C:cytoskeleton; C:protein complex; P:protein complex assembly; P:nucleobase-containing compound catabolic process; P:small molecule metabolic process; P:biological_process; F:GTPase activity; F:structural molecule activity; C:cytoplasm; F:ion binding	-	IPR000217 (PRINTS); IPR002452 (PRINTS); IPR003008 (SMART); IPR003008 (G3DSA:3.40.50.GENE3D); IPR018316 (G3DSA:3.30.1330.GENE3D); IPR018316 (PFAM); IPR003008 (PFAM); IPR000217 (PANTHER); PTHR11588:SF48 (PANTHER); IPR013838 (PROSITE_PATTERNS); IPR017975 (PROSITE_PATTERNS); IPR008280 (SUPERFAMILY); IPR003008 (SUPERFAMILY)
comp84594_c0_seq4_2	alpha-tubulin	414	20	0	0.989	9	C:cytoskeleton; C:protein complex; P:protein complex assembly; P:nucleobase-containing compound catabolic process; P:small molecule metabolic process; P:biological_process; F:GTPase activity; F:structural molecule activity; C:cytoplasm; F:ion binding	-	Coil (COILS); IPR000217 (PRINTS); IPR002452 (PRINTS); IPR018316 (SMART); IPR003008 (SMART); IPR003008 (PFAM); IPR003008 (G3DSA:3.40.50.GENE3D); IPR018316 (PFAM); IPR023123 (G3DSA:1.10.287.GENE3D); IPR018316 (G3DSA:3.30.1330.GENE3D); IPR000217 (PANTHER); PTHR11588:SF48 (PANTHER); IPR017975 (PROSITE_PATTERNS); IPR008280 (SUPERFAMILY); IPR003008 (SUPERFAMILY)
comp84775_c0_seq1_5	elongation factor chloroplastic-like	376	20	0	0.9755	10	C:plastid; C:extracellular region; C:cellular_component; F:translation factor activity, nucleic acid binding; P:translation; F:ion binding; P:nucleobase-containing compound catabolic process; P:small molecule metabolic process; C:nucleolus; F:GTPase activity; C:thylakoid	-	IPR000795 (PRINTS); IPR000795 (PFAM); G3DSA:2.40.30.10 (GENE3D); IPR004160 (PFAM); IPR027417 (G3DSA:3.40.50.GENE3D); IPR004541 (TIGRFAM); G3DSA:2.40.30.10 (GENE3D); IPR004161 (PFAM); PTHR23115:SF121 (PANTHER); PTHR23115 (PANTHER); IPR000795 (PROSITE_PATTERNS); IPR009001 (SUPERFAMILY); IPR009000 (SUPERFAMILY); IPR027417 (SUPERFAMILY)
comp84936_c0_seq1_2	probable pectinesterase pectinesterase inhibitor 40-like	547	20	0	0.7575	5	P:cell wall organization or biogenesis; C:cell wall; F:molecular_function; F:enzyme regulator activity; P:biological_process; P:carbohydrate metabolic process; P:catabolic process	EC:3.1.1.11	IPR006501 (SMART); IPR012334 (G3DSA:2.160.20.GENE3D); IPR006501 (G3DSA:1.20.140.GENE3D); IPR000070 (PFAM); IPR006501 (PFAM); IPR006501 (TIGRFAM); PTHR31707:SF1 (PANTHER); PTHR31707 (PANTHER); IPR018040 (PROSITE_PATTERNS); NON_CYTOPLASMIC_DOMAIN (PHOBIUS); SIGNAL_PEPTIDE (PHOBIUS); SIGNAL_PEPTIDE_H_REGION (PHOBIUS); SIGNAL_PEPTIDE_C_REGION (PHOBIUS); SIGNAL_PEPTIDE_N_REGION (PHOBIUS); SignalP-noTM…
comp84952_c1_seq1_2	plant invertase pectin methylesterase inhibitor superfamily isoform 1	225	20	2.42414e-124	0.8865	5	P:cell wall organization or biogenesis; C:cell wall; F:molecular_function; F:enzyme regulator activity; P:biological_process; P:carbohydrate metabolic process; P:catabolic process	EC:3.1.1.11	IPR012334 (G3DSA:2.160.20.GENE3D); IPR000070 (PFAM); PTHR31707 (PANTHER); PTHR31707:SF8 (PANTHER); IPR018040 (PROSITE_PATTERNS); IPR011050 (SUPERFAMILY)
comp84952_c1_seq6_4	probable pectinesterase pectinesterase inhibitor 34-like	596	20	0	0.7865	5	P:cell wall organization or biogenesis; C:cell wall; F:molecular_function; F:enzyme regulator activity; P:biological_process; P:carbohydrate metabolic process; P:catabolic process	EC:3.1.1.11	IPR006501 (SMART); IPR006501 (G3DSA:1.20.140.GENE3D); IPR006501 (TIGRFAM); IPR012334 (G3DSA:2.160.20.GENE3D); IPR000070 (PFAM); IPR006501 (PFAM); PTHR31707 (PANTHER); PTHR31707:SF8 (PANTHER); IPR018040 (PROSITE_PATTERNS); NON_CYTOPLASMIC_DOMAIN (PHOBIUS); TRANSMEMBRANE (PHOBIUS); CYTOPLASMIC_DOMAIN (PHOBIUS); IPR006501 (SUPERFAMILY); IPR011050 (SUPERFAMILY); TMhelix (TMHMM)
comp84955_c0_seq1_4	ribosomal protein 1	389	20	0	0.9625	3	C:ribosome; F:structural constituent of ribosome; P:translation	-	G3DSA:3.30.1430.10 (GENE3D); G3DSA:2.40.30.10 (GENE3D); IPR000597 (PFAM); PTHR11363 (PANTHER); IPR019926 (PROSITE_PATTERNS); IPR009000 (SUPERFAMILY)
comp85014_c0_seq1_3	serine carboxypeptidase-like isoform 1	476	20	0	0.6985	2	P:biological_process; F:peptidase activity	EC:3.4.16	IPR001563 (PRINTS); IPR029058 (G3DSA:3.40.50.GENE3D); IPR001563 (PFAM); IPR001563 (PANTHER); PTHR11802:SF29 (PANTHER); IPR018202 (PROSITE_PATTERNS); SIGNAL_PEPTIDE_N_REGION (PHOBIUS); NON_CYTOPLASMIC_DOMAIN (PHOBIUS); SIGNAL_PEPTIDE_C_REGION (PHOBIUS); SIGNAL_PEPTIDE (PHOBIUS); SIGNAL_PEPTIDE_H_REGION (PHOBIUS); SignalP-TM (SIGNALP_GRAM_POSITIVE); SignalP-noTM (SIGNALP_EUK); IPR029058 (SUPERFAMIL…
comp85049_c0_seq20_1	leucine-rich repeat-containing protein 40-like	250	20	2.86609e-86	0.806	2	P:biological_process; F:phosphatase activity; F:molecular_function	EC:3.1.3.16	PR00019 (PRINTS); IPR003591 (SMART); G3DSA:3.80.10.10 (GENE3D); G3DSA:3.80.10.10 (GENE3D); IPR001611 (PFAM); IPR025875 (PFAM); IPR001611 (PFAM); PTHR23155 (PANTHER); IPR001611 (PROSITE_PROFILES); IPR001611 (PROSITE_PROFILES); IPR001611 (PROSITE_PROFILES); IPR001611 (PROSITE_PROFILES); IPR001611 (PROSITE_PROFILES); IPR001611 (PROSITE_PROFILES); IPR001611 (PROSITE_PROFILES); IPR001611 (PROSITE_PROF…
comp85130_c0_seq1_3	3-glucanase family protein	189	20	4.80357e-32	0.779	6	F:hydrolase activity, acting on glycosyl bonds; P:carbohydrate metabolic process; C:cell wall; P:reproduction; P:embryo development; C:cellular_component; P:anatomical structure formation involved in morphogenesis	-	IPR013781 (G3DSA:3.20.20.GENE3D); IPR000490 (PFAM); PTHR32227:SF49 (PANTHER); PTHR32227 (PANTHER); SIGNAL_PEPTIDE_N_REGION (PHOBIUS); SIGNAL_PEPTIDE_C_REGION (PHOBIUS); SIGNAL_PEPTIDE (PHOBIUS); NON_CYTOPLASMIC_DOMAIN (PHOBIUS); SIGNAL_PEPTIDE_H_REGION (PHOBIUS); SignalP-noTM (SIGNALP_EUK); SignalP-TM (SIGNALP_GRAM_POSITIVE); SignalP-noTM (SIGNALP_GRAM_NEGATIVE); IPR017853 (SUPERFAMILY)
comp85212_c2_seq4_2	copper chaperone	76	20	1.23782e-30	0.8715	7	C:chromosome; F:ion binding; P:homeostatic process; P:biological_process; C:plastid; P:transport; C:extracellular region; P:response to stress	-	G3DSA:3.30.70.100 (GENE3D); IPR006121 (PFAM); PTHR22814 (PANTHER); IPR006121 (PROSITE_PROFILES); IPR006121 (SUPERFAMILY)
comp85212_c2_seq5_2	copper chaperone	76	20	1.24388e-30	0.8715	3	P:transport; F:ion binding; C:chromosome	-	G3DSA:3.30.70.100 (GENE3D); IPR006121 (PFAM); PTHR22814 (PANTHER); IPR006121 (PROSITE_PROFILES); IPR006121 (SUPERFAMILY)
comp85248_c1_seq2_3	ru large subunit-binding protein subunit chloroplastic-like	583	20	0	0.9405	12	P:protein folding; C:mitochondrion; P:biosynthetic process; P:cellular component assembly; C:plastid; P:biological_process; P:reproduction; P:anatomical structure development; C:thylakoid; F:ion binding; C:ribosome; C:cytosol; C:cellular_component; P:embryo development; C:extracellular region	-	Coil (COILS); IPR001844 (PRINTS); IPR027413 (G3DSA:1.10.560.GENE3D); IPR027413 (G3DSA:1.10.560.GENE3D); IPR001844 (TIGRFAM); IPR027409 (G3DSA:3.50.7.GENE3D); IPR002423 (PFAM); PTHR11353:SF11 (PANTHER); IPR002423 (PANTHER); SIGNAL_PEPTIDE_H_REGION (PHOBIUS); SIGNAL_PEPTIDE_N_REGION (PHOBIUS); SIGNAL_PEPTIDE (PHOBIUS); SIGNAL_PEPTIDE_C_REGION (PHOBIUS); NON_CYTOPLASMIC_DOMAIN (PHOBIUS); IPR001844 (…
comp85263_c0_seq7_1	histone h2a	95	20	1.3426e-12	0.97	8	P:cellular nitrogen compound metabolic process; C:protein complex; C:chromosome; C:nucleolus; F:DNA binding; P:chromosome organization; P:DNA metabolic process; P:protein complex assembly; F:molecular_function; P:cell proliferation	-	IPR002119 (PRINTS); IPR002119 (SMART); IPR007125 (PFAM); IPR009072 (G3DSA:1.10.20.GENE3D); PTHR23430 (PANTHER); PTHR23430:SF5 (PANTHER); IPR002119 (PROSITE_PATTERNS); IPR009072 (SUPERFAMILY)
comp85425_c0_seq1_3	lipid transfer protein	200	20	6.28438e-41	0.73	1	C:cytoplasmic membrane-bounded vesicle	-	IPR016140 (SMART); G3DSA:1.10.110.10 (GENE3D); IPR016140 (PFAM); SIGNAL_PEPTIDE_N_REGION (PHOBIUS); SIGNAL_PEPTIDE_C_REGION (PHOBIUS); SIGNAL_PEPTIDE (PHOBIUS); NON_CYTOPLASMIC_DOMAIN (PHOBIUS); SIGNAL_PEPTIDE_H_REGION (PHOBIUS); SignalP-noTM (SIGNALP_EUK); IPR016140 (SUPERFAMILY)
comp85503_c1_seq12_2	lipid-associated family protein	177	20	3.02242e-08	0.476	3	C:organelle; C:intracellular; C:cytoplasm; C:cellular_component; F:molecular_function	-	IPR001024 (G3DSA:2.60.60.GENE3D); IPR001024 (PFAM); SIGNAL_PEPTIDE (PHOBIUS); SIGNAL_PEPTIDE_N_REGION (PHOBIUS); SIGNAL_PEPTIDE_C_REGION (PHOBIUS); NON_CYTOPLASMIC_DOMAIN (PHOBIUS); SIGNAL_PEPTIDE_H_REGION (PHOBIUS); IPR001024 (PROSITE_PROFILES); SignalP-noTM (SIGNALP_EUK); IPR008976 (SUPERFAMILY); TMhelix (TMHMM)
comp85503_c1_seq3_2	lipase lipooxygenase	175	20	1.67782e-08	0.4855	1	F:molecular_function	-	IPR001024 (G3DSA:2.60.60.GENE3D); IPR001024 (PFAM); NON_CYTOPLASMIC_DOMAIN (PHOBIUS); SIGNAL_PEPTIDE (PHOBIUS); SIGNAL_PEPTIDE_N_REGION (PHOBIUS); SIGNAL_PEPTIDE_C_REGION (PHOBIUS); SIGNAL_PEPTIDE_H_REGION (PHOBIUS); IPR001024 (PROSITE_PROFILES); SignalP-noTM (SIGNALP_EUK); SignalP-TM (SIGNALP_GRAM_POSITIVE); IPR008976 (SUPERFAMILY); TMhelix (TMHMM)
comp85503_c1_seq8_1	---NA---	105	0			0	-		SIGNAL_PEPTIDE (PHOBIUS); SIGNAL_PEPTIDE_N_REGION (PHOBIUS); NON_CYTOPLASMIC_DOMAIN (PHOBIUS); SIGNAL_PEPTIDE_C_REGION (PHOBIUS); SIGNAL_PEPTIDE_H_REGION (PHOBIUS); SignalP-noTM (SIGNALP_GRAM_NEGATIVE); SignalP-TM (SIGNALP_GRAM_POSITIVE); SignalP-noTM (SIGNALP_EUK)
comp85718_c0_seq3_1	60s ribosomal protein l12	166	20	3.15282e-107	0.979	9	C:nucleolus; C:vacuole; P:response to stress; F:structural constituent of ribosome; C:cellular_component; C:ribosome; C:cytosol; C:plastid; F:ion binding; P:translation	-	IPR000911 (SMART); IPR020784 (PFAM); IPR020783 (PFAM); IPR020783 (G3DSA:1.10.10.GENE3D); IPR020784 (G3DSA:3.30.1550.GENE3D); IPR000911 (PANTHER); IPR020785 (PROSITE_PATTERNS); IPR000911 (HAMAP); IPR020783 (SUPERFAMILY); IPR020784 (SUPERFAMILY)
comp85756_c0_seq1_2	cysteine synthase	325	20	0	0.957	4	F:lyase activity; P:sulfur compound metabolic process; P:biosynthetic process; P:cellular amino acid metabolic process; F:molecular_function	EC:2.5.1.47	IPR005856 (TIGRFAM); IPR005859 (TIGRFAM); IPR001926 (PFAM); G3DSA:3.40.50.1100 (GENE3D); G3DSA:3.40.50.1100 (GENE3D); PTHR10314 (PANTHER); PTHR10314:SF97 (PANTHER); IPR001216 (PROSITE_PATTERNS); IPR001926 (SUPERFAMILY)
comp85756_c0_seq1_7	cysteine synthase	325	20	0	0.957	4	F:lyase activity; P:sulfur compound metabolic process; P:biosynthetic process; P:cellular amino acid metabolic process; F:molecular_function	EC:2.5.1.47	IPR005856 (TIGRFAM); IPR005859 (TIGRFAM); IPR001926 (PFAM); G3DSA:3.40.50.1100 (GENE3D); G3DSA:3.40.50.1100 (GENE3D); PTHR10314 (PANTHER); PTHR10314:SF97 (PANTHER); IPR001216 (PROSITE_PATTERNS); IPR001926 (SUPERFAMILY)
comp86190_c0_seq1_1	pdi-like 1-1 isoform 2	494	20	0	0.8365	17	P:small molecule metabolic process; F:isomerase activity; P:reproduction; P:anatomical structure development; P:biological_process; P:response to stress; P:protein folding; C:vacuole; P:homeostatic process; C:cell wall; C:thylakoid; C:endoplasmic reticulum; P:cell death; C:plastid; F:transferase activity, transferring glycosyl groups; C:Golgi apparatus; F:oxidoreductase activity; C:plasma membran…	EC:2.4.1.119; EC:5.3.4.1	PR00421 (PRINTS); IPR012336 (G3DSA:3.40.30.GENE3D); IPR005788 (TIGRFAM); IPR012336 (G3DSA:3.40.30.GENE3D); PF13848 (PFAM); IPR013766 (PFAM); IPR005792 (TIGRFAM); IPR012336 (G3DSA:3.40.30.GENE3D); PTHR18929 (PANTHER); PTHR18929:SF74 (PANTHER); IPR017937 (PROSITE_PATTERNS); IPR017937 (PROSITE_PATTERNS); NON_CYTOPLASMIC_DOMAIN (PHOBIUS); SIGNAL_PEPTIDE (PHOBIUS); SIGNAL_PEPTIDE_H_REGION (PHOBIUS); S…
comp86294_c1_seq1_1	tubulin beta-3 chain-like	300	20	0	0.9985	9	C:cytoskeleton; C:protein complex; P:protein complex assembly; P:nucleobase-containing compound catabolic process; P:small molecule metabolic process; P:biological_process; F:GTPase activity; F:structural molecule activity; C:cytoplasm; F:ion binding	-	Coil (COILS); IPR000217 (PRINTS); IPR002453 (PRINTS); IPR003008 (SMART); IPR018316 (SMART); IPR003008 (G3DSA:3.40.50.GENE3D); IPR018316 (PFAM); IPR018316 (G3DSA:3.30.1330.GENE3D); IPR003008 (PFAM); IPR023123 (G3DSA:1.10.287.GENE3D); IPR000217 (PANTHER); PTHR11588:SF72 (PANTHER); IPR008280 (SUPERFAMILY); IPR003008 (SUPERFAMILY)
comp86491_c0_seq1_2	pdi-like 1-1 isoform 2	494	20	0	0.8305	17	P:small molecule metabolic process; F:isomerase activity; P:reproduction; P:anatomical structure development; P:biological_process; P:response to stress; P:protein folding; C:vacuole; P:homeostatic process; C:cell wall; C:thylakoid; C:endoplasmic reticulum; P:cell death; C:plastid; F:transferase activity, transferring glycosyl groups; C:Golgi apparatus; F:oxidoreductase activity; C:plasma membran…	EC:2.4.1.119; EC:5.3.4.1	PR00421 (PRINTS); IPR012336 (G3DSA:3.40.30.GENE3D); IPR013766 (PFAM); IPR005788 (TIGRFAM); PF13848 (PFAM); IPR012336 (G3DSA:3.40.30.GENE3D); IPR012336 (G3DSA:3.40.30.GENE3D); IPR005792 (TIGRFAM); PTHR18929 (PANTHER); PTHR18929:SF74 (PANTHER); IPR017937 (PROSITE_PATTERNS); IPR017937 (PROSITE_PATTERNS); NON_CYTOPLASMIC_DOMAIN (PHOBIUS); SIGNAL_PEPTIDE (PHOBIUS); SIGNAL_PEPTIDE_H_REGION (PHOBIUS); S…
comp86893_c1_seq6_5	stromal 70 kda heat shock-related chloroplastic-like	494	20	0	0.9845	11	P:biological_process; C:mitochondrion; P:protein folding; C:plastid; P:response to stress; C:thylakoid; F:ion binding; F:oxidoreductase activity; F:unfolded protein binding; P:protein targeting; C:nucleus; C:extracellular region	EC:1.3.1.74	Coil (COILS); IPR013126 (PRINTS); IPR029047 (G3DSA:2.60.34.GENE3D); IPR012725 (TIGRFAM); G3DSA:3.30.30.30 (GENE3D); IPR013126 (PFAM); G3DSA:3.30.420.40 (GENE3D); G3DSA:3.30.420.40 (GENE3D); G3DSA:3.90.640.10 (GENE3D); PTHR19375:SF147 (PANTHER); PTHR19375 (PANTHER); IPR018181 (PROSITE_PATTERNS); IPR018181 (PROSITE_PATTERNS); SSF53067 (SUPERFAMILY); IPR029047 (SUPERFAMILY); SSF53067 (SUPERFAMILY)
comp86939_c1_seq4_3	tubulin beta-3 chain-like	344	20	0	0.9995	15	C:vacuole; C:extracellular region; F:ion binding; C:cell wall; P:nucleobase-containing compound catabolic process; P:small molecule metabolic process; C:Golgi apparatus; C:cytosol; C:cytoskeleton; C:protein complex; P:protein complex assembly; C:plastid; P:biological_process; C:cellular_component; F:GTPase activity; C:plasma membrane; F:structural molecule activity	-	IPR000217 (PRINTS); IPR002453 (PRINTS); IPR003008 (SMART); IPR018316 (SMART); IPR018316 (PFAM); IPR003008 (G3DSA:3.40.50.GENE3D); IPR003008 (PFAM); IPR018316 (G3DSA:3.30.1330.GENE3D); IPR000217 (PANTHER); PTHR11588:SF66 (PANTHER); IPR017975 (PROSITE_PATTERNS); IPR013838 (PROSITE_PATTERNS); IPR008280 (SUPERFAMILY); IPR003008 (SUPERFAMILY)
comp87083_c1_seq3_3	elongation factor 1-	113	20	8.75157e-75	0.989	13	C:vacuole; F:nucleotidyltransferase activity; F:translation factor activity, nucleic acid binding; P:translation; F:ion binding; C:plastid; P:nucleobase-containing compound catabolic process; P:small molecule metabolic process; C:nucleolus; C:cytosol; P:biological_process; C:cellular_component; F:GTPase activity; C:plasma membrane; C:mitochondrion	EC:2.7.7.4	IPR004160 (PFAM); G3DSA:2.40.30.10 (GENE3D); PTHR23115 (PANTHER); PTHR23115:SF124 (PANTHER); IPR009001 (SUPERFAMILY)
comp87139_c0_seq1_7	atp synthase cf1 epsilon subunit	133	20	1.33727e-82	0.9315	11	F:ATPase activity; F:transmembrane transporter activity; C:protein complex; C:intracellular; C:plastid; C:thylakoid; C:plasma membrane; F:ion binding; P:transmembrane transport; P:biosynthetic process; P:cellular nitrogen compound metabolic process; P:small molecule metabolic process	-	Coil (COILS); IPR020547 (PFAM); IPR020546 (G3DSA:2.60.15.GENE3D); IPR020546 (PFAM); IPR001469 (TIGRFAM); IPR001469 (PANTHER); PTHR13822:SF3 (PANTHER); IPR001469 (HAMAP); IPR020546 (SUPERFAMILY)
comp87371_c1_seq1_2	c2 domain-containing protein	171	20	1.27112e-30	0.614	1	F:molecular_function	-	IPR000008 (G3DSA:2.60.40.GENE3D); PTHR32246 (PANTHER); PTHR32246:SF17 (PANTHER); IPR000008 (SUPERFAMILY)
comp87371_c1_seq2_2	c2 domain-containing protein	91	20	3.972e-14	0.644	1	F:molecular_function	-	IPR000008 (G3DSA:2.60.40.GENE3D); PTHR32246 (PANTHER); PTHR32246:SF17 (PANTHER); IPR000008 (SUPERFAMILY)
comp87404_c1_seq7_3	unknown	137	4	9.26005e-28	0.71	0	-		no IPS match
comp87450_c0_seq1_1	ferredoxin-dependent glutamate synthase	99	20	3.18434e-50	0.911	5	P:biological_process; F:oxidoreductase activity; F:ion binding; P:cellular amino acid metabolic process; C:plastid; F:molecular_function; P:biosynthetic process	EC:1.4.7.1	IPR002489 (G3DSA:2.160.20.GENE3D); PTHR11938 (PANTHER); PTHR11938:SF76 (PANTHER); IPR002489 (SUPERFAMILY)
comp87612_c1_seq1_1	histone h2b	136	20	8.1195e-62	0.946	9	C:protein complex; C:chromosome; C:nucleolus; C:cellular_component; F:DNA binding; C:plastid; C:thylakoid; P:chromosome organization; P:DNA metabolic process; P:protein complex assembly; F:molecular_function	-	IPR000558 (PRINTS); IPR000558 (SMART); IPR009072 (G3DSA:1.10.20.GENE3D); IPR007125 (PFAM); IPR000558 (PANTHER); IPR000558 (PROSITE_PATTERNS); IPR009072 (SUPERFAMILY)
comp87612_c1_seq15_1	core histone h2a h2b h3 h4	136	20	8.1195e-62	0.946	9	C:protein complex; C:chromosome; C:nucleolus; C:cellular_component; F:DNA binding; C:plastid; C:thylakoid; P:chromosome organization; P:DNA metabolic process; P:protein complex assembly; F:molecular_function	-	IPR000558 (PRINTS); IPR000558 (SMART); IPR009072 (G3DSA:1.10.20.GENE3D); IPR007125 (PFAM); IPR000558 (PANTHER); IPR000558 (PROSITE_PATTERNS); IPR009072 (SUPERFAMILY)
comp87641_c0_seq1_1	probable lrr receptor-like serine threonine-protein kinase at4g08850-like	526	20	3.63517e-57	0.4735	1	F:molecular_function	-	PR00019 (PRINTS); G3DSA:3.80.10.10 (GENE3D); IPR013210 (PFAM); IPR001611 (PFAM); G3DSA:3.80.10.10 (GENE3D); PTHR24420 (PANTHER); NON_CYTOPLASMIC_DOMAIN (PHOBIUS); SIGNAL_PEPTIDE (PHOBIUS); SIGNAL_PEPTIDE_C_REGION (PHOBIUS); SIGNAL_PEPTIDE_N_REGION (PHOBIUS); SIGNAL_PEPTIDE_H_REGION (PHOBIUS); SSF52058 (SUPERFAMILY); SSF52047 (SUPERFAMILY)
comp87657_c1_seq4_2	subtilisin-like protease	779	20	0	0.6355	3	C:cell; F:peptidase activity; P:biological_process	EC:3.4.21	IPR015500 (PRINTS); IPR000209 (G3DSA:3.40.50.GENE3D); IPR010259 (PFAM); IPR003137 (PFAM); IPR000209 (PFAM); PTHR10795:SF316 (PANTHER); IPR015500 (PANTHER); SIGNAL_PEPTIDE_N_REGION (PHOBIUS); SIGNAL_PEPTIDE (PHOBIUS); SIGNAL_PEPTIDE_C_REGION (PHOBIUS); NON_CYTOPLASMIC_DOMAIN (PHOBIUS); SIGNAL_PEPTIDE_H_REGION (PHOBIUS); SignalP-noTM (SIGNALP_EUK); SignalP-TM (SIGNALP_GRAM_POSITIVE); IPR000209 (SUP…
comp87692_c3_seq1_1	tonoplast intrinsic protein	147	20	4.02547e-60	0.7845	4	P:transmembrane transport; C:cellular_component; C:vacuole; F:transmembrane transporter activity; C:organelle; C:intracellular; C:cell; C:plastid; P:transport	-	IPR000425 (PRINTS); IPR023271 (G3DSA:1.20.1080.GENE3D); IPR000425 (PFAM); IPR000425 (PANTHER); PTHR19139:SF52 (PANTHER); IPR022357 (PROSITE_PATTERNS); CYTOPLASMIC_DOMAIN (PHOBIUS); TRANSMEMBRANE (PHOBIUS); TRANSMEMBRANE (PHOBIUS); NON_CYTOPLASMIC_DOMAIN (PHOBIUS); TRANSMEMBRANE (PHOBIUS); NON_CYTOPLASMIC_DOMAIN (PHOBIUS); CYTOPLASMIC_DOMAIN (PHOBIUS); IPR023271 (SUPERFAMILY); TMhelix (TMHMM); TMh…
comp87860_c0_seq2_2	5-methyltetrahydropteroyltriglutamate-homocysteine expressed	221	20	1.21609e-154	0.9645	12	C:cytosol; F:ion binding; P:sulfur compound metabolic process; P:biosynthetic process; P:cellular amino acid metabolic process; F:methyltransferase activity; C:peroxisome; P:response to stress; C:cellular_component; C:plastid; P:biological_process; C:vacuole; C:plasma membrane; C:extracellular region	EC:2.1.1.13; EC:2.1.1.14	IPR002629 (PFAM); G3DSA:3.20.20.210 (GENE3D); PTHR30519:SF0 (PANTHER); PTHR30519 (PANTHER); SSF51726 (SUPERFAMILY)
comp87860_c0_seq4_2	5-methyltetrahydropteroyltriglutamate--homocysteine methyltransferase-like	160	20	2.43353e-101	0.949	5	P:sulfur compound metabolic process; P:biosynthetic process; P:cellular amino acid metabolic process; P:biological_process; F:ion binding; F:methyltransferase activity	EC:2.1.1.14	IPR013215 (PFAM); G3DSA:3.20.20.210 (GENE3D); PTHR30519:SF0 (PANTHER); PTHR30519 (PANTHER); SSF51726 (SUPERFAMILY)
comp87860_c0_seq6_2	5-methyltetrahydropteroyltriglutamate--homocysteine methyltransferase	766	20	0	0.9395	12	C:cytosol; F:ion binding; P:sulfur compound metabolic process; P:biosynthetic process; P:cellular amino acid metabolic process; F:methyltransferase activity; C:peroxisome; P:response to stress; C:cellular_component; C:plastid; P:biological_process; C:vacuole; C:plasma membrane; C:extracellular region	EC:2.1.1.13; EC:2.1.1.14	Coil (COILS); IPR006276 (PIRSF); G3DSA:3.20.20.210 (GENE3D); IPR002629 (PFAM); IPR006276 (TIGRFAM); IPR013215 (PFAM); G3DSA:3.20.20.210 (GENE3D); PTHR30519:SF0 (PANTHER); PTHR30519 (PANTHER); IPR006276 (HAMAP); SSF51726 (SUPERFAMILY); SSF51726 (SUPERFAMILY)
comp87925_c0_seq3_4	5-methyltetrahydropteroyltriglutamate--homocysteine methyltransferase	766	20	0	0.9405	12	C:cytosol; F:ion binding; P:sulfur compound metabolic process; P:biosynthetic process; P:cellular amino acid metabolic process; F:methyltransferase activity; C:peroxisome; P:response to stress; C:cellular_component; C:plastid; P:biological_process; C:vacuole; C:plasma membrane; C:extracellular region	EC:2.1.1.13; EC:2.1.1.14	Coil (COILS); IPR006276 (PIRSF); IPR006276 (TIGRFAM); IPR002629 (PFAM); G3DSA:3.20.20.210 (GENE3D); IPR013215 (PFAM); G3DSA:3.20.20.210 (GENE3D); PTHR30519 (PANTHER); PTHR30519:SF0 (PANTHER); IPR006276 (HAMAP); SSF51726 (SUPERFAMILY); SSF51726 (SUPERFAMILY)
comp87925_c0_seq4_4	5-methyltetrahydropteroyltriglutamate--homocysteine methyltransferase	766	20	0	0.9405	12	C:cytosol; F:ion binding; P:sulfur compound metabolic process; P:biosynthetic process; P:cellular amino acid metabolic process; F:methyltransferase activity; C:peroxisome; P:response to stress; C:cellular_component; C:plastid; P:biological_process; C:vacuole; C:plasma membrane; C:extracellular region	EC:2.1.1.13; EC:2.1.1.14	Coil (COILS); IPR006276 (PIRSF); IPR006276 (TIGRFAM); IPR002629 (PFAM); G3DSA:3.20.20.210 (GENE3D); IPR013215 (PFAM); G3DSA:3.20.20.210 (GENE3D); PTHR30519 (PANTHER); PTHR30519:SF0 (PANTHER); IPR006276 (HAMAP); SSF51726 (SUPERFAMILY); SSF51726 (SUPERFAMILY)
comp88024_c0_seq1_3	heat shock protein 83-like	382	20	0	0.93	12	C:vacuole; C:plastid; P:protein folding; P:response to stress; P:reproduction; P:embryo development; P:biological_process; C:cytosol; F:unfolded protein binding; P:protein targeting; P:transmembrane transport; F:ion binding; P:anatomical structure development; C:mitochondrion	-	IPR001404 (PFAM); PTHR11528:SF41 (PANTHER); IPR001404 (PANTHER); SSF110942 (SUPERFAMILY); IPR020568 (SUPERFAMILY)
comp88024_c0_seq2_5	heat shock protein 83-like	794	20	0	0.8785	9	P:response to stress; C:mitochondrion; P:protein folding; P:biological_process; C:plastid; C:vacuole; F:ion binding; F:unfolded protein binding; P:protein targeting; P:transmembrane transport	-	IPR020575 (PRINTS); IPR003594 (SMART); IPR001404 (PIRSF); IPR003594 (G3DSA:3.30.565.GENE3D); IPR001404 (PFAM); PF13589 (PFAM); IPR001404 (PANTHER); PTHR11528:SF41 (PANTHER); IPR019805 (PROSITE_PATTERNS); IPR001404 (HAMAP); IPR020568 (SUPERFAMILY); SSF110942 (SUPERFAMILY); IPR003594 (SUPERFAMILY)
comp88204_c0_seq3_2	aconitate hydratase	245	20	1.09532e-156	0.9415	9	P:response to stress; P:carbohydrate metabolic process; P:small molecule metabolic process; F:ion binding; C:cell wall; C:mitochondrion; C:vacuole; F:molecular_function; F:lyase activity; C:plastid; P:biological_process	EC:4.2.1.3	IPR000573 (PFAM); IPR015928 (G3DSA:3.20.19.GENE3D); IPR015934 (PTHR11670:PANTHER); IPR015937 (PANTHER); IPR015928 (SUPERFAMILY)
comp88204_c0_seq7_2	aconitate cytoplasmic-like	141	20	2.99751e-74	0.948	10	C:vacuole; P:small molecule metabolic process; P:response to stress; F:ion binding; P:biological_process; C:cellular_component; C:plasma membrane; F:molecular_function; F:lyase activity; C:plastid; F:mRNA binding; C:extracellular region; C:mitochondrion	EC:4.2.1.3	IPR001030 (PRINTS); IPR001030 (PFAM); IPR015931 (G3DSA:3.30.499.GENE3D); IPR015937 (PANTHER); IPR015934 (PTHR11670:PANTHER); IPR001030 (SUPERFAMILY)
comp88262_c0_seq3_1	lysosomal beta glucosidase-like	625	20	0	0.882	5	F:ligase activity; F:hydrolase activity, acting on glycosyl bonds; P:carbohydrate metabolic process; C:cytoplasmic membrane-bounded vesicle; F:ion binding	EC:6.1.1	IPR001764 (PRINTS); IPR001764 (G3DSA:3.20.20.GENE3D); IPR001764 (PFAM); IPR002772 (G3DSA:3.40.50.GENE3D); IPR002772 (PFAM); PTHR30620:SF16 (PANTHER); IPR026892 (PANTHER); NON_CYTOPLASMIC_DOMAIN (PHOBIUS); SIGNAL_PEPTIDE_N_REGION (PHOBIUS); SIGNAL_PEPTIDE_C_REGION (PHOBIUS); SIGNAL_PEPTIDE (PHOBIUS); SIGNAL_PEPTIDE_H_REGION (PHOBIUS); SignalP-noTM (SIGNALP_EUK); IPR002772 (SUPERFAMILY); IPR017853 …
comp88337_c0_seq1_1	subtilisin-like protease-like	428	20	3.2187e-147	0.68	2	F:peptidase activity; P:biological_process	EC:3.4.21	IPR000209 (G3DSA:3.40.50.GENE3D); IPR000209 (PFAM); IPR003137 (PFAM); PTHR10795:SF316 (PANTHER); IPR015500 (PANTHER); IPR023828 (PROSITE_PATTERNS); IPR000209 (SUPERFAMILY)
comp88337_c0_seq2_1	subtilisin-like protease-like	428	20	1.70727e-147	0.681	2	F:peptidase activity; P:biological_process	EC:3.4.21	IPR000209 (G3DSA:3.40.50.GENE3D); IPR000209 (PFAM); IPR003137 (PFAM); IPR015500 (PANTHER); PTHR10795:SF316 (PANTHER); IPR023828 (PROSITE_PATTERNS); IPR000209 (SUPERFAMILY)
comp88337_c1_seq1_2	subtilisin-like protease	591	20	0	0.6895	2	F:peptidase activity; P:biological_process	EC:3.4.21	IPR015500 (PRINTS); IPR010259 (PFAM); IPR000209 (G3DSA:3.40.50.GENE3D); IPR000209 (PFAM); IPR003137 (PFAM); PTHR10795:SF335 (PANTHER); IPR015500 (PANTHER); IPR023828 (PROSITE_PATTERNS); SIGNAL_PEPTIDE (PHOBIUS); SIGNAL_PEPTIDE_H_REGION (PHOBIUS); SIGNAL_PEPTIDE_N_REGION (PHOBIUS); NON_CYTOPLASMIC_DOMAIN (PHOBIUS); SIGNAL_PEPTIDE_C_REGION (PHOBIUS); SignalP-noTM (SIGNALP_EUK); SignalP-TM (SIGNALP_…
comp88346_c0_seq4_1	glycine dehydrogenase	469	20	0	0.952	8	P:biological_process; F:oxidoreductase activity; C:mitochondrion; C:plastid; P:cellular amino acid metabolic process; P:catabolic process; F:ion binding; C:thylakoid; C:extracellular region	EC:1.3.1.74; EC:1.4.4.2	Coil (COILS); IPR020580 (PFAM); IPR015421 (G3DSA:3.40.640.GENE3D); IPR020581 (PANTHER); IPR015424 (SUPERFAMILY)
comp88371_c0_seq1_3	p-protein subunit of glycine decarboxylase enzyme complex	371	20	0	0.9025	8	P:biological_process; F:oxidoreductase activity; C:mitochondrion; C:plastid; P:cellular amino acid metabolic process; P:catabolic process; F:ion binding; C:thylakoid; C:extracellular region	EC:1.4.4.2	IPR015421 (G3DSA:3.40.640.GENE3D); IPR020580 (PFAM); IPR020581 (PANTHER); PTHR11773:SF1 (PANTHER); IPR015424 (SUPERFAMILY)
comp88371_c0_seq4_3	glycine dehydrogenase	310	20	0	0.8975	8	P:biological_process; F:oxidoreductase activity; C:mitochondrion; C:plastid; P:cellular amino acid metabolic process; P:catabolic process; F:ion binding; C:thylakoid; C:extracellular region	EC:1.4.4.2	IPR020580 (PFAM); IPR015421 (G3DSA:3.40.640.GENE3D); IPR020581 (PANTHER); PTHR11773:SF1 (PANTHER); IPR015424 (SUPERFAMILY)
comp88371_c0_seq5_3	glycine dehydrogenase mitochondrial	469	20	0	0.9495	8	P:biological_process; F:oxidoreductase activity; C:mitochondrion; C:plastid; P:cellular amino acid metabolic process; P:catabolic process; F:ion binding; C:thylakoid; C:extracellular region	EC:1.3.1.74; EC:1.4.4.2	Coil (COILS); IPR015421 (G3DSA:3.40.640.GENE3D); IPR020580 (PFAM); IPR020581 (PANTHER); IPR015424 (SUPERFAMILY)
comp88371_c0_seq6_1	glycine decarboxylase multi-enzyme complex p subunit	127	20	1.6871e-71	0.8855	8	P:biological_process; F:oxidoreductase activity; C:mitochondrion; C:plastid; P:cellular amino acid metabolic process; P:catabolic process; F:ion binding; C:thylakoid; C:extracellular region	EC:1.3.1.74; EC:1.4.4.2	IPR020580 (PFAM); IPR020581 (PANTHER); PTHR11773:SF1 (PANTHER); IPR015424 (SUPERFAMILY)
comp88374_c0_seq3_8	subtilisin-like protease	763	20	0	0.6545	2	P:biological_process; F:peptidase activity	EC:3.4.21	IPR015500 (PRINTS); IPR000209 (PFAM); IPR003137 (PFAM); IPR010259 (PFAM); IPR000209 (G3DSA:3.40.50.GENE3D); PTHR10795:SF316 (PANTHER); IPR015500 (PANTHER); IPR023828 (PROSITE_PATTERNS); SIGNAL_PEPTIDE (PHOBIUS); SIGNAL_PEPTIDE_N_REGION (PHOBIUS); SIGNAL_PEPTIDE_H_REGION (PHOBIUS); NON_CYTOPLASMIC_DOMAIN (PHOBIUS); SIGNAL_PEPTIDE_C_REGION (PHOBIUS); SignalP-TM (SIGNALP_GRAM_POSITIVE); SignalP-noTM…
comp88400_c0_seq5_2	ru large subunit-binding protein subunit chloroplastic	603	20	0	0.934	12	P:protein folding; P:cell death; C:mitochondrion; C:nucleolus; P:response to stress; C:plastid; P:immune system process; F:ion binding; C:ribosome; C:cytosol; C:plasma membrane; C:extracellular region	-	Coil (COILS); Coil (COILS); IPR001844 (PRINTS); IPR027409 (G3DSA:3.50.7.GENE3D); IPR002423 (PFAM); IPR001844 (TIGRFAM); IPR027413 (G3DSA:1.10.560.GENE3D); IPR027413 (G3DSA:1.10.560.GENE3D); IPR002423 (PANTHER); PTHR11353:SF8 (PANTHER); IPR018370 (PROSITE_PATTERNS); IPR001844 (HAMAP); IPR027409 (SUPERFAMILY); IPR002423 (SUPERFAMILY); SSF54849 (SUPERFAMILY)
comp88400_c0_seq6_1	ru large subunit-binding protein subunit chloroplastic	603	20	0	0.9355	12	P:protein folding; P:cell death; C:mitochondrion; C:nucleolus; P:response to stress; C:plastid; P:immune system process; F:ion binding; C:ribosome; C:cytosol; C:plasma membrane; C:extracellular region	-	Coil (COILS); Coil (COILS); IPR001844 (PRINTS); IPR027409 (G3DSA:3.50.7.GENE3D); IPR002423 (PFAM); IPR027413 (G3DSA:1.10.560.GENE3D); IPR001844 (TIGRFAM); IPR027413 (G3DSA:1.10.560.GENE3D); IPR002423 (PANTHER); PTHR11353:SF8 (PANTHER); IPR018370 (PROSITE_PATTERNS); IPR001844 (HAMAP); SSF54849 (SUPERFAMILY); IPR027409 (SUPERFAMILY); IPR002423 (SUPERFAMILY)
comp88400_c0_seq6_2	ru large subunit-binding protein subunit chloroplastic	603	20	0	0.934	12	P:protein folding; P:cell death; C:mitochondrion; C:nucleolus; P:response to stress; C:plastid; P:immune system process; F:ion binding; C:ribosome; C:cytosol; C:plasma membrane; C:extracellular region	-	Coil (COILS); Coil (COILS); IPR001844 (PRINTS); IPR027409 (G3DSA:3.50.7.GENE3D); IPR002423 (PFAM); IPR001844 (TIGRFAM); IPR027413 (G3DSA:1.10.560.GENE3D); IPR027413 (G3DSA:1.10.560.GENE3D); IPR002423 (PANTHER); PTHR11353:SF8 (PANTHER); IPR018370 (PROSITE_PATTERNS); IPR001844 (HAMAP); IPR027409 (SUPERFAMILY); IPR002423 (SUPERFAMILY); SSF54849 (SUPERFAMILY)
comp88403_c0_seq1_3	ferredoxin-dependent glutamate synthase family protein	339	20	0	0.929	4	P:biosynthetic process; P:cellular amino acid metabolic process; C:plastid; F:oxidoreductase activity; P:biological_process	EC:1.4.7.1	IPR002489 (G3DSA:2.160.20.GENE3D); IPR002489 (PFAM); PTHR11938 (PANTHER); PTHR11938:SF76 (PANTHER); IPR002489 (SUPERFAMILY)
comp88403_c0_seq2_4	glutamate synthase 1 isoform 1	1483	20	0	0.9325	4	P:biosynthetic process; P:cellular amino acid metabolic process; C:plastid; F:oxidoreductase activity; P:biological_process	EC:1.4.7.1	IPR002489 (G3DSA:2.160.20.GENE3D); IPR002489 (PFAM); IPR013785 (G3DSA:3.20.20.GENE3D); IPR013785 (G3DSA:3.20.20.GENE3D); IPR002932 (PFAM); IPR006982 (PFAM); IPR029055 (G3DSA:3.60.20.GENE3D); IPR000583 (PFAM); PTHR11938:SF76 (PANTHER); PTHR11938 (PANTHER); IPR017932 (PROSITE_PROFILES); IPR029055 (SUPERFAMILY); IPR002489 (SUPERFAMILY); SSF51395 (SUPERFAMILY)
comp88669_c0_seq1_4	lipid transfer protein	200	20	6.28438e-41	0.73	1	C:cytoplasmic membrane-bounded vesicle	-	IPR016140 (SMART); G3DSA:1.10.110.10 (GENE3D); IPR016140 (PFAM); SIGNAL_PEPTIDE_N_REGION (PHOBIUS); SIGNAL_PEPTIDE_C_REGION (PHOBIUS); SIGNAL_PEPTIDE (PHOBIUS); NON_CYTOPLASMIC_DOMAIN (PHOBIUS); SIGNAL_PEPTIDE_H_REGION (PHOBIUS); SignalP-noTM (SIGNALP_EUK); IPR016140 (SUPERFAMILY)
comp93738_c0_seq1_1	stromal 70 kda heat shock-related chloroplastic-like	139	20	7.26611e-47	0.836	10	P:biological_process; C:mitochondrion; P:protein folding; P:response to stress; C:plastid; C:thylakoid; F:ion binding; F:oxidoreductase activity; F:unfolded protein binding; P:protein targeting; C:nucleus	EC:1.3.1.74	IPR029047 (G3DSA:2.60.34.GENE3D); IPR029048 (G3DSA:1.20.1270.GENE3D); IPR013126 (PFAM); PTHR19375:SF147 (PANTHER); PTHR19375 (PANTHER); IPR029048 (SUPERFAMILY)
