# Supplementary material for: Transcriptome- Assisted Label-Free Quantitative Proteomics Analysis Reveals Novel Insights into Piper nigrum—Phytophthora capsici Phytopathosystem
Source: Front Plant Sci. 2016 Jun 20;7:785. doi: 10.3389/fpls.2016.00785 (PMC4913111; doi:10.3389/fpls.2016.00785)
Supplement: Supplementary file 7 [file DataSheet7.XLSX]

## Sheet: A
Table S7. BLAST2GO analysis on Arabidopsis thaliana database
A. BLAST2GO annotation of differentially expressed proteins
Seq. Name	Seq. Description	Seq. Length	#Hits	min. eValue	mean Similarity	#GOs	GOs	Enzyme Codes	InterProScan
comp65483_c0_seq1_1	photosystem i subunit vi precursor	145	2	5.00741e-66	0.82	3	P:photosynthesis; C:protein complex; C:thylakoid	-	IPR029027 (G3DSA:1.20.5.GENE3D); IPR004928 (PFAM); NON_CYTOPLASMIC_DOMAIN (PHOBIUS); CYTOPLASMIC_DOMAIN (PHOBIUS); TRANSMEMBRANE (PHOBIUS); TMhelix (TMHMM)
comp80905_c0_seq1_2	at1g31330 t19e23_1	230	3	1.2381e-108	0.9067	3	P:photosynthesis; C:protein complex; C:thylakoid	-	IPR003666 (G3DSA:1.10.8.GENE3D); IPR003666 (PFAM); NON_CYTOPLASMIC_DOMAIN (PHOBIUS); TRANSMEMBRANE (PHOBIUS); CYTOPLASMIC_DOMAIN (PHOBIUS); TRANSMEMBRANE (PHOBIUS); NON_CYTOPLASMIC_DOMAIN (PHOBIUS); SignalP-TM (SIGNALP_GRAM_POSITIVE); IPR003666 (SUPERFAMILY); TMhelix (TMHMM); TMhelix (TMHMM)
comp80728_c0_seq5_2	---NA---	276	0			2	P:biological_process; F:oxidoreductase activity; P:cellular amino acid metabolic process	EC:1.10.3; EC:1.10.3.1	IPR002227 (PRINTS); IPR002227 (PFAM); IPR022739 (PFAM); IPR022740 (PFAM); IPR008922 (G3DSA:1.10.1280.GENE3D); PTHR11474 (PANTHER); PTHR11474:SF16 (PANTHER); IPR008922 (SUPERFAMILY)
comp59353_c0_seq1_1	mlp-like protein 28	150	20	1.27101e-45	0.5475	1	P:biological_process; P:response to stress	-	IPR024949 (PRINTS); IPR024948 (SMART); IPR000916 (PFAM); IPR023393 (G3DSA:3.30.530.GENE3D); PTHR31907 (PANTHER); SSF55961 (SUPERFAMILY)
comp73437_c0_seq1_1	photosystem ii subunit r	140	2	2.09147e-54	0.695	3	P:photosynthesis; C:protein complex; C:thylakoid	-	IPR006814 (PFAM); TRANSMEMBRANE (PHOBIUS); NON_CYTOPLASMIC_DOMAIN (PHOBIUS); CYTOPLASMIC_DOMAIN (PHOBIUS); TMhelix (TMHMM)
comp77477_c0_seq1_2	laccase (diphenol oxidase)	434	20	1.06219e-146	0.64	5	P:secondary metabolic process; P:biological_process; F:oxidoreductase activity; P:catabolic process; F:ion binding; C:extracellular region	EC:1.10.3; EC:1.10.3.2	IPR008972 (G3DSA:2.60.40.GENE3D); IPR017761 (TIGRFAM); IPR011706 (PFAM); IPR008972 (G3DSA:2.60.40.GENE3D); IPR001117 (PFAM); PTHR11709:SF9 (PANTHER); PTHR11709 (PANTHER); IPR002355 (PROSITE_PATTERNS); IPR002355 (PROSITE_PATTERNS); IPR008972 (SUPERFAMILY); IPR008972 (SUPERFAMILY)
comp70641_c0_seq1_3	mlp-like protein 28	150	20	5.88334e-45	0.5495	1	P:biological_process; P:response to stress	-	IPR024949 (PRINTS); IPR024948 (SMART); IPR023393 (G3DSA:3.30.530.GENE3D); IPR000916 (PFAM); PTHR31907 (PANTHER); SSF55961 (SUPERFAMILY)
comp76080_c0_seq1_1	heat shock protein	202	20	1.31879e-76	0.71	7	C:peroxisome; P:biological_process; P:protein complex assembly; C:cytosol; C:endoplasmic reticulum; F:unfolded protein binding; P:protein folding; P:response to stress	-	IPR008978 (G3DSA:2.60.40.GENE3D); IPR002068 (PFAM); PTHR11527:SF113 (PANTHER); PTHR11527 (PANTHER); SIGNAL_PEPTIDE_C_REGION (PHOBIUS); CYTOPLASMIC_DOMAIN (PHOBIUS); SIGNAL_PEPTIDE (PHOBIUS); SIGNAL_PEPTIDE_H_REGION (PHOBIUS); TRANSMEMBRANE (PHOBIUS); NON_CYTOPLASMIC_DOMAIN (PHOBIUS); SIGNAL_PEPTIDE_N_REGION (PHOBIUS); IPR002068 (PROSITE_PROFILES); IPR008978 (SUPERFAMILY)
comp87186_c0_seq1_2	aspartyl protease family protein	439	20	8.51456e-154	0.458	2	P:biological_process; F:peptidase activity	EC:3.4.23	PF14541 (PFAM); IPR021109 (G3DSA:2.40.70.GENE3D); IPR021109 (G3DSA:2.40.70.GENE3D); PF14543 (PFAM); PTHR13683:SF100 (PANTHER); IPR001461 (PANTHER); SIGNAL_PEPTIDE (PHOBIUS); SIGNAL_PEPTIDE_C_REGION (PHOBIUS); SIGNAL_PEPTIDE_H_REGION (PHOBIUS); NON_CYTOPLASMIC_DOMAIN (PHOBIUS); SIGNAL_PEPTIDE_N_REGION (PHOBIUS); SignalP-TM (SIGNALP_GRAM_POSITIVE); SignalP-noTM (SIGNALP_GRAM_NEGATIVE); SignalP-noTM…
comp71583_c0_seq1_1	photosystem ii subunit r	140	2	2.09147e-54	0.695	3	P:photosynthesis; C:protein complex; C:thylakoid	-	IPR006814 (PFAM); TRANSMEMBRANE (PHOBIUS); CYTOPLASMIC_DOMAIN (PHOBIUS); NON_CYTOPLASMIC_DOMAIN (PHOBIUS); TMhelix (TMHMM)
comp68373_c0_seq1_2	photosystem i reaction center subunit n	161	3	4.16196e-66	0.6267	4	P:photosynthesis; C:protein complex; F:molecular_function; C:thylakoid	-	IPR008796 (PFAM); IPR008796 (G3DSA:4.10.1190.GENE3D); TRANSMEMBRANE (PHOBIUS); CYTOPLASMIC_DOMAIN (PHOBIUS); NON_CYTOPLASMIC_DOMAIN (PHOBIUS); TMhelix (TMHMM)
comp77317_c0_seq1_2	heat shock protein	202	20	1.31879e-76	0.71	7	C:peroxisome; P:biological_process; P:protein complex assembly; C:cytosol; C:endoplasmic reticulum; F:unfolded protein binding; P:protein folding; P:response to stress	-	IPR002068 (PFAM); IPR008978 (G3DSA:2.60.40.GENE3D); PTHR11527 (PANTHER); PTHR11527:SF113 (PANTHER); SIGNAL_PEPTIDE (PHOBIUS); SIGNAL_PEPTIDE_N_REGION (PHOBIUS); SIGNAL_PEPTIDE_C_REGION (PHOBIUS); SIGNAL_PEPTIDE_H_REGION (PHOBIUS); NON_CYTOPLASMIC_DOMAIN (PHOBIUS); CYTOPLASMIC_DOMAIN (PHOBIUS); TRANSMEMBRANE (PHOBIUS); IPR002068 (PROSITE_PROFILES); IPR008978 (SUPERFAMILY)
comp72509_c0_seq2_1	glutathione s-transferase	151	20	2.56252e-65	0.652	25	P:catabolic process; F:ion binding; P:anatomical structure development; P:cellular amino acid metabolic process; P:biosynthetic process; C:extracellular region; C:vacuole; C:cellular_component; C:plastid; F:molecular_function; C:thylakoid; P:small molecule metabolic process; F:oxidoreductase activity; P:cofactor metabolic process; C:cytosol; P:cellular nitrogen compound metabolic process; P:secon…	EC:2.5.1.18; EC:1.11.1.9; EC:1.11.1.7	IPR010987 (G3DSA:1.20.1050.GENE3D); IPR012336 (G3DSA:3.40.30.GENE3D); IPR004046 (PFAM); PTHR11260 (PANTHER); PTHR11260:SF186 (PANTHER); IPR010987 (PROSITE_PROFILES); IPR010987 (SUPERFAMILY)
comp51029_c0_seq1_2	pectinesterase like protein	543	20	0	0.7795	3	P:biological_process; F:oxidoreductase activity; F:ion binding	-	IPR001117 (PFAM); IPR011707 (PFAM); IPR011706 (PFAM); IPR008972 (G3DSA:2.60.40.GENE3D); IPR008972 (G3DSA:2.60.40.GENE3D); IPR008972 (G3DSA:2.60.40.GENE3D); PTHR11709:SF11 (PANTHER); PTHR11709 (PANTHER); SIGNAL_PEPTIDE_N_REGION (PHOBIUS); SIGNAL_PEPTIDE_H_REGION (PHOBIUS); SIGNAL_PEPTIDE_C_REGION (PHOBIUS); NON_CYTOPLASMIC_DOMAIN (PHOBIUS); SIGNAL_PEPTIDE (PHOBIUS); SignalP-noTM (SIGNALP_EUK); IPR…
comp70802_c0_seq1_2	glutathione s-transferase	216	20	7.68083e-83	0.647	1	F:molecular_function	-	IPR012336 (G3DSA:3.40.30.GENE3D); IPR004046 (PFAM); IPR010987 (G3DSA:1.20.1050.GENE3D); IPR004045 (PFAM); PTHR11260:SF186 (PANTHER); PTHR11260 (PANTHER); IPR004045 (PROSITE_PROFILES); IPR010987 (PROSITE_PROFILES); IPR012336 (SUPERFAMILY); IPR010987 (SUPERFAMILY)
comp24444_c0_seq1_2	cupredoxin superfamily protein	127	20	2.92043e-45	0.5415	1	F:molecular_function	-	IPR003245 (PFAM); IPR008972 (G3DSA:2.60.40.GENE3D); SIGNAL_PEPTIDE_H_REGION (PHOBIUS); SIGNAL_PEPTIDE_C_REGION (PHOBIUS); NON_CYTOPLASMIC_DOMAIN (PHOBIUS); SIGNAL_PEPTIDE (PHOBIUS); SIGNAL_PEPTIDE_N_REGION (PHOBIUS); IPR003245 (PROSITE_PROFILES); SignalP-noTM (SIGNALP_EUK); SignalP-TM (SIGNALP_GRAM_POSITIVE); IPR008972 (SUPERFAMILY); TMhelix (TMHMM)
comp83193_c0_seq4_1	---NA---	511	0			2	P:biological_process; F:oxidoreductase activity; P:cellular amino acid metabolic process	EC:1.10.3; EC:1.10.3.1	IPR002227 (PRINTS); IPR008922 (G3DSA:1.10.1280.GENE3D); IPR002227 (PFAM); IPR022740 (PFAM); IPR022739 (PFAM); PTHR11474:SF16 (PANTHER); PTHR11474 (PANTHER); IPR002227 (PROSITE_PATTERNS); IPR008922 (SUPERFAMILY)
comp51427_c0_seq2_2	glycine-rich rna-binding protein 8	149	20	2.34383e-45	0.829	1	F:molecular_function	-	IPR000504 (SMART); IPR000504 (PFAM); IPR012677 (G3DSA:3.30.70.GENE3D); PTHR24012:SF238 (PANTHER); PTHR24012 (PANTHER); IPR000504 (PROSITE_PROFILES); SSF54928 (SUPERFAMILY)
comp73974_c0_seq1_1	glucose-methanol-choline oxidoreductase family protein	183	20	2.32056e-75	0.7495	2	P:biological_process; F:oxidoreductase activity	-	IPR007867 (PFAM); G3DSA:3.50.50.60 (GENE3D); PTHR11552:SF59 (PANTHER); PTHR11552 (PANTHER); SSF54373 (SUPERFAMILY); SSF51905 (SUPERFAMILY)
comp81456_c1_seq2_4	chlorophyll a b-binding protein cp29	251	20	1.30192e-132	0.5225	3	P:generation of precursor metabolites and energy; P:photosynthesis; C:cellular_component	-	IPR023329 (G3DSA:1.10.3460.GENE3D); IPR022796 (PFAM); PTHR21649:SF2 (PANTHER); IPR001344 (PANTHER); CYTOPLASMIC_DOMAIN (PHOBIUS); CYTOPLASMIC_DOMAIN (PHOBIUS); TRANSMEMBRANE (PHOBIUS); NON_CYTOPLASMIC_DOMAIN (PHOBIUS); TRANSMEMBRANE (PHOBIUS); IPR023329 (SUPERFAMILY)
comp40640_c0_seq1_1	cupredoxin superfamily protein	127	20	2.92043e-45	0.5415	1	F:molecular_function	-	IPR003245 (PFAM); IPR008972 (G3DSA:2.60.40.GENE3D); NON_CYTOPLASMIC_DOMAIN (PHOBIUS); SIGNAL_PEPTIDE (PHOBIUS); SIGNAL_PEPTIDE_C_REGION (PHOBIUS); SIGNAL_PEPTIDE_N_REGION (PHOBIUS); SIGNAL_PEPTIDE_H_REGION (PHOBIUS); IPR003245 (PROSITE_PROFILES); SignalP-noTM (SIGNALP_EUK); SignalP-TM (SIGNALP_GRAM_POSITIVE); IPR008972 (SUPERFAMILY); TMhelix (TMHMM)
comp78525_c0_seq6_1	heat shock protein	85	20	5.09834e-34	0.758	8	C:peroxisome; P:biological_process; P:protein complex assembly; C:cytosol; C:endoplasmic reticulum; F:unfolded protein binding; P:protein folding; C:plastid; P:response to stress	-	IPR008978 (G3DSA:2.60.40.GENE3D); IPR002068 (PFAM); PTHR11527 (PANTHER); IPR002068 (PROSITE_PROFILES); IPR008978 (SUPERFAMILY)
comp78769_c1_seq1_1	photosystem ii subunit r	141	2	6.72403e-52	0.72	3	P:photosynthesis; C:protein complex; C:thylakoid	-	IPR006814 (PFAM); CYTOPLASMIC_DOMAIN (PHOBIUS); NON_CYTOPLASMIC_DOMAIN (PHOBIUS); TRANSMEMBRANE (PHOBIUS); TMhelix (TMHMM)
comp85248_c1_seq1_3	tcp-1 cpn60 chaperonin family protein	583	20	0	0.7335	3	C:cytoplasm; F:ion binding; P:protein folding	-	Coil (COILS); IPR001844 (PRINTS); IPR027413 (G3DSA:1.10.560.GENE3D); IPR002423 (PFAM); IPR027409 (G3DSA:3.50.7.GENE3D); IPR027413 (G3DSA:1.10.560.GENE3D); IPR001844 (TIGRFAM); IPR002423 (PANTHER); PTHR11353:SF11 (PANTHER); SIGNAL_PEPTIDE (PHOBIUS); SIGNAL_PEPTIDE_N_REGION (PHOBIUS); SIGNAL_PEPTIDE_H_REGION (PHOBIUS); SIGNAL_PEPTIDE_C_REGION (PHOBIUS); NON_CYTOPLASMIC_DOMAIN (PHOBIUS); IPR001844 (…
comp87404_c1_seq17_2	---NA---	137	0			0	-		no IPS match
comp59967_c0_seq1_2	photosystem i reaction center subunit n	161	3	2.84597e-66	0.6833	4	P:photosynthesis; C:protein complex; F:molecular_function; C:thylakoid	-	IPR008796 (PFAM); IPR008796 (G3DSA:4.10.1190.GENE3D); CYTOPLASMIC_DOMAIN (PHOBIUS); TRANSMEMBRANE (PHOBIUS); NON_CYTOPLASMIC_DOMAIN (PHOBIUS); TMhelix (TMHMM)
comp87100_c1_seq2_2	tcp-1 cpn60 chaperonin family protein	583	20	0	0.7335	3	C:cytoplasm; F:ion binding; P:protein folding	-	Coil (COILS); IPR001844 (PRINTS); IPR027409 (G3DSA:3.50.7.GENE3D); IPR027413 (G3DSA:1.10.560.GENE3D); IPR027413 (G3DSA:1.10.560.GENE3D); IPR001844 (TIGRFAM); IPR002423 (PFAM); PTHR11353:SF11 (PANTHER); IPR002423 (PANTHER); IPR001844 (HAMAP); SSF54849 (SUPERFAMILY); IPR002423 (SUPERFAMILY); IPR027409 (SUPERFAMILY); SSF54849 (SUPERFAMILY)
comp85324_c0_seq2_5	aspartyl protease family protein	423	20	2.15026e-170	0.5535	2	P:biological_process; F:peptidase activity	EC:3.4.23	IPR021109 (G3DSA:2.40.70.GENE3D); PF14541 (PFAM); PF14543 (PFAM); IPR021109 (G3DSA:2.40.70.GENE3D); PTHR13683:SF258 (PANTHER); IPR001461 (PANTHER); SIGNAL_PEPTIDE (PHOBIUS); SIGNAL_PEPTIDE_C_REGION (PHOBIUS); SIGNAL_PEPTIDE_H_REGION (PHOBIUS); NON_CYTOPLASMIC_DOMAIN (PHOBIUS); SIGNAL_PEPTIDE_N_REGION (PHOBIUS); SignalP-noTM (SIGNALP_EUK); IPR021109 (SUPERFAMILY)
comp7753_c0_seq1_1	actin 2	105	20	1.13506e-70	0.959	29	F:transferase activity, transferring acyl groups; P:cytoskeleton organization; P:catabolic process; F:structural molecule activity; F:ion binding; P:biosynthetic process; C:nucleolus; C:extracellular region; C:vacuole; C:cellular_component; C:plastid; F:molecular_function; P:small molecule metabolic process; P:cell division; P:vesicle-mediated transport; P:pigmentation; P:cofactor metabolic proce…	EC:2.3.1.15; EC:2.3.1	IPR004000 (PRINTS); G3DSA:3.30.420.40 (GENE3D); G3DSA:2.30.36.70 (GENE3D); IPR004000 (PFAM); IPR004000 (PANTHER); PTHR11937:SF187 (PANTHER); IPR020902 (PROSITE_PATTERNS); IPR004001 (PROSITE_PATTERNS); SSF53067 (SUPERFAMILY)
comp73974_c0_seq2_1	glucose-methanol-choline oxidoreductase family protein	585	20	0	0.701	3	P:small molecule metabolic process; P:biological_process; F:oxidoreductase activity; F:ion binding; P:cellular amino acid metabolic process	EC:1.1.99.1	IPR012132 (PIRSF); G3DSA:3.50.50.60 (GENE3D); IPR007867 (PFAM); IPR000172 (PFAM); PTHR11552 (PANTHER); PTHR11552:SF59 (PANTHER); SIGNAL_PEPTIDE (PHOBIUS); NON_CYTOPLASMIC_DOMAIN (PHOBIUS); SIGNAL_PEPTIDE_N_REGION (PHOBIUS); SIGNAL_PEPTIDE_H_REGION (PHOBIUS); SIGNAL_PEPTIDE_C_REGION (PHOBIUS); SignalP-noTM (SIGNALP_EUK); SSF54373 (SUPERFAMILY); SSF51905 (SUPERFAMILY)
comp73608_c0_seq1_4	---NA---	465	0			2	P:biological_process; C:extracellular region	-	IPR008998 (SMART); IPR023307 (G3DSA:2.170.15.GENE3D); G3DSA:2.80.10.50 (GENE3D); IPR008998 (PFAM); IPR005830 (PFAM); IPR008998 (SUPERFAMILY); SSF56973 (SUPERFAMILY); IPR008998 (SUPERFAMILY)
comp62928_c0_seq1_3	---NA---	179	0			1	P:biological_process; P:response to stress	-	IPR023393 (G3DSA:3.30.530.GENE3D); IPR000916 (PFAM); SSF55961 (SUPERFAMILY)
comp74205_c0_seq1_5	chaperonin 20	252	8	1.28454e-122	0.5925	3	C:cytoplasm; F:ion binding; P:protein folding	-	IPR020818 (PRINTS); IPR017416 (PIRSF); IPR020818 (SMART); IPR020818 (G3DSA:2.30.33.GENE3D); IPR020818 (PFAM); PTHR10772:SF0 (PANTHER); IPR020818 (PANTHER); IPR018369 (PROSITE_PATTERNS); IPR020818 (HAMAP); IPR020818 (HAMAP); IPR011032 (SUPERFAMILY); IPR011032 (SUPERFAMILY)
comp40780_c0_seq1_2	glucose-methanol-choline oxidoreductase family protein	133	18	7.3394e-49	0.7822	3	P:biological_process; F:oxidoreductase activity; F:ion binding	-	IPR000172 (PFAM); G3DSA:3.50.50.60 (GENE3D); PTHR11552:SF59 (PANTHER); PTHR11552 (PANTHER); SIGNAL_PEPTIDE_N_REGION (PHOBIUS); SIGNAL_PEPTIDE (PHOBIUS); SIGNAL_PEPTIDE_C_REGION (PHOBIUS); NON_CYTOPLASMIC_DOMAIN (PHOBIUS); SIGNAL_PEPTIDE_H_REGION (PHOBIUS); SignalP-noTM (SIGNALP_EUK); SSF51905 (SUPERFAMILY)
comp84967_c0_seq1_3	glycosyl hydrolase family protein	774	20	0	0.672	2	P:carbohydrate metabolic process; F:hydrolase activity, acting on glycosyl bonds	-	IPR001764 (PRINTS); IPR002772 (PFAM); IPR002772 (G3DSA:3.40.50.GENE3D); IPR001764 (G3DSA:3.20.20.GENE3D); IPR001764 (PFAM); IPR026891 (PFAM); IPR026892 (PANTHER); PTHR30620:SF4 (PANTHER); SIGNAL_PEPTIDE_N_REGION (PHOBIUS); SIGNAL_PEPTIDE_H_REGION (PHOBIUS); SIGNAL_PEPTIDE (PHOBIUS); NON_CYTOPLASMIC_DOMAIN (PHOBIUS); SIGNAL_PEPTIDE_C_REGION (PHOBIUS); SignalP-TM (SIGNALP_GRAM_POSITIVE); SignalP-TM…
comp76305_c0_seq2_2	photosystem ii type i chlorophyll a b binding protein	226	20	4.67126e-149	0.828	3	P:generation of precursor metabolites and energy; P:photosynthesis; C:cellular_component	-	IPR022796 (PFAM); IPR023329 (G3DSA:1.10.3460.GENE3D); PTHR21649:SF8 (PANTHER); IPR001344 (PANTHER); IPR023329 (SUPERFAMILY)
comp84230_c0_seq6_1	actin 2	377	20	0	0.9615	29	F:transferase activity, transferring acyl groups; P:cytoskeleton organization; P:catabolic process; F:structural molecule activity; F:ion binding; P:biosynthetic process; C:nucleolus; C:extracellular region; C:vacuole; C:cellular_component; C:plastid; F:molecular_function; P:small molecule metabolic process; P:cell division; P:vesicle-mediated transport; P:pigmentation; P:cofactor metabolic proce…	EC:2.3.1.15; EC:2.3.1	IPR004000 (PRINTS); IPR004000 (SMART); G3DSA:3.30.420.40 (GENE3D); IPR004000 (PFAM); G3DSA:3.30.420.40 (GENE3D); G3DSA:3.90.640.10 (GENE3D); IPR004000 (PANTHER); PTHR11937:SF188 (PANTHER); IPR020902 (PROSITE_PATTERNS); IPR004001 (PROSITE_PATTERNS); IPR004001 (PROSITE_PATTERNS); SSF53067 (SUPERFAMILY); SSF53067 (SUPERFAMILY)
comp81473_c0_seq2_1	chlorophyll a b-binding protein cp29	251	20	5.14923e-134	0.522	3	P:generation of precursor metabolites and energy; P:photosynthesis; C:cellular_component	-	IPR023329 (G3DSA:1.10.3460.GENE3D); IPR022796 (PFAM); IPR001344 (PANTHER); PTHR21649:SF2 (PANTHER); CYTOPLASMIC_DOMAIN (PHOBIUS); CYTOPLASMIC_DOMAIN (PHOBIUS); TRANSMEMBRANE (PHOBIUS); NON_CYTOPLASMIC_DOMAIN (PHOBIUS); TRANSMEMBRANE (PHOBIUS); IPR023329 (SUPERFAMILY)
comp81165_c0_seq1_1	csd1	222	19	8.92472e-101	0.6821	3	P:biological_process; F:oxidoreductase activity; F:ion binding	EC:1.15.1.1	IPR001424 (PRINTS); IPR001424 (G3DSA:2.60.40.GENE3D); IPR001424 (PFAM); PTHR10003 (PANTHER); PTHR10003:SF34 (PANTHER); IPR018152 (PROSITE_PATTERNS); IPR018152 (PROSITE_PATTERNS); SIGNAL_PEPTIDE_C_REGION (PHOBIUS); SIGNAL_PEPTIDE_H_REGION (PHOBIUS); SIGNAL_PEPTIDE_N_REGION (PHOBIUS); SIGNAL_PEPTIDE (PHOBIUS); NON_CYTOPLASMIC_DOMAIN (PHOBIUS); IPR001424 (SUPERFAMILY)
comp72197_c0_seq2_1	glutathione s-transferase	151	20	2.56252e-65	0.652	25	P:catabolic process; F:ion binding; P:anatomical structure development; P:cellular amino acid metabolic process; P:biosynthetic process; C:extracellular region; C:vacuole; C:cellular_component; C:plastid; F:molecular_function; C:thylakoid; P:small molecule metabolic process; F:oxidoreductase activity; P:cofactor metabolic process; C:cytosol; P:cellular nitrogen compound metabolic process; P:secon…	EC:2.5.1.18; EC:1.11.1.9; EC:1.11.1.7	IPR012336 (G3DSA:3.40.30.GENE3D); IPR010987 (G3DSA:1.20.1050.GENE3D); IPR004046 (PFAM); PTHR11260:SF186 (PANTHER); PTHR11260 (PANTHER); IPR010987 (PROSITE_PROFILES); IPR010987 (SUPERFAMILY)
comp85371_c0_seq1_5	nucleoside diphosphate kinase 2	148	20	8.47575e-94	0.7715	5	P:small molecule metabolic process; F:ion binding; P:cellular nitrogen compound metabolic process; P:biosynthetic process; F:kinase activity	EC:2.7.4.6	IPR001564 (PRINTS); IPR001564 (SMART); IPR001564 (PFAM); IPR001564 (G3DSA:3.30.70.GENE3D); PTHR11349:SF46 (PANTHER); PTHR11349 (PANTHER); IPR023005 (PROSITE_PATTERNS); IPR001564 (HAMAP); IPR001564 (SUPERFAMILY)
comp77065_c0_seq2_3	calreticulin 1b	417	20	0	0.8165	4	F:ion binding; C:endoplasmic reticulum; F:unfolded protein binding; P:protein folding	-	Coil (COILS); IPR001580 (PRINTS); IPR009169 (PIRSF); IPR009033 (G3DSA:2.10.250.GENE3D); IPR013320 (G3DSA:2.60.120.GENE3D); IPR001580 (PFAM); IPR001580 (PANTHER); IPR018124 (PROSITE_PATTERNS); IPR018124 (PROSITE_PATTERNS); IPR018124 (PROSITE_PATTERNS); IPR018124 (PROSITE_PATTERNS); SIGNAL_PEPTIDE (PHOBIUS); SIGNAL_PEPTIDE_N_REGION (PHOBIUS); SIGNAL_PEPTIDE_C_REGION (PHOBIUS); SIGNAL_PEPTIDE_H_REGI…
comp81165_c0_seq1_3	csd1	222	19	4.0738e-101	0.6821	3	P:biological_process; F:oxidoreductase activity; F:ion binding	EC:1.15.1.1	IPR001424 (PRINTS); IPR001424 (G3DSA:2.60.40.GENE3D); IPR001424 (PFAM); PTHR10003 (PANTHER); PTHR10003:SF34 (PANTHER); IPR018152 (PROSITE_PATTERNS); IPR018152 (PROSITE_PATTERNS); SIGNAL_PEPTIDE_C_REGION (PHOBIUS); SIGNAL_PEPTIDE (PHOBIUS); NON_CYTOPLASMIC_DOMAIN (PHOBIUS); SIGNAL_PEPTIDE_N_REGION (PHOBIUS); SIGNAL_PEPTIDE_H_REGION (PHOBIUS); IPR001424 (SUPERFAMILY)
comp62004_c0_seq1_1	uncharacterized protein	87	2	4.37522e-08	0.69	8	P:biological_process; P:membrane organization; P:homeostatic process; P:ribosome biogenesis; P:photosynthesis; P:cellular nitrogen compound metabolic process; P:transport; C:plastid; C:thylakoid	-	IPR021584 (PFAM); SIGNAL_PEPTIDE_C_REGION (PHOBIUS); SIGNAL_PEPTIDE_N_REGION (PHOBIUS); NON_CYTOPLASMIC_DOMAIN (PHOBIUS); SIGNAL_PEPTIDE (PHOBIUS); SIGNAL_PEPTIDE_H_REGION (PHOBIUS); SignalP-TM (SIGNALP_GRAM_POSITIVE); SSF144256 (SUPERFAMILY)
comp87100_c1_seq1_2	tcp-1 cpn60 chaperonin family protein	583	20	0	0.7335	3	C:cytoplasm; F:ion binding; P:protein folding	-	Coil (COILS); IPR001844 (PRINTS); IPR002423 (PFAM); IPR027413 (G3DSA:1.10.560.GENE3D); IPR027413 (G3DSA:1.10.560.GENE3D); IPR027409 (G3DSA:3.50.7.GENE3D); IPR001844 (TIGRFAM); PTHR11353:SF11 (PANTHER); IPR002423 (PANTHER); NON_CYTOPLASMIC_DOMAIN (PHOBIUS); SIGNAL_PEPTIDE (PHOBIUS); SIGNAL_PEPTIDE_C_REGION (PHOBIUS); SIGNAL_PEPTIDE_H_REGION (PHOBIUS); SIGNAL_PEPTIDE_N_REGION (PHOBIUS); IPR001844 (…
comp51244_c0_seq1_1	xyloglucan endo- 4-beta-d-glucanase	268	20	3.18501e-125	0.7265	5	P:carbohydrate metabolic process; F:transferase activity, transferring glycosyl groups; C:cell wall; C:extracellular region; F:hydrolase activity, acting on glycosyl bonds	EC:2.4.1.207	IPR016455 (PIRSF); IPR000757 (PFAM); IPR010713 (PFAM); IPR013320 (G3DSA:2.60.120.GENE3D); PTHR31062 (PANTHER); PTHR31062:SF20 (PANTHER); IPR008263 (PROSITE_PATTERNS); SIGNAL_PEPTIDE_C_REGION (PHOBIUS); NON_CYTOPLASMIC_DOMAIN (PHOBIUS); SIGNAL_PEPTIDE (PHOBIUS); SIGNAL_PEPTIDE_H_REGION (PHOBIUS); SIGNAL_PEPTIDE_N_REGION (PHOBIUS); SignalP-noTM (SIGNALP_EUK); IPR013320 (SUPERFAMILY); TMhelix (TMHMM)
comp83928_c0_seq6_3	photosystem ii type i chlorophyll a b binding protein	263	20	1.03717e-164	0.836	3	P:generation of precursor metabolites and energy; P:photosynthesis; C:cellular_component	-	IPR022796 (PFAM); IPR023329 (G3DSA:1.10.3460.GENE3D); IPR001344 (PANTHER); PTHR21649:SF9 (PANTHER); IPR023329 (SUPERFAMILY)
comp61008_c0_seq1_2	heat shock protein	231	20	2.28972e-41	0.5905	7	C:peroxisome; P:biological_process; P:protein complex assembly; C:mitochondrion; C:endoplasmic reticulum; P:protein folding; C:plastid; P:response to stress	-	Coil (COILS); IPR008978 (G3DSA:2.60.40.GENE3D); IPR002068 (PFAM); PTHR11527:SF95 (PANTHER); PTHR11527 (PANTHER); IPR002068 (PROSITE_PROFILES); IPR008978 (SUPERFAMILY)
comp76398_c0_seq1_1	glycine-rich protein	123	5	1.28076e-27	0.754	3	F:DNA binding; P:cellular nitrogen compound metabolic process; P:biosynthetic process	-	IPR002059 (PRINTS); IPR011129 (SMART); IPR002059 (PFAM); IPR012340 (G3DSA:2.40.50.GENE3D); PTHR11544 (PANTHER); IPR019844 (PROSITE_PATTERNS); IPR012340 (SUPERFAMILY)
comp86893_c1_seq3_4	heat shock protein 70	244	20	3.7945e-166	0.738	29	P:catabolic process; F:ion binding; P:anatomical structure development; P:cellular protein modification process; C:Golgi apparatus; P:biosynthetic process; C:nucleolus; C:organelle; C:extracellular region; C:vacuole; C:cellular_component; C:plastid; F:molecular_function; C:thylakoid; C:nucleoplasm; P:small molecule metabolic process; C:cytosol; P:cellular nitrogen compound metabolic process; P:bi…	-	IPR013126 (PRINTS); G3DSA:3.30.420.40 (GENE3D); IPR013126 (PFAM); G3DSA:3.30.420.40 (GENE3D); G3DSA:3.30.30.30 (GENE3D); PTHR19375 (PANTHER); PTHR19375:SF147 (PANTHER); IPR018181 (PROSITE_PATTERNS); SSF53067 (SUPERFAMILY); SSF53067 (SUPERFAMILY)
comp88400_c0_seq1_1	tcp-1 cpn60 chaperonin family protein	205	20	1.46022e-87	0.76	2	P:biological_process; F:ion binding	-	Coil (COILS); IPR017998 (PRINTS); IPR002423 (PFAM); IPR027413 (G3DSA:1.10.560.GENE3D); PTHR11353:SF8 (PANTHER); IPR002423 (PANTHER); IPR002423 (SUPERFAMILY)
comp86896_c0_seq1_2	heat shock protein 70	674	20	0	0.7235	3	F:ion binding; F:unfolded protein binding; P:protein folding	-	Coil (COILS); IPR013126 (PRINTS); G3DSA:3.30.420.40 (GENE3D); IPR012725 (TIGRFAM); G3DSA:3.30.30.30 (GENE3D); IPR029047 (G3DSA:2.60.34.GENE3D); IPR029048 (G3DSA:1.20.1270.GENE3D); G3DSA:3.30.420.40 (GENE3D); IPR013126 (PFAM); G3DSA:3.90.640.10 (GENE3D); PTHR19375:SF173 (PANTHER); PTHR19375 (PANTHER); IPR018181 (PROSITE_PATTERNS); IPR018181 (PROSITE_PATTERNS); IPR018181 (PROSITE_PATTERNS); IPR0127…
comp86893_c1_seq4_5	heat shock protein 70	379	20	0	0.7285	29	P:catabolic process; F:ion binding; P:anatomical structure development; P:cellular protein modification process; C:Golgi apparatus; P:biosynthetic process; C:nucleolus; C:extracellular region; C:vacuole; C:cellular_component; C:plastid; C:thylakoid; C:nucleoplasm; P:small molecule metabolic process; C:cytosol; P:cellular nitrogen compound metabolic process; P:biological_process; P:generation of p…	-	Coil (COILS); IPR013126 (PRINTS); IPR013126 (PFAM); G3DSA:3.30.420.40 (GENE3D); IPR029047 (G3DSA:2.60.34.GENE3D); G3DSA:3.30.420.40 (GENE3D); G3DSA:3.90.640.10 (GENE3D); G3DSA:3.30.30.30 (GENE3D); PTHR19375 (PANTHER); PTHR19375:SF147 (PANTHER); IPR018181 (PROSITE_PATTERNS); IPR018181 (PROSITE_PATTERNS); SSF53067 (SUPERFAMILY); SSF53067 (SUPERFAMILY)
comp85097_c1_seq1_5	luminal binding protein	649	20	0	0.876	29	P:catabolic process; F:ion binding; P:anatomical structure development; P:cellular protein modification process; C:Golgi apparatus; P:biosynthetic process; C:nucleolus; C:organelle; C:extracellular region; C:vacuole; C:cellular_component; C:plastid; F:molecular_function; C:nucleoplasm; P:small molecule metabolic process; P:autophagy; C:cytosol; P:biological_process; P:generation of precursor meta…	-	Coil (COILS); IPR013126 (PRINTS); G3DSA:3.30.30.30 (GENE3D); G3DSA:3.30.420.40 (GENE3D); G3DSA:3.30.420.40 (GENE3D); IPR013126 (PFAM); IPR029047 (G3DSA:2.60.34.GENE3D); IPR029048 (G3DSA:1.20.1270.GENE3D); G3DSA:3.90.640.10 (GENE3D); PTHR19375:SF164 (PANTHER); PTHR19375 (PANTHER); IPR018181 (PROSITE_PATTERNS); IPR018181 (PROSITE_PATTERNS); IPR018181 (PROSITE_PATTERNS); SSF53067 (SUPERFAMILY); SSF5…
comp83928_c0_seq2_1	photosystem ii type i chlorophyll a b binding protein	212	20	3.20085e-126	0.816	3	P:generation of precursor metabolites and energy; P:photosynthesis; C:cellular_component	-	IPR022796 (PFAM); IPR023329 (G3DSA:1.10.3460.GENE3D); PTHR21649:SF9 (PANTHER); IPR001344 (PANTHER); IPR023329 (SUPERFAMILY)
comp70802_c0_seq1_5	glutathione s-transferase	216	20	7.68083e-83	0.647	1	F:molecular_function	-	IPR010987 (G3DSA:1.20.1050.GENE3D); IPR004045 (PFAM); IPR012336 (G3DSA:3.40.30.GENE3D); IPR004046 (PFAM); PTHR11260 (PANTHER); PTHR11260:SF186 (PANTHER); IPR004045 (PROSITE_PROFILES); IPR010987 (PROSITE_PROFILES); IPR012336 (SUPERFAMILY); IPR010987 (SUPERFAMILY)
comp83928_c0_seq5_4	photosystem ii type i chlorophyll a b binding protein	265	20	3.86076e-151	0.7815	3	P:generation of precursor metabolites and energy; P:photosynthesis; C:cellular_component	-	IPR023329 (G3DSA:1.10.3460.GENE3D); IPR022796 (PFAM); IPR001344 (PANTHER); PTHR21649:SF8 (PANTHER); IPR023329 (SUPERFAMILY)
comp63453_c0_seq1_3	xyloglucan endo- 4-beta-d-glucanase	268	20	3.18501e-125	0.7265	5	P:carbohydrate metabolic process; F:transferase activity, transferring glycosyl groups; C:cell wall; C:extracellular region; F:hydrolase activity, acting on glycosyl bonds	EC:2.4.1.207	IPR016455 (PIRSF); IPR010713 (PFAM); IPR000757 (PFAM); IPR013320 (G3DSA:2.60.120.GENE3D); PTHR31062:SF20 (PANTHER); PTHR31062 (PANTHER); IPR008263 (PROSITE_PATTERNS); SIGNAL_PEPTIDE_H_REGION (PHOBIUS); NON_CYTOPLASMIC_DOMAIN (PHOBIUS); SIGNAL_PEPTIDE (PHOBIUS); SIGNAL_PEPTIDE_N_REGION (PHOBIUS); SIGNAL_PEPTIDE_C_REGION (PHOBIUS); SignalP-noTM (SIGNALP_EUK); IPR013320 (SUPERFAMILY); TMhelix (TMHMM)
comp76267_c0_seq1_3	photosystem ii type i chlorophyll a b binding protein	148	20	6.3387e-93	0.7935	3	P:generation of precursor metabolites and energy; P:photosynthesis; C:cellular_component	-	IPR022796 (PFAM); IPR023329 (G3DSA:1.10.3460.GENE3D); IPR001344 (PANTHER); PTHR21649:SF8 (PANTHER); IPR023329 (SUPERFAMILY)
comp83193_c0_seq1_2	---NA---	315	0			2	P:biological_process; F:oxidoreductase activity; P:cellular amino acid metabolic process	EC:1.10.3; EC:1.10.3.1	IPR008922 (G3DSA:1.10.1280.GENE3D); IPR022740 (PFAM); IPR002227 (PFAM); IPR022739 (PFAM); IPR008922 (SUPERFAMILY)
comp76813_c0_seq1_1	ribonuclease 1	197	9	2.01138e-27	0.4389	2	F:RNA binding; F:nuclease activity	EC:3.1.31; EC:3.1; EC:3.1.27; EC:3.1.27.1	IPR001568 (G3DSA:3.90.730.GENE3D); IPR001568 (PFAM); IPR001568 (PANTHER); SIGNAL_PEPTIDE_N_REGION (PHOBIUS); NON_CYTOPLASMIC_DOMAIN (PHOBIUS); SIGNAL_PEPTIDE_H_REGION (PHOBIUS); SIGNAL_PEPTIDE_C_REGION (PHOBIUS); SIGNAL_PEPTIDE (PHOBIUS); SignalP-noTM (SIGNALP_EUK); SignalP-TM (SIGNALP_GRAM_NEGATIVE); IPR001568 (SUPERFAMILY)
comp80728_c0_seq2_3	---NA---	315	0			2	P:biological_process; F:oxidoreductase activity; P:cellular amino acid metabolic process	EC:1.10.3; EC:1.10.3.1	IPR022740 (PFAM); IPR022739 (PFAM); IPR002227 (PFAM); IPR008922 (G3DSA:1.10.1280.GENE3D); IPR008922 (SUPERFAMILY)
comp81130_c0_seq1_3	photosystem ii type i chlorophyll a b binding protein	217	20	1.93354e-132	0.726	3	P:generation of precursor metabolites and energy; P:photosynthesis; C:cellular_component	-	IPR022796 (PFAM); IPR023329 (G3DSA:1.10.3460.GENE3D); PTHR21649:SF11 (PANTHER); IPR001344 (PANTHER); SIGNAL_PEPTIDE_C_REGION (PHOBIUS); SIGNAL_PEPTIDE_N_REGION (PHOBIUS); NON_CYTOPLASMIC_DOMAIN (PHOBIUS); SIGNAL_PEPTIDE_H_REGION (PHOBIUS); SIGNAL_PEPTIDE (PHOBIUS); IPR023329 (SUPERFAMILY)
comp77725_c0_seq1_5	glycosyl hydrolase family protein	774	20	0	0.673	2	P:carbohydrate metabolic process; F:hydrolase activity, acting on glycosyl bonds	-	IPR001764 (PRINTS); IPR002772 (PFAM); IPR001764 (PFAM); IPR026891 (PFAM); IPR002772 (G3DSA:3.40.50.GENE3D); IPR001764 (G3DSA:3.20.20.GENE3D); PTHR30620:SF4 (PANTHER); IPR026892 (PANTHER); SIGNAL_PEPTIDE_C_REGION (PHOBIUS); SIGNAL_PEPTIDE_N_REGION (PHOBIUS); SIGNAL_PEPTIDE (PHOBIUS); NON_CYTOPLASMIC_DOMAIN (PHOBIUS); SIGNAL_PEPTIDE_H_REGION (PHOBIUS); SignalP-TM (SIGNALP_GRAM_POSITIVE); SignalP-TM…
comp81150_c2_seq5_1	ubiquitin extension protein	75	20	1.19993e-48	1	1	F:molecular_function	-	IPR019956 (PRINTS); IPR000626 (SMART); G3DSA:3.10.20.90 (GENE3D); IPR000626 (PFAM); PTHR10666 (PANTHER); IPR019954 (PROSITE_PATTERNS); IPR000626 (PROSITE_PROFILES); IPR029071 (SUPERFAMILY)
comp76267_c0_seq2_3	photosystem ii type i chlorophyll a b binding protein	226	20	3.1867e-149	0.8265	3	P:generation of precursor metabolites and energy; P:photosynthesis; C:cellular_component	-	IPR022796 (PFAM); IPR023329 (G3DSA:1.10.3460.GENE3D); PTHR21649:SF8 (PANTHER); IPR001344 (PANTHER); IPR023329 (SUPERFAMILY)
comp83928_c0_seq4_3	photosystem ii type i chlorophyll a b binding protein	263	20	1.03717e-164	0.836	3	P:generation of precursor metabolites and energy; P:photosynthesis; C:cellular_component	-	IPR023329 (G3DSA:1.10.3460.GENE3D); IPR022796 (PFAM); PTHR21649:SF9 (PANTHER); IPR001344 (PANTHER); IPR023329 (SUPERFAMILY)
comp86812_c0_seq1_2	heat shock protein 70	701	20	0	0.714	3	F:ion binding; F:unfolded protein binding; P:protein folding	-	Coil (COILS); Coil (COILS); Coil (COILS); IPR013126 (PRINTS); G3DSA:3.30.420.40 (GENE3D); IPR012725 (TIGRFAM); G3DSA:3.30.30.30 (GENE3D); IPR013126 (PFAM); IPR029048 (G3DSA:1.20.1270.GENE3D); IPR029047 (G3DSA:2.60.34.GENE3D); G3DSA:3.90.640.10 (GENE3D); G3DSA:3.30.420.40 (GENE3D); PTHR19375:SF147 (PANTHER); PTHR19375 (PANTHER); IPR018181 (PROSITE_PATTERNS); IPR018181 (PROSITE_PATTERNS); IPR018181…
comp86893_c1_seq8_5	heat shock protein 70	379	20	0	0.7285	29	P:catabolic process; F:ion binding; P:anatomical structure development; P:cellular protein modification process; C:Golgi apparatus; P:biosynthetic process; C:nucleolus; C:extracellular region; C:vacuole; C:cellular_component; C:plastid; C:thylakoid; C:nucleoplasm; P:small molecule metabolic process; C:cytosol; P:cellular nitrogen compound metabolic process; P:biological_process; P:generation of p…	-	Coil (COILS); IPR013126 (PRINTS); IPR029047 (G3DSA:2.60.34.GENE3D); G3DSA:3.90.640.10 (GENE3D); IPR013126 (PFAM); G3DSA:3.30.30.30 (GENE3D); G3DSA:3.30.420.40 (GENE3D); G3DSA:3.30.420.40 (GENE3D); PTHR19375:SF147 (PANTHER); PTHR19375 (PANTHER); IPR018181 (PROSITE_PATTERNS); IPR018181 (PROSITE_PATTERNS); SSF53067 (SUPERFAMILY); SSF53067 (SUPERFAMILY)
comp76644_c0_seq3_2	peroxidase	351	20	2.32454e-154	0.622	2	P:biological_process; F:oxidoreductase activity; F:molecular_function; P:response to stress	EC:1.11.1.7	IPR002016 (PRINTS); IPR000823 (PRINTS); G3DSA:1.10.520.10 (GENE3D); G3DSA:1.10.420.10 (GENE3D); IPR002016 (PFAM); PTHR31235 (PANTHER); PTHR31235:SF12 (PANTHER); IPR019794 (PROSITE_PATTERNS); IPR019793 (PROSITE_PATTERNS); SIGNAL_PEPTIDE_C_REGION (PHOBIUS); NON_CYTOPLASMIC_DOMAIN (PHOBIUS); SIGNAL_PEPTIDE_H_REGION (PHOBIUS); SIGNAL_PEPTIDE_N_REGION (PHOBIUS); SIGNAL_PEPTIDE (PHOBIUS); IPR002016 (PR…
comp83193_c0_seq3_1	---NA---	509	0			2	P:biological_process; F:oxidoreductase activity; P:cellular amino acid metabolic process	EC:1.10.3; EC:1.10.3.1	IPR002227 (PRINTS); IPR022740 (PFAM); IPR002227 (PFAM); IPR022739 (PFAM); IPR008922 (G3DSA:1.10.1280.GENE3D); PTHR11474:SF16 (PANTHER); PTHR11474 (PANTHER); IPR002227 (PROSITE_PATTERNS); IPR008922 (SUPERFAMILY)
comp80534_c0_seq2_2	chaperonin 20	252	8	5.75182e-125	0.6	3	C:cytoplasm; F:ion binding; P:protein folding	-	IPR020818 (PRINTS); IPR020818 (SMART); IPR017416 (PIRSF); IPR020818 (G3DSA:2.30.33.GENE3D); IPR020818 (PFAM); PTHR10772:SF0 (PANTHER); IPR020818 (PANTHER); IPR018369 (PROSITE_PATTERNS); IPR018369 (PROSITE_PATTERNS); NON_CYTOPLASMIC_DOMAIN (PHOBIUS); SIGNAL_PEPTIDE (PHOBIUS); SIGNAL_PEPTIDE_C_REGION (PHOBIUS); SIGNAL_PEPTIDE_N_REGION (PHOBIUS); SIGNAL_PEPTIDE_H_REGION (PHOBIUS); IPR020818 (HAMAP);…
comp82528_c0_seq2_2	aspartyl protease family protein	423	20	3.78728e-170	0.5535	2	P:biological_process; F:peptidase activity	EC:3.4.23	IPR021109 (G3DSA:2.40.70.GENE3D); IPR021109 (G3DSA:2.40.70.GENE3D); PF14541 (PFAM); PF14543 (PFAM); PTHR13683:SF258 (PANTHER); IPR001461 (PANTHER); SIGNAL_PEPTIDE (PHOBIUS); SIGNAL_PEPTIDE_C_REGION (PHOBIUS); SIGNAL_PEPTIDE_N_REGION (PHOBIUS); NON_CYTOPLASMIC_DOMAIN (PHOBIUS); SIGNAL_PEPTIDE_H_REGION (PHOBIUS); SignalP-noTM (SIGNALP_EUK); IPR021109 (SUPERFAMILY)
comp88400_c0_seq2_2	tcp-1 cpn60 chaperonin family protein	603	20	0	0.7905	3	C:cytoplasm; F:ion binding; P:protein folding	-	Coil (COILS); Coil (COILS); IPR001844 (PRINTS); IPR027413 (G3DSA:1.10.560.GENE3D); IPR027413 (G3DSA:1.10.560.GENE3D); IPR001844 (TIGRFAM); IPR002423 (PFAM); IPR027409 (G3DSA:3.50.7.GENE3D); IPR002423 (PANTHER); PTHR11353:SF8 (PANTHER); IPR018370 (PROSITE_PATTERNS); IPR001844 (HAMAP); IPR027409 (SUPERFAMILY); SSF54849 (SUPERFAMILY); IPR002423 (SUPERFAMILY)
comp85078_c0_seq1_1	glycosyl hydrolase family 38 protein	1001	10	0	0.703	3	P:carbohydrate metabolic process; F:ion binding; F:molecular_function; F:hydrolase activity, acting on glycosyl bonds	EC:3.2.1.24; EC:3.2.1	IPR015341 (SMART); IPR027291 (G3DSA:3.20.110.GENE3D); IPR011682 (PFAM); IPR015341 (G3DSA:1.20.1270.GENE3D); IPR013780 (G3DSA:2.60.40.GENE3D); IPR015341 (PFAM); IPR000602 (PFAM); G3DSA:2.60.40.1360 (GENE3D); G3DSA:2.70.98.30 (GENE3D); PTHR11607 (PANTHER); PTHR11607:SF18 (PANTHER); SIGNAL_PEPTIDE_C_REGION (PHOBIUS); SIGNAL_PEPTIDE_N_REGION (PHOBIUS); SIGNAL_PEPTIDE_H_REGION (PHOBIUS); NON_CYTOPLASM…
comp69683_c0_seq1_1	glycine-rich protein	75	5	4.33368e-24	0.766	3	F:DNA binding; P:cellular nitrogen compound metabolic process; P:biosynthetic process	-	IPR002059 (PRINTS); IPR011129 (SMART); IPR002059 (PFAM); IPR012340 (G3DSA:2.40.50.GENE3D); PTHR11544 (PANTHER); IPR019844 (PROSITE_PATTERNS); IPR012340 (SUPERFAMILY)
comp78656_c0_seq1_5	calreticulin 1b	417	20	0	0.8165	4	F:ion binding; F:unfolded protein binding; C:endoplasmic reticulum; P:protein folding	-	Coil (COILS); IPR001580 (PRINTS); IPR009169 (PIRSF); IPR009033 (G3DSA:2.10.250.GENE3D); IPR001580 (PFAM); IPR013320 (G3DSA:2.60.120.GENE3D); IPR001580 (PANTHER); IPR018124 (PROSITE_PATTERNS); IPR018124 (PROSITE_PATTERNS); IPR018124 (PROSITE_PATTERNS); IPR018124 (PROSITE_PATTERNS); SIGNAL_PEPTIDE_H_REGION (PHOBIUS); SIGNAL_PEPTIDE_C_REGION (PHOBIUS); NON_CYTOPLASMIC_DOMAIN (PHOBIUS); SIGNAL_PEPTID…
comp86299_c0_seq1_1	heat shock protein 70	674	20	0	0.721	3	F:ion binding; F:unfolded protein binding; P:protein folding	-	Coil (COILS); IPR013126 (PRINTS); G3DSA:3.30.30.30 (GENE3D); G3DSA:3.90.640.10 (GENE3D); G3DSA:3.30.420.40 (GENE3D); IPR012725 (TIGRFAM); IPR029048 (G3DSA:1.20.1270.GENE3D); IPR029047 (G3DSA:2.60.34.GENE3D); G3DSA:3.30.420.40 (GENE3D); IPR013126 (PFAM); PTHR19375:SF173 (PANTHER); PTHR19375 (PANTHER); IPR018181 (PROSITE_PATTERNS); IPR018181 (PROSITE_PATTERNS); IPR018181 (PROSITE_PATTERNS); IPR0127…
comp84519_c0_seq1_4	luminal binding protein	649	20	0	0.876	29	P:catabolic process; F:ion binding; P:anatomical structure development; P:cellular protein modification process; C:Golgi apparatus; P:biosynthetic process; C:nucleolus; C:organelle; C:extracellular region; C:vacuole; C:cellular_component; C:plastid; F:molecular_function; C:nucleoplasm; P:small molecule metabolic process; P:autophagy; C:cytosol; P:biological_process; P:generation of precursor meta…	-	Coil (COILS); IPR013126 (PRINTS); IPR029047 (G3DSA:2.60.34.GENE3D); IPR029048 (G3DSA:1.20.1270.GENE3D); G3DSA:3.90.640.10 (GENE3D); G3DSA:3.30.30.30 (GENE3D); G3DSA:3.30.420.40 (GENE3D); G3DSA:3.30.420.40 (GENE3D); IPR013126 (PFAM); PTHR19375 (PANTHER); PTHR19375:SF164 (PANTHER); IPR018181 (PROSITE_PATTERNS); IPR018181 (PROSITE_PATTERNS); IPR018181 (PROSITE_PATTERNS); SSF53067 (SUPERFAMILY); IPR0…
comp86793_c0_seq1_5	v-type proton atpase subunit b2	554	20	0	0.646	9	F:ATPase activity; P:small molecule metabolic process; P:transmembrane transport; F:transmembrane transporter activity; C:mitochondrion; F:ion binding; P:cellular nitrogen compound metabolic process; P:biosynthetic process; C:protein complex	EC:3.6.1; EC:3.6.1.3; EC:3.6.1.15	IPR003593 (SMART); IPR004100 (PFAM); IPR005722 (TIGRFAM); G3DSA:2.40.10.170 (GENE3D); IPR020971 (PFAM); IPR027417 (G3DSA:3.40.50.GENE3D); IPR024034 (G3DSA:1.10.1140.GENE3D); IPR000194 (PFAM); IPR000793 (PFAM); PTHR15184:SF32 (PANTHER); PTHR15184 (PANTHER); IPR020003 (PROSITE_PATTERNS); SIGNAL_PEPTIDE_N_REGION (PHOBIUS); SIGNAL_PEPTIDE_H_REGION (PHOBIUS); SIGNAL_PEPTIDE (PHOBIUS); NON_CYTOPLASMIC_…
comp83745_c0_seq1_2	glycosyl hydrolase family 38 protein	1001	10	0	0.703	3	P:carbohydrate metabolic process; F:ion binding; F:molecular_function; F:hydrolase activity, acting on glycosyl bonds	EC:3.2.1.24; EC:3.2.1	IPR015341 (SMART); IPR015341 (G3DSA:1.20.1270.GENE3D); IPR027291 (G3DSA:3.20.110.GENE3D); G3DSA:2.70.98.30 (GENE3D); IPR013780 (G3DSA:2.60.40.GENE3D); IPR015341 (PFAM); IPR011682 (PFAM); G3DSA:2.60.40.1360 (GENE3D); IPR000602 (PFAM); PTHR11607 (PANTHER); PTHR11607:SF18 (PANTHER); SIGNAL_PEPTIDE_C_REGION (PHOBIUS); NON_CYTOPLASMIC_DOMAIN (PHOBIUS); SIGNAL_PEPTIDE (PHOBIUS); SIGNAL_PEPTIDE_H_REGION…
comp80728_c0_seq1_3	---NA---	274	0			2	P:biological_process; F:oxidoreductase activity; P:cellular amino acid metabolic process	EC:1.10.3; EC:1.10.3.1	IPR002227 (PFAM); IPR022740 (PFAM); IPR022739 (PFAM); IPR008922 (G3DSA:1.10.1280.GENE3D); PTHR11474 (PANTHER); PTHR11474:SF16 (PANTHER); IPR008922 (SUPERFAMILY)
comp70509_c0_seq1_1	glyceraldehyde-3-phosphate dehydrogenase	407	20	0	0.757	2	P:biological_process; P:carbohydrate metabolic process; F:oxidoreductase activity; F:molecular_function	-	IPR020831 (PRINTS); IPR020828 (SMART); G3DSA:3.30.360.10 (GENE3D); IPR016040 (G3DSA:3.40.50.GENE3D); IPR006424 (TIGRFAM); IPR020829 (PFAM); IPR020828 (PFAM); IPR020831 (PANTHER); PTHR10836:SF39 (PANTHER); IPR020830 (PROSITE_PATTERNS); SSF51735 (SUPERFAMILY); SSF55347 (SUPERFAMILY)
comp41188_c0_seq1_1	photosystem ii type i chlorophyll a b binding protein	289	20	1.32541e-149	0.6425	3	P:generation of precursor metabolites and energy; P:photosynthesis; C:cellular_component	-	IPR022796 (PFAM); IPR023329 (G3DSA:1.10.3460.GENE3D); IPR001344 (PANTHER); PTHR21649:SF3 (PANTHER); SIGNAL_PEPTIDE_H_REGION (PHOBIUS); NON_CYTOPLASMIC_DOMAIN (PHOBIUS); SIGNAL_PEPTIDE_C_REGION (PHOBIUS); SIGNAL_PEPTIDE_N_REGION (PHOBIUS); SIGNAL_PEPTIDE (PHOBIUS); IPR023329 (SUPERFAMILY)
comp86893_c1_seq9_4	heat shock protein 70	244	20	8.89204e-166	0.7375	28	P:catabolic process; F:ion binding; P:anatomical structure development; C:Golgi apparatus; P:biosynthetic process; C:nucleolus; C:organelle; C:extracellular region; C:vacuole; C:cellular_component; C:plastid; F:molecular_function; C:thylakoid; C:nucleoplasm; P:small molecule metabolic process; C:cytosol; P:cellular nitrogen compound metabolic process; P:biological_process; P:generation of precurs…	-	IPR013126 (PRINTS); G3DSA:3.30.30.30 (GENE3D); IPR013126 (PFAM); G3DSA:3.30.420.40 (GENE3D); G3DSA:3.30.420.40 (GENE3D); PTHR19375:SF147 (PANTHER); PTHR19375 (PANTHER); IPR018181 (PROSITE_PATTERNS); SSF53067 (SUPERFAMILY); SSF53067 (SUPERFAMILY)
comp83910_c1_seq1_2	heat shock protein	156	20	7.76305e-61	0.6565	7	P:biological_process; P:protein complex assembly; C:cytosol; C:endoplasmic reticulum; F:unfolded protein binding; P:protein folding; C:plastid; P:response to stress	-	IPR002068 (PFAM); IPR008978 (G3DSA:2.60.40.GENE3D); PTHR11527:SF93 (PANTHER); PTHR11527 (PANTHER); IPR002068 (PROSITE_PROFILES); IPR008978 (SUPERFAMILY)
comp77160_c0_seq1_1	auxin-responsive protein	239	16	9.20258e-40	0.5419	3	P:carbohydrate metabolic process; P:biological_process; P:anatomical structure development; C:cellular_component; C:plasma membrane	-	IPR005018 (SMART); IPR005018 (PFAM); PTHR23130 (PANTHER); PTHR23130:SF72 (PANTHER); SIGNAL_PEPTIDE_H_REGION (PHOBIUS); TRANSMEMBRANE (PHOBIUS); SIGNAL_PEPTIDE_N_REGION (PHOBIUS); SIGNAL_PEPTIDE (PHOBIUS); NON_CYTOPLASMIC_DOMAIN (PHOBIUS); SIGNAL_PEPTIDE_C_REGION (PHOBIUS); CYTOPLASMIC_DOMAIN (PHOBIUS); IPR005018 (PROSITE_PROFILES); SignalP-noTM (SIGNALP_GRAM_NEGATIVE); SignalP-TM (SIGNALP_GRAM_PO…
comp68325_c0_seq1_4	aspartyl protease family protein	432	20	1.62696e-67	0.408	2	P:biological_process; F:peptidase activity	EC:3.4.23	IPR021109 (G3DSA:2.40.70.GENE3D); PF14541 (PFAM); PF14543 (PFAM); IPR021109 (G3DSA:2.40.70.GENE3D); IPR001461 (PANTHER); PTHR13683:SF100 (PANTHER); NON_CYTOPLASMIC_DOMAIN (PHOBIUS); SIGNAL_PEPTIDE_H_REGION (PHOBIUS); SIGNAL_PEPTIDE (PHOBIUS); SIGNAL_PEPTIDE_N_REGION (PHOBIUS); SIGNAL_PEPTIDE_C_REGION (PHOBIUS); SignalP-noTM (SIGNALP_GRAM_NEGATIVE); SignalP-TM (SIGNALP_GRAM_POSITIVE); SignalP-noTM…
comp81152_c0_seq1_1	psi type iii chlorophyll a b-binding protein	282	20	7.64837e-150	0.6475	3	P:generation of precursor metabolites and energy; P:photosynthesis; C:cellular_component	-	IPR023329 (G3DSA:1.10.3460.GENE3D); IPR022796 (PFAM); IPR001344 (PANTHER); PTHR21649:SF14 (PANTHER); SIGNAL_PEPTIDE_N_REGION (PHOBIUS); SIGNAL_PEPTIDE_C_REGION (PHOBIUS); SIGNAL_PEPTIDE (PHOBIUS); SIGNAL_PEPTIDE_H_REGION (PHOBIUS); NON_CYTOPLASMIC_DOMAIN (PHOBIUS); IPR023329 (SUPERFAMILY)
comp41407_c0_seq1_1	photosystem ii type i chlorophyll a b binding protein	289	20	3.57883e-149	0.6415	3	P:generation of precursor metabolites and energy; P:photosynthesis; C:cellular_component	-	IPR023329 (G3DSA:1.10.3460.GENE3D); IPR022796 (PFAM); IPR001344 (PANTHER); PTHR21649:SF3 (PANTHER); NON_CYTOPLASMIC_DOMAIN (PHOBIUS); SIGNAL_PEPTIDE (PHOBIUS); SIGNAL_PEPTIDE_C_REGION (PHOBIUS); SIGNAL_PEPTIDE_H_REGION (PHOBIUS); SIGNAL_PEPTIDE_N_REGION (PHOBIUS); IPR023329 (SUPERFAMILY)
comp85398_c0_seq1_3	calnexin homolog	543	20	0	0.5765	4	F:ion binding; F:unfolded protein binding; C:endoplasmic reticulum; P:protein folding	-	IPR001580 (PRINTS); IPR013320 (G3DSA:2.60.120.GENE3D); IPR001580 (PFAM); IPR009033 (G3DSA:2.10.250.GENE3D); PTHR11073:SF1 (PANTHER); IPR001580 (PANTHER); IPR018124 (PROSITE_PATTERNS); IPR018124 (PROSITE_PATTERNS); IPR018124 (PROSITE_PATTERNS); IPR018124 (PROSITE_PATTERNS); IPR018124 (PROSITE_PATTERNS); TRANSMEMBRANE (PHOBIUS); SIGNAL_PEPTIDE (PHOBIUS); SIGNAL_PEPTIDE_C_REGION (PHOBIUS); SIGNAL_PE…
comp78424_c2_seq4_1	fasciclin-like arabinogalactan protein 1	333	20	6.36632e-153	0.6565	11	P:small molecule metabolic process; P:biological_process; C:cell wall; P:lipid metabolic process; P:anatomical structure development; P:cell wall organization or biogenesis; P:biosynthetic process; C:extracellular region; C:vacuole; P:transport; C:plasma membrane; P:growth	-	IPR000782 (SMART); IPR000782 (G3DSA:2.30.180.GENE3D); IPR000782 (PFAM); PTHR32382 (PANTHER); PTHR32382:SF5 (PANTHER); SIGNAL_PEPTIDE_H_REGION (PHOBIUS); SIGNAL_PEPTIDE_N_REGION (PHOBIUS); SIGNAL_PEPTIDE (PHOBIUS); SIGNAL_PEPTIDE_C_REGION (PHOBIUS); NON_CYTOPLASMIC_DOMAIN (PHOBIUS); IPR000782 (PROSITE_PROFILES); IPR000782 (PROSITE_PROFILES); SignalP-noTM (SIGNALP_GRAM_NEGATIVE); SignalP-noTM (SIGN…
comp72083_c0_seq1_2	2-cys peroxiredoxin-like protein	266	12	2.41367e-135	0.7933	2	P:biological_process; F:oxidoreductase activity	EC:1.11.1.15	IPR019479 (PFAM); IPR000866 (PFAM); IPR012336 (G3DSA:3.40.30.GENE3D); PTHR10681 (PANTHER); PTHR10681:SF85 (PANTHER); SIGNAL_PEPTIDE (PHOBIUS); SIGNAL_PEPTIDE_C_REGION (PHOBIUS); SIGNAL_PEPTIDE_N_REGION (PHOBIUS); NON_CYTOPLASMIC_DOMAIN (PHOBIUS); SIGNAL_PEPTIDE_H_REGION (PHOBIUS); IPR012336 (PROSITE_PROFILES); SignalP-noTM (SIGNALP_GRAM_NEGATIVE); SignalP-TM (SIGNALP_GRAM_POSITIVE); IPR012336 (SU…
comp84301_c1_seq1_4	glyceraldehyde-3-phosphate dehydrogenase	402	20	0	0.7755	2	P:biological_process; P:carbohydrate metabolic process; F:oxidoreductase activity; F:molecular_function	-	IPR020831 (PRINTS); IPR020831 (PIRSF); IPR020828 (SMART); IPR020829 (PFAM); G3DSA:3.30.360.10 (GENE3D); IPR020828 (PFAM); IPR016040 (G3DSA:3.40.50.GENE3D); IPR006424 (TIGRFAM); IPR020831 (PANTHER); PTHR10836:SF38 (PANTHER); IPR020830 (PROSITE_PATTERNS); SSF55347 (SUPERFAMILY); SSF51735 (SUPERFAMILY)
comp83915_c0_seq2_2	glycine-rich rna-binding protein 2	183	20	6.4979e-53	0.728	1	F:molecular_function	-	IPR000504 (SMART); IPR012677 (G3DSA:3.30.70.GENE3D); IPR000504 (PFAM); PTHR24012 (PANTHER); IPR000504 (PROSITE_PROFILES); SSF54928 (SUPERFAMILY)
comp86812_c0_seq3_1	heat shock protein 70	448	20	0	0.712	29	P:catabolic process; F:ion binding; P:anatomical structure development; P:cellular protein modification process; C:Golgi apparatus; P:biosynthetic process; C:nucleolus; C:extracellular region; C:vacuole; C:cellular_component; C:plastid; C:thylakoid; C:nucleoplasm; P:small molecule metabolic process; C:cytosol; P:cellular nitrogen compound metabolic process; P:biological_process; P:generation of p…	-	Coil (COILS); IPR013126 (PRINTS); G3DSA:3.30.420.40 (GENE3D); G3DSA:3.30.30.30 (GENE3D); IPR013126 (PFAM); G3DSA:3.30.420.40 (GENE3D); G3DSA:3.90.640.10 (GENE3D); PTHR19375:SF147 (PANTHER); PTHR19375 (PANTHER); IPR018181 (PROSITE_PATTERNS); IPR018181 (PROSITE_PATTERNS); SignalP-TM (SIGNALP_GRAM_POSITIVE); SSF53067 (SUPERFAMILY); SSF53067 (SUPERFAMILY)
comp51123_c0_seq2_2	salt tolerance-related protein	158	4	1.28382e-16	0.705	19	P:cell proliferation; P:biological_process; P:generation of precursor metabolites and energy; P:catabolic process; P:protein complex assembly; P:signal transduction; P:anatomical structure formation involved in morphogenesis; P:biosynthetic process; C:chromosome; C:plasma membrane; C:plastid; F:molecular_function; P:response to stress; P:small molecule metabolic process; C:nucleus; F:DNA binding;…	-	no IPS match
comp80196_c0_seq9_1	photosystem i subunit vii	81	1	2.14183e-55	1	5	P:generation of precursor metabolites and energy; P:photosynthesis; C:protein complex; F:molecular_function; C:thylakoid	-	PF14697 (PFAM); G3DSA:3.30.70.20 (GENE3D); IPR017491 (TIGRFAM); IPR017491 (PTHR24960:PANTHER); PTHR24960 (PANTHER); IPR017900 (PROSITE_PATTERNS); IPR017900 (PROSITE_PATTERNS); IPR017896 (PROSITE_PROFILES); IPR017491 (HAMAP); IPR017896 (PROSITE_PROFILES); SSF54862 (SUPERFAMILY)
comp65185_c0_seq2_3	ribonuclease 2	234	11	2.99365e-41	0.4791	2	F:RNA binding; F:nuclease activity	EC:3.1.31; EC:3.1; EC:3.1.27; EC:3.1.27.1	IPR001568 (PFAM); IPR001568 (G3DSA:3.90.730.GENE3D); IPR001568 (PANTHER); PTHR11240:SF1 (PANTHER); SIGNAL_PEPTIDE_H_REGION (PHOBIUS); SIGNAL_PEPTIDE_N_REGION (PHOBIUS); SIGNAL_PEPTIDE (PHOBIUS); SIGNAL_PEPTIDE_C_REGION (PHOBIUS); NON_CYTOPLASMIC_DOMAIN (PHOBIUS); SignalP-noTM (SIGNALP_EUK); IPR001568 (SUPERFAMILY)
comp58348_c1_seq2_1	h+-transporting atp synthase beta chain -like protein	67	8	1.07265e-32	0.8838	1	F:ion binding	-	IPR027417 (G3DSA:3.40.50.GENE3D); IPR000194 (PFAM); PTHR15184 (PANTHER); PTHR15184:SF32 (PANTHER); IPR027417 (SUPERFAMILY)
comp76644_c0_seq1_1	peroxidase	351	20	2.32454e-154	0.622	2	P:biological_process; F:oxidoreductase activity; P:response to stress; F:molecular_function	EC:1.11.1.7	IPR002016 (PRINTS); IPR000823 (PRINTS); IPR002016 (PFAM); G3DSA:1.10.520.10 (GENE3D); G3DSA:1.10.420.10 (GENE3D); PTHR31235 (PANTHER); PTHR31235:SF12 (PANTHER); IPR019793 (PROSITE_PATTERNS); IPR019794 (PROSITE_PATTERNS); SIGNAL_PEPTIDE (PHOBIUS); SIGNAL_PEPTIDE_C_REGION (PHOBIUS); NON_CYTOPLASMIC_DOMAIN (PHOBIUS); SIGNAL_PEPTIDE_H_REGION (PHOBIUS); SIGNAL_PEPTIDE_N_REGION (PHOBIUS); IPR002016 (PR…
comp85538_c3_seq3_2	v-type proton atpase subunit b2	387	20	0	0.65	9	P:small molecule metabolic process; F:ATPase activity; P:transmembrane transport; F:transmembrane transporter activity; F:ion binding; C:protein complex; P:cellular nitrogen compound metabolic process; P:biosynthetic process; C:intracellular	EC:3.6.1; EC:3.6.1.3; EC:3.6.1.15	IPR003593 (SMART); IPR027417 (G3DSA:3.40.50.GENE3D); IPR024034 (G3DSA:1.10.1140.GENE3D); IPR000793 (PFAM); IPR005722 (TIGRFAM); IPR000194 (PFAM); PTHR15184 (PANTHER); PTHR15184:SF32 (PANTHER); IPR020003 (PROSITE_PATTERNS); IPR005722 (HAMAP); IPR000793 (SUPERFAMILY); IPR027417 (SUPERFAMILY)
comp84550_c0_seq1_2	s-adenosylmethionine synthetase	394	9	0	0.95	7	P:small molecule metabolic process; P:sulfur compound metabolic process; P:cofactor metabolic process; F:ion binding; P:cellular amino acid metabolic process; P:cellular nitrogen compound metabolic process; P:biosynthetic process; F:transferase activity, transferring alkyl or aryl (other than methyl) groups	EC:2.5.1.6	IPR002133 (PIRSF); IPR002133 (TIGRFAM); IPR022629 (PFAM); G3DSA:3.30.300.10 (GENE3D); G3DSA:3.30.300.10 (GENE3D); IPR022628 (PFAM); IPR022630 (PFAM); G3DSA:3.30.300.10 (GENE3D); IPR002133 (PANTHER); IPR022631 (PROSITE_PATTERNS); IPR022631 (PROSITE_PATTERNS); IPR002133 (HAMAP); IPR022636 (SUPERFAMILY); IPR022636 (SUPERFAMILY); IPR022636 (SUPERFAMILY)
comp76205_c0_seq1_2	plastocyanin 1	167	8	9.37387e-67	0.7488	1	F:ion binding; F:molecular_function	-	IPR002387 (PRINTS); IPR001235 (PRINTS); IPR000923 (PFAM); IPR008972 (G3DSA:2.60.40.GENE3D); IPR002387 (TIGRFAM); IPR028871 (PROSITE_PATTERNS); IPR008972 (SUPERFAMILY)
comp85499_c0_seq2_2	glyceraldehyde-3-phosphate dehydrogenase	402	20	0	0.7755	2	P:biological_process; P:carbohydrate metabolic process; F:oxidoreductase activity; F:molecular_function	-	IPR020831 (PRINTS); IPR020828 (SMART); IPR020831 (PIRSF); IPR006424 (TIGRFAM); IPR020828 (PFAM); IPR020829 (PFAM); IPR016040 (G3DSA:3.40.50.GENE3D); G3DSA:3.30.360.10 (GENE3D); IPR020831 (PANTHER); PTHR10836:SF38 (PANTHER); IPR020830 (PROSITE_PATTERNS); SSF51735 (SUPERFAMILY); SSF55347 (SUPERFAMILY)
comp76565_c0_seq1_2	leucine-rich repeat-containing protein	334	20	1.13048e-101	0.5405	11	P:biological_process; P:signal transduction; P:anatomical structure development; C:Golgi apparatus; F:transcription factor binding; C:protein complex; C:extracellular region; C:cellular_component; P:transport; P:response to stress; C:intracellular; P:cell death; C:cell wall; F:enzyme regulator activity	-	G3DSA:3.80.10.10 (GENE3D); IPR013210 (PFAM); IPR025875 (PFAM); PTHR24420 (PANTHER); SIGNAL_PEPTIDE_H_REGION (PHOBIUS); SIGNAL_PEPTIDE_N_REGION (PHOBIUS); SIGNAL_PEPTIDE (PHOBIUS); SIGNAL_PEPTIDE_C_REGION (PHOBIUS); NON_CYTOPLASMIC_DOMAIN (PHOBIUS); SignalP-noTM (SIGNALP_EUK); SignalP-noTM (SIGNALP_GRAM_NEGATIVE); SignalP-TM (SIGNALP_GRAM_POSITIVE); SSF52058 (SUPERFAMILY)
comp88024_c0_seq3_2	heat shock protein	382	20	0	0.7645	4	F:ion binding; F:unfolded protein binding; P:protein folding; P:response to stress	-	IPR001404 (PFAM); IPR001404 (PANTHER); PTHR11528:SF41 (PANTHER); IPR020568 (SUPERFAMILY); SSF110942 (SUPERFAMILY)
comp86793_c0_seq2_6	v-type proton atpase subunit b2	554	20	0	0.646	9	F:ATPase activity; P:small molecule metabolic process; P:transmembrane transport; F:transmembrane transporter activity; C:mitochondrion; F:ion binding; C:protein complex; P:cellular nitrogen compound metabolic process; P:biosynthetic process	EC:3.6.1; EC:3.6.1.3; EC:3.6.1.15	IPR003593 (SMART); G3DSA:2.40.10.170 (GENE3D); IPR020971 (PFAM); IPR005722 (TIGRFAM); IPR000194 (PFAM); IPR024034 (G3DSA:1.10.1140.GENE3D); IPR004100 (PFAM); IPR027417 (G3DSA:3.40.50.GENE3D); IPR000793 (PFAM); PTHR15184 (PANTHER); PTHR15184:SF32 (PANTHER); IPR020003 (PROSITE_PATTERNS); SIGNAL_PEPTIDE (PHOBIUS); SIGNAL_PEPTIDE_C_REGION (PHOBIUS); NON_CYTOPLASMIC_DOMAIN (PHOBIUS); SIGNAL_PEPTIDE_N_…
comp75262_c0_seq1_2	ribonuclease 1	212	9	3.77937e-23	0.4389	2	F:RNA binding; F:nuclease activity	EC:3.1.31; EC:3.1; EC:3.1.27; EC:3.1.27.1	IPR001568 (PFAM); IPR001568 (G3DSA:3.90.730.GENE3D); IPR001568 (PANTHER); NON_CYTOPLASMIC_DOMAIN (PHOBIUS); SIGNAL_PEPTIDE_C_REGION (PHOBIUS); SIGNAL_PEPTIDE_N_REGION (PHOBIUS); SIGNAL_PEPTIDE (PHOBIUS); SIGNAL_PEPTIDE_H_REGION (PHOBIUS); SignalP-noTM (SIGNALP_EUK); IPR001568 (SUPERFAMILY); TMhelix (TMHMM)
comp40628_c0_seq1_1	glutathione s-transferase	214	20	1.59375e-84	0.691	1	F:molecular_function	-	IPR004046 (PFAM); IPR010987 (G3DSA:1.20.1050.GENE3D); IPR004045 (PFAM); IPR012336 (G3DSA:3.40.30.GENE3D); PTHR11260:SF186 (PANTHER); PTHR11260 (PANTHER); IPR010987 (PROSITE_PROFILES); IPR004045 (PROSITE_PROFILES); IPR012336 (SUPERFAMILY); IPR010987 (SUPERFAMILY)
comp78697_c1_seq9_2	nodulin-like protein	234	20	2.53366e-46	0.6565	1	F:molecular_function	-	PR01217 (PRINTS); IPR008972 (G3DSA:2.60.40.GENE3D); IPR003245 (PFAM); SIGNAL_PEPTIDE (PHOBIUS); SIGNAL_PEPTIDE_H_REGION (PHOBIUS); NON_CYTOPLASMIC_DOMAIN (PHOBIUS); SIGNAL_PEPTIDE_C_REGION (PHOBIUS); SIGNAL_PEPTIDE_N_REGION (PHOBIUS); IPR003245 (PROSITE_PROFILES); SignalP-TM (SIGNALP_GRAM_POSITIVE); SignalP-noTM (SIGNALP_GRAM_NEGATIVE); SignalP-noTM (SIGNALP_EUK); IPR008972 (SUPERFAMILY)
comp24447_c0_seq1_1	germin-like protein	222	20	1.79371e-85	0.7515	1	F:ion binding; F:molecular_function	-	IPR001929 (PRINTS); IPR006045 (SMART); IPR006045 (PFAM); IPR014710 (G3DSA:2.60.120.GENE3D); PTHR31238 (PANTHER); IPR019780 (PROSITE_PATTERNS); SIGNAL_PEPTIDE (PHOBIUS); SIGNAL_PEPTIDE_C_REGION (PHOBIUS); NON_CYTOPLASMIC_DOMAIN (PHOBIUS); SIGNAL_PEPTIDE_N_REGION (PHOBIUS); SIGNAL_PEPTIDE_H_REGION (PHOBIUS); SignalP-noTM (SIGNALP_EUK); SignalP-noTM (SIGNALP_GRAM_NEGATIVE); IPR011051 (SUPERFAMILY)
comp82666_c0_seq1_4	glyceraldehyde-3-phosphate dehydrogenase	407	20	0	0.757	2	P:biological_process; P:carbohydrate metabolic process; F:oxidoreductase activity; F:molecular_function	-	IPR020831 (PRINTS); IPR020828 (SMART); IPR020828 (PFAM); IPR006424 (TIGRFAM); G3DSA:3.30.360.10 (GENE3D); IPR020829 (PFAM); IPR016040 (G3DSA:3.40.50.GENE3D); IPR020831 (PANTHER); PTHR10836:SF39 (PANTHER); IPR020830 (PROSITE_PATTERNS); SSF51735 (SUPERFAMILY); SSF55347 (SUPERFAMILY)
comp72073_c0_seq1_1	2-cys peroxiredoxin-like protein	266	12	3.81652e-135	0.7917	2	P:biological_process; F:oxidoreductase activity	EC:1.11.1.15	IPR019479 (PFAM); IPR000866 (PFAM); IPR012336 (G3DSA:3.40.30.GENE3D); PTHR10681:SF85 (PANTHER); PTHR10681 (PANTHER); SIGNAL_PEPTIDE (PHOBIUS); SIGNAL_PEPTIDE_H_REGION (PHOBIUS); NON_CYTOPLASMIC_DOMAIN (PHOBIUS); SIGNAL_PEPTIDE_C_REGION (PHOBIUS); SIGNAL_PEPTIDE_N_REGION (PHOBIUS); IPR012336 (PROSITE_PROFILES); SignalP-TM (SIGNALP_GRAM_POSITIVE); SignalP-noTM (SIGNALP_GRAM_NEGATIVE); IPR012336 (SU…
comp70777_c0_seq1_1	germin-like protein	212	20	1.00778e-86	0.669	1	F:ion binding; F:molecular_function	-	IPR001929 (PRINTS); IPR006045 (SMART); IPR006045 (PFAM); IPR014710 (G3DSA:2.60.120.GENE3D); PTHR31238:SF2 (PANTHER); PTHR31238 (PANTHER); IPR019780 (PROSITE_PATTERNS); SIGNAL_PEPTIDE_H_REGION (PHOBIUS); NON_CYTOPLASMIC_DOMAIN (PHOBIUS); SIGNAL_PEPTIDE_N_REGION (PHOBIUS); SIGNAL_PEPTIDE (PHOBIUS); SIGNAL_PEPTIDE_C_REGION (PHOBIUS); SignalP-noTM (SIGNALP_GRAM_NEGATIVE); SignalP-noTM (SIGNALP_EUK); …
comp83785_c0_seq5_1	tubulin beta-2 beta-3 chain	165	20	2.67873e-123	0.924	6	P:biological_process; C:cytoskeleton; P:protein complex assembly; F:GTPase activity; F:ion binding; F:structural molecule activity; C:protein complex	EC:3.6.1; EC:3.6.1.15	IPR002453 (PRINTS); IPR018316 (SMART); IPR018316 (PFAM); IPR018316 (G3DSA:3.30.1330.GENE3D); IPR003008 (G3DSA:3.40.50.GENE3D); IPR023123 (G3DSA:1.10.287.GENE3D); IPR000217 (PANTHER); PTHR11588:SF72 (PANTHER); IPR008280 (SUPERFAMILY)
comp87934_c1_seq1_1	heat shock protein	630	20	0	0.753	4	F:ion binding; F:unfolded protein binding; P:protein folding; P:response to stress	-	IPR020575 (PRINTS); IPR001404 (PIRSF); IPR003594 (G3DSA:3.30.565.GENE3D); IPR001404 (PFAM); IPR001404 (PANTHER); PTHR11528:SF41 (PANTHER); IPR003594 (SUPERFAMILY); SSF110942 (SUPERFAMILY); IPR020568 (SUPERFAMILY)
comp85538_c3_seq6_2	v-type proton atpase subunit b2	387	20	0	0.65	9	F:ATPase activity; P:small molecule metabolic process; P:transmembrane transport; F:transmembrane transporter activity; F:ion binding; P:cellular nitrogen compound metabolic process; P:biosynthetic process; C:protein complex; C:intracellular	EC:3.6.1; EC:3.6.1.3; EC:3.6.1.15	IPR003593 (SMART); IPR027417 (G3DSA:3.40.50.GENE3D); IPR024034 (G3DSA:1.10.1140.GENE3D); IPR005722 (TIGRFAM); IPR000793 (PFAM); IPR000194 (PFAM); PTHR15184:SF32 (PANTHER); PTHR15184 (PANTHER); IPR020003 (PROSITE_PATTERNS); IPR005722 (HAMAP); IPR027417 (SUPERFAMILY); IPR000793 (SUPERFAMILY)
comp71952_c0_seq1_2	photosystem i reaction center subunit ii precursor	209	4	3.27222e-99	0.8025	3	P:photosynthesis; C:protein complex; C:thylakoid	-	IPR003685 (G3DSA:3.30.1470.GENE3D); IPR003685 (PFAM); PTHR31982:SF3 (PANTHER); PTHR31982 (PANTHER); SIGNAL_PEPTIDE_N_REGION (PHOBIUS); SIGNAL_PEPTIDE_C_REGION (PHOBIUS); SIGNAL_PEPTIDE (PHOBIUS); NON_CYTOPLASMIC_DOMAIN (PHOBIUS); SIGNAL_PEPTIDE_H_REGION (PHOBIUS); SignalP-TM (SIGNALP_GRAM_POSITIVE); IPR003685 (SUPERFAMILY)
comp67655_c0_seq1_2	oxygen evolving complex of photosystem ii subunit	213	10	2.02528e-87	0.626	4	F:ion binding; P:photosynthesis; C:protein complex; C:cellular_component; C:thylakoid	-	IPR008797 (PFAM); IPR023222 (G3DSA:1.20.120.GENE3D); IPR023222 (SUPERFAMILY)
comp83936_c0_seq1_5	s-adenosylmethionine synthetase	394	9	0	0.95	7	P:small molecule metabolic process; P:sulfur compound metabolic process; P:cofactor metabolic process; F:ion binding; P:cellular amino acid metabolic process; P:cellular nitrogen compound metabolic process; P:biosynthetic process; F:transferase activity, transferring alkyl or aryl (other than methyl) groups	EC:2.5.1.6	IPR002133 (PIRSF); IPR022629 (PFAM); IPR022628 (PFAM); G3DSA:3.30.300.10 (GENE3D); G3DSA:3.30.300.10 (GENE3D); G3DSA:3.30.300.10 (GENE3D); IPR022630 (PFAM); IPR002133 (TIGRFAM); IPR002133 (PANTHER); IPR022631 (PROSITE_PATTERNS); IPR022631 (PROSITE_PATTERNS); IPR002133 (HAMAP); IPR022636 (SUPERFAMILY); IPR022636 (SUPERFAMILY); IPR022636 (SUPERFAMILY)
comp77630_c0_seq3_2	nodulin-like protein	234	20	2.53366e-46	0.6565	1	F:molecular_function	-	PR01217 (PRINTS); IPR003245 (PFAM); IPR008972 (G3DSA:2.60.40.GENE3D); SIGNAL_PEPTIDE (PHOBIUS); SIGNAL_PEPTIDE_H_REGION (PHOBIUS); SIGNAL_PEPTIDE_C_REGION (PHOBIUS); SIGNAL_PEPTIDE_N_REGION (PHOBIUS); NON_CYTOPLASMIC_DOMAIN (PHOBIUS); IPR003245 (PROSITE_PROFILES); SignalP-noTM (SIGNALP_EUK); SignalP-noTM (SIGNALP_GRAM_NEGATIVE); SignalP-TM (SIGNALP_GRAM_POSITIVE); IPR008972 (SUPERFAMILY)
comp61276_c0_seq1_2	salt tolerance-related protein	158	4	9.09784e-17	0.705	19	P:cell proliferation; P:biological_process; P:generation of precursor metabolites and energy; P:catabolic process; P:protein complex assembly; P:signal transduction; P:anatomical structure formation involved in morphogenesis; P:biosynthetic process; C:chromosome; C:plasma membrane; C:plastid; F:molecular_function; P:response to stress; P:small molecule metabolic process; C:nucleus; F:DNA binding;…	-	no IPS match
comp63309_c0_seq3_1	ribonuclease 3	86	1	9.55289e-08	0.51	2	F:RNA binding; F:nuclease activity	EC:3.1.31; EC:3.1; EC:3.1.27; EC:3.1.27.1	IPR001568 (G3DSA:3.90.730.GENE3D); IPR001568 (SUPERFAMILY)
comp85328_c0_seq1_4	aspartyl protease family protein	459	20	7.00802e-104	0.5185	2	P:biological_process; F:peptidase activity	EC:3.4.23	IPR001461 (PRINTS); PF14541 (PFAM); IPR021109 (G3DSA:2.40.70.GENE3D); IPR021109 (G3DSA:2.40.70.GENE3D); PF14543 (PFAM); PTHR13683:SF267 (PANTHER); IPR001461 (PANTHER); IPR001969 (PROSITE_PATTERNS); SIGNAL_PEPTIDE_N_REGION (PHOBIUS); SIGNAL_PEPTIDE (PHOBIUS); SIGNAL_PEPTIDE_C_REGION (PHOBIUS); SIGNAL_PEPTIDE_H_REGION (PHOBIUS); NON_CYTOPLASMIC_DOMAIN (PHOBIUS); SignalP-noTM (SIGNALP_EUK); SignalP-…
comp81152_c2_seq1_2	psi type iii chlorophyll a b-binding protein	282	20	7.64837e-150	0.6475	3	P:generation of precursor metabolites and energy; P:photosynthesis; C:cellular_component	-	IPR023329 (G3DSA:1.10.3460.GENE3D); IPR022796 (PFAM); IPR001344 (PANTHER); PTHR21649:SF14 (PANTHER); NON_CYTOPLASMIC_DOMAIN (PHOBIUS); SIGNAL_PEPTIDE_H_REGION (PHOBIUS); SIGNAL_PEPTIDE_C_REGION (PHOBIUS); SIGNAL_PEPTIDE_N_REGION (PHOBIUS); SIGNAL_PEPTIDE (PHOBIUS); IPR023329 (SUPERFAMILY)
comp74045_c0_seq2_2	nonspecific lipid-transfer protein	121	20	7.65342e-25	0.5885	2	F:lipid binding; P:transport	-	IPR000528 (PRINTS); IPR016140 (SMART); G3DSA:1.10.110.10 (GENE3D); IPR016140 (PFAM); IPR000528 (PROSITE_PATTERNS); SIGNAL_PEPTIDE_H_REGION (PHOBIUS); SIGNAL_PEPTIDE_N_REGION (PHOBIUS); SIGNAL_PEPTIDE (PHOBIUS); NON_CYTOPLASMIC_DOMAIN (PHOBIUS); SIGNAL_PEPTIDE_C_REGION (PHOBIUS); SignalP-TM (SIGNALP_GRAM_NEGATIVE); SignalP-TM (SIGNALP_EUK); SignalP-TM (SIGNALP_GRAM_POSITIVE); IPR016140 (SUPERFAMIL…
comp81403_c0_seq2_3	33 kda polypeptide of oxygen-evolving complex in photosystem ii	323	9	0	0.8122	6	P:generation of precursor metabolites and energy; F:ion binding; P:photosynthesis; C:protein complex; C:external encapsulating structure; C:cellular_component; C:thylakoid	-	G3DSA:2.40.160.30 (GENE3D); G3DSA:3.30.2050.10 (GENE3D); IPR002628 (PFAM); SIGNAL_PEPTIDE (PHOBIUS); SIGNAL_PEPTIDE_N_REGION (PHOBIUS); SIGNAL_PEPTIDE_C_REGION (PHOBIUS); SIGNAL_PEPTIDE_H_REGION (PHOBIUS); NON_CYTOPLASMIC_DOMAIN (PHOBIUS); IPR011250 (SUPERFAMILY)
comp88598_c0_seq1_3	serine carboxypeptidase	494	20	0	0.609	2	P:biological_process; F:peptidase activity	EC:3.4.21; EC:3.4.16	IPR001563 (PRINTS); IPR029058 (G3DSA:3.40.50.GENE3D); IPR001563 (PFAM); IPR001563 (PANTHER); PTHR11802:SF8 (PANTHER); IPR018202 (PROSITE_PATTERNS); IPR018202 (PROSITE_PATTERNS); SIGNAL_PEPTIDE_C_REGION (PHOBIUS); NON_CYTOPLASMIC_DOMAIN (PHOBIUS); SIGNAL_PEPTIDE (PHOBIUS); SIGNAL_PEPTIDE_H_REGION (PHOBIUS); SIGNAL_PEPTIDE_N_REGION (PHOBIUS); SignalP-noTM (SIGNALP_EUK); SignalP-noTM (SIGNALP_GRAM_N…
comp88599_c0_seq1_2	serine carboxypeptidase	494	20	0	0.609	2	P:biological_process; F:peptidase activity	EC:3.4.21; EC:3.4.16	IPR001563 (PRINTS); IPR001563 (PFAM); IPR029058 (G3DSA:3.40.50.GENE3D); PTHR11802:SF8 (PANTHER); IPR001563 (PANTHER); IPR018202 (PROSITE_PATTERNS); IPR018202 (PROSITE_PATTERNS); SIGNAL_PEPTIDE (PHOBIUS); NON_CYTOPLASMIC_DOMAIN (PHOBIUS); SIGNAL_PEPTIDE_H_REGION (PHOBIUS); SIGNAL_PEPTIDE_C_REGION (PHOBIUS); SIGNAL_PEPTIDE_N_REGION (PHOBIUS); SignalP-noTM (SIGNALP_GRAM_NEGATIVE); SignalP-TM (SIGNAL…
comp63309_c0_seq5_2	ribonuclease 2	235	11	1.76305e-39	0.4736	2	F:RNA binding; F:nuclease activity	EC:3.1.31; EC:3.1; EC:3.1.27; EC:3.1.27.1	IPR001568 (PFAM); IPR001568 (G3DSA:3.90.730.GENE3D); PTHR11240:SF1 (PANTHER); IPR001568 (PANTHER); SIGNAL_PEPTIDE_N_REGION (PHOBIUS); SIGNAL_PEPTIDE_C_REGION (PHOBIUS); NON_CYTOPLASMIC_DOMAIN (PHOBIUS); SIGNAL_PEPTIDE (PHOBIUS); SIGNAL_PEPTIDE_H_REGION (PHOBIUS); SignalP-noTM (SIGNALP_EUK); IPR001568 (SUPERFAMILY)
comp73932_c0_seq1_1	photosystem i reaction center subunit iv	128	9	1.02574e-35	0.8144	3	P:photosynthesis; C:protein complex; C:thylakoid	-	G3DSA:2.30.30.50 (GENE3D); IPR003375 (PFAM); NON_CYTOPLASMIC_DOMAIN (PHOBIUS); SIGNAL_PEPTIDE_C_REGION (PHOBIUS); SIGNAL_PEPTIDE_H_REGION (PHOBIUS); SIGNAL_PEPTIDE_N_REGION (PHOBIUS); SIGNAL_PEPTIDE (PHOBIUS); SignalP-TM (SIGNALP_GRAM_POSITIVE); IPR008990 (SUPERFAMILY)
comp81151_c0_seq1_1	uracil phosphoribosyltransferase	330	10	0	0.561	3	P:carbohydrate metabolic process; P:biological_process; F:ion binding; F:kinase activity	EC:2.7.1.19	IPR006082 (PRINTS); IPR006083 (PFAM); IPR027417 (G3DSA:3.40.50.GENE3D); PTHR10285:SF52 (PANTHER); PTHR10285 (PANTHER); IPR006082 (PROSITE_PATTERNS); IPR027417 (SUPERFAMILY)
comp51504_c0_seq1_1	aspartyl protease family protein	94	20	2.52036e-18	0.526	2	P:biological_process; F:peptidase activity	EC:3.4.23	PF14541 (PFAM); IPR021109 (G3DSA:2.40.70.GENE3D); PTHR13683:SF267 (PANTHER); IPR001461 (PANTHER); IPR021109 (SUPERFAMILY)
comp82970_c0_seq4_1	photosystem ii subunit p-1	258	7	1.61413e-132	0.7629	4	F:ion binding; P:photosynthesis; C:protein complex; C:cellular_component; C:thylakoid	-	IPR016123 (G3DSA:3.40.1000.GENE3D); IPR002683 (PFAM); PTHR31407 (PANTHER); PTHR31407:SF13 (PANTHER); IPR016123 (SUPERFAMILY)
comp73819_c0_seq1_1	photosystem i reaction center subunit iv	128	9	9.11366e-36	0.8144	3	P:photosynthesis; C:protein complex; C:thylakoid	-	IPR003375 (PFAM); G3DSA:2.30.30.50 (GENE3D); SIGNAL_PEPTIDE_N_REGION (PHOBIUS); NON_CYTOPLASMIC_DOMAIN (PHOBIUS); SIGNAL_PEPTIDE_C_REGION (PHOBIUS); SIGNAL_PEPTIDE_H_REGION (PHOBIUS); SIGNAL_PEPTIDE (PHOBIUS); SignalP-TM (SIGNALP_GRAM_POSITIVE); IPR008990 (SUPERFAMILY)
comp79670_c0_seq4_2	cytosolic malate dehydrogenase	289	18	0	0.6589	4	P:small molecule metabolic process; P:carbohydrate metabolic process; P:generation of precursor metabolites and energy; F:oxidoreductase activity	EC:1.1.1.37	IPR001557 (PIRSF); IPR022383 (PFAM); IPR015955 (G3DSA:3.90.110.GENE3D); IPR011274 (TIGRFAM); IPR010945 (TIGRFAM); IPR016040 (G3DSA:3.40.50.GENE3D); IPR001236 (PFAM); IPR010945 (PANTHER); IPR001252 (PROSITE_PATTERNS); SSF51735 (SUPERFAMILY); IPR015955 (SUPERFAMILY)
comp82395_c1_seq1_4	photosystem ii subunit p-1	258	7	5.66578e-134	0.7629	4	F:ion binding; P:photosynthesis; C:protein complex; C:cellular_component; C:thylakoid	-	IPR016123 (G3DSA:3.40.1000.GENE3D); IPR002683 (PFAM); PTHR31407 (PANTHER); PTHR31407:SF13 (PANTHER); IPR016123 (SUPERFAMILY)
comp65185_c0_seq3_2	ribonuclease 2	235	11	4.19281e-41	0.48	2	F:RNA binding; F:nuclease activity	EC:3.1.31; EC:3.1; EC:3.1.27; EC:3.1.27.1	IPR001568 (G3DSA:3.90.730.GENE3D); IPR001568 (PFAM); IPR001568 (PANTHER); PTHR11240:SF1 (PANTHER); SIGNAL_PEPTIDE_H_REGION (PHOBIUS); SIGNAL_PEPTIDE (PHOBIUS); NON_CYTOPLASMIC_DOMAIN (PHOBIUS); SIGNAL_PEPTIDE_N_REGION (PHOBIUS); SIGNAL_PEPTIDE_C_REGION (PHOBIUS); SignalP-noTM (SIGNALP_EUK); IPR001568 (SUPERFAMILY)
comp78309_c0_seq3_2	photosystem ii protein h	73	1	8.5661e-42	0.94	4	P:biological_process; F:ion binding; P:photosynthesis; C:protein complex; C:thylakoid	-	IPR001056 (PFAM); G3DSA:1.20.5.880 (GENE3D); NON_CYTOPLASMIC_DOMAIN (PHOBIUS); CYTOPLASMIC_DOMAIN (PHOBIUS); TRANSMEMBRANE (PHOBIUS); IPR001056 (HAMAP); SSF161025 (SUPERFAMILY); TMhelix (TMHMM)
comp84500_c0_seq2_4	luminal binding protein	373	20	0	0.849	29	P:catabolic process; F:ion binding; P:anatomical structure development; P:cellular protein modification process; C:Golgi apparatus; P:biosynthetic process; C:nucleolus; C:organelle; C:extracellular region; C:vacuole; C:cellular_component; C:plastid; F:molecular_function; C:nucleoplasm; P:small molecule metabolic process; P:autophagy; C:cytosol; P:biological_process; P:generation of precursor meta…	-	Coil (COILS); Coil (COILS); IPR013126 (PRINTS); IPR013126 (PFAM); G3DSA:3.30.420.40 (GENE3D); IPR029048 (G3DSA:1.20.1270.GENE3D); IPR029047 (G3DSA:2.60.34.GENE3D); G3DSA:3.90.640.10 (GENE3D); PTHR19375 (PANTHER); IPR018181 (PROSITE_PATTERNS); IPR029047 (SUPERFAMILY); SSF53067 (SUPERFAMILY); IPR029048 (SUPERFAMILY)
comp66934_c0_seq1_2	aspartyl protease family protein	372	20	1.68409e-152	0.556	2	P:biological_process; F:peptidase activity	EC:3.4.23	PF14543 (PFAM); IPR021109 (G3DSA:2.40.70.GENE3D); PF14541 (PFAM); IPR021109 (G3DSA:2.40.70.GENE3D); PTHR13683:SF259 (PANTHER); IPR001461 (PANTHER); IPR021109 (SUPERFAMILY)
comp24432_c0_seq1_2	germin-like protein	236	20	7.40504e-92	0.6685	1	F:ion binding; F:molecular_function	-	IPR001929 (PRINTS); IPR006045 (SMART); IPR006045 (PFAM); IPR014710 (G3DSA:2.60.120.GENE3D); PTHR31238:SF2 (PANTHER); PTHR31238 (PANTHER); IPR019780 (PROSITE_PATTERNS); SIGNAL_PEPTIDE_C_REGION (PHOBIUS); SIGNAL_PEPTIDE (PHOBIUS); SIGNAL_PEPTIDE_N_REGION (PHOBIUS); SIGNAL_PEPTIDE_H_REGION (PHOBIUS); NON_CYTOPLASMIC_DOMAIN (PHOBIUS); SignalP-noTM (SIGNALP_EUK); IPR011051 (SUPERFAMILY); TMhelix (TMHM…
comp87385_c0_seq1_1	transketolase	634	10	0	0.908	5	P:small molecule metabolic process; P:biological_process; P:catabolic process; P:cofactor metabolic process; P:cellular nitrogen compound metabolic process; F:molecular_function	EC:2.2.1.1	IPR005475 (SMART); IPR005476 (PFAM); IPR005475 (PFAM); IPR029061 (G3DSA:3.40.50.GENE3D); IPR029061 (G3DSA:3.40.50.GENE3D); IPR005474 (PFAM); IPR009014 (G3DSA:3.40.50.GENE3D); IPR005478 (TIGRFAM); PTHR11624:SF60 (PANTHER); PTHR11624 (PANTHER); IPR020826 (PROSITE_PATTERNS); IPR029061 (SUPERFAMILY); IPR009014 (SUPERFAMILY); IPR029061 (SUPERFAMILY)
comp76813_c0_seq2_1	ribonuclease 1	262	9	2.95288e-28	0.45	2	F:RNA binding; F:nuclease activity	EC:3.1.31; EC:3.1; EC:3.1.27; EC:3.1.27.1	IPR001568 (G3DSA:3.90.730.GENE3D); IPR001568 (PFAM); IPR001568 (PANTHER); NON_CYTOPLASMIC_DOMAIN (PHOBIUS); SIGNAL_PEPTIDE_H_REGION (PHOBIUS); SIGNAL_PEPTIDE_N_REGION (PHOBIUS); SIGNAL_PEPTIDE_C_REGION (PHOBIUS); SIGNAL_PEPTIDE (PHOBIUS); IPR001568 (SUPERFAMILY)
comp81942_c0_seq6_1	glyceraldehyde-3-phosphate dehydrogenase	161	20	1.45989e-97	0.841	2	P:biological_process; F:oxidoreductase activity	-	IPR020831 (PRINTS); IPR020829 (PFAM); G3DSA:3.30.360.10 (GENE3D); IPR020831 (PANTHER); SSF55347 (SUPERFAMILY)
comp82970_c0_seq7_1	photosystem ii subunit p-1	258	7	1.61413e-132	0.7629	4	F:ion binding; P:photosynthesis; C:protein complex; C:cellular_component; C:thylakoid	-	IPR016123 (G3DSA:3.40.1000.GENE3D); IPR002683 (PFAM); PTHR31407 (PANTHER); PTHR31407:SF13 (PANTHER); IPR016123 (SUPERFAMILY)
comp87753_c1_seq1_4	transketolase	634	10	0	0.906	5	P:small molecule metabolic process; P:biological_process; P:catabolic process; P:cofactor metabolic process; P:cellular nitrogen compound metabolic process; F:molecular_function	EC:2.2.1.1	IPR005475 (SMART); IPR005475 (PFAM); IPR005474 (PFAM); IPR005478 (TIGRFAM); IPR005476 (PFAM); IPR029061 (G3DSA:3.40.50.GENE3D); IPR009014 (G3DSA:3.40.50.GENE3D); IPR029061 (G3DSA:3.40.50.GENE3D); PTHR11624:SF60 (PANTHER); PTHR11624 (PANTHER); IPR020826 (PROSITE_PATTERNS); IPR009014 (SUPERFAMILY); IPR029061 (SUPERFAMILY); IPR029061 (SUPERFAMILY)
comp87753_c1_seq2_4	transketolase	634	10	0	0.906	5	P:small molecule metabolic process; P:biological_process; P:catabolic process; P:cofactor metabolic process; P:cellular nitrogen compound metabolic process; F:molecular_function	EC:2.2.1.1	IPR005475 (SMART); IPR005474 (PFAM); IPR005475 (PFAM); IPR005478 (TIGRFAM); IPR009014 (G3DSA:3.40.50.GENE3D); IPR029061 (G3DSA:3.40.50.GENE3D); IPR005476 (PFAM); IPR029061 (G3DSA:3.40.50.GENE3D); PTHR11624:SF60 (PANTHER); PTHR11624 (PANTHER); IPR020826 (PROSITE_PATTERNS); IPR009014 (SUPERFAMILY); IPR029061 (SUPERFAMILY); IPR029061 (SUPERFAMILY)
comp81942_c0_seq5_1	glyceraldehyde-3-phosphate dehydrogenase	161	20	1.45989e-97	0.841	2	P:biological_process; F:oxidoreductase activity	-	IPR020831 (PRINTS); G3DSA:3.30.360.10 (GENE3D); IPR020829 (PFAM); IPR020831 (PANTHER); SSF55347 (SUPERFAMILY)
comp82064_c0_seq1_2	pectinacetylesterase family protein	393	20	0	0.709	9	P:small molecule metabolic process; C:cell wall; P:lipid metabolic process; C:cytosol; P:cell wall organization or biogenesis; P:biosynthetic process; C:extracellular region; C:cellular_component; C:plasma membrane; F:molecular_function	EC:3.1.1.1	IPR004963 (PFAM); PTHR21562:SF8 (PANTHER); IPR004963 (PANTHER); SIGNAL_PEPTIDE_C_REGION (PHOBIUS); SIGNAL_PEPTIDE_H_REGION (PHOBIUS); SIGNAL_PEPTIDE_N_REGION (PHOBIUS); NON_CYTOPLASMIC_DOMAIN (PHOBIUS); SIGNAL_PEPTIDE (PHOBIUS); SignalP-noTM (SIGNALP_EUK)
comp77674_c0_seq2_1	glycine decarboxylase complex h-protein	167	3	1.49945e-89	0.8433	4	C:cytoplasm; P:catabolic process; P:cellular amino acid metabolic process; C:protein complex	-	G3DSA:2.40.50.100 (GENE3D); IPR002930 (PFAM); IPR017453 (TIGRFAM); IPR002930 (PANTHER); PTHR11715:SF1 (PANTHER); IPR003016 (PROSITE_PATTERNS); IPR002930 (HAMAP); SignalP-TM (SIGNALP_GRAM_POSITIVE); IPR011053 (SUPERFAMILY)
comp73900_c0_seq1_3	ribonuclease 1	262	9	2.95288e-28	0.45	2	F:RNA binding; F:nuclease activity	EC:3.1.31; EC:3.1; EC:3.1.27; EC:3.1.27.1	IPR001568 (G3DSA:3.90.730.GENE3D); IPR001568 (PFAM); IPR001568 (PANTHER); SIGNAL_PEPTIDE_H_REGION (PHOBIUS); SIGNAL_PEPTIDE (PHOBIUS); SIGNAL_PEPTIDE_N_REGION (PHOBIUS); NON_CYTOPLASMIC_DOMAIN (PHOBIUS); SIGNAL_PEPTIDE_C_REGION (PHOBIUS); IPR001568 (SUPERFAMILY)
comp74045_c0_seq2_1	nonspecific lipid-transfer protein	121	20	7.65342e-25	0.5885	2	F:lipid binding; P:transport	-	IPR000528 (PRINTS); IPR016140 (SMART); G3DSA:1.10.110.10 (GENE3D); IPR016140 (PFAM); IPR000528 (PROSITE_PATTERNS); SIGNAL_PEPTIDE (PHOBIUS); SIGNAL_PEPTIDE_H_REGION (PHOBIUS); SIGNAL_PEPTIDE_N_REGION (PHOBIUS); NON_CYTOPLASMIC_DOMAIN (PHOBIUS); SIGNAL_PEPTIDE_C_REGION (PHOBIUS); SignalP-TM (SIGNALP_GRAM_NEGATIVE); SignalP-TM (SIGNALP_GRAM_POSITIVE); SignalP-TM (SIGNALP_EUK); IPR016140 (SUPERFAMIL…
comp87139_c0_seq1_6	v-type proton atpase subunit b2	498	20	0	0.6425	9	F:ATPase activity; P:small molecule metabolic process; P:transmembrane transport; F:transmembrane transporter activity; F:ion binding; C:protein complex; P:cellular nitrogen compound metabolic process; P:biosynthetic process; C:intracellular	EC:3.6.1; EC:3.6.1.3; EC:3.6.1.15	IPR003593 (SMART); IPR027417 (G3DSA:3.40.50.GENE3D); IPR000793 (PFAM); IPR004100 (PFAM); IPR000194 (PFAM); IPR024034 (G3DSA:1.10.1140.GENE3D); IPR005722 (TIGRFAM); G3DSA:2.40.10.170 (GENE3D); PTHR15184 (PANTHER); IPR005722 (PTHR15184:PANTHER); IPR020003 (PROSITE_PATTERNS); IPR005722 (HAMAP); IPR004100 (SUPERFAMILY); IPR000793 (SUPERFAMILY); IPR027417 (SUPERFAMILY)
comp82665_c0_seq4_3	glyceraldehyde-3-phosphate dehydrogenase	369	20	0	0.801	2	P:biological_process; P:carbohydrate metabolic process; F:oxidoreductase activity; F:molecular_function	-	IPR020831 (PRINTS); IPR020828 (SMART); IPR020831 (PIRSF); IPR006424 (TIGRFAM); IPR020829 (PFAM); IPR020828 (PFAM); G3DSA:3.30.360.10 (GENE3D); IPR016040 (G3DSA:3.40.50.GENE3D); PTHR10836:SF30 (PANTHER); IPR020831 (PANTHER); IPR020830 (PROSITE_PATTERNS); SSF55347 (SUPERFAMILY); SSF51735 (SUPERFAMILY)
comp84500_c0_seq3_3	luminal binding protein	247	20	1.3033e-169	0.8575	29	P:catabolic process; F:ion binding; P:anatomical structure development; P:cellular protein modification process; C:Golgi apparatus; P:biosynthetic process; C:nucleolus; C:organelle; C:extracellular region; C:vacuole; C:cellular_component; C:plastid; F:molecular_function; C:nucleoplasm; P:small molecule metabolic process; P:autophagy; C:cytosol; P:biological_process; P:generation of precursor meta…	-	IPR013126 (PRINTS); IPR029047 (G3DSA:2.60.34.GENE3D); G3DSA:3.90.640.10 (GENE3D); G3DSA:3.30.420.40 (GENE3D); IPR013126 (PFAM); PTHR19375 (PANTHER); IPR018181 (PROSITE_PATTERNS); IPR029047 (SUPERFAMILY); SSF53067 (SUPERFAMILY)
comp63226_c0_seq2_2	csd1	191	19	9.06687e-74	0.6574	3	P:biological_process; F:oxidoreductase activity; F:ion binding	EC:1.15.1.1	IPR001424 (PRINTS); IPR001424 (PFAM); IPR001424 (G3DSA:2.60.40.GENE3D); PTHR10003 (PANTHER); IPR018152 (PROSITE_PATTERNS); IPR018152 (PROSITE_PATTERNS); SIGNAL_PEPTIDE_N_REGION (PHOBIUS); SIGNAL_PEPTIDE_H_REGION (PHOBIUS); SIGNAL_PEPTIDE_C_REGION (PHOBIUS); NON_CYTOPLASMIC_DOMAIN (PHOBIUS); SIGNAL_PEPTIDE (PHOBIUS); SignalP-noTM (SIGNALP_EUK); IPR001424 (SUPERFAMILY); TMhelix (TMHMM)
comp79670_c0_seq6_1	cytosolic malate dehydrogenase	129	11	1.98076e-80	0.7836	3	P:small molecule metabolic process; P:generation of precursor metabolites and energy; F:oxidoreductase activity	-	IPR001236 (PFAM); IPR016040 (G3DSA:3.40.50.GENE3D); IPR010945 (PANTHER); SSF51735 (SUPERFAMILY)
comp82970_c0_seq1_1	photosystem ii subunit p-1	258	7	1.61413e-132	0.7629	4	F:ion binding; P:photosynthesis; C:protein complex; C:cellular_component; C:thylakoid	-	IPR002683 (PFAM); IPR016123 (G3DSA:3.40.1000.GENE3D); PTHR31407:SF13 (PANTHER); PTHR31407 (PANTHER); IPR016123 (SUPERFAMILY)
comp86936_c1_seq2_5	chlorophyll a b-binding protein	288	20	6.32936e-163	0.6395	3	P:generation of precursor metabolites and energy; P:photosynthesis; C:cellular_component	-	IPR023329 (G3DSA:1.10.3460.GENE3D); IPR022796 (PFAM); PTHR21649:SF6 (PANTHER); IPR001344 (PANTHER); SIGNAL_PEPTIDE_C_REGION (PHOBIUS); SIGNAL_PEPTIDE (PHOBIUS); SIGNAL_PEPTIDE_H_REGION (PHOBIUS); SIGNAL_PEPTIDE_N_REGION (PHOBIUS); NON_CYTOPLASMIC_DOMAIN (PHOBIUS); SignalP-TM (SIGNALP_GRAM_POSITIVE); IPR023329 (SUPERFAMILY); TMhelix (TMHMM); TMhelix (TMHMM)
comp1035967_c0_seq1_1	heat shock protein	76	20	4.01565e-47	0.9585	4	F:ion binding; F:unfolded protein binding; P:protein folding; P:response to stress	-	IPR020575 (PRINTS); IPR003594 (G3DSA:3.30.565.GENE3D); IPR001404 (PANTHER); IPR003594 (SUPERFAMILY)
comp85727_c3_seq1_3	heat shock protein	694	20	0	0.9035	4	F:ion binding; F:unfolded protein binding; P:protein folding; P:response to stress	-	Coil (COILS); Coil (COILS); IPR020575 (PRINTS); IPR003594 (SMART); IPR001404 (PIRSF); IPR003594 (G3DSA:3.30.565.GENE3D); PF13589 (PFAM); IPR001404 (PFAM); PTHR11528:SF43 (PANTHER); IPR001404 (PANTHER); IPR019805 (PROSITE_PATTERNS); IPR001404 (HAMAP); IPR003594 (SUPERFAMILY); SSF110942 (SUPERFAMILY); IPR020568 (SUPERFAMILY)
comp70325_c0_seq1_1	v-type proton atpase subunit b2	498	20	0	0.6425	9	F:ATPase activity; P:small molecule metabolic process; P:transmembrane transport; F:transmembrane transporter activity; F:ion binding; C:protein complex; P:cellular nitrogen compound metabolic process; P:biosynthetic process; C:intracellular	EC:3.6.1; EC:3.6.1.3; EC:3.6.1.15	IPR003593 (SMART); IPR024034 (G3DSA:1.10.1140.GENE3D); IPR000793 (PFAM); IPR005722 (TIGRFAM); IPR004100 (PFAM); IPR000194 (PFAM); G3DSA:2.40.10.170 (GENE3D); IPR027417 (G3DSA:3.40.50.GENE3D); IPR005722 (PTHR15184:PANTHER); PTHR15184 (PANTHER); IPR020003 (PROSITE_PATTERNS); IPR005722 (HAMAP); IPR027417 (SUPERFAMILY); IPR000793 (SUPERFAMILY); IPR004100 (SUPERFAMILY)
comp76337_c0_seq2_3	atpase alpha subunit	507	20	0	0.621	10	F:ATPase activity; P:small molecule metabolic process; P:generation of precursor metabolites and energy; P:transmembrane transport; F:transmembrane transporter activity; F:ion binding; C:protein complex; P:cellular nitrogen compound metabolic process; P:biosynthetic process; C:intracellular	EC:3.6.1; EC:3.6.1.3; EC:3.6.1.15	IPR027417 (G3DSA:3.40.50.GENE3D); IPR005294 (TIGRFAM); IPR004100 (PFAM); G3DSA:1.20.150.20 (GENE3D); IPR000793 (PFAM); IPR023366 (G3DSA:2.40.30.GENE3D); IPR000194 (PFAM); PTHR15184 (PANTHER); PTHR15184:SF37 (PANTHER); IPR020003 (PROSITE_PATTERNS); IPR005294 (HAMAP); IPR027417 (SUPERFAMILY); IPR000793 (SUPERFAMILY); IPR004100 (SUPERFAMILY)
comp77895_c0_seq4_4	atpase alpha subunit	507	20	0	0.621	10	P:small molecule metabolic process; F:ATPase activity; P:generation of precursor metabolites and energy; P:transmembrane transport; F:transmembrane transporter activity; F:ion binding; C:protein complex; P:cellular nitrogen compound metabolic process; P:biosynthetic process; C:intracellular	EC:3.6.1; EC:3.6.1.3; EC:3.6.1.15	G3DSA:1.20.150.20 (GENE3D); IPR027417 (G3DSA:3.40.50.GENE3D); IPR023366 (G3DSA:2.40.30.GENE3D); IPR000194 (PFAM); IPR000793 (PFAM); IPR005294 (TIGRFAM); IPR004100 (PFAM); PTHR15184 (PANTHER); PTHR15184:SF37 (PANTHER); IPR020003 (PROSITE_PATTERNS); IPR005294 (HAMAP); IPR000793 (SUPERFAMILY); IPR027417 (SUPERFAMILY); IPR004100 (SUPERFAMILY)
comp84889_c0_seq5_1	fructose- -bisphosphatase	359	6	0	0.6067	8	P:small molecule metabolic process; P:carbohydrate metabolic process; P:biological_process; P:generation of precursor metabolites and energy; P:catabolic process; P:cofactor metabolic process; F:phosphatase activity; P:biosynthetic process; P:cellular nitrogen compound metabolic process	EC:3.1; EC:3.1.3.23; EC:3.1.3.11; EC:3.1.3.41	IPR023079 (PRINTS); IPR000146 (PIRSF); IPR000146 (PFAM); G3DSA:3.40.190.80 (GENE3D); G3DSA:3.30.540.10 (GENE3D); PTHR11556:SF2 (PANTHER); IPR000146 (PANTHER); IPR020548 (PROSITE_PATTERNS); IPR000146 (HAMAP); SSF56655 (SUPERFAMILY)
comp58988_c0_seq1_2	heat shock protein 90	246	20	1.41752e-153	0.935	4	F:ion binding; F:unfolded protein binding; P:protein folding; P:response to stress	-	Coil (COILS); IPR001404 (PFAM); PTHR11528:SF43 (PANTHER); IPR001404 (PANTHER); IPR020568 (SUPERFAMILY); SSF110942 (SUPERFAMILY)
comp64438_c0_seq1_4	aspartyl protease family protein	372	20	1.68409e-152	0.556	2	P:biological_process; F:peptidase activity	EC:3.4.23	PF14543 (PFAM); IPR021109 (G3DSA:2.40.70.GENE3D); PF14541 (PFAM); IPR021109 (G3DSA:2.40.70.GENE3D); IPR001461 (PANTHER); PTHR13683:SF259 (PANTHER); IPR021109 (SUPERFAMILY)
comp24430_c0_seq1_2	germin-like protein	236	20	7.40504e-92	0.6685	1	F:ion binding; F:molecular_function	-	IPR001929 (PRINTS); IPR006045 (SMART); IPR014710 (G3DSA:2.60.120.GENE3D); IPR006045 (PFAM); PTHR31238 (PANTHER); PTHR31238:SF2 (PANTHER); IPR019780 (PROSITE_PATTERNS); SIGNAL_PEPTIDE_C_REGION (PHOBIUS); NON_CYTOPLASMIC_DOMAIN (PHOBIUS); SIGNAL_PEPTIDE_H_REGION (PHOBIUS); SIGNAL_PEPTIDE_N_REGION (PHOBIUS); SIGNAL_PEPTIDE (PHOBIUS); SignalP-noTM (SIGNALP_EUK); IPR011051 (SUPERFAMILY); TMhelix (TMHM…
comp78569_c0_seq1_1	mannose-binding lectin superfamily protein	148	20	6.59279e-33	0.579	14	P:biological_process; P:catabolic process; P:protein complex assembly; P:signal transduction; P:anatomical structure development; P:anatomical structure formation involved in morphogenesis; P:developmental maturation; C:protein complex; P:aging; C:vacuole; C:cellular_component; F:signal transducer activity; C:intracellular; F:molecular_function; P:response to stress; P:growth; C:nucleus; P:cell d…	-	IPR001229 (SMART); IPR001229 (G3DSA:2.100.10.GENE3D); IPR001229 (PFAM); PTHR23244:SF249 (PANTHER); PTHR23244 (PANTHER); IPR001229 (SUPERFAMILY)
comp87282_c1_seq2_1	dpp6 n-terminal domain-like protein	157	4	1.60016e-51	0.6175	1	F:molecular_function	-	IPR011659 (PFAM); IPR015943 (G3DSA:2.130.10.GENE3D); PTHR32161:SF1 (PANTHER); PTHR32161 (PANTHER); SSF69304 (SUPERFAMILY)
comp73370_c0_seq1_5	subtilase family protein	244	20	1.42346e-90	0.6375	2	P:biological_process; F:peptidase activity	EC:3.4.21	IPR000209 (PFAM); IPR000209 (G3DSA:3.40.50.GENE3D); IPR015500 (PANTHER); PTHR10795:SF331 (PANTHER); IPR023828 (PROSITE_PATTERNS); PS51257 (PROSITE_PROFILES); IPR000209 (SUPERFAMILY)
comp83190_c0_seq2_1	heat shock protein 90	292	20	4.60627e-164	0.8935	4	F:ion binding; F:unfolded protein binding; P:protein folding; P:response to stress	-	Coil (COILS); IPR020575 (PRINTS); IPR003594 (SMART); PF13589 (PFAM); IPR001404 (PFAM); IPR003594 (G3DSA:3.30.565.GENE3D); PTHR11528:SF43 (PANTHER); IPR001404 (PANTHER); IPR019805 (PROSITE_PATTERNS); IPR003594 (SUPERFAMILY); IPR020568 (SUPERFAMILY)
comp76920_c0_seq1_1	cyclophilin	171	20	1.64635e-103	0.8185	3	P:cellular protein modification process; P:protein folding; F:isomerase activity	EC:5.2.1.8	IPR002130 (PRINTS); IPR024936 (PIRSF); IPR002130 (PFAM); IPR029000 (G3DSA:2.40.100.GENE3D); PTHR11071 (PANTHER); IPR020892 (PROSITE_PATTERNS); IPR002130 (PROSITE_PROFILES); IPR029000 (SUPERFAMILY)
comp85060_c0_seq1_2	germin-like protein	219	20	2.5554e-105	0.77	1	F:ion binding; F:molecular_function	-	IPR001929 (PRINTS); IPR006045 (SMART); IPR014710 (G3DSA:2.60.120.GENE3D); IPR006045 (PFAM); PTHR31238 (PANTHER); PTHR31238:SF4 (PANTHER); IPR019780 (PROSITE_PATTERNS); SIGNAL_PEPTIDE_H_REGION (PHOBIUS); NON_CYTOPLASMIC_DOMAIN (PHOBIUS); SIGNAL_PEPTIDE (PHOBIUS); SIGNAL_PEPTIDE_C_REGION (PHOBIUS); SIGNAL_PEPTIDE_N_REGION (PHOBIUS); PS51257 (PROSITE_PROFILES); SignalP-noTM (SIGNALP_EUK); SignalP-TM…
comp86070_c0_seq1_1	phosphoglycerate kinase	181	9	2.29129e-109	0.9433	6	P:small molecule metabolic process; P:carbohydrate metabolic process; P:biological_process; P:generation of precursor metabolites and energy; P:catabolic process; P:biosynthetic process; F:kinase activity	EC:2.7.2.3	IPR001576 (PFAM); IPR015901 (G3DSA:3.40.50.GENE3D); PTHR11406:SF8 (PANTHER); IPR001576 (PANTHER); IPR001576 (SUPERFAMILY)
comp83814_c0_seq1_2	phosphoglycerate kinase	181	9	2.29129e-109	0.9433	6	P:small molecule metabolic process; P:carbohydrate metabolic process; P:biological_process; P:generation of precursor metabolites and energy; P:catabolic process; P:biosynthetic process; F:kinase activity	EC:2.7.2.3	IPR001576 (PFAM); IPR015901 (G3DSA:3.40.50.GENE3D); IPR001576 (PANTHER); PTHR11406:SF8 (PANTHER); IPR001576 (SUPERFAMILY)
comp73920_c0_seq1_1	jacalin-like lectin domain-containing protein	451	20	1.16242e-27	0.437	7	P:small molecule metabolic process; P:biological_process; C:cytoplasm; P:catabolic process; P:anatomical structure development; P:biosynthetic process; C:organelle; C:intracellular; P:response to stress	-	IPR001229 (SMART); IPR001229 (PFAM); IPR001229 (G3DSA:2.100.10.GENE3D); PTHR23244:SF294 (PANTHER); PTHR23244 (PANTHER); IPR001229 (SUPERFAMILY); IPR001229 (SUPERFAMILY); IPR001229 (SUPERFAMILY)
comp87139_c0_seq1_5	ribulose- -bisphosphate carboxylase oxygenase large partial	482	12	0	0.9408	5	P:small molecule metabolic process; P:biological_process; F:ion binding; F:lyase activity; C:protein complex; C:plastid	EC:4.1.1.39	IPR000685 (PFAM); IPR017444 (PFAM); IPR017443 (G3DSA:3.30.70.GENE3D); IPR000685 (G3DSA:3.20.20.GENE3D); PTHR23321:SF28 (PANTHER); PTHR23321 (PANTHER); IPR020878 (PROSITE_PATTERNS); IPR020888 (HAMAP); IPR017443 (SUPERFAMILY); IPR000685 (SUPERFAMILY)
comp84154_c0_seq2_2	catalase 3	492	20	0	0.8865	4	P:biological_process; F:oxidoreductase activity; P:cellular amino acid metabolic process; P:cellular nitrogen compound metabolic process; F:molecular_function; P:response to stress	EC:1.11.1.7; EC:1.11.1.6	IPR018028 (PRINTS); IPR011614 (SMART); IPR024711 (PIRSF); IPR010582 (PFAM); IPR011614 (PFAM); IPR011614 (G3DSA:2.40.180.GENE3D); IPR018028 (PANTHER); PTHR11465:SF3 (PANTHER); IPR024708 (PROSITE_PATTERNS); IPR002226 (PROSITE_PATTERNS); IPR018028 (PROSITE_PROFILES); IPR020835 (SUPERFAMILY)
comp81735_c0_seq3_1	fructose bisphosphate aldolase	327	20	0	0.797	8	P:small molecule metabolic process; P:carbohydrate metabolic process; P:biological_process; P:generation of precursor metabolites and energy; P:catabolic process; P:cofactor metabolic process; F:lyase activity; P:biosynthetic process; P:cellular nitrogen compound metabolic process	EC:4.1.2.13	IPR000741 (PFAM); IPR013785 (G3DSA:3.20.20.GENE3D); PTHR11627:SF8 (PANTHER); IPR029769 (PANTHER); IPR029768 (PROSITE_PATTERNS); SSF51569 (SUPERFAMILY)
comp70325_c0_seq1_7	ribulose- -bisphosphate carboxylase oxygenase large partial	263	12	7.32607e-169	0.9317	5	P:small molecule metabolic process; P:biological_process; F:ion binding; F:lyase activity; C:protein complex; C:plastid	EC:4.1.1.39	IPR000685 (G3DSA:3.20.20.GENE3D); IPR000685 (PFAM); IPR017443 (G3DSA:3.30.70.GENE3D); IPR017444 (PFAM); PTHR23321:SF28 (PANTHER); PTHR23321 (PANTHER); IPR020878 (PROSITE_PATTERNS); IPR017443 (SUPERFAMILY); IPR000685 (SUPERFAMILY)
comp67436_c0_seq1_1	jacalin-like lectin domain-containing protein	451	20	3.50577e-29	0.438	7	P:small molecule metabolic process; P:biological_process; C:cytoplasm; P:catabolic process; P:anatomical structure development; P:biosynthetic process; C:organelle; C:intracellular; P:response to stress	-	IPR001229 (SMART); IPR001229 (PFAM); IPR001229 (G3DSA:2.100.10.GENE3D); PTHR23244:SF294 (PANTHER); PTHR23244 (PANTHER); IPR001229 (SUPERFAMILY); IPR001229 (SUPERFAMILY); IPR001229 (SUPERFAMILY)
comp82512_c1_seq1_5	catalase 3	492	20	0	0.8865	4	P:biological_process; F:oxidoreductase activity; P:cellular amino acid metabolic process; P:cellular nitrogen compound metabolic process; P:response to stress; F:molecular_function	EC:1.11.1.7; EC:1.11.1.6	IPR018028 (PRINTS); IPR024711 (PIRSF); IPR011614 (SMART); IPR011614 (G3DSA:2.40.180.GENE3D); IPR010582 (PFAM); IPR011614 (PFAM); IPR018028 (PANTHER); PTHR11465:SF3 (PANTHER); IPR002226 (PROSITE_PATTERNS); IPR024708 (PROSITE_PATTERNS); IPR018028 (PROSITE_PROFILES); IPR020835 (SUPERFAMILY)
comp83811_c0_seq1_7	ribulose bisphosphate carboxylase oxygenase activase	438	9	0	0.8411	1	F:ion binding	-	IPR027417 (G3DSA:3.40.50.GENE3D); IPR003959 (PFAM); PTHR32429:SF8 (PANTHER); PTHR32429 (PANTHER); SignalP-TM (SIGNALP_GRAM_POSITIVE); IPR027417 (SUPERFAMILY)
comp65278_c0_seq1_6	photosystem ii 44 kda protein	487	4	0	0.8225	5	P:generation of precursor metabolites and energy; P:photosynthesis; C:protein complex; C:intracellular; F:molecular_function; C:thylakoid	-	IPR005869 (TIGRFAM); G3DSA:1.10.10.670 (GENE3D); IPR000932 (PFAM); TRANSMEMBRANE (PHOBIUS); TRANSMEMBRANE (PHOBIUS); TRANSMEMBRANE (PHOBIUS); CYTOPLASMIC_DOMAIN (PHOBIUS); TRANSMEMBRANE (PHOBIUS); NON_CYTOPLASMIC_DOMAIN (PHOBIUS); NON_CYTOPLASMIC_DOMAIN (PHOBIUS); NON_CYTOPLASMIC_DOMAIN (PHOBIUS); CYTOPLASMIC_DOMAIN (PHOBIUS); TRANSMEMBRANE (PHOBIUS); NON_CYTOPLASMIC_DOMAIN (PHOBIUS); CYTOPLASMIC…
comp87657_c1_seq2_1	subtilase family protein	208	20	7.45352e-60	0.645	2	P:biological_process; F:peptidase activity	EC:3.4.21	IPR000209 (G3DSA:3.40.50.GENE3D); IPR010259 (PFAM); IPR015500 (PANTHER); PTHR10795:SF316 (PANTHER); SIGNAL_PEPTIDE (PHOBIUS); SIGNAL_PEPTIDE_H_REGION (PHOBIUS); NON_CYTOPLASMIC_DOMAIN (PHOBIUS); SIGNAL_PEPTIDE_N_REGION (PHOBIUS); SIGNAL_PEPTIDE_C_REGION (PHOBIUS); SignalP-noTM (SIGNALP_EUK); SignalP-TM (SIGNALP_GRAM_POSITIVE); IPR000209 (SUPERFAMILY); TMhelix (TMHMM)
comp87657_c1_seq5_1	subtilase family protein	208	20	3.17232e-59	0.65	2	P:biological_process; F:peptidase activity	EC:3.4.21	IPR000209 (G3DSA:3.40.50.GENE3D); IPR010259 (PFAM); PTHR10795:SF316 (PANTHER); IPR015500 (PANTHER); SIGNAL_PEPTIDE_N_REGION (PHOBIUS); SIGNAL_PEPTIDE_H_REGION (PHOBIUS); SIGNAL_PEPTIDE (PHOBIUS); NON_CYTOPLASMIC_DOMAIN (PHOBIUS); SIGNAL_PEPTIDE_C_REGION (PHOBIUS); SignalP-TM (SIGNALP_GRAM_POSITIVE); SignalP-noTM (SIGNALP_EUK); IPR000209 (SUPERFAMILY); TMhelix (TMHMM)
comp65370_c1_seq1_1	photosystem ii 47 kda protein	508	5	0	0.644	5	P:generation of precursor metabolites and energy; P:photosynthesis; C:protein complex; F:molecular_function; C:thylakoid	-	IPR000932 (PFAM); IPR017486 (TIGRFAM); NON_CYTOPLASMIC_DOMAIN (PHOBIUS); CYTOPLASMIC_DOMAIN (PHOBIUS); TRANSMEMBRANE (PHOBIUS); TRANSMEMBRANE (PHOBIUS); TRANSMEMBRANE (PHOBIUS); CYTOPLASMIC_DOMAIN (PHOBIUS); TRANSMEMBRANE (PHOBIUS); NON_CYTOPLASMIC_DOMAIN (PHOBIUS); TRANSMEMBRANE (PHOBIUS); NON_CYTOPLASMIC_DOMAIN (PHOBIUS); TRANSMEMBRANE (PHOBIUS); TRANSMEMBRANE (PHOBIUS); NON_CYTOPLASMIC_DOMAIN …
comp75313_c0_seq2_1	ribulose bisphosphate small subunit	179	16	2.89352e-93	0.8263	12	P:biological_process; F:ion binding; F:lyase activity; C:protein complex; C:ribosome; C:extracellular region; C:plastid; P:response to stress; C:thylakoid; P:small molecule metabolic process; C:cell wall; C:cytosol; P:photosynthesis	EC:4.1.1.39	IPR024681 (PRINTS); IPR000894 (SMART); IPR000894 (PFAM); IPR024680 (PFAM); IPR000894 (G3DSA:3.30.190.GENE3D); PTHR31262 (PANTHER); NON_CYTOPLASMIC_DOMAIN (PHOBIUS); SIGNAL_PEPTIDE_N_REGION (PHOBIUS); SIGNAL_PEPTIDE_C_REGION (PHOBIUS); SIGNAL_PEPTIDE_H_REGION (PHOBIUS); SIGNAL_PEPTIDE (PHOBIUS); SignalP-TM (SIGNALP_GRAM_POSITIVE); IPR000894 (SUPERFAMILY)
comp65370_c1_seq1_4	photosystem ii 47 kda protein	508	5	0	0.644	5	P:generation of precursor metabolites and energy; P:photosynthesis; C:protein complex; F:molecular_function; C:thylakoid	-	IPR000932 (PFAM); IPR017486 (TIGRFAM); CYTOPLASMIC_DOMAIN (PHOBIUS); TRANSMEMBRANE (PHOBIUS); NON_CYTOPLASMIC_DOMAIN (PHOBIUS); CYTOPLASMIC_DOMAIN (PHOBIUS); CYTOPLASMIC_DOMAIN (PHOBIUS); CYTOPLASMIC_DOMAIN (PHOBIUS); NON_CYTOPLASMIC_DOMAIN (PHOBIUS); NON_CYTOPLASMIC_DOMAIN (PHOBIUS); TRANSMEMBRANE (PHOBIUS); TRANSMEMBRANE (PHOBIUS); NON_CYTOPLASMIC_DOMAIN (PHOBIUS); TRANSMEMBRANE (PHOBIUS); TRAN…
comp70788_c0_seq1_1	ribulose bisphosphate small subunit	179	16	2.89352e-93	0.8263	12	P:biological_process; F:ion binding; F:lyase activity; C:protein complex; C:ribosome; C:extracellular region; C:plastid; P:response to stress; C:thylakoid; P:small molecule metabolic process; C:cell wall; C:cytosol; P:photosynthesis	EC:4.1.1.39	IPR024681 (PRINTS); IPR000894 (SMART); IPR000894 (PFAM); IPR024680 (PFAM); IPR000894 (G3DSA:3.30.190.GENE3D); PTHR31262 (PANTHER); NON_CYTOPLASMIC_DOMAIN (PHOBIUS); SIGNAL_PEPTIDE_N_REGION (PHOBIUS); SIGNAL_PEPTIDE_C_REGION (PHOBIUS); SIGNAL_PEPTIDE_H_REGION (PHOBIUS); SIGNAL_PEPTIDE (PHOBIUS); SignalP-TM (SIGNALP_GRAM_POSITIVE); IPR000894 (SUPERFAMILY)
comp87657_c0_seq1_4	subtilase family protein	779	20	0	0.6265	2	P:biological_process; F:peptidase activity	EC:3.4.21	IPR015500 (PRINTS); IPR010259 (PFAM); IPR000209 (G3DSA:3.40.50.GENE3D); IPR003137 (PFAM); IPR000209 (PFAM); PTHR10795:SF316 (PANTHER); IPR015500 (PANTHER); NON_CYTOPLASMIC_DOMAIN (PHOBIUS); SIGNAL_PEPTIDE_C_REGION (PHOBIUS); SIGNAL_PEPTIDE_H_REGION (PHOBIUS); SIGNAL_PEPTIDE (PHOBIUS); SIGNAL_PEPTIDE_N_REGION (PHOBIUS); SignalP-noTM (SIGNALP_EUK); SignalP-TM (SIGNALP_GRAM_POSITIVE); IPR000209 (SUP…

## Sheet: B
Table S7
B. BLAST2GO annotation of proteins identified only on P. capsici infected set
Seq. Name	Seq. Description	Seq. Length	#Hits	min. eValue	mean Similarity	#GOs	GOs	Enzyme Codes	InterProScan
comp18518_c0_seq1_1	ran gtpase-activating protein 1	108	9	1.25388e-19	0.6978	18	C:nuclear outer membrane; C:vacuolar membrane; C:endoplasmic reticulum; C:cytosol; C:plasma membrane; C:cell plate; C:chloroplast; C:cell division site; F:protein binding; P:cytokinesis by cell plate formation; P:nucleocytoplasmic transport; P:mitotic nuclear division; P:response to salt stress; P:macromolecule localization; P:macromolecule metabolic process; P:cellular metabolic process; P:later…	-	IPR025265 (PFAM)
comp323847_c0_seq1_1	cytochrome f	174	1	8.09243e-108	0.91	6	F:electron carrier activity; C:integral component of thylakoid membrane; F:iron ion binding; P:photosynthesis; F:heme binding; P:electron transport	-	IPR002325 (PRINTS); IPR024094 (G3DSA:2.60.40.GENE3D); IPR002325 (PROSITE_PROFILES); IPR024094 (SUPERFAMILY)
comp32890_c0_seq1_2	---NA---	121	0			0	-		SIGNAL_PEPTIDE_C_REGION (PHOBIUS); SIGNAL_PEPTIDE_N_REGION (PHOBIUS); NON_CYTOPLASMIC_DOMAIN (PHOBIUS); SIGNAL_PEPTIDE_H_REGION (PHOBIUS); SIGNAL_PEPTIDE (PHOBIUS)
comp373153_c0_seq1_2	---NA---	89	0			0	-		SignalP-TM (SIGNALP_GRAM_POSITIVE)
comp494563_c0_seq1_1	---NA---	67	0			0	-		no IPS match
comp53194_c0_seq1_1	histone h2a	133	18	9.93746e-74	0.7772	4	C:nucleosome; C:nucleus; F:DNA binding; F:protein heterodimerization activity	-	IPR002119 (PRINTS); IPR002119 (SMART); IPR007125 (PFAM); IPR009072 (G3DSA:1.10.20.GENE3D); PTHR23430:SF32 (PANTHER); PTHR23430 (PANTHER); IPR002119 (PROSITE_PATTERNS); IPR009072 (SUPERFAMILY)
comp58348_c0_seq1_1	h+-transporting atp synthase beta chain -like protein	67	14	1.07265e-32	0.7264	1	F:ATP binding	-	IPR027417 (G3DSA:3.40.50.GENE3D); IPR000194 (PFAM); PTHR15184:SF32 (PANTHER); PTHR15184 (PANTHER); IPR027417 (SUPERFAMILY)
comp59192_c0_seq1_1	heat shock protein 90	246	20	1.41752e-153	0.935	4	F:ATP binding; P:response to stress; F:unfolded protein binding; P:protein folding	-	Coil (COILS); IPR001404 (PFAM); IPR001404 (PANTHER); PTHR11528:SF43 (PANTHER); IPR020568 (SUPERFAMILY); SSF110942 (SUPERFAMILY)
comp59787_c0_seq1_3	pectinesterase like protein	543	20	0	0.7795	3	F:oxidoreductase activity; P:oxidation-reduction process; F:copper ion binding	-	IPR008972 (G3DSA:2.60.40.GENE3D); IPR001117 (PFAM); IPR011706 (PFAM); IPR008972 (G3DSA:2.60.40.GENE3D); IPR008972 (G3DSA:2.60.40.GENE3D); IPR011707 (PFAM); PTHR11709:SF11 (PANTHER); PTHR11709 (PANTHER); SIGNAL_PEPTIDE_C_REGION (PHOBIUS); SIGNAL_PEPTIDE_N_REGION (PHOBIUS); NON_CYTOPLASMIC_DOMAIN (PHOBIUS); SIGNAL_PEPTIDE (PHOBIUS); SIGNAL_PEPTIDE_H_REGION (PHOBIUS); SignalP-noTM (SIGNALP_EUK); IPR…
comp61076_c0_seq1_2	actin 2	78	20	1.76117e-53	0.9695	50	C:cell wall; C:nucleolus; C:mitochondrion; C:vacuole; C:cytosol; C:plasma membrane; C:plasmodesma; C:chloroplast stroma; C:chloroplast envelope; C:actin cytoskeleton; C:apoplast; F:glycerol-3-phosphate O-acyltransferase activity; F:structural constituent of cytoskeleton; F:copper ion binding; F:protein binding; P:glucose catabolic process; P:gluconeogenesis; P:unsaturated fatty acid biosynthetic …	EC:2.3.1.15; EC:2.3.1	IPR004000 (PRINTS); IPR004000 (PFAM); G3DSA:2.30.36.70 (GENE3D); G3DSA:3.30.420.40 (GENE3D); PTHR11937:SF188 (PANTHER); IPR004000 (PANTHER); IPR004001 (PROSITE_PATTERNS); SSF53067 (SUPERFAMILY)
comp61405_c0_seq1_2	actin 2	186	20	3.16191e-122	0.92	50	C:cell wall; C:nucleolus; C:mitochondrion; C:vacuole; C:cytosol; C:plasma membrane; C:plasmodesma; C:chloroplast stroma; C:chloroplast envelope; C:actin cytoskeleton; C:apoplast; F:glycerol-3-phosphate O-acyltransferase activity; F:structural constituent of cytoskeleton; F:copper ion binding; F:protein binding; P:glucose catabolic process; P:gluconeogenesis; P:unsaturated fatty acid biosynthetic …	EC:2.3.1.15; EC:2.3.1	IPR004000 (SMART); IPR004000 (PFAM); G3DSA:3.90.640.10 (GENE3D); G3DSA:3.30.420.40 (GENE3D); IPR004000 (PANTHER); PTHR11937:SF187 (PANTHER); IPR004001 (PROSITE_PATTERNS); SSF53067 (SUPERFAMILY)
comp62201_c0_seq1_3	xyloglucan endotransglycosylase	293	20	6.16168e-167	0.709	5	F:hydrolase activity, hydrolyzing O-glycosyl compounds; F:xyloglucan:xyloglucosyl transferase activity; C:cell wall; C:apoplast; P:cellular glucan metabolic process	EC:2.4.1.207	IPR008264 (PRINTS); IPR016455 (PIRSF); IPR000757 (PFAM); IPR010713 (PFAM); IPR013320 (G3DSA:2.60.120.GENE3D); PTHR31062 (PANTHER); PTHR31062:SF12 (PANTHER); IPR008263 (PROSITE_PATTERNS); SIGNAL_PEPTIDE_N_REGION (PHOBIUS); NON_CYTOPLASMIC_DOMAIN (PHOBIUS); SIGNAL_PEPTIDE_H_REGION (PHOBIUS); SIGNAL_PEPTIDE (PHOBIUS); SIGNAL_PEPTIDE_C_REGION (PHOBIUS); SignalP-TM (SIGNALP_GRAM_POSITIVE); SignalP-noT…
comp62229_c0_seq1_2	xyloglucan endotransglycosylase	293	20	6.16168e-167	0.709	5	F:hydrolase activity, hydrolyzing O-glycosyl compounds; P:cellular glucan metabolic process; C:cell wall; F:xyloglucan:xyloglucosyl transferase activity; C:apoplast	EC:2.4.1.207	IPR008264 (PRINTS); IPR016455 (PIRSF); IPR000757 (PFAM); IPR013320 (G3DSA:2.60.120.GENE3D); IPR010713 (PFAM); PTHR31062 (PANTHER); PTHR31062:SF12 (PANTHER); IPR008263 (PROSITE_PATTERNS); NON_CYTOPLASMIC_DOMAIN (PHOBIUS); SIGNAL_PEPTIDE (PHOBIUS); SIGNAL_PEPTIDE_N_REGION (PHOBIUS); SIGNAL_PEPTIDE_C_REGION (PHOBIUS); SIGNAL_PEPTIDE_H_REGION (PHOBIUS); SignalP-noTM (SIGNALP_EUK); SignalP-noTM (SIGNA…
comp63118_c0_seq2_1	luminal binding protein	198	20	2.65576e-132	0.88	48	C:cell wall; C:nucleolus; C:mitochondrion; C:vacuolar membrane; C:endoplasmic reticulum lumen; C:Golgi apparatus; C:cis-Golgi network; C:plasma membrane; C:plasmodesma; C:chloroplast envelope; C:integral component of membrane; C:nuclear matrix; C:mediator complex; C:cytosolic ribosome; C:apoplast; F:protease binding; F:receptor activity; F:KDEL sequence binding; F:ATP binding; F:ubiquitin protein…	-	IPR013126 (PRINTS); G3DSA:3.90.640.10 (GENE3D); IPR013126 (PFAM); G3DSA:3.30.30.30 (GENE3D); G3DSA:3.30.420.40 (GENE3D); G3DSA:3.30.420.40 (GENE3D); PTHR19375 (PANTHER); PTHR19375:SF164 (PANTHER); IPR018181 (PROSITE_PATTERNS); SSF53067 (SUPERFAMILY); SSF53067 (SUPERFAMILY)
comp63309_c0_seq4_2	ribonuclease 2	234	11	2.52079e-40	0.4782	2	F:RNA binding; F:ribonuclease T2 activity	EC:3.1.31; EC:3.1; EC:3.1.27; EC:3.1.27.1	IPR001568 (G3DSA:3.90.730.GENE3D); IPR001568 (PFAM); IPR001568 (PANTHER); PTHR11240:SF1 (PANTHER); SIGNAL_PEPTIDE_H_REGION (PHOBIUS); SIGNAL_PEPTIDE_N_REGION (PHOBIUS); NON_CYTOPLASMIC_DOMAIN (PHOBIUS); SIGNAL_PEPTIDE_C_REGION (PHOBIUS); SIGNAL_PEPTIDE (PHOBIUS); SignalP-noTM (SIGNALP_EUK); IPR001568 (SUPERFAMILY)
comp65185_c0_seq5_3	ribonuclease 2	157	11	1.32811e-22	0.4745	2	F:ribonuclease T2 activity; F:RNA binding	EC:3.1.31; EC:3.1; EC:3.1.27; EC:3.1.27.1	IPR001568 (PFAM); IPR001568 (G3DSA:3.90.730.GENE3D); NON_CYTOPLASMIC_DOMAIN (PHOBIUS); SIGNAL_PEPTIDE (PHOBIUS); SIGNAL_PEPTIDE_C_REGION (PHOBIUS); SIGNAL_PEPTIDE_H_REGION (PHOBIUS); SIGNAL_PEPTIDE_N_REGION (PHOBIUS); SignalP-noTM (SIGNALP_EUK); IPR001568 (SUPERFAMILY)
comp67610_c0_seq1_1	disease resistance response protein	188	20	2.11577e-60	0.527	11	C:extracellular region; C:chloroplast; F:guiding stereospecific synthesis activity; P:steroid biosynthetic process; P:defense response; P:post-embryonic development; P:single organism reproductive process; P:alcohol biosynthetic process; P:reproductive structure development; P:regulation of catalytic activity; P:(-)-pinoresinol biosynthetic process	-	IPR004265 (PFAM); PTHR21495:SF40 (PANTHER); PTHR21495 (PANTHER); SIGNAL_PEPTIDE_N_REGION (PHOBIUS); SIGNAL_PEPTIDE_C_REGION (PHOBIUS); SIGNAL_PEPTIDE (PHOBIUS); SIGNAL_PEPTIDE_H_REGION (PHOBIUS); NON_CYTOPLASMIC_DOMAIN (PHOBIUS); SignalP-noTM (SIGNALP_EUK); TMhelix (TMHMM)
comp67699_c0_seq1_3	endoribonuclease l-psp family protein	198	3	1.32523e-74	0.79	1	F:deaminase activity	-	IPR006175 (PFAM); IPR006056 (TIGRFAM); IPR013813 (G3DSA:3.30.1330.GENE3D); IPR006175 (PANTHER); IPR019897 (PROSITE_PATTERNS); NON_CYTOPLASMIC_DOMAIN (PHOBIUS); SIGNAL_PEPTIDE_C_REGION (PHOBIUS); SIGNAL_PEPTIDE_N_REGION (PHOBIUS); SIGNAL_PEPTIDE_H_REGION (PHOBIUS); SIGNAL_PEPTIDE (PHOBIUS); IPR013813 (SUPERFAMILY)
comp67787_c0_seq1_2	---NA---	179	0			2	P:response to biotic stimulus; P:defense response	-	IPR023393 (G3DSA:3.30.530.GENE3D); IPR000916 (PFAM); SSF55961 (SUPERFAMILY)
comp67866_c0_seq1_1	embryo-specific protein 3	176	9	2.43517e-60	0.5844	1	F:protein binding	-	IPR001024 (PFAM); IPR001024 (G3DSA:2.60.60.GENE3D); PTHR31718 (PANTHER); PTHR31718:SF0 (PANTHER); SIGNAL_PEPTIDE_C_REGION (PHOBIUS); SIGNAL_PEPTIDE (PHOBIUS); NON_CYTOPLASMIC_DOMAIN (PHOBIUS); SIGNAL_PEPTIDE_N_REGION (PHOBIUS); SIGNAL_PEPTIDE_H_REGION (PHOBIUS); IPR001024 (PROSITE_PROFILES); SignalP-TM (SIGNALP_GRAM_POSITIVE); SignalP-noTM (SIGNALP_EUK); SignalP-noTM (SIGNALP_GRAM_NEGATIVE); IPR0…
comp68185_c0_seq3_1	chaperonin 20	97	6	1.51368e-47	0.6767	2	P:protein folding; C:cytoplasm	-	IPR020818 (PRINTS); IPR020818 (SMART); IPR020818 (G3DSA:2.30.33.GENE3D); IPR020818 (PFAM); IPR020818 (PANTHER); PTHR10772:SF5 (PANTHER); IPR011032 (SUPERFAMILY)
comp68463_c0_seq1_1	tubulin beta-2 beta-3 chain	126	20	1.16001e-88	0.9325	7	C:microtubule; P:microtubule-based process; F:GTP binding; F:structural constituent of cytoskeleton; P:obsolete GTP catabolic process; F:GTPase activity; P:protein polymerization	EC:3.6.1; EC:3.6.1.15	IPR000217 (PRINTS); IPR002453 (PRINTS); IPR003008 (SMART); IPR003008 (G3DSA:3.40.50.GENE3D); IPR003008 (PFAM); IPR000217 (PANTHER); PTHR11588:SF72 (PANTHER); IPR003008 (SUPERFAMILY); IPR008280 (SUPERFAMILY)
comp68488_c1_seq2_1	60s acidic ribosomal protein p1-1	88	9	4.71487e-28	0.7878	4	C:ribosome; P:translational elongation; F:structural constituent of ribosome; P:ribosome biogenesis	-	IPR001813 (PFAM); PTHR21141 (PANTHER); TMhelix (TMHMM)
comp69000_c0_seq2_3	fad nad -binding oxidoreductase domain-containing protein	97	2	4.69875e-47	0.915	5	C:mitochondrion; C:chloroplast; F:oxidoreductase activity; F:carotenoid isomerase activity; P:carotenoid biosynthetic process	-	no IPS match
comp69037_c0_seq1_1	flavodoxin-like quinone reductase 1	204	8	2.75071e-124	0.8538	3	F:oxidoreductase activity; P:negative regulation of transcription, DNA-templated; F:FMN binding	-	IPR005025 (PFAM); IPR029039 (G3DSA:3.40.50.GENE3D); IPR010089 (TIGRFAM); PTHR30546 (PANTHER); IPR010089 (HAMAP); IPR008254 (PROSITE_PROFILES); IPR029039 (SUPERFAMILY)
comp70239_c0_seq1_2	triosephosphate isomerase	314	4	8.21135e-168	0.79	8	F:triose-phosphate isomerase activity; P:glycolytic process; P:fructose metabolic process; P:mannose metabolic process; P:inositol metabolic process; P:gluconeogenesis; P:carbon utilization; P:glycerolipid metabolic process	EC:5.3.1.1	IPR000652 (TIGRFAM); IPR000652 (PFAM); IPR013785 (G3DSA:3.20.20.GENE3D); IPR000652 (PANTHER); PTHR21139:SF4 (PANTHER); IPR020861 (PROSITE_PATTERNS); SIGNAL_PEPTIDE (PHOBIUS); SIGNAL_PEPTIDE_N_REGION (PHOBIUS); NON_CYTOPLASMIC_DOMAIN (PHOBIUS); SIGNAL_PEPTIDE_H_REGION (PHOBIUS); SIGNAL_PEPTIDE_C_REGION (PHOBIUS); IPR022896 (HAMAP); IPR000652 (PROSITE_PROFILES); IPR000652 (SUPERFAMILY)
comp71090_c0_seq1_2	subtilisin-like protease	381	20	2.21147e-167	0.672	2	P:proteolysis; F:serine-type endopeptidase activity	EC:3.4.21	G3DSA:3.50.30.30 (GENE3D); IPR000209 (G3DSA:3.40.50.GENE3D); IPR000209 (PFAM); IPR003137 (PFAM); IPR015500 (PANTHER); PTHR10795:SF335 (PANTHER); IPR023828 (PROSITE_PATTERNS); IPR000209 (SUPERFAMILY)
comp71090_c0_seq2_2	subtilisin-like protease	381	20	2.21147e-167	0.672	2	F:serine-type endopeptidase activity; P:proteolysis	EC:3.4.21	IPR000209 (PFAM); G3DSA:3.50.30.30 (GENE3D); IPR003137 (PFAM); IPR000209 (G3DSA:3.40.50.GENE3D); IPR015500 (PANTHER); PTHR10795:SF335 (PANTHER); IPR023828 (PROSITE_PATTERNS); IPR000209 (SUPERFAMILY)
comp71189_c0_seq1_1	subtilisin-like protease	381	20	1.00289e-165	0.6685	2	P:proteolysis; F:serine-type endopeptidase activity	EC:3.4.21	G3DSA:3.50.30.30 (GENE3D); IPR000209 (G3DSA:3.40.50.GENE3D); IPR000209 (PFAM); IPR003137 (PFAM); IPR015500 (PANTHER); PTHR10795:SF335 (PANTHER); IPR023828 (PROSITE_PATTERNS); IPR000209 (SUPERFAMILY)
comp71337_c1_seq1_1	heat shock protein	155	20	1.23978e-67	0.71	12	C:peroxisomal matrix; C:endoplasmic reticulum; C:cytosol; F:unfolded protein binding; P:protein folding; P:hyperosmotic response; P:response to high light intensity; P:response to salt stress; P:heat acclimation; P:response to endoplasmic reticulum stress; P:response to hydrogen peroxide; P:protein oligomerization	-	IPR008978 (G3DSA:2.60.40.GENE3D); IPR002068 (PFAM); PTHR11527 (PANTHER); IPR002068 (PROSITE_PROFILES); IPR008978 (SUPERFAMILY)
comp71987_c0_seq3_1	endoribonuclease l-psp family protein	198	5	2.18395e-74	0.682	1	F:deaminase activity	-	IPR006175 (PFAM); IPR013813 (G3DSA:3.30.1330.GENE3D); IPR006056 (TIGRFAM); IPR006175 (PANTHER); IPR019897 (PROSITE_PATTERNS); SIGNAL_PEPTIDE_C_REGION (PHOBIUS); SIGNAL_PEPTIDE_N_REGION (PHOBIUS); SIGNAL_PEPTIDE (PHOBIUS); NON_CYTOPLASMIC_DOMAIN (PHOBIUS); SIGNAL_PEPTIDE_H_REGION (PHOBIUS); IPR013813 (SUPERFAMILY)
comp72157_c1_seq1_1	triosephosphate isomerase	215	4	1.54084e-127	0.825	8	F:triose-phosphate isomerase activity; P:fructose metabolic process; P:mannose metabolic process; P:inositol metabolic process; P:gluconeogenesis; P:glycolytic process; P:carbon utilization; P:glycerolipid metabolic process	EC:5.3.1.1	IPR000652 (TIGRFAM); IPR000652 (PFAM); IPR013785 (G3DSA:3.20.20.GENE3D); IPR000652 (PANTHER); PTHR21139:SF1 (PANTHER); IPR020861 (PROSITE_PATTERNS); IPR000652 (PROSITE_PROFILES); IPR000652 (SUPERFAMILY)
comp72691_c0_seq1_1	subtilisin serine protease	221	20	6.01238e-93	0.63	2	P:proteolysis; F:serine-type endopeptidase activity	EC:3.4.21	IPR000209 (G3DSA:3.40.50.GENE3D); IPR000209 (PFAM); PTHR10795:SF322 (PANTHER); IPR015500 (PANTHER); SignalP-TM (SIGNALP_GRAM_POSITIVE); IPR000209 (SUPERFAMILY)
comp74234_c0_seq1_1	auxin-responsive protein	239	16	9.59874e-40	0.5419	8	C:plasmodesma; C:anchored component of plasma membrane; P:carbohydrate metabolic process; P:response to auxin; P:lateral root morphogenesis; P:cellular component organization; P:single-organism cellular process; P:regulation of biological process	-	IPR005018 (SMART); IPR005018 (PFAM); PTHR23130:SF72 (PANTHER); PTHR23130 (PANTHER); TRANSMEMBRANE (PHOBIUS); SIGNAL_PEPTIDE_H_REGION (PHOBIUS); SIGNAL_PEPTIDE (PHOBIUS); SIGNAL_PEPTIDE_C_REGION (PHOBIUS); NON_CYTOPLASMIC_DOMAIN (PHOBIUS); SIGNAL_PEPTIDE_N_REGION (PHOBIUS); CYTOPLASMIC_DOMAIN (PHOBIUS); IPR005018 (PROSITE_PROFILES); SignalP-noTM (SIGNALP_GRAM_NEGATIVE); SignalP-noTM (SIGNALP_EUK);…
comp74928_c0_seq1_4	aspartyl protease family protein	439	20	8.51456e-154	0.458	2	P:proteolysis; F:aspartic-type endopeptidase activity	EC:3.4.23	IPR021109 (G3DSA:2.40.70.GENE3D); PF14543 (PFAM); IPR021109 (G3DSA:2.40.70.GENE3D); PF14541 (PFAM); PTHR13683:SF100 (PANTHER); IPR001461 (PANTHER); SIGNAL_PEPTIDE (PHOBIUS); NON_CYTOPLASMIC_DOMAIN (PHOBIUS); SIGNAL_PEPTIDE_N_REGION (PHOBIUS); SIGNAL_PEPTIDE_C_REGION (PHOBIUS); SIGNAL_PEPTIDE_H_REGION (PHOBIUS); SignalP-noTM (SIGNALP_EUK); SignalP-noTM (SIGNALP_GRAM_NEGATIVE); SignalP-TM (SIGNALP_…
comp75476_c0_seq1_3	laccase (diphenol oxidase)	355	20	1.82134e-124	0.648	3	P:oxidation-reduction process; F:oxidoreductase activity; F:copper ion binding	-	IPR001117 (PFAM); IPR008972 (G3DSA:2.60.40.GENE3D); IPR011706 (PFAM); IPR008972 (G3DSA:2.60.40.GENE3D); PTHR11709 (PANTHER); PTHR11709:SF9 (PANTHER); IPR002355 (PROSITE_PATTERNS); IPR002355 (PROSITE_PATTERNS); IPR008972 (SUPERFAMILY); IPR008972 (SUPERFAMILY)
comp75476_c0_seq2_3	laccase (diphenol oxidase)	355	20	1.82134e-124	0.648	3	F:oxidoreductase activity; P:oxidation-reduction process; F:copper ion binding	-	IPR001117 (PFAM); IPR008972 (G3DSA:2.60.40.GENE3D); IPR008972 (G3DSA:2.60.40.GENE3D); IPR011706 (PFAM); PTHR11709:SF9 (PANTHER); PTHR11709 (PANTHER); IPR002355 (PROSITE_PATTERNS); IPR002355 (PROSITE_PATTERNS); IPR008972 (SUPERFAMILY); IPR008972 (SUPERFAMILY)
comp75740_c0_seq7_3	---NA---	68	0			0	-		no IPS match
comp76205_c0_seq2_2	plastocyanin 1	167	8	9.37387e-67	0.7488	3	F:copper ion binding; F:electron carrier activity; P:electron transport	-	IPR001235 (PRINTS); IPR002387 (PRINTS); IPR000923 (PFAM); IPR008972 (G3DSA:2.60.40.GENE3D); IPR002387 (TIGRFAM); IPR028871 (PROSITE_PATTERNS); IPR008972 (SUPERFAMILY)
comp76644_c0_seq4_1	peroxidase	351	20	2.32454e-154	0.622	5	F:peroxidase activity; P:response to oxidative stress; F:heme binding; P:oxidation-reduction process; P:peroxidase reaction	EC:1.11.1.7	IPR002016 (PRINTS); IPR000823 (PRINTS); G3DSA:1.10.520.10 (GENE3D); G3DSA:1.10.420.10 (GENE3D); IPR002016 (PFAM); PTHR31235:SF12 (PANTHER); PTHR31235 (PANTHER); IPR019793 (PROSITE_PATTERNS); IPR019794 (PROSITE_PATTERNS); SIGNAL_PEPTIDE_N_REGION (PHOBIUS); SIGNAL_PEPTIDE_C_REGION (PHOBIUS); SIGNAL_PEPTIDE_H_REGION (PHOBIUS); SIGNAL_PEPTIDE (PHOBIUS); NON_CYTOPLASMIC_DOMAIN (PHOBIUS); IPR002016 (PR…
comp76819_c0_seq3_3	40s ribosomal protein sa (laminin receptor-like protein)	290	9	5.68069e-152	0.8844	4	P:translation; F:structural constituent of ribosome; C:small ribosomal subunit; P:ribosome biogenesis	-	IPR001865 (PRINTS); G3DSA:3.40.50.10490 (GENE3D); IPR001865 (PFAM); IPR005707 (TIGRFAM); IPR005707 (PANTHER); IPR018130 (PROSITE_PATTERNS); IPR027498 (HAMAP); IPR023591 (SUPERFAMILY)
comp77895_c0_seq1_4	atpase alpha subunit	507	20	0	0.621	7	P:ATP hydrolysis coupled proton transport; C:proton-transporting ATP synthase complex, catalytic core F(1); F:proton-transporting ATPase activity, rotational mechanism; P:ATP synthesis coupled proton transport; F:proton-transporting ATP synthase activity, rotational mechanism; F:ATP binding; P:oxidative phosphorylation	EC:3.6.1; EC:3.6.1.3; EC:3.6.1.15	G3DSA:1.20.150.20 (GENE3D); IPR004100 (PFAM); IPR000793 (PFAM); IPR005294 (TIGRFAM); IPR000194 (PFAM); IPR027417 (G3DSA:3.40.50.GENE3D); IPR023366 (G3DSA:2.40.30.GENE3D); PTHR15184:SF37 (PANTHER); PTHR15184 (PANTHER); IPR020003 (PROSITE_PATTERNS); IPR005294 (HAMAP); IPR000793 (SUPERFAMILY); IPR027417 (SUPERFAMILY); IPR004100 (SUPERFAMILY)
comp78309_c0_seq6_2	photosystem ii protein h	73	1	8.5661e-42	0.94	4	P:protein stabilization; F:phosphate ion binding; P:photosynthesis; C:photosystem II	-	G3DSA:1.20.5.880 (GENE3D); IPR001056 (PFAM); CYTOPLASMIC_DOMAIN (PHOBIUS); TRANSMEMBRANE (PHOBIUS); NON_CYTOPLASMIC_DOMAIN (PHOBIUS); IPR001056 (HAMAP); SSF161025 (SUPERFAMILY); TMhelix (TMHMM)
comp78424_c2_seq1_1	fasciclin-like arabinogalactan protein 1	337	20	5.22388e-138	0.639	15	C:vacuolar membrane; C:plant-type cell wall; C:anchored component of plasma membrane; C:apoplast; P:steroid biosynthetic process; P:pattern specification process; P:regulation of cell size; P:plant-type cell wall organization; P:plant-type cell wall biogenesis; P:tissue development; P:auxin polar transport; P:root morphogenesis; P:cell growth; P:alcohol biosynthetic process; P:shoot system develo…	-	IPR000782 (SMART); IPR000782 (G3DSA:2.30.180.GENE3D); IPR000782 (G3DSA:2.30.180.GENE3D); IPR000782 (PFAM); PTHR32382 (PANTHER); PTHR32382:SF5 (PANTHER); SIGNAL_PEPTIDE_N_REGION (PHOBIUS); SIGNAL_PEPTIDE (PHOBIUS); NON_CYTOPLASMIC_DOMAIN (PHOBIUS); SIGNAL_PEPTIDE_H_REGION (PHOBIUS); SIGNAL_PEPTIDE_C_REGION (PHOBIUS); IPR000782 (PROSITE_PROFILES); IPR000782 (PROSITE_PROFILES); SignalP-TM (SIGNALP_G…
comp78479_c0_seq12_2	pyruvate dehydrogenase e1 alpha subunit	125	13	3.72059e-57	0.6877	2	P:metabolic process; F:oxidoreductase activity, acting on the aldehyde or oxo group of donors, disulfide as acceptor	-	IPR029061 (G3DSA:3.40.50.GENE3D); IPR001017 (PFAM); PTHR11516:SF1 (PANTHER); PTHR11516 (PANTHER); IPR029061 (SUPERFAMILY)
comp80196_c0_seq10_2	photosystem i subunit vii	81	1	2.14183e-55	1	6	F:4 iron, 4 sulfur cluster binding; C:photosystem I; F:electron carrier activity; C:thylakoid membrane; P:photosynthetic electron transport in photosystem I; P:electron transport	-	PF14697 (PFAM); G3DSA:3.30.70.20 (GENE3D); IPR017491 (TIGRFAM); PTHR24960 (PANTHER); IPR017491 (PTHR24960:PANTHER); IPR017900 (PROSITE_PATTERNS); IPR017900 (PROSITE_PATTERNS); IPR017491 (HAMAP); IPR017896 (PROSITE_PROFILES); IPR017896 (PROSITE_PROFILES); SSF54862 (SUPERFAMILY)
comp80264_c1_seq3_3	fasciclin-like arabinogalactan protein 1	368	20	2.92523e-124	0.6195	14	C:vacuolar membrane; C:plant-type cell wall; C:anchored component of plasma membrane; C:apoplast; P:acetyl-CoA metabolic process; P:calcium ion transport; P:Golgi organization; P:response to salt stress; P:plant-type cell wall organization; P:plant-type cell wall biogenesis; P:sterol biosynthetic process; P:brassinosteroid biosynthetic process; P:shoot system development; P:root hair elongation	-	IPR000782 (SMART); IPR000782 (G3DSA:2.30.180.GENE3D); IPR000782 (PFAM); PTHR32382:SF4 (PANTHER); PTHR32382 (PANTHER); SIGNAL_PEPTIDE_C_REGION (PHOBIUS); SIGNAL_PEPTIDE (PHOBIUS); SIGNAL_PEPTIDE_N_REGION (PHOBIUS); SIGNAL_PEPTIDE_H_REGION (PHOBIUS); NON_CYTOPLASMIC_DOMAIN (PHOBIUS); IPR000782 (PROSITE_PROFILES); IPR000782 (PROSITE_PROFILES); SignalP-noTM (SIGNALP_GRAM_NEGATIVE); SignalP-noTM (SIGN…
comp80473_c0_seq2_2	peroxiredoxin-like protein	80	13	5.77026e-39	0.6838	1	F:oxidoreductase activity	-	IPR012336 (G3DSA:3.40.30.GENE3D); IPR013740 (PFAM); PTHR10430 (PANTHER); IPR012336 (SUPERFAMILY)
comp80473_c0_seq3_1	peroxiredoxin-like protein	80	13	5.77026e-39	0.6838	1	F:oxidoreductase activity	-	IPR012336 (G3DSA:3.40.30.GENE3D); IPR013740 (PFAM); PTHR10430 (PANTHER); IPR012336 (SUPERFAMILY)
comp80566_c0_seq1_3	chlorophyll a b-binding protein	245	20	1.18853e-139	0.656	2	C:membrane; P:photosynthesis, light harvesting	-	IPR023329 (G3DSA:1.10.3460.GENE3D); IPR022796 (PFAM); PTHR21649:SF7 (PANTHER); IPR001344 (PANTHER); SIGNAL_PEPTIDE (PHOBIUS); NON_CYTOPLASMIC_DOMAIN (PHOBIUS); SIGNAL_PEPTIDE_N_REGION (PHOBIUS); SIGNAL_PEPTIDE_H_REGION (PHOBIUS); SIGNAL_PEPTIDE_C_REGION (PHOBIUS); SignalP-TM (SIGNALP_GRAM_POSITIVE); SignalP-noTM (SIGNALP_GRAM_NEGATIVE); IPR023329 (SUPERFAMILY)
comp81462_c0_seq1_2	pectinacetylesterase family protein	87	20	2.56357e-27	0.623	5	C:plant-type cell wall; C:plasmodesma; C:membrane; F:pectin acetylesterase activity; P:cell wall organization	EC:3.1.1.1	IPR004963 (PFAM); IPR004963 (PANTHER); PTHR21562:SF8 (PANTHER)
comp81462_c0_seq2_2	pectinacetylesterase family protein	267	20	7.14532e-114	0.7275	8	C:extracellular region; C:cytosol; C:plasma membrane; C:plant-type cell wall; C:plasmodesma; F:pectin acetylesterase activity; P:sterol biosynthetic process; P:cell wall organization	EC:3.1.1.1	IPR004963 (PFAM); PTHR21562:SF8 (PANTHER); IPR004963 (PANTHER); NON_CYTOPLASMIC_DOMAIN (PHOBIUS); SIGNAL_PEPTIDE (PHOBIUS); SIGNAL_PEPTIDE_C_REGION (PHOBIUS); SIGNAL_PEPTIDE_N_REGION (PHOBIUS); SIGNAL_PEPTIDE_H_REGION (PHOBIUS); SignalP-noTM (SIGNALP_EUK)
comp81462_c0_seq2_3	pectinacetylesterase family protein	196	20	1.35314e-58	0.6495	5	C:plant-type cell wall; C:plasmodesma; C:membrane; F:pectin acetylesterase activity; P:cell wall organization	EC:3.1.1.1	IPR004963 (PFAM); PTHR21562:SF8 (PANTHER); IPR004963 (PANTHER); SignalP-TM (SIGNALP_GRAM_POSITIVE)
comp81473_c0_seq6_1	chlorophyll a b-binding protein cp29	251	20	5.80481e-135	0.5235	2	P:photosynthesis, light harvesting; C:membrane	-	IPR022796 (PFAM); IPR023329 (G3DSA:1.10.3460.GENE3D); PTHR21649:SF2 (PANTHER); IPR001344 (PANTHER); TRANSMEMBRANE (PHOBIUS); CYTOPLASMIC_DOMAIN (PHOBIUS); CYTOPLASMIC_DOMAIN (PHOBIUS); NON_CYTOPLASMIC_DOMAIN (PHOBIUS); TRANSMEMBRANE (PHOBIUS); SignalP-TM (SIGNALP_GRAM_POSITIVE); IPR023329 (SUPERFAMILY)
comp81929_c0_seq1_1	monodehydroascorbate reductase	434	20	0	0.6775	4	P:oxidation-reduction process; F:oxidoreductase activity; F:flavin adenine dinucleotide binding; P:cell redox homeostasis	-	PR00411 (PRINTS); IPR013027 (PRINTS); G3DSA:3.50.50.60 (GENE3D); IPR023753 (PFAM); IPR001327 (PFAM); IPR004099 (G3DSA:3.30.390.GENE3D); G3DSA:3.50.50.60 (GENE3D); PTHR22912:SF144 (PANTHER); PTHR22912 (PANTHER); SSF51905 (SUPERFAMILY); SSF51905 (SUPERFAMILY); IPR016156 (SUPERFAMILY)
comp82064_c0_seq2_2	pectinacetylesterase family protein	87	20	2.56357e-27	0.623	5	C:plant-type cell wall; C:plasmodesma; C:membrane; F:pectin acetylesterase activity; P:cell wall organization	EC:3.1.1.1	IPR004963 (PFAM); IPR004963 (PANTHER); PTHR21562:SF8 (PANTHER)
comp82435_c0_seq5_1	rszp22 splicing factor	179	20	4.44077e-58	0.639	3	F:nucleic acid binding; F:zinc ion binding; F:nucleotide binding	-	IPR000504 (SMART); IPR001878 (SMART); IPR001878 (PFAM); IPR012677 (G3DSA:3.30.70.GENE3D); IPR000504 (PFAM); IPR001878 (G3DSA:4.10.60.GENE3D); PTHR10548 (PANTHER); IPR001878 (PROSITE_PROFILES); IPR000504 (PROSITE_PROFILES); SSF54928 (SUPERFAMILY); IPR001878 (SUPERFAMILY)
comp82606_c0_seq1_1	beta-glucosidase	513	20	0	0.695	2	P:carbohydrate metabolic process; F:hydrolase activity, hydrolyzing O-glycosyl compounds	-	IPR001360 (PRINTS); IPR001360 (PFAM); IPR013781 (G3DSA:3.20.20.GENE3D); IPR001360 (PANTHER); PTHR10353:SF28 (PANTHER); SIGNAL_PEPTIDE_H_REGION (PHOBIUS); SIGNAL_PEPTIDE_C_REGION (PHOBIUS); SIGNAL_PEPTIDE_N_REGION (PHOBIUS); SIGNAL_PEPTIDE (PHOBIUS); NON_CYTOPLASMIC_DOMAIN (PHOBIUS); SignalP-noTM (SIGNALP_EUK); IPR017853 (SUPERFAMILY)
comp82899_c0_seq1_2	basic endochitinase	339	20	1.31674e-119	0.587	5	F:chitin binding; F:chitinase activity; P:carbohydrate metabolic process; P:chitin catabolic process; P:cell wall macromolecule catabolic process	EC:3.2.1.14	IPR001002 (PRINTS); IPR001002 (SMART); IPR016283 (PIRSF); G3DSA:1.10.530.10 (GENE3D); IPR001002 (G3DSA:3.30.60.GENE3D); IPR001002 (PFAM); IPR000726 (PFAM); PTHR22595:SF34 (PANTHER); PTHR22595 (PANTHER); IPR018371 (PROSITE_PATTERNS); IPR000726 (PROSITE_PATTERNS); SIGNAL_PEPTIDE (PHOBIUS); NON_CYTOPLASMIC_DOMAIN (PHOBIUS); SIGNAL_PEPTIDE_C_REGION (PHOBIUS); SIGNAL_PEPTIDE_N_REGION (PHOBIUS); SIGNAL…
comp83109_c0_seq4_2	germin-like protein	219	20	1.10732e-106	0.77	2	F:manganese ion binding; F:nutrient reservoir activity	-	IPR001929 (PRINTS); IPR006045 (SMART); IPR014710 (G3DSA:2.60.120.GENE3D); IPR006045 (PFAM); PTHR31238:SF4 (PANTHER); PTHR31238 (PANTHER); IPR019780 (PROSITE_PATTERNS); SIGNAL_PEPTIDE_N_REGION (PHOBIUS); SIGNAL_PEPTIDE_H_REGION (PHOBIUS); NON_CYTOPLASMIC_DOMAIN (PHOBIUS); SIGNAL_PEPTIDE (PHOBIUS); SIGNAL_PEPTIDE_C_REGION (PHOBIUS); PS51257 (PROSITE_PROFILES); SignalP-TM (SIGNALP_GRAM_POSITIVE); Si…
comp83190_c0_seq1_1	heat shock protein	695	20	0	0.901	4	P:protein folding; P:response to stress; F:ATP binding; F:unfolded protein binding	-	Coil (COILS); Coil (COILS); IPR020575 (PRINTS); IPR001404 (PIRSF); IPR003594 (SMART); IPR003594 (G3DSA:3.30.565.GENE3D); PF13589 (PFAM); IPR001404 (PFAM); PTHR11528:SF43 (PANTHER); IPR001404 (PANTHER); IPR019805 (PROSITE_PATTERNS); IPR001404 (HAMAP); SSF110942 (SUPERFAMILY); IPR003594 (SUPERFAMILY); IPR020568 (SUPERFAMILY)
comp83190_c0_seq5_1	heat shock protein	695	20	0	0.904	4	F:unfolded protein binding; P:response to stress; F:ATP binding; P:protein folding	-	Coil (COILS); Coil (COILS); IPR020575 (PRINTS); IPR003594 (SMART); IPR001404 (PIRSF); IPR003594 (G3DSA:3.30.565.GENE3D); IPR001404 (PFAM); PF13589 (PFAM); IPR001404 (PANTHER); PTHR11528:SF43 (PANTHER); IPR019805 (PROSITE_PATTERNS); IPR001404 (HAMAP); IPR020568 (SUPERFAMILY); SSF110942 (SUPERFAMILY); IPR003594 (SUPERFAMILY)
comp83444_c0_seq2_3	atpase alpha subunit	510	20	0	0.6295	7	F:proton-transporting ATP synthase activity, rotational mechanism; C:proton-transporting ATP synthase complex, catalytic core F(1); F:proton-transporting ATPase activity, rotational mechanism; P:ATP synthesis coupled proton transport; F:ATP binding; P:ATP hydrolysis coupled proton transport; P:oxidative phosphorylation	EC:3.6.1; EC:3.6.1.3; EC:3.6.1.15	IPR005294 (TIGRFAM); IPR000194 (PFAM); IPR004100 (PFAM); IPR027417 (G3DSA:3.40.50.GENE3D); G3DSA:1.20.150.20 (GENE3D); IPR023366 (G3DSA:2.40.30.GENE3D); IPR000793 (PFAM); PTHR15184:SF39 (PANTHER); PTHR15184 (PANTHER); IPR020003 (PROSITE_PATTERNS); IPR005294 (HAMAP); IPR004100 (SUPERFAMILY); IPR027417 (SUPERFAMILY); IPR000793 (SUPERFAMILY)
comp83444_c0_seq3_2	atpase alpha subunit	510	20	0	0.6295	7	P:ATP hydrolysis coupled proton transport; F:ATP binding; F:proton-transporting ATPase activity, rotational mechanism; F:proton-transporting ATP synthase activity, rotational mechanism; C:proton-transporting ATP synthase complex, catalytic core F(1); P:ATP synthesis coupled proton transport; P:oxidative phosphorylation	EC:3.6.1; EC:3.6.1.3; EC:3.6.1.15	IPR000793 (PFAM); IPR000194 (PFAM); IPR027417 (G3DSA:3.40.50.GENE3D); G3DSA:1.20.150.20 (GENE3D); IPR023366 (G3DSA:2.40.30.GENE3D); IPR005294 (TIGRFAM); IPR004100 (PFAM); PTHR15184 (PANTHER); PTHR15184:SF39 (PANTHER); IPR020003 (PROSITE_PATTERNS); IPR005294 (HAMAP); IPR027417 (SUPERFAMILY); IPR000793 (SUPERFAMILY); IPR004100 (SUPERFAMILY)
comp83561_c0_seq25_2	beta glucosidase 11	73	20	3.5751e-17	0.887	2	P:carbohydrate metabolic process; F:hydrolase activity, hydrolyzing O-glycosyl compounds	-	IPR013781 (G3DSA:3.20.20.GENE3D); IPR001360 (PFAM); PTHR10353:SF29 (PANTHER); IPR001360 (PANTHER); IPR017853 (SUPERFAMILY)
comp83674_c0_seq2_2	luminal binding protein	337	20	0	0.856	48	C:cell wall; C:nucleolus; C:mitochondrion; C:vacuolar membrane; C:endoplasmic reticulum lumen; C:Golgi apparatus; C:cis-Golgi network; C:plasma membrane; C:plasmodesma; C:chloroplast envelope; C:integral component of membrane; C:nuclear matrix; C:mediator complex; C:cytosolic ribosome; C:apoplast; F:protease binding; F:receptor activity; F:KDEL sequence binding; F:ATP binding; F:ubiquitin protein…	-	Coil (COILS); IPR013126 (PRINTS); IPR029047 (G3DSA:2.60.34.GENE3D); G3DSA:3.30.420.40 (GENE3D); IPR013126 (PFAM); IPR029048 (G3DSA:1.20.1270.GENE3D); PTHR19375 (PANTHER); PTHR19375:SF164 (PANTHER); IPR018181 (PROSITE_PATTERNS); IPR029047 (SUPERFAMILY); IPR029048 (SUPERFAMILY); SSF53067 (SUPERFAMILY)
comp83770_c0_seq2_1	pyruvate dehydrogenase e1 beta	122	9	1.87731e-64	0.6789	8	P:acetyl-CoA biosynthetic process from pyruvate; F:pyruvate dehydrogenase (acetyl-transferring) activity; P:gluconeogenesis; P:glycolytic process; P:isoleucine biosynthetic process; P:leucine biosynthetic process; P:valine biosynthetic process; C:pyruvate dehydrogenase complex	EC:1.2.4.1	IPR005476 (PFAM); IPR009014 (G3DSA:3.40.50.GENE3D); IPR027110 (PTHR11624:PANTHER); PTHR11624 (PANTHER); IPR009014 (SUPERFAMILY)
comp83813_c1_seq4_1	coatomer subunit beta -3	201	20	3.21593e-122	0.62	1	F:protein binding	-	IPR020472 (PRINTS); IPR001680 (SMART); IPR001680 (PFAM); IPR015943 (G3DSA:2.130.10.GENE3D); PTHR19868 (PANTHER); PTHR19868:SF0 (PANTHER); IPR019775 (PROSITE_PATTERNS); IPR019775 (PROSITE_PATTERNS); IPR019775 (PROSITE_PATTERNS); IPR017986 (PROSITE_PROFILES); IPR001680 (PROSITE_PROFILES); IPR001680 (PROSITE_PROFILES); IPR001680 (PROSITE_PROFILES); IPR001680 (PROSITE_PROFILES); IPR017986 (SUPERFAMIL…
comp83851_c0_seq7_2	beta glucosidase 11	82	20	2.79992e-17	0.8865	2	P:carbohydrate metabolic process; F:hydrolase activity, hydrolyzing O-glycosyl compounds	-	IPR001360 (PFAM); IPR013781 (G3DSA:3.20.20.GENE3D); PTHR10353:SF29 (PANTHER); IPR001360 (PANTHER); IPR017853 (SUPERFAMILY)
comp84154_c0_seq1_2	catalase 3	492	20	0	0.8865	7	F:heme binding; P:oxidation-reduction process; P:response to oxidative stress; F:catalase activity; P:tryptophan metabolic process; P:peroxidase reaction; P:methane metabolic process	EC:1.11.1.7; EC:1.11.1.6	IPR018028 (PRINTS); IPR011614 (SMART); IPR024711 (PIRSF); IPR011614 (G3DSA:2.40.180.GENE3D); IPR011614 (PFAM); IPR010582 (PFAM); PTHR11465:SF3 (PANTHER); IPR018028 (PANTHER); IPR002226 (PROSITE_PATTERNS); IPR024708 (PROSITE_PATTERNS); IPR018028 (PROSITE_PROFILES); IPR020835 (SUPERFAMILY)
comp84265_c0_seq10_2	actin 2	377	20	0	0.9585	50	C:cell wall; C:nucleolus; C:mitochondrion; C:vacuole; C:cytosol; C:plasma membrane; C:plasmodesma; C:chloroplast stroma; C:chloroplast envelope; C:actin cytoskeleton; C:apoplast; F:glycerol-3-phosphate O-acyltransferase activity; F:structural constituent of cytoskeleton; F:copper ion binding; F:protein binding; P:glucose catabolic process; P:gluconeogenesis; P:unsaturated fatty acid biosynthetic …	EC:2.3.1.15; EC:2.3.1	IPR004000 (PRINTS); IPR004000 (SMART); G3DSA:3.30.420.40 (GENE3D); IPR004000 (PFAM); G3DSA:3.90.640.10 (GENE3D); G3DSA:3.30.420.40 (GENE3D); PTHR11937:SF188 (PANTHER); IPR004000 (PANTHER); IPR004001 (PROSITE_PATTERNS); IPR004001 (PROSITE_PATTERNS); IPR020902 (PROSITE_PATTERNS); SSF53067 (SUPERFAMILY); SSF53067 (SUPERFAMILY)
comp84265_c0_seq4_3	actin 2	377	20	0	0.9625	50	C:cell wall; C:nucleolus; C:mitochondrion; C:vacuole; C:cytosol; C:plasma membrane; C:plasmodesma; C:chloroplast stroma; C:chloroplast envelope; C:actin cytoskeleton; C:apoplast; F:glycerol-3-phosphate O-acyltransferase activity; F:structural constituent of cytoskeleton; F:copper ion binding; F:protein binding; P:glucose catabolic process; P:gluconeogenesis; P:unsaturated fatty acid biosynthetic …	EC:2.3.1.15; EC:2.3.1	IPR004000 (PRINTS); IPR004000 (SMART); G3DSA:3.30.420.40 (GENE3D); G3DSA:3.30.420.40 (GENE3D); IPR004000 (PFAM); G3DSA:3.90.640.10 (GENE3D); IPR004000 (PANTHER); PTHR11937:SF188 (PANTHER); IPR004001 (PROSITE_PATTERNS); IPR020902 (PROSITE_PATTERNS); IPR004001 (PROSITE_PATTERNS); SSF53067 (SUPERFAMILY); SSF53067 (SUPERFAMILY)
comp84265_c0_seq5_2	actin 2	377	20	0	0.9625	50	C:cell wall; C:nucleolus; C:mitochondrion; C:vacuole; C:cytosol; C:plasma membrane; C:plasmodesma; C:chloroplast stroma; C:chloroplast envelope; C:actin cytoskeleton; C:apoplast; F:glycerol-3-phosphate O-acyltransferase activity; F:structural constituent of cytoskeleton; F:copper ion binding; F:protein binding; P:glucose catabolic process; P:gluconeogenesis; P:unsaturated fatty acid biosynthetic …	EC:2.3.1.15; EC:2.3.1	IPR004000 (PRINTS); IPR004000 (SMART); G3DSA:3.30.420.40 (GENE3D); G3DSA:3.90.640.10 (GENE3D); IPR004000 (PFAM); G3DSA:3.30.420.40 (GENE3D); IPR004000 (PANTHER); PTHR11937:SF188 (PANTHER); IPR004001 (PROSITE_PATTERNS); IPR020902 (PROSITE_PATTERNS); IPR004001 (PROSITE_PATTERNS); SSF53067 (SUPERFAMILY); SSF53067 (SUPERFAMILY)
comp84265_c0_seq6_2	actin 2	377	20	0	0.9565	50	C:cell wall; C:nucleolus; C:mitochondrion; C:vacuole; C:cytosol; C:plasma membrane; C:plasmodesma; C:chloroplast stroma; C:chloroplast envelope; C:actin cytoskeleton; C:apoplast; F:glycerol-3-phosphate O-acyltransferase activity; F:structural constituent of cytoskeleton; F:copper ion binding; F:protein binding; P:glucose catabolic process; P:gluconeogenesis; P:unsaturated fatty acid biosynthetic …	EC:2.3.1.15; EC:2.3.1	IPR004000 (PRINTS); IPR004000 (SMART); G3DSA:3.90.640.10 (GENE3D); G3DSA:3.30.420.40 (GENE3D); IPR004000 (PFAM); G3DSA:3.30.420.40 (GENE3D); PTHR11937:SF188 (PANTHER); IPR004000 (PANTHER); IPR004001 (PROSITE_PATTERNS); IPR020902 (PROSITE_PATTERNS); IPR004001 (PROSITE_PATTERNS); SSF53067 (SUPERFAMILY); SSF53067 (SUPERFAMILY)
comp84510_c0_seq1_4	serine carboxypeptidase i	476	20	2.18732e-157	0.642	2	P:proteolysis; F:serine-type carboxypeptidase activity	EC:3.4.21; EC:3.4.16	IPR001563 (PRINTS); IPR001563 (PFAM); IPR029058 (G3DSA:3.40.50.GENE3D); PTHR11802:SF29 (PANTHER); IPR001563 (PANTHER); IPR018202 (PROSITE_PATTERNS); SIGNAL_PEPTIDE_N_REGION (PHOBIUS); SIGNAL_PEPTIDE_C_REGION (PHOBIUS); SIGNAL_PEPTIDE_H_REGION (PHOBIUS); NON_CYTOPLASMIC_DOMAIN (PHOBIUS); SIGNAL_PEPTIDE (PHOBIUS); SignalP-TM (SIGNALP_GRAM_POSITIVE); SignalP-noTM (SIGNALP_EUK); IPR029058 (SUPERFAMIL…
comp85060_c0_seq2_2	germin-like protein	219	20	2.95319e-106	0.77	2	F:manganese ion binding; F:nutrient reservoir activity	-	IPR001929 (PRINTS); IPR006045 (SMART); IPR014710 (G3DSA:2.60.120.GENE3D); IPR006045 (PFAM); PTHR31238:SF4 (PANTHER); PTHR31238 (PANTHER); IPR019780 (PROSITE_PATTERNS); SIGNAL_PEPTIDE (PHOBIUS); SIGNAL_PEPTIDE_H_REGION (PHOBIUS); SIGNAL_PEPTIDE_N_REGION (PHOBIUS); NON_CYTOPLASMIC_DOMAIN (PHOBIUS); SIGNAL_PEPTIDE_C_REGION (PHOBIUS); PS51257 (PROSITE_PROFILES); SignalP-TM (SIGNALP_GRAM_POSITIVE); Si…
comp85172_c0_seq2_1	rad23-like protein	330	20	8.67891e-136	0.714	5	P:nucleotide-excision repair; C:nucleus; P:proteasome-mediated ubiquitin-dependent protein catabolic process; F:damaged DNA binding; F:protein binding	-	IPR004806 (PRINTS); IPR006636 (SMART); IPR015940 (SMART); G3DSA:1.10.8.10 (GENE3D); IPR015360 (PFAM); IPR015360 (G3DSA:1.10.10.GENE3D); IPR004806 (TIGRFAM); G3DSA:1.10.8.10 (GENE3D); IPR000449 (PFAM); PTHR10621:SF5 (PANTHER); PTHR10621 (PANTHER); IPR015940 (PROSITE_PROFILES); IPR015940 (PROSITE_PROFILES); SignalP-TM (SIGNALP_GRAM_POSITIVE); IPR009060 (SUPERFAMILY); IPR009060 (SUPERFAMILY); IPR015…
comp85181_c0_seq1_2	60s ribosomal protein l12	166	3	5.6023e-103	0.95	4	C:ribosome; P:translation; F:structural constituent of ribosome; P:ribosome biogenesis	-	IPR000911 (SMART); IPR020783 (G3DSA:1.10.10.GENE3D); IPR020783 (PFAM); IPR020784 (PFAM); IPR020784 (G3DSA:3.30.1550.GENE3D); IPR000911 (PANTHER); IPR020785 (PROSITE_PATTERNS); IPR000911 (HAMAP); IPR020784 (SUPERFAMILY); IPR020783 (SUPERFAMILY)
comp85208_c0_seq2_3	cysteine proteinase	352	20	0	0.785	2	F:cysteine-type peptidase activity; P:proteolysis	EC:3.4	IPR000668 (PRINTS); IPR000118 (SMART); IPR000668 (SMART); IPR000668 (PFAM); G3DSA:3.90.70.10 (GENE3D); IPR000118 (PFAM); PTHR12411:SF289 (PANTHER); IPR013128 (PANTHER); IPR000169 (PROSITE_PATTERNS); IPR025660 (PROSITE_PATTERNS); IPR025661 (PROSITE_PATTERNS); SSF54001 (SUPERFAMILY); SSF57277 (SUPERFAMILY)
comp85371_c0_seq1_1	nucleoside diphosphate kinase 2	148	20	8.47575e-94	0.7715	8	P:CTP biosynthetic process; P:GTP biosynthetic process; F:ATP binding; P:nucleoside diphosphate phosphorylation; F:nucleoside diphosphate kinase activity; P:UTP biosynthetic process; P:purine nucleobase metabolic process; P:pyrimidine nucleobase metabolic process	EC:2.7.4.6	IPR001564 (PRINTS); IPR001564 (SMART); IPR001564 (G3DSA:3.30.70.GENE3D); IPR001564 (PFAM); PTHR11349 (PANTHER); PTHR11349:SF46 (PANTHER); IPR023005 (PROSITE_PATTERNS); IPR001564 (HAMAP); IPR001564 (SUPERFAMILY)
comp85503_c1_seq6_3	lipase plat lh2 family protein	175	5	2.22183e-09	0.456	1	F:protein binding	-	IPR001024 (G3DSA:2.60.60.GENE3D); IPR001024 (PFAM); SIGNAL_PEPTIDE_C_REGION (PHOBIUS); SIGNAL_PEPTIDE_H_REGION (PHOBIUS); NON_CYTOPLASMIC_DOMAIN (PHOBIUS); SIGNAL_PEPTIDE (PHOBIUS); SIGNAL_PEPTIDE_N_REGION (PHOBIUS); IPR001024 (PROSITE_PROFILES); SignalP-noTM (SIGNALP_EUK); SignalP-TM (SIGNALP_GRAM_POSITIVE); IPR008976 (SUPERFAMILY); TMhelix (TMHMM)
comp85503_c1_seq7_1	lipase plat lh2 family protein	175	5	2.22183e-09	0.456	1	F:protein binding	-	IPR001024 (PFAM); IPR001024 (G3DSA:2.60.60.GENE3D); SIGNAL_PEPTIDE_H_REGION (PHOBIUS); SIGNAL_PEPTIDE_C_REGION (PHOBIUS); NON_CYTOPLASMIC_DOMAIN (PHOBIUS); SIGNAL_PEPTIDE (PHOBIUS); SIGNAL_PEPTIDE_N_REGION (PHOBIUS); IPR001024 (PROSITE_PROFILES); SignalP-noTM (SIGNALP_EUK); SignalP-TM (SIGNALP_GRAM_POSITIVE); IPR008976 (SUPERFAMILY); TMhelix (TMHMM)
comp85723_c0_seq1_4	germination-related protein	375	20	0	0.7835	11	C:extracellular region; C:plasma membrane; C:plant-type cell wall; C:plasmodesma; C:chloroplast; C:anchored component of membrane; P:gibberellic acid mediated signaling pathway; P:root morphogenesis; P:seed dormancy process; P:chlorophyll biosynthetic process; P:response to karrikin	-	IPR006946 (PFAM); PTHR31265 (PANTHER); PTHR31265:SF3 (PANTHER); NON_CYTOPLASMIC_DOMAIN (PHOBIUS); SIGNAL_PEPTIDE_N_REGION (PHOBIUS); SIGNAL_PEPTIDE_C_REGION (PHOBIUS); SIGNAL_PEPTIDE (PHOBIUS); SIGNAL_PEPTIDE_H_REGION (PHOBIUS); SignalP-TM (SIGNALP_GRAM_NEGATIVE); SignalP-noTM (SIGNALP_EUK); SignalP-TM (SIGNALP_GRAM_POSITIVE); TMhelix (TMHMM)
comp85723_c0_seq2_4	germination-related protein	375	20	0	0.7835	11	C:extracellular region; C:plasma membrane; C:plant-type cell wall; C:plasmodesma; C:chloroplast; C:anchored component of membrane; P:gibberellic acid mediated signaling pathway; P:root morphogenesis; P:seed dormancy process; P:chlorophyll biosynthetic process; P:response to karrikin	-	IPR006946 (PFAM); PTHR31265 (PANTHER); PTHR31265:SF3 (PANTHER); NON_CYTOPLASMIC_DOMAIN (PHOBIUS); SIGNAL_PEPTIDE_H_REGION (PHOBIUS); SIGNAL_PEPTIDE_N_REGION (PHOBIUS); SIGNAL_PEPTIDE_C_REGION (PHOBIUS); SIGNAL_PEPTIDE (PHOBIUS); SignalP-TM (SIGNALP_GRAM_POSITIVE); SignalP-noTM (SIGNALP_EUK); SignalP-TM (SIGNALP_GRAM_NEGATIVE); TMhelix (TMHMM)
comp85818_c1_seq2_2	aspartyl protease family protein	134	20	3.10393e-48	0.5905	2	F:aspartic-type endopeptidase activity; P:proteolysis	EC:3.4.23	PF14541 (PFAM); IPR021109 (G3DSA:2.40.70.GENE3D); IPR001461 (PANTHER); PTHR13683:SF274 (PANTHER); IPR021109 (SUPERFAMILY)
comp86010_c1_seq1_1	calnexin homolog	543	20	0	0.5765	4	F:unfolded protein binding; F:calcium ion binding; P:protein folding; C:endoplasmic reticulum	-	IPR001580 (PRINTS); IPR009033 (G3DSA:2.10.250.GENE3D); IPR013320 (G3DSA:2.60.120.GENE3D); IPR001580 (PFAM); PTHR11073:SF1 (PANTHER); IPR001580 (PANTHER); IPR018124 (PROSITE_PATTERNS); IPR018124 (PROSITE_PATTERNS); IPR018124 (PROSITE_PATTERNS); IPR018124 (PROSITE_PATTERNS); IPR018124 (PROSITE_PATTERNS); SIGNAL_PEPTIDE_N_REGION (PHOBIUS); CYTOPLASMIC_DOMAIN (PHOBIUS); SIGNAL_PEPTIDE_C_REGION (PHOBI…
comp86893_c1_seq5_2	heat shock protein 70	470	20	0	0.741	43	C:cell wall; C:nucleolus; C:mitochondrial matrix; C:vacuolar membrane; C:endoplasmic reticulum lumen; C:Golgi apparatus; C:plasma membrane; C:plasmodesma; C:chloroplast stroma; C:thylakoid; C:chloroplast envelope; C:mediator complex; C:cytosolic ribosome; C:apoplast; F:protease binding; F:ATP binding; F:zinc ion binding; F:ubiquitin protein ligase binding; P:gluconeogenesis; P:glycolytic process;…	-	Coil (COILS); IPR013126 (PRINTS); G3DSA:3.90.640.10 (GENE3D); G3DSA:3.30.420.40 (GENE3D); IPR029047 (G3DSA:2.60.34.GENE3D); IPR013126 (PFAM); G3DSA:3.30.420.40 (GENE3D); G3DSA:3.30.30.30 (GENE3D); PTHR19375:SF147 (PANTHER); PTHR19375 (PANTHER); IPR018181 (PROSITE_PATTERNS); IPR029047 (SUPERFAMILY); SSF53067 (SUPERFAMILY); SSF53067 (SUPERFAMILY)
comp86987_c0_seq17_1	---NA---	67	0			0	-		no IPS match
comp87404_c1_seq12_4	---NA---	137	0			0	-		no IPS match
comp87989_c0_seq1_3	tubulin beta-2 beta-3 chain	267	20	0	0.7975	7	C:microtubule; F:GTP binding; F:structural constituent of cytoskeleton; P:microtubule-based process; F:GTPase activity; P:protein polymerization; P:obsolete GTP catabolic process	EC:3.6.1; EC:3.6.1.15	IPR002452 (PRINTS); IPR000217 (PRINTS); IPR003008 (SMART); IPR003008 (PFAM); IPR003008 (G3DSA:3.40.50.GENE3D); IPR000217 (PANTHER); PTHR11588:SF48 (PANTHER); IPR017975 (PROSITE_PATTERNS); IPR003008 (SUPERFAMILY); IPR008280 (SUPERFAMILY)
comp87989_c0_seq2_3	tubulin beta-2 beta-3 chain	267	20	0	0.7975	7	C:microtubule; F:structural constituent of cytoskeleton; F:GTP binding; P:microtubule-based process; P:obsolete GTP catabolic process; P:protein polymerization; F:GTPase activity	EC:3.6.1; EC:3.6.1.15	IPR002452 (PRINTS); IPR000217 (PRINTS); IPR003008 (SMART); IPR003008 (PFAM); IPR003008 (G3DSA:3.40.50.GENE3D); PTHR11588:SF48 (PANTHER); IPR000217 (PANTHER); IPR017975 (PROSITE_PATTERNS); IPR003008 (SUPERFAMILY); IPR008280 (SUPERFAMILY)
comp88243_c0_seq2_1	beta-glucosidase 45	305	20	4.42548e-117	0.6675	2	P:carbohydrate metabolic process; F:hydrolase activity, hydrolyzing O-glycosyl compounds	-	IPR001360 (PFAM); IPR013781 (G3DSA:3.20.20.GENE3D); IPR001360 (PANTHER); PTHR10353:SF27 (PANTHER); IPR017853 (SUPERFAMILY)
comp88400_c0_seq4_2	tcp-1 cpn60 chaperonin family protein	603	20	0	0.7905	3	P:protein refolding; C:cytoplasm; F:ATP binding	-	Coil (COILS); Coil (COILS); IPR001844 (PRINTS); IPR001844 (TIGRFAM); IPR027413 (G3DSA:1.10.560.GENE3D); IPR027413 (G3DSA:1.10.560.GENE3D); IPR002423 (PFAM); IPR027409 (G3DSA:3.50.7.GENE3D); IPR002423 (PANTHER); PTHR11353:SF8 (PANTHER); IPR018370 (PROSITE_PATTERNS); IPR001844 (HAMAP); IPR002423 (SUPERFAMILY); IPR027409 (SUPERFAMILY); SSF54849 (SUPERFAMILY)

## Sheet: C
Table S7
C. BLAST2GO annotation of proteins identified only on mock infected set
Seq. Name	Seq. Description	Seq. Length	#Hits	min. eValue	mean Similarity	#GOs	GOs	Enzyme Codes	InterProScan
comp41660_c0_seq1_1	photosystem i p700 chlorophyll a apoprotein a2	222	2	1.47009e-155	0.81	3	P:photosynthesis; C:photosystem I; C:integral component of membrane	-	IPR001280 (PRINTS); IPR001280 (PFAM); IPR001280 (G3DSA:1.20.1130.GENE3D); PTHR30128 (PANTHER); PTHR30128:SF5 (PANTHER); IPR020586 (PROSITE_PATTERNS); TRANSMEMBRANE (PHOBIUS); NON_CYTOPLASMIC_DOMAIN (PHOBIUS); CYTOPLASMIC_DOMAIN (PHOBIUS); IPR001280 (SUPERFAMILY); TMhelix (TMHMM); TMhelix (TMHMM); TMhelix (TMHMM)
comp88262_c0_seq3_1	glycosyl hydrolase family protein	625	20	0	0.6955	2	F:hydrolase activity, hydrolyzing O-glycosyl compounds; P:carbohydrate metabolic process	-	IPR001764 (PRINTS); IPR001764 (PFAM); IPR002772 (G3DSA:3.40.50.GENE3D); IPR002772 (PFAM); IPR001764 (G3DSA:3.20.20.GENE3D); PTHR30620:SF16 (PANTHER); IPR026892 (PANTHER); NON_CYTOPLASMIC_DOMAIN (PHOBIUS); SIGNAL_PEPTIDE_H_REGION (PHOBIUS); SIGNAL_PEPTIDE_C_REGION (PHOBIUS); SIGNAL_PEPTIDE_N_REGION (PHOBIUS); SIGNAL_PEPTIDE (PHOBIUS); SignalP-noTM (SIGNALP_EUK); IPR002772 (SUPERFAMILY); IPR017853 …
comp88374_c0_seq3_8	subtilase family protein	763	20	0	0.6255	2	P:proteolysis; F:serine-type endopeptidase activity	EC:3.4.21	IPR015500 (PRINTS); IPR003137 (PFAM); IPR010259 (PFAM); IPR000209 (G3DSA:3.40.50.GENE3D); IPR000209 (PFAM); PTHR10795:SF316 (PANTHER); IPR015500 (PANTHER); IPR023828 (PROSITE_PATTERNS); SIGNAL_PEPTIDE_H_REGION (PHOBIUS); NON_CYTOPLASMIC_DOMAIN (PHOBIUS); SIGNAL_PEPTIDE_C_REGION (PHOBIUS); SIGNAL_PEPTIDE_N_REGION (PHOBIUS); SIGNAL_PEPTIDE (PHOBIUS); SignalP-TM (SIGNALP_GRAM_POSITIVE); SignalP-noTM…
comp85248_c1_seq2_3	tcp-1 cpn60 chaperonin family protein	583	20	0	0.7335	3	P:protein refolding; C:cytoplasm; F:ATP binding	-	Coil (COILS); IPR001844 (PRINTS); IPR002423 (PFAM); IPR027413 (G3DSA:1.10.560.GENE3D); IPR027413 (G3DSA:1.10.560.GENE3D); IPR001844 (TIGRFAM); IPR027409 (G3DSA:3.50.7.GENE3D); PTHR11353:SF11 (PANTHER); IPR002423 (PANTHER); SIGNAL_PEPTIDE_N_REGION (PHOBIUS); SIGNAL_PEPTIDE_H_REGION (PHOBIUS); NON_CYTOPLASMIC_DOMAIN (PHOBIUS); SIGNAL_PEPTIDE (PHOBIUS); SIGNAL_PEPTIDE_C_REGION (PHOBIUS); IPR001844 (…
comp86294_c1_seq1_1	tubulin beta-2 beta-3 chain	300	20	0	0.93	7	C:microtubule; F:GTP binding; F:structural constituent of cytoskeleton; P:microtubule-based process; F:GTPase activity; P:obsolete GTP catabolic process; P:protein polymerization	EC:3.6.1; EC:3.6.1.15	Coil (COILS); IPR002453 (PRINTS); IPR000217 (PRINTS); IPR003008 (SMART); IPR018316 (SMART); IPR003008 (G3DSA:3.40.50.GENE3D); IPR023123 (G3DSA:1.10.287.GENE3D); IPR018316 (PFAM); IPR018316 (G3DSA:3.30.1330.GENE3D); IPR003008 (PFAM); IPR000217 (PANTHER); PTHR11588:SF72 (PANTHER); IPR008280 (SUPERFAMILY); IPR003008 (SUPERFAMILY)
comp87641_c0_seq1_1	leucine-rich repeat receptor-like protein kinase	526	20	2.38987e-54	0.481	1	F:protein binding	-	PR00019 (PRINTS); G3DSA:3.80.10.10 (GENE3D); G3DSA:3.80.10.10 (GENE3D); IPR013210 (PFAM); IPR001611 (PFAM); PTHR24420 (PANTHER); SIGNAL_PEPTIDE_C_REGION (PHOBIUS); SIGNAL_PEPTIDE_H_REGION (PHOBIUS); NON_CYTOPLASMIC_DOMAIN (PHOBIUS); SIGNAL_PEPTIDE_N_REGION (PHOBIUS); SIGNAL_PEPTIDE (PHOBIUS); SSF52047 (SUPERFAMILY); SSF52058 (SUPERFAMILY)
comp82720_c0_seq3_3	pectinesterase like protein	96	20	1.12815e-53	0.855	3	F:copper ion binding; P:oxidation-reduction process; F:oxidoreductase activity	-	IPR008972 (G3DSA:2.60.40.GENE3D); IPR011706 (PFAM); PTHR11709:SF11 (PANTHER); PTHR11709 (PANTHER); IPR008972 (SUPERFAMILY)
comp83232_c0_seq1_1	rotamase fkbp 1	574	20	0	0.6755	2	F:protein binding; P:protein folding	-	Coil (COILS); IPR019734 (SMART); IPR011990 (G3DSA:1.25.40.GENE3D); G3DSA:3.10.50.40 (GENE3D); PF13414 (PFAM); IPR001179 (PFAM); G3DSA:3.10.50.40 (GENE3D); IPR023566 (PANTHER); PTHR10516:SF279 (PANTHER); IPR001179 (PROSITE_PROFILES); IPR013026 (PROSITE_PROFILES); IPR001179 (PROSITE_PROFILES); IPR019734 (PROSITE_PROFILES); IPR001179 (PROSITE_PROFILES); IPR019734 (PROSITE_PROFILES); IPR013026 (PROSI…
comp85212_c2_seq5_2	heavy metal transport detoxification domain-containing protein	76	20	2.27265e-28	0.6745	2	F:metal ion binding; P:metal ion transport	-	G3DSA:3.30.70.100 (GENE3D); IPR006121 (PFAM); PTHR22814 (PANTHER); IPR006121 (PROSITE_PROFILES); IPR006121 (SUPERFAMILY)
comp72349_c0_seq1_3	udp-glucose pyrophosphorylase	397	6	0	0.835	5	F:UTP:glucose-1-phosphate uridylyltransferase activity; P:UDP-glucose metabolic process; P:starch metabolic process; P:sucrose metabolic process; P:galactose metabolic process	EC:2.7.7.64; EC:2.7.7.9	IPR029044 (G3DSA:3.90.550.GENE3D); IPR002618 (PFAM); IPR002618 (PANTHER); IPR016267 (PTHR11952:PANTHER); PS51257 (PROSITE_PROFILES); IPR029044 (SUPERFAMILY)
comp580348_c0_seq1_1	---NA---	70	0			0	-		no IPS match
comp84955_c0_seq1_4	60s ribosomal protein l3-1	389	8	0	0.9463	4	P:translation; C:ribosome; F:structural constituent of ribosome; P:ribosome biogenesis	-	G3DSA:3.30.1430.10 (GENE3D); IPR000597 (PFAM); G3DSA:2.40.30.10 (GENE3D); PTHR11363 (PANTHER); IPR019926 (PROSITE_PATTERNS); IPR009000 (SUPERFAMILY)
comp83109_c0_seq3_3	germin-like protein	219	20	9.47879e-106	0.77	2	F:manganese ion binding; F:nutrient reservoir activity	-	IPR001929 (PRINTS); IPR006045 (SMART); IPR014710 (G3DSA:2.60.120.GENE3D); IPR006045 (PFAM); PTHR31238:SF4 (PANTHER); PTHR31238 (PANTHER); IPR019780 (PROSITE_PATTERNS); SIGNAL_PEPTIDE_C_REGION (PHOBIUS); NON_CYTOPLASMIC_DOMAIN (PHOBIUS); SIGNAL_PEPTIDE_N_REGION (PHOBIUS); SIGNAL_PEPTIDE (PHOBIUS); SIGNAL_PEPTIDE_H_REGION (PHOBIUS); PS51257 (PROSITE_PROFILES); SignalP-noTM (SIGNALP_EUK); SignalP-no…
comp85503_c1_seq12_2	lipase plat lh2 family protein	177	5	2.67941e-12	0.472	1	F:protein binding	-	IPR001024 (G3DSA:2.60.60.GENE3D); IPR001024 (PFAM); SIGNAL_PEPTIDE_N_REGION (PHOBIUS); SIGNAL_PEPTIDE_H_REGION (PHOBIUS); NON_CYTOPLASMIC_DOMAIN (PHOBIUS); SIGNAL_PEPTIDE (PHOBIUS); SIGNAL_PEPTIDE_C_REGION (PHOBIUS); IPR001024 (PROSITE_PROFILES); SignalP-noTM (SIGNALP_EUK); IPR008976 (SUPERFAMILY); TMhelix (TMHMM)
comp82412_c1_seq1_4	rotamase fkbp 1	574	20	0	0.6755	2	F:protein binding; P:protein folding	-	Coil (COILS); IPR019734 (SMART); IPR011990 (G3DSA:1.25.40.GENE3D); IPR001179 (PFAM); PF13414 (PFAM); G3DSA:3.10.50.40 (GENE3D); G3DSA:3.10.50.40 (GENE3D); IPR023566 (PANTHER); PTHR10516:SF279 (PANTHER); IPR019734 (PROSITE_PROFILES); IPR001179 (PROSITE_PROFILES); IPR019734 (PROSITE_PROFILES); IPR001179 (PROSITE_PROFILES); IPR001179 (PROSITE_PROFILES); IPR013026 (PROSITE_PROFILES); IPR013026 (PROSI…
comp40393_c0_seq1_2	---NA---	75	0			0	-		no IPS match
comp40393_c0_seq1_1	bifunctional inhibitor lipid-transfer protein seed storage 2s albumin superfamily protein	213	20	9.53033e-24	0.5635	9	C:anchored component of plasma membrane; P:lipid metabolic process; P:multicellular organismal development; P:cellular metabolic process; P:small molecule metabolic process; P:single-organism cellular process; P:single-organism transport; P:anatomical structure development; P:cellular component organization or biogenesis	-	IPR016140 (SMART); IPR016140 (PFAM); G3DSA:1.10.110.10 (GENE3D); NON_CYTOPLASMIC_DOMAIN (PHOBIUS); SIGNAL_PEPTIDE_H_REGION (PHOBIUS); SIGNAL_PEPTIDE_N_REGION (PHOBIUS); SIGNAL_PEPTIDE (PHOBIUS); SIGNAL_PEPTIDE_C_REGION (PHOBIUS); SignalP-noTM (SIGNALP_EUK); IPR016140 (SUPERFAMILY); TMhelix (TMHMM)
comp40963_c0_seq1_2	---NA---	116	0			0	-		no IPS match
comp67751_c0_seq1_3	subtilisin-like protease	280	20	4.38917e-129	0.679	2	F:serine-type endopeptidase activity; P:proteolysis	EC:3.4.21	G3DSA:3.50.30.30 (GENE3D); IPR000209 (G3DSA:3.40.50.GENE3D); IPR003137 (PFAM); IPR000209 (PFAM); PTHR10795:SF331 (PANTHER); IPR015500 (PANTHER); IPR000209 (SUPERFAMILY); SSF52025 (SUPERFAMILY)
comp378817_c0_seq1_1	---NA---	78	0			0	-		no IPS match
comp62393_c0_seq1_2	ribonuclease 2	233	11	5.99138e-32	0.4573	2	F:ribonuclease T2 activity; F:RNA binding	EC:3.1.31; EC:3.1; EC:3.1.27; EC:3.1.27.1	IPR001568 (PFAM); IPR001568 (G3DSA:3.90.730.GENE3D); IPR001568 (PANTHER); SIGNAL_PEPTIDE_H_REGION (PHOBIUS); SIGNAL_PEPTIDE (PHOBIUS); SIGNAL_PEPTIDE_C_REGION (PHOBIUS); SIGNAL_PEPTIDE_N_REGION (PHOBIUS); NON_CYTOPLASMIC_DOMAIN (PHOBIUS); SignalP-noTM (SIGNALP_EUK); SignalP-noTM (SIGNALP_GRAM_NEGATIVE); IPR001568 (SUPERFAMILY)
comp83701_c0_seq1_5	ribulose bisphosphate carboxylase oxygenase activase	438	14	0	0.6964	1	F:ATP binding	-	IPR003959 (PFAM); IPR027417 (G3DSA:3.40.50.GENE3D); PTHR32429:SF8 (PANTHER); PTHR32429 (PANTHER); SignalP-TM (SIGNALP_GRAM_POSITIVE); IPR027417 (SUPERFAMILY)
comp78356_c0_seq1_2	fasciclin-like arabinogalactan protein 7	255	20	1.30317e-82	0.618	12	C:Golgi apparatus; C:plant-type cell wall; C:plasmodesma; C:anchored component of plasma membrane; C:apoplast; P:plant-type secondary cell wall biogenesis; P:tissue development; P:root morphogenesis; P:cellular component organization; P:cell growth; P:regulation of biological quality; P:organic substance metabolic process	-	IPR000782 (SMART); IPR000782 (G3DSA:2.30.180.GENE3D); IPR000782 (PFAM); PTHR32077:SF6 (PANTHER); PTHR32077 (PANTHER); NON_CYTOPLASMIC_DOMAIN (PHOBIUS); SIGNAL_PEPTIDE_H_REGION (PHOBIUS); SIGNAL_PEPTIDE_C_REGION (PHOBIUS); SIGNAL_PEPTIDE (PHOBIUS); SIGNAL_PEPTIDE_N_REGION (PHOBIUS); IPR000782 (PROSITE_PROFILES); SignalP-noTM (SIGNALP_EUK); SignalP-TM (SIGNALP_GRAM_POSITIVE); IPR000782 (SUPERFAMILY)
comp84952_c1_seq1_2	pectinesterase-like protein	225	20	1.10416e-127	0.7525	5	C:cell wall; F:pectinesterase activity; P:cell wall modification; P:starch metabolic process; P:sucrose metabolic process	EC:3.1.1.11; EC:3.1.1.1	IPR000070 (PFAM); IPR012334 (G3DSA:2.160.20.GENE3D); PTHR31707:SF8 (PANTHER); PTHR31707 (PANTHER); IPR018040 (PROSITE_PATTERNS); IPR011050 (SUPERFAMILY)
comp76987_c0_seq1_5	alcohol dehydrogenase	277	20	8.40215e-83	0.647	2	F:oxidoreductase activity; P:metabolic process	-	IPR002347 (PRINTS); IPR002198 (PRINTS); IPR013968 (SMART); IPR016040 (G3DSA:3.40.50.GENE3D); IPR002198 (PFAM); PTHR24322:SF309 (PANTHER); PTHR24322 (PANTHER); IPR020904 (PROSITE_PATTERNS); SSF51735 (SUPERFAMILY)
comp70325_c0_seq1_2	atp synthase subunit delta	133	3	1.64096e-76	0.7533	5	F:proton-transporting ATP synthase activity, rotational mechanism; C:proton-transporting ATP synthase complex, catalytic core F(1); P:ATP synthesis coupled proton transport; F:proton-transporting ATPase activity, rotational mechanism; P:oxidative phosphorylation	EC:3.6.1; EC:3.6.1.3; EC:3.6.1.15	Coil (COILS); IPR020546 (G3DSA:2.60.15.GENE3D); IPR001469 (TIGRFAM); IPR020547 (PFAM); IPR020546 (PFAM); PTHR13822:SF3 (PANTHER); IPR001469 (PANTHER); IPR001469 (HAMAP); IPR020546 (SUPERFAMILY)
comp83190_c0_seq4_1	heat shock protein	695	20	0	0.904	4	P:response to stress; F:unfolded protein binding; P:protein folding; F:ATP binding	-	Coil (COILS); Coil (COILS); IPR020575 (PRINTS); IPR001404 (PIRSF); IPR003594 (SMART); IPR003594 (G3DSA:3.30.565.GENE3D); IPR001404 (PFAM); PF13589 (PFAM); PTHR11528:SF43 (PANTHER); IPR001404 (PANTHER); IPR019805 (PROSITE_PATTERNS); IPR001404 (HAMAP); SSF110942 (SUPERFAMILY); IPR020568 (SUPERFAMILY); IPR003594 (SUPERFAMILY)
comp77895_c0_seq3_2	atpase alpha subunit	507	20	0	0.621	7	F:ATP binding; P:ATP hydrolysis coupled proton transport; F:proton-transporting ATPase activity, rotational mechanism; F:proton-transporting ATP synthase activity, rotational mechanism; C:proton-transporting ATP synthase complex, catalytic core F(1); P:ATP synthesis coupled proton transport; P:oxidative phosphorylation	EC:3.6.1; EC:3.6.1.3; EC:3.6.1.15	IPR004100 (PFAM); IPR000194 (PFAM); IPR000793 (PFAM); IPR027417 (G3DSA:3.40.50.GENE3D); G3DSA:1.20.150.20 (GENE3D); IPR023366 (G3DSA:2.40.30.GENE3D); IPR005294 (TIGRFAM); PTHR15184:SF37 (PANTHER); PTHR15184 (PANTHER); IPR020003 (PROSITE_PATTERNS); IPR005294 (HAMAP); IPR000793 (SUPERFAMILY); IPR004100 (SUPERFAMILY); IPR027417 (SUPERFAMILY)
comp80196_c0_seq11_1	photosystem i subunit vii	81	1	2.14183e-55	1	6	F:4 iron, 4 sulfur cluster binding; P:photosynthetic electron transport in photosystem I; C:thylakoid membrane; F:electron carrier activity; C:photosystem I; P:electron transport	-	PF14697 (PFAM); G3DSA:3.30.70.20 (GENE3D); IPR017491 (TIGRFAM); IPR017491 (PTHR24960:PANTHER); PTHR24960 (PANTHER); IPR017900 (PROSITE_PATTERNS); IPR017900 (PROSITE_PATTERNS); IPR017896 (PROSITE_PROFILES); IPR017491 (HAMAP); IPR017896 (PROSITE_PROFILES); SSF54862 (SUPERFAMILY)
comp58063_c0_seq1_1	soul heme-binding protein	277	12	8.58865e-86	0.56	3	C:vacuolar membrane; C:chloroplast part; P:glucosinolate biosynthetic process	-	IPR006917 (PFAM); IPR006917 (PANTHER); PTHR11220:SF25 (PANTHER); SIGNAL_PEPTIDE_N_REGION (PHOBIUS); SIGNAL_PEPTIDE_C_REGION (PHOBIUS); NON_CYTOPLASMIC_DOMAIN (PHOBIUS); SIGNAL_PEPTIDE (PHOBIUS); SIGNAL_PEPTIDE_H_REGION (PHOBIUS); IPR011256 (SUPERFAMILY)
comp83700_c0_seq1_3	serine carboxypeptidase	472	20	7.03045e-166	0.6395	2	F:serine-type carboxypeptidase activity; P:proteolysis	EC:3.4.21; EC:3.4.16	IPR001563 (PRINTS); IPR029058 (G3DSA:3.40.50.GENE3D); IPR001563 (PFAM); PTHR11802:SF29 (PANTHER); IPR001563 (PANTHER); SIGNAL_PEPTIDE_H_REGION (PHOBIUS); SIGNAL_PEPTIDE_N_REGION (PHOBIUS); NON_CYTOPLASMIC_DOMAIN (PHOBIUS); SIGNAL_PEPTIDE_C_REGION (PHOBIUS); SIGNAL_PEPTIDE (PHOBIUS); SignalP-noTM (SIGNALP_EUK); IPR029058 (SUPERFAMILY)
comp76720_c0_seq1_1	fructose bisphosphate aldolase	184	20	1.12475e-105	0.757	8	P:glycolytic process; F:fructose-bisphosphate aldolase activity; P:fructose metabolic process; P:mannose metabolic process; P:inositol metabolic process; P:gluconeogenesis; P:pentose-phosphate shunt; P:carbon utilization	EC:4.1.2.13	IPR000741 (PFAM); IPR013785 (G3DSA:3.20.20.GENE3D); PTHR11627:SF7 (PANTHER); IPR029769 (PANTHER); SSF51569 (SUPERFAMILY)
comp53117_c1_seq1_1	photosystem i p700 chlorophyll a apoprotein a2	188	2	2.73638e-131	0.795	3	C:photosystem I; C:integral component of membrane; P:photosynthesis	-	IPR001280 (PRINTS); IPR001280 (G3DSA:1.20.1130.GENE3D); IPR001280 (PFAM); PTHR30128:SF6 (PANTHER); PTHR30128 (PANTHER); IPR020586 (PROSITE_PATTERNS); CYTOPLASMIC_DOMAIN (PHOBIUS); NON_CYTOPLASMIC_DOMAIN (PHOBIUS); TRANSMEMBRANE (PHOBIUS); TRANSMEMBRANE (PHOBIUS); TRANSMEMBRANE (PHOBIUS); CYTOPLASMIC_DOMAIN (PHOBIUS); NON_CYTOPLASMIC_DOMAIN (PHOBIUS); IPR001280 (SUPERFAMILY); TMhelix (TMHMM); TMhe…
comp86491_c0_seq1_2	protein disulfide isomerase-like 1-4	494	20	0	0.543	3	P:cell redox homeostasis; F:isomerase activity; C:endoplasmic reticulum	-	PR00421 (PRINTS); IPR013766 (PFAM); IPR012336 (G3DSA:3.40.30.GENE3D); IPR005788 (TIGRFAM); IPR012336 (G3DSA:3.40.30.GENE3D); PF13848 (PFAM); IPR012336 (G3DSA:3.40.30.GENE3D); IPR005792 (TIGRFAM); PTHR18929 (PANTHER); PTHR18929:SF74 (PANTHER); IPR017937 (PROSITE_PATTERNS); IPR017937 (PROSITE_PATTERNS); SIGNAL_PEPTIDE_H_REGION (PHOBIUS); NON_CYTOPLASMIC_DOMAIN (PHOBIUS); SIGNAL_PEPTIDE (PHOBIUS); S…
comp85718_c0_seq3_1	60s ribosomal protein l12	166	3	3.46519e-103	0.95	4	P:translation; C:ribosome; F:structural constituent of ribosome; P:ribosome biogenesis	-	IPR000911 (SMART); IPR020784 (G3DSA:3.30.1550.GENE3D); IPR020783 (G3DSA:1.10.10.GENE3D); IPR020784 (PFAM); IPR020783 (PFAM); IPR000911 (PANTHER); IPR020785 (PROSITE_PATTERNS); IPR000911 (HAMAP); IPR020783 (SUPERFAMILY); IPR020784 (SUPERFAMILY)
comp75958_c0_seq1_1	ccr-like protein	137	1	1.28687e-29	0.64	2	C:chloroplast; P:single-organism process	-	IPR009856 (PFAM)
comp87925_c0_seq3_4	at3g03780	766	14	0	0.9129	3	P:methionine biosynthetic process; F:zinc ion binding; F:5-methyltetrahydropteroyltriglutamate-homocysteine S-methyltransferase activity	EC:2.1.1.14; EC:2.1.1	Coil (COILS); IPR006276 (PIRSF); IPR013215 (PFAM); G3DSA:3.20.20.210 (GENE3D); IPR002629 (PFAM); G3DSA:3.20.20.210 (GENE3D); IPR006276 (TIGRFAM); PTHR30519 (PANTHER); PTHR30519:SF0 (PANTHER); IPR006276 (HAMAP); SSF51726 (SUPERFAMILY); SSF51726 (SUPERFAMILY)
comp84020_c0_seq1_2	d-3-phosphoglycerate dehydrogenase	334	20	0	0.585	3	F:oxidoreductase activity, acting on the CH-OH group of donors, NAD or NADP as acceptor; F:NAD binding; P:oxidation-reduction process	-	IPR006139 (PFAM); IPR006140 (PFAM); IPR016040 (G3DSA:3.40.50.GENE3D); IPR016040 (G3DSA:3.40.50.GENE3D); PTHR10996 (PANTHER); PTHR10996:SF16 (PANTHER); IPR029753 (PROSITE_PATTERNS); IPR029753 (PROSITE_PATTERNS); IPR029752 (PROSITE_PATTERNS); SSF51735 (SUPERFAMILY); SSF52283 (SUPERFAMILY)
comp78576_c0_seq2_4	cysteine proteinase	356	20	0	0.6665	2	F:cysteine-type peptidase activity; P:proteolysis	EC:3.4	IPR000668 (PRINTS); IPR000668 (SMART); IPR013201 (SMART); G3DSA:3.90.70.10 (GENE3D); IPR000668 (PFAM); IPR013201 (PFAM); IPR013128 (PANTHER); IPR025660 (PROSITE_PATTERNS); IPR000169 (PROSITE_PATTERNS); IPR025661 (PROSITE_PATTERNS); NON_CYTOPLASMIC_DOMAIN (PHOBIUS); SIGNAL_PEPTIDE_H_REGION (PHOBIUS); SIGNAL_PEPTIDE_C_REGION (PHOBIUS); SIGNAL_PEPTIDE_N_REGION (PHOBIUS); SIGNAL_PEPTIDE (PHOBIUS); Si…
comp78238_c0_seq3_1	photosystem i reaction center subunit ii precursor	97	4	1.29096e-61	0.925	2	C:photosystem I reaction center; P:photosynthesis	-	IPR003685 (PFAM); IPR003685 (G3DSA:3.30.1470.GENE3D); PTHR31982:SF3 (PANTHER); PTHR31982 (PANTHER); IPR003685 (SUPERFAMILY)
comp73746_c2_seq1_4	glutamine synthetase	431	20	0	0.8685	3	F:glutamate-ammonia ligase activity; P:glutamine biosynthetic process; P:peptidoglycan biosynthetic process	EC:6.3.1; EC:6.3.1.2	IPR008146 (PFAM); IPR008147 (PFAM); IPR008147 (G3DSA:3.10.20.GENE3D); IPR014746 (G3DSA:3.30.590.GENE3D); PTHR20852 (PANTHER); PTHR20852:SF53 (PANTHER); IPR027302 (PROSITE_PATTERNS); IPR027303 (PROSITE_PATTERNS); SSF55931 (SUPERFAMILY); IPR008147 (SUPERFAMILY)
comp73900_c0_seq3_3	ribonuclease 1	238	9	4.94149e-31	0.4522	2	F:RNA binding; F:ribonuclease T2 activity	EC:3.1.31; EC:3.1; EC:3.1.27; EC:3.1.27.1	IPR001568 (PFAM); IPR001568 (G3DSA:3.90.730.GENE3D); IPR001568 (PANTHER); PTHR11240:SF1 (PANTHER); SIGNAL_PEPTIDE_N_REGION (PHOBIUS); SIGNAL_PEPTIDE (PHOBIUS); SIGNAL_PEPTIDE_H_REGION (PHOBIUS); NON_CYTOPLASMIC_DOMAIN (PHOBIUS); SIGNAL_PEPTIDE_C_REGION (PHOBIUS); SignalP-TM (SIGNALP_GRAM_NEGATIVE); SignalP-noTM (SIGNALP_EUK); IPR001568 (SUPERFAMILY)
comp82730_c0_seq4_4	fructose bisphosphate aldolase	397	20	0	0.7885	8	F:fructose-bisphosphate aldolase activity; P:glycolytic process; P:fructose metabolic process; P:mannose metabolic process; P:inositol metabolic process; P:gluconeogenesis; P:pentose-phosphate shunt; P:carbon utilization	EC:4.1.2.13	IPR013785 (G3DSA:3.20.20.GENE3D); IPR000741 (PFAM); PTHR11627:SF8 (PANTHER); IPR029769 (PANTHER); IPR029768 (PROSITE_PATTERNS); SSF51569 (SUPERFAMILY)
comp88371_c0_seq5_3	glycine dehydrogenase	469	8	0	0.9275	6	F:pyridoxal phosphate binding; F:glycine dehydrogenase (decarboxylating) activity; P:glycine catabolic process; P:oxidation-reduction process; P:L-serine metabolic process; P:threonine metabolic process	EC:1.4.4.2	Coil (COILS); IPR015421 (G3DSA:3.40.640.GENE3D); IPR020580 (PFAM); IPR020581 (PANTHER); IPR015424 (SUPERFAMILY)
comp78060_c0_seq3_1	cyclophilin	239	20	7.22105e-110	0.78	3	P:protein peptidyl-prolyl isomerization; F:peptidyl-prolyl cis-trans isomerase activity; P:protein folding	EC:5.2.1.8	IPR002130 (PRINTS); IPR002130 (PFAM); IPR029000 (G3DSA:2.40.100.GENE3D); PTHR11071:SF208 (PANTHER); PTHR11071 (PANTHER); IPR020892 (PROSITE_PATTERNS); IPR002130 (PROSITE_PROFILES); IPR029000 (SUPERFAMILY)
comp88371_c0_seq1_3	glycine dehydrogenase	371	8	0	0.9	6	F:pyridoxal phosphate binding; P:glycine catabolic process; F:glycine dehydrogenase (decarboxylating) activity; P:oxidation-reduction process; P:L-serine metabolic process; P:threonine metabolic process	EC:1.4.4.2	IPR015421 (G3DSA:3.40.640.GENE3D); IPR020580 (PFAM); PTHR11773:SF1 (PANTHER); IPR020581 (PANTHER); IPR015424 (SUPERFAMILY)
comp82658_c0_seq1_1	enolase (2-phospho-d-glycerate hydroylase)	445	8	0	0.8825	8	F:magnesium ion binding; C:phosphopyruvate hydratase complex; P:glycolytic process; F:phosphopyruvate hydratase activity; P:tryptophan biosynthetic process; P:gluconeogenesis; P:tyrosine biosynthetic process; P:L-phenylalanine biosynthetic process	EC:4.2.1.11	IPR000941 (PRINTS); IPR000941 (PIRSF); IPR020810 (PFAM); IPR020811 (PFAM); IPR000941 (TIGRFAM); IPR029017 (G3DSA:3.30.390.GENE3D); IPR029065 (G3DSA:3.20.20.GENE3D); IPR000941 (PANTHER); IPR020809 (PROSITE_PATTERNS); IPR000941 (HAMAP); IPR029017 (SUPERFAMILY); IPR029065 (SUPERFAMILY)
comp68473_c0_seq1_2	glutathione s-transferase	149	20	7.07876e-52	0.6295	1	F:protein binding	-	IPR010987 (G3DSA:1.20.1050.GENE3D); IPR012336 (G3DSA:3.40.30.GENE3D); IPR004045 (PFAM); PTHR11260 (PANTHER); PTHR11260:SF186 (PANTHER); IPR004045 (PROSITE_PROFILES); IPR010987 (PROSITE_PROFILES); IPR012336 (SUPERFAMILY); IPR010987 (SUPERFAMILY)
comp82700_c0_seq3_2	serine carboxypeptidase	472	20	1.07395e-165	0.6395	2	F:serine-type carboxypeptidase activity; P:proteolysis	EC:3.4.21; EC:3.4.16	IPR001563 (PRINTS); IPR001563 (PFAM); IPR029058 (G3DSA:3.40.50.GENE3D); PTHR11802:SF29 (PANTHER); IPR001563 (PANTHER); SIGNAL_PEPTIDE (PHOBIUS); SIGNAL_PEPTIDE_C_REGION (PHOBIUS); NON_CYTOPLASMIC_DOMAIN (PHOBIUS); SIGNAL_PEPTIDE_H_REGION (PHOBIUS); SIGNAL_PEPTIDE_N_REGION (PHOBIUS); SignalP-noTM (SIGNALP_EUK); IPR029058 (SUPERFAMILY)
comp66653_c0_seq2_2	m-type thioredoxin	71	20	1.60633e-30	0.724	4	F:protein disulfide oxidoreductase activity; P:cell redox homeostasis; P:glycerol ether metabolic process; P:electron transport	-	IPR005746 (PIRSF); IPR012336 (G3DSA:3.40.30.GENE3D); IPR013766 (PFAM); IPR005746 (PANTHER); PTHR10438:SF255 (PANTHER); IPR012336 (SUPERFAMILY)
comp74466_c0_seq1_2	triacylglycerol lipase	397	20	1.54425e-101	0.537	1	P:lipid metabolic process	-	IPR002921 (PFAM); IPR029058 (G3DSA:3.40.50.GENE3D); PTHR31828:SF1 (PANTHER); PTHR31828 (PANTHER); IPR029058 (SUPERFAMILY)
comp74124_c0_seq2_1	mrna binding protein precursor-like	404	6	0	0.5767	32	C:chloroplast thylakoid; C:chloroplast envelope; C:plastoglobule; C:apoplast; F:mRNA binding; F:protein binding; F:poly(U) RNA binding; P:pentose-phosphate shunt; P:rRNA processing; P:signal transduction; P:lipid biosynthetic process; P:response to cold; P:response to blue light; P:chloroplast organization; P:response to cytokinin; P:response to abscisic acid; P:leaf morphogenesis; P:response to …	-	IPR016040 (G3DSA:3.40.50.GENE3D); PF13460 (PFAM); PTHR10366:SF278 (PANTHER); PTHR10366 (PANTHER); SIGNAL_PEPTIDE_H_REGION (PHOBIUS); NON_CYTOPLASMIC_DOMAIN (PHOBIUS); SIGNAL_PEPTIDE_N_REGION (PHOBIUS); SIGNAL_PEPTIDE_C_REGION (PHOBIUS); SIGNAL_PEPTIDE (PHOBIUS); SignalP-TM (SIGNALP_GRAM_POSITIVE); SSF51735 (SUPERFAMILY)
comp80664_c0_seq2_1	hsp20-like chaperone	143	8	9.40612e-51	0.7325	5	C:nucleus; C:cytosol; C:plasma membrane; C:plasmodesma; C:chloroplast	-	IPR007052 (PFAM); IPR008978 (G3DSA:2.60.40.GENE3D); PTHR22932 (PANTHER); PTHR22932:SF5 (PANTHER); IPR007052 (PROSITE_PROFILES); IPR008978 (SUPERFAMILY)
comp81151_c0_seq2_1	uracil phosphoribosyltransferase	330	10	0	0.561	4	P:carbohydrate metabolic process; F:phosphoribulokinase activity; F:ATP binding; P:carbon utilization	EC:2.7.1.19	IPR006082 (PRINTS); IPR027417 (G3DSA:3.40.50.GENE3D); IPR006083 (PFAM); PTHR10285 (PANTHER); PTHR10285:SF52 (PANTHER); IPR006082 (PROSITE_PATTERNS); IPR027417 (SUPERFAMILY)
comp216549_c0_seq1_1	photosystem i p700 chlorophyll a apoprotein a2	155	3	3.46408e-92	0.7167	3	C:integral component of membrane; P:photosynthesis; C:photosystem I	-	IPR001280 (PRINTS); IPR001280 (PFAM); IPR001280 (G3DSA:1.20.1130.GENE3D); PTHR30128 (PANTHER); PTHR30128:SF5 (PANTHER); CYTOPLASMIC_DOMAIN (PHOBIUS); TRANSMEMBRANE (PHOBIUS); NON_CYTOPLASMIC_DOMAIN (PHOBIUS); CYTOPLASMIC_DOMAIN (PHOBIUS); TRANSMEMBRANE (PHOBIUS); IPR001280 (SUPERFAMILY); TMhelix (TMHMM)
comp74741_c0_seq2_3	40s ribosomal protein s8-2	219	3	4.3236e-121	0.8833	4	P:translation; C:ribosome; F:structural constituent of ribosome; P:ribosome biogenesis	-	IPR001047 (TIGRFAM); IPR022309 (PFAM); IPR001047 (PANTHER); IPR018283 (PROSITE_PATTERNS)
comp88669_c0_seq1_4	bifunctional inhibitor lipid-transfer protein seed storage 2s albumin superfamily protein	200	20	2.49737e-39	0.529	5	C:nucleus; C:plasma membrane; C:anchored component of membrane; P:cellular process; P:single-organism transport	-	IPR016140 (SMART); IPR016140 (PFAM); G3DSA:1.10.110.10 (GENE3D); SIGNAL_PEPTIDE_N_REGION (PHOBIUS); SIGNAL_PEPTIDE_C_REGION (PHOBIUS); NON_CYTOPLASMIC_DOMAIN (PHOBIUS); SIGNAL_PEPTIDE_H_REGION (PHOBIUS); SIGNAL_PEPTIDE (PHOBIUS); SignalP-noTM (SIGNALP_EUK); IPR016140 (SUPERFAMILY)
comp76122_c0_seq1_2	40s ribosomal protein s8-2	221	3	5.37142e-124	0.92	4	P:translation; C:ribosome; F:structural constituent of ribosome; P:ribosome biogenesis	-	IPR022309 (PFAM); IPR001047 (TIGRFAM); IPR001047 (PANTHER); IPR018283 (PROSITE_PATTERNS)
comp83648_c0_seq2_3	fructose bisphosphate aldolase	358	20	0	0.78	8	P:glycolytic process; F:fructose-bisphosphate aldolase activity; P:fructose metabolic process; P:mannose metabolic process; P:inositol metabolic process; P:gluconeogenesis; P:pentose-phosphate shunt; P:carbon utilization	EC:4.1.2.13	IPR013785 (G3DSA:3.20.20.GENE3D); IPR000741 (PFAM); IPR029769 (PANTHER); PTHR11627:SF7 (PANTHER); IPR029768 (PROSITE_PATTERNS); SSF51569 (SUPERFAMILY)
comp83479_c1_seq1_4	ferredoxin c2	147	9	4.0626e-69	0.6922	4	F:2 iron, 2 sulfur cluster binding; F:electron carrier activity; P:electron transport chain; P:electron transport	-	IPR012675 (G3DSA:3.10.20.GENE3D); IPR010241 (TIGRFAM); IPR001041 (PFAM); PTHR19370 (PANTHER); IPR006058 (PROSITE_PATTERNS); NON_CYTOPLASMIC_DOMAIN (PHOBIUS); SIGNAL_PEPTIDE_N_REGION (PHOBIUS); SIGNAL_PEPTIDE (PHOBIUS); SIGNAL_PEPTIDE_C_REGION (PHOBIUS); SIGNAL_PEPTIDE_H_REGION (PHOBIUS); IPR001041 (PROSITE_PROFILES); SignalP-TM (SIGNALP_GRAM_POSITIVE); IPR001041 (SUPERFAMILY)
comp87450_c0_seq1_1	glutamate synthase 1	99	10	8.97395e-51	0.789	2	P:oxidation-reduction process; F:oxidoreductase activity	-	IPR002489 (G3DSA:2.160.20.GENE3D); PTHR11938:SF76 (PANTHER); PTHR11938 (PANTHER); IPR002489 (SUPERFAMILY)
comp68329_c0_seq1_1	m-type thioredoxin	71	20	2.77388e-26	0.7155	4	P:cell redox homeostasis; P:glycerol ether metabolic process; F:protein disulfide oxidoreductase activity; P:electron transport	-	IPR005746 (PIRSF); IPR012336 (G3DSA:3.40.30.GENE3D); IPR013766 (PFAM); PTHR10438:SF255 (PANTHER); IPR005746 (PANTHER); IPR012336 (SUPERFAMILY)
comp72367_c0_seq2_4	fructose- -bisphosphatase	167	6	5.29273e-111	0.7433	7	F:fructose 1,6-bisphosphate 1-phosphatase activity; P:fructose metabolic process; P:mannose metabolic process; P:gluconeogenesis; P:glycolytic process; P:pentose-phosphate shunt; P:carbon utilization	EC:3.1; EC:3.1.3.23; EC:3.1.3.11; EC:3.1.3.41	IPR028343 (PRINTS); G3DSA:3.30.540.10 (GENE3D); IPR000146 (PFAM); G3DSA:3.40.190.80 (GENE3D); IPR000146 (PANTHER); PTHR11556:SF7 (PANTHER); IPR020548 (PROSITE_PATTERNS); SIGNAL_PEPTIDE_N_REGION (PHOBIUS); SIGNAL_PEPTIDE_C_REGION (PHOBIUS); SIGNAL_PEPTIDE (PHOBIUS); SIGNAL_PEPTIDE_H_REGION (PHOBIUS); NON_CYTOPLASMIC_DOMAIN (PHOBIUS); SignalP-noTM (SIGNALP_EUK); SSF56655 (SUPERFAMILY)
comp69607_c0_seq1_3	elongation factor 1b alpha-subunit	230	10	2.76426e-100	0.823	4	F:translation elongation factor activity; C:eukaryotic translation elongation factor 1 complex; C:ribosome; P:regulation of translational elongation	-	Coil (COILS); IPR014038 (SMART); IPR010987 (G3DSA:1.20.1050.GENE3D); IPR014038 (PFAM); IPR014717 (G3DSA:3.30.70.GENE3D); PTHR11595 (PANTHER); PTHR11595:SF24 (PANTHER); IPR001326 (PROSITE_PATTERNS); IPR001326 (PROSITE_PATTERNS); IPR014038 (SUPERFAMILY); IPR010987 (SUPERFAMILY)
comp70914_c0_seq1_1	triosephosphate isomerase	222	4	1.68367e-130	0.82	8	F:triose-phosphate isomerase activity; P:glycolytic process; P:fructose metabolic process; P:mannose metabolic process; P:inositol metabolic process; P:gluconeogenesis; P:carbon utilization; P:glycerolipid metabolic process	EC:5.3.1.1	IPR000652 (PFAM); IPR000652 (TIGRFAM); IPR013785 (G3DSA:3.20.20.GENE3D); PTHR21139:SF1 (PANTHER); IPR000652 (PANTHER); IPR020861 (PROSITE_PATTERNS); IPR000652 (PROSITE_PROFILES); IPR022896 (HAMAP); IPR000652 (SUPERFAMILY)
comp77556_c1_seq1_1	germin-like protein	212	20	6.96069e-87	0.6715	2	F:manganese ion binding; F:nutrient reservoir activity	-	IPR001929 (PRINTS); IPR006045 (SMART); IPR006045 (PFAM); IPR014710 (G3DSA:2.60.120.GENE3D); PTHR31238:SF2 (PANTHER); PTHR31238 (PANTHER); IPR019780 (PROSITE_PATTERNS); SIGNAL_PEPTIDE (PHOBIUS); SIGNAL_PEPTIDE_C_REGION (PHOBIUS); NON_CYTOPLASMIC_DOMAIN (PHOBIUS); SIGNAL_PEPTIDE_H_REGION (PHOBIUS); SIGNAL_PEPTIDE_N_REGION (PHOBIUS); SignalP-noTM (SIGNALP_EUK); SignalP-noTM (SIGNALP_GRAM_NEGATIVE); …
comp69828_c0_seq1_1	csd1	191	19	9.06687e-74	0.6574	4	P:superoxide metabolic process; F:metal ion binding; P:oxidation-reduction process; F:superoxide dismutase activity	EC:1.15.1.1	IPR001424 (PRINTS); IPR001424 (PFAM); IPR001424 (G3DSA:2.60.40.GENE3D); PTHR10003 (PANTHER); IPR018152 (PROSITE_PATTERNS); IPR018152 (PROSITE_PATTERNS); SIGNAL_PEPTIDE_H_REGION (PHOBIUS); NON_CYTOPLASMIC_DOMAIN (PHOBIUS); SIGNAL_PEPTIDE_N_REGION (PHOBIUS); SIGNAL_PEPTIDE_C_REGION (PHOBIUS); SIGNAL_PEPTIDE (PHOBIUS); SignalP-noTM (SIGNALP_EUK); IPR001424 (SUPERFAMILY); TMhelix (TMHMM)
comp85425_c0_seq1_3	bifunctional inhibitor lipid-transfer protein seed storage 2s albumin superfamily protein	200	20	2.49737e-39	0.529	5	C:nucleus; C:plasma membrane; C:anchored component of membrane; P:cellular process; P:single-organism transport	-	IPR016140 (SMART); G3DSA:1.10.110.10 (GENE3D); IPR016140 (PFAM); NON_CYTOPLASMIC_DOMAIN (PHOBIUS); SIGNAL_PEPTIDE_N_REGION (PHOBIUS); SIGNAL_PEPTIDE_H_REGION (PHOBIUS); SIGNAL_PEPTIDE_C_REGION (PHOBIUS); SIGNAL_PEPTIDE (PHOBIUS); SignalP-noTM (SIGNALP_EUK); IPR016140 (SUPERFAMILY)
comp88337_c1_seq1_2	subtilisin-like serine endopeptidase family protein	591	20	1.29895e-158	0.5775	2	P:proteolysis; F:serine-type endopeptidase activity	EC:3.4.21	IPR015500 (PRINTS); IPR000209 (G3DSA:3.40.50.GENE3D); IPR000209 (PFAM); IPR010259 (PFAM); IPR003137 (PFAM); PTHR10795:SF335 (PANTHER); IPR015500 (PANTHER); IPR023828 (PROSITE_PATTERNS); SIGNAL_PEPTIDE_C_REGION (PHOBIUS); NON_CYTOPLASMIC_DOMAIN (PHOBIUS); SIGNAL_PEPTIDE_N_REGION (PHOBIUS); SIGNAL_PEPTIDE_H_REGION (PHOBIUS); SIGNAL_PEPTIDE (PHOBIUS); SignalP-TM (SIGNALP_GRAM_POSITIVE); SignalP-noTM…
comp79362_c0_seq2_1	chaperonin 20	198	8	1.42664e-94	0.6025	3	C:cytoplasm; P:protein folding; F:ATP binding	-	IPR020818 (PRINTS); IPR020818 (SMART); IPR020818 (G3DSA:2.30.33.GENE3D); IPR020818 (PFAM); IPR020818 (PANTHER); PTHR10772:SF0 (PANTHER); IPR018369 (PROSITE_PATTERNS); IPR018369 (PROSITE_PATTERNS); IPR020818 (HAMAP); IPR011032 (SUPERFAMILY); IPR011032 (SUPERFAMILY)
comp75926_c0_seq1_1	mrna binding protein precursor-like	404	6	0	0.5767	32	C:chloroplast thylakoid; C:chloroplast envelope; C:plastoglobule; C:apoplast; F:mRNA binding; F:protein binding; F:poly(U) RNA binding; P:pentose-phosphate shunt; P:rRNA processing; P:signal transduction; P:lipid biosynthetic process; P:response to cold; P:response to blue light; P:chloroplast organization; P:response to cytokinin; P:response to abscisic acid; P:leaf morphogenesis; P:response to …	-	PF13460 (PFAM); IPR016040 (G3DSA:3.40.50.GENE3D); PTHR10366:SF278 (PANTHER); PTHR10366 (PANTHER); SIGNAL_PEPTIDE_H_REGION (PHOBIUS); SIGNAL_PEPTIDE_N_REGION (PHOBIUS); NON_CYTOPLASMIC_DOMAIN (PHOBIUS); SIGNAL_PEPTIDE_C_REGION (PHOBIUS); SIGNAL_PEPTIDE (PHOBIUS); SignalP-TM (SIGNALP_GRAM_POSITIVE); SSF51735 (SUPERFAMILY)
comp82097_c1_seq1_2	peroxisomal nad-malate dehydrogenase 2	341	20	0	0.731	6	P:cellular carbohydrate metabolic process; F:L-malate dehydrogenase activity; P:malate metabolic process; P:pyruvate metabolic process; P:reductive tricarboxylic acid cycle; P:glyoxylate metabolic process	EC:1.1.1.37	IPR001557 (PIRSF); IPR015955 (G3DSA:3.90.110.GENE3D); IPR022383 (PFAM); IPR016040 (G3DSA:3.40.50.GENE3D); IPR001236 (PFAM); IPR010097 (TIGRFAM); IPR001557 (PANTHER); PTHR11540:SF9 (PANTHER); IPR001252 (PROSITE_PATTERNS); SignalP-TM (SIGNALP_GRAM_POSITIVE); SSF51735 (SUPERFAMILY); IPR015955 (SUPERFAMILY)
comp50119_c0_seq1_1	nucleotide pyrophosphatase-like protein	71	6	1.96959e-33	0.795	2	P:metabolic process; F:catalytic activity	-	IPR024873 (PANTHER); IPR017850 (SUPERFAMILY)
comp82374_c0_seq2_5	extensin-like protein	153	20	1.67634e-25	0.5575	9	C:plant-type cell wall; C:plasmodesma; C:chloroplast; F:protein binding; P:cell morphogenesis involved in differentiation; P:cell communication; P:unidimensional cell growth; P:trichoblast differentiation; P:cellular response to stimulus	-	G3DSA:3.80.10.10 (GENE3D); PTHR24420:SF563 (PANTHER); PTHR24420 (PANTHER); SSF52058 (SUPERFAMILY)
comp77237_c0_seq1_1	photosystem ii subunit s	279	5	2.37367e-111	0.884	13	C:PSII associated light-harvesting complex II; F:chlorophyll binding; F:xanthophyll binding; P:maltose metabolic process; P:rRNA processing; P:thylakoid membrane organization; P:stomatal complex morphogenesis; P:nonphotochemical quenching; P:photosystem II assembly; P:starch biosynthetic process; P:cysteine biosynthetic process; P:positive regulation of catalytic activity; P:response to karrikin	-	IPR023329 (G3DSA:1.10.3460.GENE3D); IPR022796 (PFAM); PTHR14154 (PANTHER); CYTOPLASMIC_DOMAIN (PHOBIUS); TRANSMEMBRANE (PHOBIUS); CYTOPLASMIC_DOMAIN (PHOBIUS); NON_CYTOPLASMIC_DOMAIN (PHOBIUS); TRANSMEMBRANE (PHOBIUS); IPR023329 (SUPERFAMILY); TMhelix (TMHMM); TMhelix (TMHMM); TMhelix (TMHMM)
comp85212_c2_seq4_2	heavy metal transport detoxification domain-containing protein	76	20	2.27265e-28	0.6745	2	P:metal ion transport; F:metal ion binding	-	IPR006121 (PFAM); G3DSA:3.30.70.100 (GENE3D); PTHR22814 (PANTHER); IPR006121 (PROSITE_PROFILES); IPR006121 (SUPERFAMILY)
comp93738_c0_seq1_1	luminal binding protein	139	20	2.22035e-58	0.665	43	C:cell wall; C:nucleolus; C:mitochondrial matrix; C:vacuolar membrane; C:endoplasmic reticulum lumen; C:Golgi apparatus; C:cis-Golgi network; C:plasma membrane; C:plasmodesma; C:chloroplast stroma; C:thylakoid; C:chloroplast envelope; C:mediator complex; C:cytosolic ribosome; C:apoplast; F:protease binding; F:KDEL sequence binding; F:ATP binding; F:zinc ion binding; P:protein folding; P:protein r…	-	IPR029047 (G3DSA:2.60.34.GENE3D); IPR013126 (PFAM); IPR029048 (G3DSA:1.20.1270.GENE3D); PTHR19375 (PANTHER); PTHR19375:SF147 (PANTHER); IPR029048 (SUPERFAMILY)
comp83118_c0_seq1_1	zinc-binding alcohol dehydrogenase family protein	309	20	6.08498e-169	0.5095	3	F:oxidoreductase activity; P:oxidation-reduction process; F:zinc ion binding	-	IPR020843 (SMART); PF13602 (PFAM); IPR016040 (G3DSA:3.40.50.GENE3D); IPR013154 (PFAM); IPR011032 (G3DSA:3.90.180.GENE3D); IPR002085 (PANTHER); PTHR11695:SF294 (PANTHER); IPR002364 (PROSITE_PATTERNS); IPR011032 (SUPERFAMILY); SSF51735 (SUPERFAMILY)
comp83998_c0_seq1_3	subtilisin-like serine endopeptidase family protein	427	20	2.56695e-89	0.553	2	F:serine-type endopeptidase activity; P:proteolysis	EC:3.4.21	IPR003137 (PFAM); IPR000209 (PFAM); IPR000209 (G3DSA:3.40.50.GENE3D); PTHR10795:SF335 (PANTHER); IPR015500 (PANTHER); IPR023828 (PROSITE_PATTERNS); IPR000209 (SUPERFAMILY)
comp86893_c1_seq6_5	heat shock protein 70	494	20	0	0.739	3	P:protein folding; F:unfolded protein binding; F:ATP binding	-	Coil (COILS); IPR013126 (PRINTS); G3DSA:3.30.420.40 (GENE3D); IPR012725 (TIGRFAM); G3DSA:3.30.30.30 (GENE3D); IPR013126 (PFAM); G3DSA:3.90.640.10 (GENE3D); G3DSA:3.30.420.40 (GENE3D); IPR029047 (G3DSA:2.60.34.GENE3D); PTHR19375:SF147 (PANTHER); PTHR19375 (PANTHER); IPR018181 (PROSITE_PATTERNS); IPR018181 (PROSITE_PATTERNS); IPR029047 (SUPERFAMILY); SSF53067 (SUPERFAMILY); SSF53067 (SUPERFAMILY)
comp61273_c0_seq1_1	glutaredoxin	106	20	2.25776e-50	0.647	4	P:cell redox homeostasis; F:electron carrier activity; F:protein disulfide oxidoreductase activity; P:electron transport	-	IPR014025 (PRINTS); IPR011899 (TIGRFAM); IPR002109 (PFAM); IPR012336 (G3DSA:3.40.30.GENE3D); PTHR10168:SF60 (PANTHER); PTHR10168 (PANTHER); IPR011767 (PROSITE_PATTERNS); IPR002109 (PROSITE_PROFILES); IPR012336 (SUPERFAMILY)
comp63879_c0_seq1_2	pathogenesis-related thaumatin-like protein	240	20	4.16597e-111	0.6025	20	C:cell wall; C:vacuole; C:apoplast; P:signal transduction; P:response to virus; P:systemic acquired resistance; P:response to salt stress; P:defense response to bacterium, incompatible interaction; P:defense response to fungus, incompatible interaction; P:response to organic substance; P:response to UV-B; P:cellular component organization; P:regulation of cellular metabolic process; P:regulation …	-	IPR001938 (PRINTS); IPR001938 (SMART); IPR001938 (PIRSF); IPR001938 (PFAM); IPR001938 (G3DSA:2.60.110.GENE3D); IPR001938 (PANTHER); IPR017949 (PROSITE_PATTERNS); SIGNAL_PEPTIDE_N_REGION (PHOBIUS); SIGNAL_PEPTIDE (PHOBIUS); SIGNAL_PEPTIDE_H_REGION (PHOBIUS); NON_CYTOPLASMIC_DOMAIN (PHOBIUS); SIGNAL_PEPTIDE_C_REGION (PHOBIUS); IPR001938 (PROSITE_PROFILES); SignalP-TM (SIGNALP_GRAM_POSITIVE); Signal…
comp76246_c0_seq1_4	embryo-specific protein 3	163	12	6.31714e-56	0.6608	1	F:protein binding	-	IPR010417 (PFAM); IPR001024 (G3DSA:2.60.60.GENE3D); PTHR31718:SF2 (PANTHER); PTHR31718 (PANTHER); SIGNAL_PEPTIDE_H_REGION (PHOBIUS); NON_CYTOPLASMIC_DOMAIN (PHOBIUS); SIGNAL_PEPTIDE_N_REGION (PHOBIUS); SIGNAL_PEPTIDE_C_REGION (PHOBIUS); SIGNAL_PEPTIDE (PHOBIUS); SignalP-noTM (SIGNALP_EUK); IPR008976 (SUPERFAMILY)
comp68003_c0_seq1_1	60s ribosomal protein l13-1	207	8	4.91426e-115	0.8463	4	P:translation; C:ribosome; F:structural constituent of ribosome; P:ribosome biogenesis	-	IPR001380 (PFAM); IPR001380 (PANTHER); PTHR11722:SF0 (PANTHER); IPR018256 (PROSITE_PATTERNS)
comp71626_c1_seq1_2	dehydroascorbate reductase	238	20	6.60189e-102	0.566	1	F:protein binding	-	IPR012336 (G3DSA:3.40.30.GENE3D); PF13410 (PFAM); IPR004045 (PFAM); IPR010987 (G3DSA:1.20.1050.GENE3D); PTHR11260:SF123 (PANTHER); PTHR11260 (PANTHER); IPR010987 (PROSITE_PROFILES); IPR004045 (PROSITE_PROFILES); IPR010987 (SUPERFAMILY); IPR012336 (SUPERFAMILY)
comp80196_c0_seq4_1	photosystem i subunit vii	81	1	2.14183e-55	1	6	C:thylakoid membrane; C:photosystem I; F:4 iron, 4 sulfur cluster binding; P:photosynthetic electron transport in photosystem I; F:electron carrier activity; P:electron transport	-	G3DSA:3.30.70.20 (GENE3D); IPR017491 (TIGRFAM); PF14697 (PFAM); PTHR24960 (PANTHER); IPR017491 (PTHR24960:PANTHER); IPR017900 (PROSITE_PATTERNS); IPR017900 (PROSITE_PATTERNS); IPR017896 (PROSITE_PROFILES); IPR017896 (PROSITE_PROFILES); IPR017491 (HAMAP); SSF54862 (SUPERFAMILY)
comp87139_c0_seq1_7	atp synthase subunit delta	133	3	1.64096e-76	0.7533	5	P:ATP synthesis coupled proton transport; F:proton-transporting ATPase activity, rotational mechanism; F:proton-transporting ATP synthase activity, rotational mechanism; C:proton-transporting ATP synthase complex, catalytic core F(1); P:oxidative phosphorylation	EC:3.6.1; EC:3.6.1.3; EC:3.6.1.15	Coil (COILS); IPR020546 (G3DSA:2.60.15.GENE3D); IPR020546 (PFAM); IPR001469 (TIGRFAM); IPR020547 (PFAM); PTHR13822:SF3 (PANTHER); IPR001469 (PANTHER); IPR001469 (HAMAP); IPR020546 (SUPERFAMILY)
comp447543_c0_seq1_2	fructose bisphosphate aldolase	102	19	3.3767e-48	0.7942	8	P:glycolytic process; F:fructose-bisphosphate aldolase activity; P:fructose metabolic process; P:mannose metabolic process; P:inositol metabolic process; P:gluconeogenesis; P:pentose-phosphate shunt; P:carbon utilization	EC:4.1.2.13	IPR013785 (G3DSA:3.20.20.GENE3D); IPR000741 (PFAM); PTHR11627:SF7 (PANTHER); IPR029769 (PANTHER); SSF51569 (SUPERFAMILY)
comp68275_c0_seq1_4	photosystem ii 44 kda protein	487	5	0	0.728	6	F:chlorophyll binding; C:photosystem II; F:electron transporter, transferring electrons within the cyclic electron transport pathway of photosynthesis activity; C:light-harvesting complex; P:photosynthetic electron transport in photosystem II; P:electron transport	-	IPR000932 (PFAM); G3DSA:1.10.10.670 (GENE3D); IPR005869 (TIGRFAM); TRANSMEMBRANE (PHOBIUS); TRANSMEMBRANE (PHOBIUS); TRANSMEMBRANE (PHOBIUS); CYTOPLASMIC_DOMAIN (PHOBIUS); NON_CYTOPLASMIC_DOMAIN (PHOBIUS); CYTOPLASMIC_DOMAIN (PHOBIUS); NON_CYTOPLASMIC_DOMAIN (PHOBIUS); TRANSMEMBRANE (PHOBIUS); TRANSMEMBRANE (PHOBIUS); CYTOPLASMIC_DOMAIN (PHOBIUS); TRANSMEMBRANE (PHOBIUS); TRANSMEMBRANE (PHOBIUS);…
comp68275_c0_seq1_3	photosystem ii protein d2	354	3	0	0.8333	4	P:photosynthetic electron transport in photosystem II; F:electron transporter, transferring electrons within the cyclic electron transport pathway of photosynthesis activity; C:photosystem II; P:electron transport	-	IPR000484 (PRINTS); IPR000484 (PFAM); IPR000484 (G3DSA:1.20.85.GENE3D); IPR000484 (G3DSA:1.20.85.GENE3D); IPR005868 (TIGRFAM); IPR000484 (PROSITE_PATTERNS); TRANSMEMBRANE (PHOBIUS); TRANSMEMBRANE (PHOBIUS); TRANSMEMBRANE (PHOBIUS); NON_CYTOPLASMIC_DOMAIN (PHOBIUS); NON_CYTOPLASMIC_DOMAIN (PHOBIUS); CYTOPLASMIC_DOMAIN (PHOBIUS); CYTOPLASMIC_DOMAIN (PHOBIUS); CYTOPLASMIC_DOMAIN (PHOBIUS); CYTOPLASM…
comp187998_c0_seq1_1	dpp6 n-terminal domain-like protein	77	4	1.0271e-28	0.635	1	F:protein binding	-	IPR011659 (PFAM); IPR015943 (G3DSA:2.130.10.GENE3D); PTHR32161 (PANTHER); PTHR32161:SF1 (PANTHER); SSF82171 (SUPERFAMILY)
comp72771_c0_seq2_1	60s ribosomal protein l13-1	207	8	4.86178e-113	0.8675	4	P:translation; F:structural constituent of ribosome; C:ribosome; P:ribosome biogenesis	-	IPR001380 (PFAM); PTHR11722:SF0 (PANTHER); IPR001380 (PANTHER); IPR018256 (PROSITE_PATTERNS)
comp262680_c0_seq1_1	serine threonine-protein kinase-like protein	69	5	2.98253e-09	0.576	1	F:transferase activity, transferring phosphorus-containing groups	-	G3DSA:3.30.200.20 (GENE3D); IPR011009 (SUPERFAMILY)
comp79043_c0_seq2_2	---NA---	66	0			0	-		no IPS match
comp84775_c0_seq1_5	elongation factor 1-alpha	376	20	0	0.557	5	F:GTPase activity; F:GTP binding; F:translation elongation factor activity; C:ribosome; P:regulation of translational elongation	EC:3.6.1; EC:3.6.1.15	IPR000795 (PRINTS); IPR000795 (PFAM); IPR004541 (TIGRFAM); G3DSA:2.40.30.10 (GENE3D); G3DSA:2.40.30.10 (GENE3D); IPR027417 (G3DSA:3.40.50.GENE3D); IPR004161 (PFAM); IPR004160 (PFAM); PTHR23115:SF121 (PANTHER); PTHR23115 (PANTHER); IPR000795 (PROSITE_PATTERNS); IPR009000 (SUPERFAMILY); IPR027417 (SUPERFAMILY); IPR009001 (SUPERFAMILY)
comp83190_c0_seq3_1	heat shock protein	292	20	1.34255e-165	0.896	4	P:response to stress; F:ATP binding; P:protein folding; F:unfolded protein binding	-	Coil (COILS); IPR020575 (PRINTS); IPR003594 (SMART); IPR003594 (G3DSA:3.30.565.GENE3D); PF13589 (PFAM); IPR001404 (PFAM); IPR001404 (PANTHER); PTHR11528:SF43 (PANTHER); IPR019805 (PROSITE_PATTERNS); IPR003594 (SUPERFAMILY); IPR020568 (SUPERFAMILY)
comp41223_c0_seq1_2	folate dependent fe s cluster biogenesis protein	406	4	0	0.5225	5	P:glycine catabolic process; F:aminomethyltransferase activity; F:protein binding; P:L-serine metabolic process; P:threonine metabolic process	EC:2.1.2.10	IPR028896 (PIRSF); IPR006223 (TIGRFAM); IPR027266 (G3DSA:3.30.1360.GENE3D); IPR006222 (PFAM); G3DSA:3.30.70.1400 (GENE3D); IPR013977 (G3DSA:2.40.30.GENE3D); IPR013977 (PFAM); PTHR13847 (PANTHER); IPR006223 (PTHR13847:PANTHER); SSF103025 (SUPERFAMILY); IPR029043 (SUPERFAMILY)
comp77895_c0_seq2_2	atpase alpha subunit	507	20	0	0.621	7	F:ATP binding; P:ATP hydrolysis coupled proton transport; P:ATP synthesis coupled proton transport; F:proton-transporting ATP synthase activity, rotational mechanism; F:proton-transporting ATPase activity, rotational mechanism; C:proton-transporting ATP synthase complex, catalytic core F(1); P:oxidative phosphorylation	EC:3.6.1; EC:3.6.1.3; EC:3.6.1.15	IPR004100 (PFAM); IPR000194 (PFAM); IPR000793 (PFAM); IPR027417 (G3DSA:3.40.50.GENE3D); G3DSA:1.20.150.20 (GENE3D); IPR023366 (G3DSA:2.40.30.GENE3D); IPR005294 (TIGRFAM); PTHR15184:SF37 (PANTHER); PTHR15184 (PANTHER); IPR020003 (PROSITE_PATTERNS); IPR005294 (HAMAP); IPR000793 (SUPERFAMILY); IPR004100 (SUPERFAMILY); IPR027417 (SUPERFAMILY)
comp53866_c0_seq2_1	nucleotidyltransferase family protein	83	10	1.93641e-34	0.759	1	F:nucleotidyltransferase activity	-	IPR002934 (PFAM); G3DSA:3.30.460.10 (GENE3D); PTHR23092 (PANTHER); PTHR23092:SF19 (PANTHER); SSF81301 (SUPERFAMILY)
comp87657_c1_seq4_2	subtilase family protein	779	20	0	0.6265	2	F:serine-type endopeptidase activity; P:proteolysis	EC:3.4.21	IPR015500 (PRINTS); IPR000209 (G3DSA:3.40.50.GENE3D); IPR003137 (PFAM); IPR000209 (PFAM); IPR010259 (PFAM); PTHR10795:SF316 (PANTHER); IPR015500 (PANTHER); NON_CYTOPLASMIC_DOMAIN (PHOBIUS); SIGNAL_PEPTIDE_C_REGION (PHOBIUS); SIGNAL_PEPTIDE (PHOBIUS); SIGNAL_PEPTIDE_H_REGION (PHOBIUS); SIGNAL_PEPTIDE_N_REGION (PHOBIUS); SignalP-noTM (SIGNALP_EUK); SignalP-TM (SIGNALP_GRAM_POSITIVE); IPR000209 (SUP…
comp80899_c0_seq3_3	extensin-like protein	445	20	8.62462e-98	0.5595	1	F:protein binding	-	IPR001611 (PFAM); G3DSA:3.80.10.10 (GENE3D); PTHR24420 (PANTHER); PTHR24420:SF563 (PANTHER); SIGNAL_PEPTIDE_N_REGION (PHOBIUS); NON_CYTOPLASMIC_DOMAIN (PHOBIUS); SIGNAL_PEPTIDE (PHOBIUS); SIGNAL_PEPTIDE_C_REGION (PHOBIUS); SIGNAL_PEPTIDE_H_REGION (PHOBIUS); SignalP-noTM (SIGNALP_EUK); SSF52058 (SUPERFAMILY); TMhelix (TMHMM)
comp76462_c0_seq2_3	fructose- -bisphosphatase	167	6	5.29273e-111	0.7433	7	F:fructose 1,6-bisphosphate 1-phosphatase activity; P:fructose metabolic process; P:mannose metabolic process; P:gluconeogenesis; P:glycolytic process; P:pentose-phosphate shunt; P:carbon utilization	EC:3.1; EC:3.1.3.23; EC:3.1.3.11; EC:3.1.3.41	IPR028343 (PRINTS); G3DSA:3.30.540.10 (GENE3D); IPR000146 (PFAM); G3DSA:3.40.190.80 (GENE3D); PTHR11556:SF7 (PANTHER); IPR000146 (PANTHER); IPR020548 (PROSITE_PATTERNS); SIGNAL_PEPTIDE_N_REGION (PHOBIUS); SIGNAL_PEPTIDE (PHOBIUS); SIGNAL_PEPTIDE_C_REGION (PHOBIUS); NON_CYTOPLASMIC_DOMAIN (PHOBIUS); SIGNAL_PEPTIDE_H_REGION (PHOBIUS); SignalP-noTM (SIGNALP_EUK); SSF56655 (SUPERFAMILY)
comp82026_c0_seq1_1	hsp20-like chaperone	143	8	5.49357e-51	0.7425	5	C:nucleus; C:cytosol; C:plasma membrane; C:plasmodesma; C:chloroplast	-	IPR008978 (G3DSA:2.60.40.GENE3D); IPR007052 (PFAM); PTHR22932 (PANTHER); PTHR22932:SF5 (PANTHER); IPR007052 (PROSITE_PROFILES); IPR008978 (SUPERFAMILY)
comp81868_c0_seq1_4	peroxisomal nad-malate dehydrogenase 2	341	20	0	0.728	6	P:cellular carbohydrate metabolic process; P:malate metabolic process; F:L-malate dehydrogenase activity; P:pyruvate metabolic process; P:reductive tricarboxylic acid cycle; P:glyoxylate metabolic process	EC:1.1.1.37	IPR001557 (PIRSF); IPR015955 (G3DSA:3.90.110.GENE3D); IPR016040 (G3DSA:3.40.50.GENE3D); IPR001236 (PFAM); IPR010097 (TIGRFAM); IPR022383 (PFAM); PTHR11540:SF9 (PANTHER); IPR001557 (PANTHER); IPR001252 (PROSITE_PATTERNS); SignalP-TM (SIGNALP_GRAM_POSITIVE); SSF51735 (SUPERFAMILY); IPR015955 (SUPERFAMILY)
comp67176_c1_seq1_1	subtilase family protein	174	20	6.74128e-53	0.7105	2	F:serine-type endopeptidase activity; P:proteolysis	EC:3.4.21	IPR000209 (G3DSA:3.40.50.GENE3D); IPR010259 (PFAM); IPR015500 (PANTHER); PTHR10795:SF316 (PANTHER); SIGNAL_PEPTIDE (PHOBIUS); SIGNAL_PEPTIDE_N_REGION (PHOBIUS); SIGNAL_PEPTIDE_C_REGION (PHOBIUS); NON_CYTOPLASMIC_DOMAIN (PHOBIUS); SIGNAL_PEPTIDE_H_REGION (PHOBIUS); SignalP-noTM (SIGNALP_EUK); SignalP-TM (SIGNALP_GRAM_POSITIVE); SignalP-noTM (SIGNALP_GRAM_NEGATIVE); IPR000209 (SUPERFAMILY)
comp78769_c1_seq3_1	photosystem ii subunit r	141	2	6.72403e-52	0.72	2	C:photosystem II oxygen evolving complex; P:photosynthesis	-	IPR006814 (PFAM); NON_CYTOPLASMIC_DOMAIN (PHOBIUS); CYTOPLASMIC_DOMAIN (PHOBIUS); TRANSMEMBRANE (PHOBIUS); TMhelix (TMHMM)
comp87860_c0_seq6_2	at3g03780	766	14	0	0.9136	3	P:methionine biosynthetic process; F:zinc ion binding; F:5-methyltetrahydropteroyltriglutamate-homocysteine S-methyltransferase activity	EC:2.1.1.14; EC:2.1.1	Coil (COILS); IPR006276 (PIRSF); IPR013215 (PFAM); IPR002629 (PFAM); IPR006276 (TIGRFAM); G3DSA:3.20.20.210 (GENE3D); G3DSA:3.20.20.210 (GENE3D); PTHR30519:SF0 (PANTHER); PTHR30519 (PANTHER); IPR006276 (HAMAP); SSF51726 (SUPERFAMILY); SSF51726 (SUPERFAMILY)
comp76400_c0_seq10_1	alpha-galactosidase-like protein	101	8	6.99325e-36	0.6813	15	C:vacuole; C:plant-type cell wall; C:apoplast; F:alpha-galactosidase activity; P:oligosaccharide metabolic process; P:positive regulation of flower development; P:leaf morphogenesis; P:glycoside catabolic process; P:cellular carbohydrate metabolic process; P:single-organism transport; P:glycosylceramide catabolic process; P:single-organism organelle organization; P:globoside metabolic process; P:…	EC:3.2.1.22; EC:3.2.1	IPR013780 (G3DSA:2.60.40.GENE3D); PTHR11452:SF18 (PANTHER); PTHR11452 (PANTHER); SSF51011 (SUPERFAMILY)
comp87860_c0_seq2_2	at5g17920 mpi7_60	221	10	1.95434e-147	0.942	3	F:zinc ion binding; P:methionine biosynthetic process; F:5-methyltetrahydropteroyltriglutamate-homocysteine S-methyltransferase activity	EC:2.1.1.14; EC:2.1.1	G3DSA:3.20.20.210 (GENE3D); IPR002629 (PFAM); PTHR30519:SF0 (PANTHER); PTHR30519 (PANTHER); SSF51726 (SUPERFAMILY)
comp83279_c0_seq2_1	malate oxidoreductase (malic enzyme)	553	12	0	0.8117	6	P:malate metabolic process; F:malate dehydrogenase (decarboxylating) (NAD+) activity; F:NAD binding; P:pyruvate metabolic process; P:tricarboxylic acid cycle; P:carbon utilization	EC:1.1.1.38; EC:1.1.1.39	IPR001891 (PRINTS); IPR012302 (SMART); IPR001891 (PIRSF); IPR012301 (G3DSA:3.40.50.GENE3D); IPR016040 (G3DSA:3.40.50.GENE3D); IPR012302 (PFAM); IPR012301 (PFAM); PTHR23406:SF11 (PANTHER); PTHR23406 (PANTHER); IPR015884 (PROSITE_PATTERNS); SSF51735 (SUPERFAMILY); SSF53223 (SUPERFAMILY)
comp73551_c0_seq2_1	embryo-specific protein 3	163	12	6.31714e-56	0.6608	1	F:protein binding	-	IPR010417 (PFAM); IPR001024 (G3DSA:2.60.60.GENE3D); PTHR31718 (PANTHER); PTHR31718:SF2 (PANTHER); NON_CYTOPLASMIC_DOMAIN (PHOBIUS); SIGNAL_PEPTIDE_H_REGION (PHOBIUS); SIGNAL_PEPTIDE_C_REGION (PHOBIUS); SIGNAL_PEPTIDE_N_REGION (PHOBIUS); SIGNAL_PEPTIDE (PHOBIUS); SignalP-noTM (SIGNALP_EUK); IPR008976 (SUPERFAMILY)
comp88371_c0_seq4_3	glycine dehydrogenase	310	8	0	0.8938	6	P:oxidation-reduction process; F:glycine dehydrogenase (decarboxylating) activity; P:glycine catabolic process; F:pyridoxal phosphate binding; P:L-serine metabolic process; P:threonine metabolic process	EC:1.4.4.2	IPR020580 (PFAM); IPR015421 (G3DSA:3.40.640.GENE3D); PTHR11773:SF1 (PANTHER); IPR020581 (PANTHER); IPR015424 (SUPERFAMILY)
comp82730_c0_seq3_3	fructose bisphosphate aldolase	327	20	0	0.797	8	P:glycolytic process; F:fructose-bisphosphate aldolase activity; P:fructose metabolic process; P:mannose metabolic process; P:inositol metabolic process; P:gluconeogenesis; P:pentose-phosphate shunt; P:carbon utilization	EC:4.1.2.13	IPR013785 (G3DSA:3.20.20.GENE3D); IPR000741 (PFAM); IPR029769 (PANTHER); PTHR11627:SF8 (PANTHER); IPR029768 (PROSITE_PATTERNS); SSF51569 (SUPERFAMILY)
comp24294_c0_seq1_3	pathogenesis-related 4	141	2	5.96838e-57	0.79	2	P:defense response to bacterium; P:defense response to fungus	-	IPR001153 (PRINTS); IPR014733 (G3DSA:2.40.40.GENE3D); IPR001153 (PFAM); PTHR22595:SF1 (PANTHER); PTHR22595 (PANTHER); IPR018226 (PROSITE_PATTERNS); IPR018226 (PROSITE_PATTERNS); SIGNAL_PEPTIDE_N_REGION (PHOBIUS); SIGNAL_PEPTIDE_C_REGION (PHOBIUS); SIGNAL_PEPTIDE (PHOBIUS); NON_CYTOPLASMIC_DOMAIN (PHOBIUS); SIGNAL_PEPTIDE_H_REGION (PHOBIUS); PS51257 (PROSITE_PROFILES); IPR001153 (PROSITE_PROFILES)…
comp78060_c0_seq2_1	cyclophilin	239	20	7.22105e-110	0.78	3	P:protein folding; F:peptidyl-prolyl cis-trans isomerase activity; P:protein peptidyl-prolyl isomerization	EC:5.2.1.8	IPR002130 (PRINTS); IPR002130 (PFAM); IPR029000 (G3DSA:2.40.100.GENE3D); PTHR11071 (PANTHER); PTHR11071:SF208 (PANTHER); IPR020892 (PROSITE_PATTERNS); IPR002130 (PROSITE_PROFILES); IPR029000 (SUPERFAMILY)
comp81929_c0_seq2_1	monodehydroascorbate reductase	434	20	0	0.6775	4	P:oxidation-reduction process; F:flavin adenine dinucleotide binding; F:oxidoreductase activity; P:cell redox homeostasis	-	PR00411 (PRINTS); IPR013027 (PRINTS); IPR001327 (PFAM); G3DSA:3.50.50.60 (GENE3D); G3DSA:3.50.50.60 (GENE3D); IPR004099 (G3DSA:3.30.390.GENE3D); IPR023753 (PFAM); PTHR22912:SF144 (PANTHER); PTHR22912 (PANTHER); IPR016156 (SUPERFAMILY); SSF51905 (SUPERFAMILY); SSF51905 (SUPERFAMILY)
comp88024_c0_seq2_5	heat shock protein	794	20	0	0.749	4	F:ATP binding; P:response to stress; F:unfolded protein binding; P:protein folding	-	IPR020575 (PRINTS); IPR001404 (PIRSF); IPR003594 (SMART); IPR003594 (G3DSA:3.30.565.GENE3D); IPR001404 (PFAM); PF13589 (PFAM); PTHR11528:SF41 (PANTHER); IPR001404 (PANTHER); IPR019805 (PROSITE_PATTERNS); IPR001404 (HAMAP); IPR020568 (SUPERFAMILY); IPR003594 (SUPERFAMILY); SSF110942 (SUPERFAMILY)
comp80473_c0_seq2_1	peroxiredoxin-like protein	80	13	5.77026e-39	0.6838	1	F:oxidoreductase activity	-	IPR013740 (PFAM); IPR012336 (G3DSA:3.40.30.GENE3D); PTHR10430 (PANTHER); IPR012336 (SUPERFAMILY)
comp188566_c0_seq1_1	photosystem i p700 chlorophyll a apoprotein a1	139	2	6.99467e-88	0.83	3	C:photosystem I; C:integral component of membrane; P:photosynthesis	-	IPR001280 (PRINTS); IPR001280 (PFAM); IPR001280 (G3DSA:1.20.1130.GENE3D); PTHR30128 (PANTHER); PTHR30128:SF6 (PANTHER); CYTOPLASMIC_DOMAIN (PHOBIUS); SIGNAL_PEPTIDE_N_REGION (PHOBIUS); NON_CYTOPLASMIC_DOMAIN (PHOBIUS); NON_CYTOPLASMIC_DOMAIN (PHOBIUS); TRANSMEMBRANE (PHOBIUS); SIGNAL_PEPTIDE (PHOBIUS); SIGNAL_PEPTIDE_C_REGION (PHOBIUS); TRANSMEMBRANE (PHOBIUS); SIGNAL_PEPTIDE_H_REGION (PHOBIUS); …
comp87612_c1_seq15_1	histone h2b	136	15	1.44659e-70	0.852	4	C:nucleosome; F:DNA binding; C:nucleus; F:protein heterodimerization activity	-	IPR000558 (PRINTS); IPR000558 (SMART); IPR007125 (PFAM); IPR009072 (G3DSA:1.10.20.GENE3D); IPR000558 (PANTHER); IPR000558 (PROSITE_PATTERNS); IPR009072 (SUPERFAMILY)
comp61246_c1_seq1_4	lipid transfer protein	115	20	1.0406e-11	0.4675	2	P:lipid transport; F:lipid binding	-	IPR000528 (PRINTS); IPR016140 (PFAM); G3DSA:1.10.110.10 (GENE3D); IPR000528 (PROSITE_PATTERNS); SIGNAL_PEPTIDE (PHOBIUS); NON_CYTOPLASMIC_DOMAIN (PHOBIUS); SIGNAL_PEPTIDE_N_REGION (PHOBIUS); SIGNAL_PEPTIDE_H_REGION (PHOBIUS); SIGNAL_PEPTIDE_C_REGION (PHOBIUS); SignalP-noTM (SIGNALP_EUK); SignalP-TM (SIGNALP_GRAM_POSITIVE); SignalP-noTM (SIGNALP_GRAM_NEGATIVE); IPR016140 (SUPERFAMILY)
comp67209_c0_seq1_1	luminal binding protein	151	20	1.24374e-97	0.878	50	C:cell wall; C:nucleolus; C:mitochondrion; C:vacuolar membrane; C:endoplasmic reticulum lumen; C:Golgi apparatus; C:cis-Golgi network; C:plasma membrane; C:plasmodesma; C:chloroplast stroma; C:thylakoid; C:chloroplast envelope; C:integral component of membrane; C:nuclear matrix; C:mediator complex; C:cytosolic ribosome; C:apoplast; F:protease binding; F:receptor activity; F:KDEL sequence binding;…	-	Coil (COILS); IPR029048 (G3DSA:1.20.1270.GENE3D); IPR029047 (G3DSA:2.60.34.GENE3D); IPR013126 (PFAM); PTHR19375:SF164 (PANTHER); PTHR19375 (PANTHER); IPR029047 (SUPERFAMILY); IPR029048 (SUPERFAMILY)
comp85014_c0_seq1_3	serine carboxypeptidase i	476	20	1.23065e-157	0.642	2	P:proteolysis; F:serine-type carboxypeptidase activity	EC:3.4.21; EC:3.4.16	IPR001563 (PRINTS); IPR001563 (PFAM); IPR029058 (G3DSA:3.40.50.GENE3D); PTHR11802:SF29 (PANTHER); IPR001563 (PANTHER); IPR018202 (PROSITE_PATTERNS); NON_CYTOPLASMIC_DOMAIN (PHOBIUS); SIGNAL_PEPTIDE_H_REGION (PHOBIUS); SIGNAL_PEPTIDE_C_REGION (PHOBIUS); SIGNAL_PEPTIDE (PHOBIUS); SIGNAL_PEPTIDE_N_REGION (PHOBIUS); SignalP-noTM (SIGNALP_EUK); SignalP-TM (SIGNALP_GRAM_POSITIVE); IPR029058 (SUPERFAMIL…
comp39880_c0_seq1_1	---NA---	85	0			0	-		SIGNAL_PEPTIDE_H_REGION (PHOBIUS); SIGNAL_PEPTIDE_C_REGION (PHOBIUS); NON_CYTOPLASMIC_DOMAIN (PHOBIUS); SIGNAL_PEPTIDE (PHOBIUS); SIGNAL_PEPTIDE_N_REGION (PHOBIUS); TMhelix (TMHMM)
comp73954_c0_seq2_1	ribosomal protein	204	3	2.58638e-122	0.9567	4	C:ribosome; F:structural constituent of ribosome; P:translation; P:ribosome biogenesis	-	IPR024794 (G3DSA:3.40.1120.GENE3D); IPR000439 (PFAM); IPR000439 (PANTHER); IPR020925 (PROSITE_PATTERNS); IPR012678 (SUPERFAMILY)
comp80005_c0_seq1_2	elongation factor 1-alpha	376	20	0	0.557	5	F:GTP binding; F:GTPase activity; F:translation elongation factor activity; C:ribosome; P:regulation of translational elongation	EC:3.6.1; EC:3.6.1.15	IPR000795 (PRINTS); IPR004160 (PFAM); IPR004161 (PFAM); G3DSA:2.40.30.10 (GENE3D); G3DSA:2.40.30.10 (GENE3D); IPR000795 (PFAM); IPR004541 (TIGRFAM); IPR027417 (G3DSA:3.40.50.GENE3D); PTHR23115:SF121 (PANTHER); PTHR23115 (PANTHER); IPR000795 (PROSITE_PATTERNS); IPR009000 (SUPERFAMILY); IPR027417 (SUPERFAMILY); IPR009001 (SUPERFAMILY)
comp74911_c0_seq1_1	ferredoxin c2	147	9	4.0626e-69	0.6922	4	F:electron carrier activity; F:2 iron, 2 sulfur cluster binding; P:electron transport chain; P:electron transport	-	IPR010241 (TIGRFAM); IPR001041 (PFAM); IPR012675 (G3DSA:3.10.20.GENE3D); PTHR19370 (PANTHER); IPR006058 (PROSITE_PATTERNS); SIGNAL_PEPTIDE (PHOBIUS); SIGNAL_PEPTIDE_C_REGION (PHOBIUS); SIGNAL_PEPTIDE_N_REGION (PHOBIUS); SIGNAL_PEPTIDE_H_REGION (PHOBIUS); NON_CYTOPLASMIC_DOMAIN (PHOBIUS); IPR001041 (PROSITE_PROFILES); SignalP-TM (SIGNALP_GRAM_POSITIVE); IPR001041 (SUPERFAMILY)
comp81130_c0_seq3_1	photosystem ii type i chlorophyll a b binding protein	263	20	1.03717e-164	0.836	2	C:membrane; P:photosynthesis, light harvesting	-	IPR022796 (PFAM); IPR023329 (G3DSA:1.10.3460.GENE3D); PTHR21649:SF9 (PANTHER); IPR001344 (PANTHER); IPR023329 (SUPERFAMILY)
comp56433_c0_seq1_1	photosystem ii protein d1	227	3	8.93413e-163	0.75	3	F:electron transporter, transferring electrons within the cyclic electron transport pathway of photosynthesis activity; P:photosynthetic electron transport in photosystem II; P:electron transport	-	IPR000484 (PRINTS); IPR000484 (G3DSA:1.20.85.GENE3D); IPR000484 (PFAM); IPR000484 (PROSITE_PATTERNS); TRANSMEMBRANE (PHOBIUS); TRANSMEMBRANE (PHOBIUS); CYTOPLASMIC_DOMAIN (PHOBIUS); NON_CYTOPLASMIC_DOMAIN (PHOBIUS); CYTOPLASMIC_DOMAIN (PHOBIUS); TRANSMEMBRANE (PHOBIUS); TRANSMEMBRANE (PHOBIUS); NON_CYTOPLASMIC_DOMAIN (PHOBIUS); NON_CYTOPLASMIC_DOMAIN (PHOBIUS); CYTOPLASMIC_DOMAIN (PHOBIUS); TRANS…
comp74741_c0_seq1_1	40s ribosomal protein s8-2	165	2	1.41635e-91	0.865	4	F:structural constituent of ribosome; C:ribosome; P:translation; P:ribosome biogenesis	-	IPR001047 (TIGRFAM); IPR022309 (PFAM); IPR001047 (PANTHER); IPR018283 (PROSITE_PATTERNS)
comp83648_c0_seq1_3	fructose bisphosphate aldolase	358	20	0	0.778	8	P:glycolytic process; F:fructose-bisphosphate aldolase activity; P:fructose metabolic process; P:mannose metabolic process; P:inositol metabolic process; P:gluconeogenesis; P:pentose-phosphate shunt; P:carbon utilization	EC:4.1.2.13	IPR000741 (PFAM); IPR013785 (G3DSA:3.20.20.GENE3D); IPR029769 (PANTHER); PTHR11627:SF7 (PANTHER); IPR029768 (PROSITE_PATTERNS); SSF51569 (SUPERFAMILY)
comp36426_c0_seq1_5	folate dependent fe s cluster biogenesis protein	406	4	0	0.5225	5	F:protein binding; F:aminomethyltransferase activity; P:glycine catabolic process; P:L-serine metabolic process; P:threonine metabolic process	EC:2.1.2.10	IPR028896 (PIRSF); IPR013977 (G3DSA:2.40.30.GENE3D); G3DSA:3.30.70.1400 (GENE3D); IPR013977 (PFAM); IPR006222 (PFAM); IPR027266 (G3DSA:3.30.1360.GENE3D); IPR006223 (TIGRFAM); PTHR13847 (PANTHER); IPR006223 (PTHR13847:PANTHER); SSF103025 (SUPERFAMILY); IPR029043 (SUPERFAMILY)
comp78980_c0_seq1_3	pectinesterase	452	20	3.31529e-114	0.581	6	F:enzyme inhibitor activity; F:pectinesterase activity; P:cell wall modification; C:cell wall; P:starch metabolic process; P:sucrose metabolic process	EC:3.1.1.11; EC:3.1.1.1	IPR006501 (SMART); IPR006501 (PFAM); IPR012334 (G3DSA:2.160.20.GENE3D); IPR006501 (TIGRFAM); IPR000070 (PFAM); IPR006501 (G3DSA:1.20.140.GENE3D); PTHR31707 (PANTHER); PTHR31707:SF1 (PANTHER); IPR018040 (PROSITE_PATTERNS); IPR018040 (PROSITE_PATTERNS); TRANSMEMBRANE (PHOBIUS); CYTOPLASMIC_DOMAIN (PHOBIUS); NON_CYTOPLASMIC_DOMAIN (PHOBIUS); IPR006501 (SUPERFAMILY); IPR011050 (SUPERFAMILY); TMhelix …
comp53917_c0_seq1_2	luminal binding protein	198	20	2.65576e-132	0.88	48	C:cell wall; C:nucleolus; C:mitochondrion; C:vacuolar membrane; C:endoplasmic reticulum lumen; C:Golgi apparatus; C:cis-Golgi network; C:plasma membrane; C:plasmodesma; C:chloroplast envelope; C:integral component of membrane; C:nuclear matrix; C:mediator complex; C:cytosolic ribosome; C:apoplast; F:protease binding; F:receptor activity; F:KDEL sequence binding; F:ATP binding; F:ubiquitin protein…	-	IPR013126 (PRINTS); G3DSA:3.90.640.10 (GENE3D); G3DSA:3.30.420.40 (GENE3D); IPR013126 (PFAM); G3DSA:3.30.30.30 (GENE3D); G3DSA:3.30.420.40 (GENE3D); PTHR19375 (PANTHER); PTHR19375:SF164 (PANTHER); IPR018181 (PROSITE_PATTERNS); SSF53067 (SUPERFAMILY); SSF53067 (SUPERFAMILY)
comp85049_c0_seq20_1	leucine-rich repeat-containing protein	250	20	5.37992e-92	0.5835	1	F:protein binding	-	PR00019 (PRINTS); IPR003591 (SMART); IPR001611 (PFAM); IPR025875 (PFAM); G3DSA:3.80.10.10 (GENE3D); G3DSA:3.80.10.10 (GENE3D); IPR001611 (PFAM); PTHR23155 (PANTHER); IPR001611 (PROSITE_PROFILES); IPR001611 (PROSITE_PROFILES); IPR001611 (PROSITE_PROFILES); IPR001611 (PROSITE_PROFILES); IPR001611 (PROSITE_PROFILES); IPR001611 (PROSITE_PROFILES); IPR001611 (PROSITE_PROFILES); IPR001611 (PROSITE_PROF…
comp81000_c0_seq1_1	ribosomal protein l2	196	13	1.23849e-132	0.7008	4	F:structural constituent of ribosome; P:translation; C:ribosome; P:ribosome biogenesis	-	IPR022666 (PFAM); IPR014722 (G3DSA:2.30.30.GENE3D); IPR022669 (PFAM); IPR014726 (G3DSA:4.10.950.GENE3D); IPR012340 (G3DSA:2.40.50.GENE3D); PTHR13691:SF16 (PANTHER); IPR002171 (PANTHER); IPR008991 (SUPERFAMILY); IPR012340 (SUPERFAMILY)
comp76400_c0_seq9_2	melibiase family protein	423	10	0	0.684	2	F:hydrolase activity, hydrolyzing O-glycosyl compounds; P:carbohydrate metabolic process	-	IPR002241 (PRINTS); IPR000111 (PFAM); IPR013780 (G3DSA:2.60.40.GENE3D); IPR013785 (G3DSA:3.20.20.GENE3D); PTHR11452 (PANTHER); PTHR11452:SF18 (PANTHER); IPR000111 (PROSITE_PATTERNS); NON_CYTOPLASMIC_DOMAIN (PHOBIUS); SIGNAL_PEPTIDE_N_REGION (PHOBIUS); SIGNAL_PEPTIDE (PHOBIUS); SIGNAL_PEPTIDE_C_REGION (PHOBIUS); SIGNAL_PEPTIDE_H_REGION (PHOBIUS); SignalP-noTM (SIGNALP_GRAM_NEGATIVE); SignalP-noTM …
comp65278_c0_seq1_5	photosystem ii protein d2	354	3	0	0.8333	4	P:photosynthetic electron transport in photosystem II; F:electron transporter, transferring electrons within the cyclic electron transport pathway of photosynthesis activity; C:photosystem II; P:electron transport	-	IPR000484 (PRINTS); IPR000484 (PFAM); IPR000484 (G3DSA:1.20.85.GENE3D); IPR000484 (G3DSA:1.20.85.GENE3D); IPR005868 (TIGRFAM); IPR000484 (PROSITE_PATTERNS); TRANSMEMBRANE (PHOBIUS); TRANSMEMBRANE (PHOBIUS); TRANSMEMBRANE (PHOBIUS); TRANSMEMBRANE (PHOBIUS); NON_CYTOPLASMIC_DOMAIN (PHOBIUS); CYTOPLASMIC_DOMAIN (PHOBIUS); CYTOPLASMIC_DOMAIN (PHOBIUS); CYTOPLASMIC_DOMAIN (PHOBIUS); CYTOPLASMIC_DOMAIN…
comp79362_c0_seq1_1	chaperonin 20	198	8	8.16128e-96	0.6075	3	C:cytoplasm; P:protein folding; F:ATP binding	-	IPR020818 (PRINTS); IPR020818 (SMART); IPR020818 (G3DSA:2.30.33.GENE3D); IPR020818 (PFAM); PTHR10772:SF0 (PANTHER); IPR020818 (PANTHER); IPR018369 (PROSITE_PATTERNS); IPR018369 (PROSITE_PATTERNS); IPR020818 (HAMAP); IPR011032 (SUPERFAMILY); IPR011032 (SUPERFAMILY)
comp75673_c0_seq1_2	calvin cycle protein cp12-2	131	8	3.06203e-28	0.7213	13	C:chloroplast stroma; C:chloroplast envelope; C:protein complex; F:protein binding; P:glucose catabolic process; P:response to red or far red light; P:response to sucrose; P:peptide cross-linking via L-cystine; P:reductive pentose-phosphate cycle; P:cellular response to heat; P:cellular response to cold; P:cellular response to anoxia; P:negative regulation of reductive pentose-phosphate cycle	-	IPR003823 (SMART); IPR003823 (PFAM)
comp85263_c0_seq7_1	histone h2a	95	16	4.35502e-26	0.8125	4	C:nucleus; F:DNA binding; C:nucleosome; F:protein heterodimerization activity	-	IPR002119 (PRINTS); IPR002119 (SMART); IPR007125 (PFAM); IPR009072 (G3DSA:1.10.20.GENE3D); PTHR23430 (PANTHER); PTHR23430:SF5 (PANTHER); IPR002119 (PROSITE_PATTERNS); IPR009072 (SUPERFAMILY)
comp80021_c0_seq4_1	elongation factor 1b alpha-subunit	196	10	2.72384e-86	0.747	4	F:translation elongation factor activity; C:eukaryotic translation elongation factor 1 complex; C:ribosome; P:regulation of translational elongation	-	IPR014038 (SMART); IPR010987 (G3DSA:1.20.1050.GENE3D); IPR014038 (PFAM); IPR014717 (G3DSA:3.30.70.GENE3D); PTHR11595 (PANTHER); PTHR11595:SF24 (PANTHER); IPR001326 (PROSITE_PATTERNS); IPR010987 (SUPERFAMILY); IPR014038 (SUPERFAMILY)
comp85130_c0_seq1_3	o-glycosyl hydrolases family 17 protein	189	20	4.03132e-25	0.7275	2	P:carbohydrate metabolic process; F:hydrolase activity, hydrolyzing O-glycosyl compounds	-	IPR013781 (G3DSA:3.20.20.GENE3D); IPR000490 (PFAM); PTHR32227 (PANTHER); PTHR32227:SF49 (PANTHER); SIGNAL_PEPTIDE_H_REGION (PHOBIUS); NON_CYTOPLASMIC_DOMAIN (PHOBIUS); SIGNAL_PEPTIDE_C_REGION (PHOBIUS); SIGNAL_PEPTIDE (PHOBIUS); SIGNAL_PEPTIDE_N_REGION (PHOBIUS); SignalP-TM (SIGNALP_GRAM_POSITIVE); SignalP-noTM (SIGNALP_GRAM_NEGATIVE); SignalP-noTM (SIGNALP_EUK); IPR017853 (SUPERFAMILY)
comp84594_c0_seq4_2	tubulin alpha-6 chain	414	20	0	0.8405	7	C:microtubule; P:microtubule-based process; F:GTP binding; F:structural constituent of cytoskeleton; P:protein polymerization; P:obsolete GTP catabolic process; F:GTPase activity	EC:3.6.1; EC:3.6.1.15	Coil (COILS); IPR000217 (PRINTS); IPR002452 (PRINTS); IPR003008 (SMART); IPR018316 (SMART); IPR003008 (PFAM); IPR003008 (G3DSA:3.40.50.GENE3D); IPR018316 (G3DSA:3.30.1330.GENE3D); IPR018316 (PFAM); IPR023123 (G3DSA:1.10.287.GENE3D); IPR000217 (PANTHER); PTHR11588:SF48 (PANTHER); IPR017975 (PROSITE_PATTERNS); IPR003008 (SUPERFAMILY); IPR008280 (SUPERFAMILY)
comp82374_c0_seq1_4	extensin-like protein	445	20	1.67312e-97	0.5595	1	F:protein binding	-	IPR001611 (PFAM); G3DSA:3.80.10.10 (GENE3D); PTHR24420:SF563 (PANTHER); PTHR24420 (PANTHER); SIGNAL_PEPTIDE (PHOBIUS); NON_CYTOPLASMIC_DOMAIN (PHOBIUS); SIGNAL_PEPTIDE_N_REGION (PHOBIUS); SIGNAL_PEPTIDE_C_REGION (PHOBIUS); SIGNAL_PEPTIDE_H_REGION (PHOBIUS); SignalP-noTM (SIGNALP_EUK); SSF52058 (SUPERFAMILY); TMhelix (TMHMM)
comp83241_c1_seq2_7	pectinesterase-like protein	448	20	4.66224e-174	0.6405	6	F:pectinesterase activity; F:enzyme inhibitor activity; C:cell wall; P:cell wall modification; P:starch metabolic process; P:sucrose metabolic process	EC:3.1.1.11; EC:3.1.1.1	IPR006501 (SMART); IPR000070 (PFAM); IPR012334 (G3DSA:2.160.20.GENE3D); IPR006501 (TIGRFAM); IPR006501 (PFAM); IPR006501 (G3DSA:1.20.140.GENE3D); PTHR31707:SF1 (PANTHER); PTHR31707 (PANTHER); IPR018040 (PROSITE_PATTERNS); CYTOPLASMIC_DOMAIN (PHOBIUS); NON_CYTOPLASMIC_DOMAIN (PHOBIUS); TRANSMEMBRANE (PHOBIUS); IPR006501 (SUPERFAMILY); IPR011050 (SUPERFAMILY); TMhelix (TMHMM)
comp83109_c0_seq1_3	germin-like protein	219	20	9.47879e-106	0.77	2	F:manganese ion binding; F:nutrient reservoir activity	-	IPR001929 (PRINTS); IPR006045 (SMART); IPR006045 (PFAM); IPR014710 (G3DSA:2.60.120.GENE3D); PTHR31238:SF4 (PANTHER); PTHR31238 (PANTHER); IPR019780 (PROSITE_PATTERNS); SIGNAL_PEPTIDE_H_REGION (PHOBIUS); SIGNAL_PEPTIDE_C_REGION (PHOBIUS); SIGNAL_PEPTIDE (PHOBIUS); NON_CYTOPLASMIC_DOMAIN (PHOBIUS); SIGNAL_PEPTIDE_N_REGION (PHOBIUS); PS51257 (PROSITE_PROFILES); SignalP-TM (SIGNALP_GRAM_POSITIVE); Si…
comp73939_c0_seq1_2	fibrillin	306	9	2.23589e-97	0.6344	10	C:nucleus; C:chloroplast thylakoid membrane; C:plastoglobule; C:stromule; C:thylakoid lumen; F:structural molecule activity; F:protein binding; P:response to cold; P:response to abscisic acid; P:photoinhibition	-	Coil (COILS); IPR006843 (PFAM); PTHR31906 (PANTHER); PTHR31906:SF7 (PANTHER)
comp84230_c0_seq3_1	actin 2	377	20	0	0.9615	50	C:cell wall; C:nucleolus; C:mitochondrion; C:vacuole; C:cytosol; C:plasma membrane; C:plasmodesma; C:chloroplast stroma; C:chloroplast envelope; C:actin cytoskeleton; C:apoplast; F:glycerol-3-phosphate O-acyltransferase activity; F:structural constituent of cytoskeleton; F:copper ion binding; F:protein binding; P:glucose catabolic process; P:gluconeogenesis; P:unsaturated fatty acid biosynthetic …	EC:2.3.1.15; EC:2.3.1	IPR004000 (PRINTS); IPR004000 (SMART); IPR004000 (PFAM); G3DSA:3.30.420.40 (GENE3D); G3DSA:3.90.640.10 (GENE3D); G3DSA:3.30.420.40 (GENE3D); PTHR11937:SF188 (PANTHER); IPR004000 (PANTHER); IPR004001 (PROSITE_PATTERNS); IPR020902 (PROSITE_PATTERNS); IPR004001 (PROSITE_PATTERNS); SSF53067 (SUPERFAMILY); SSF53067 (SUPERFAMILY)
comp87371_c1_seq2_2	calcium-dependent lipid-binding domain-containing protein	91	3	1.92329e-15	0.57	1	F:protein binding	-	IPR000008 (G3DSA:2.60.40.GENE3D); PTHR32246 (PANTHER); PTHR32246:SF17 (PANTHER); IPR000008 (SUPERFAMILY)
comp67884_c0_seq1_2	embryo-specific protein 3	176	9	2.43517e-60	0.5844	1	F:protein binding	-	IPR001024 (G3DSA:2.60.60.GENE3D); IPR001024 (PFAM); PTHR31718:SF0 (PANTHER); PTHR31718 (PANTHER); SIGNAL_PEPTIDE_N_REGION (PHOBIUS); SIGNAL_PEPTIDE_C_REGION (PHOBIUS); SIGNAL_PEPTIDE_H_REGION (PHOBIUS); SIGNAL_PEPTIDE (PHOBIUS); NON_CYTOPLASMIC_DOMAIN (PHOBIUS); IPR001024 (PROSITE_PROFILES); SignalP-noTM (SIGNALP_GRAM_NEGATIVE); SignalP-noTM (SIGNALP_EUK); SignalP-TM (SIGNALP_GRAM_POSITIVE); IPR0…
comp80728_c0_seq3_2	---NA---	317	0			4	F:catechol oxidase activity; P:oxidation-reduction process; P:electron transport; P:tyrosine metabolic process	EC:1.10.3; EC:1.10.3.1	IPR022740 (PFAM); IPR008922 (G3DSA:1.10.1280.GENE3D); IPR022739 (PFAM); IPR002227 (PFAM); IPR008922 (SUPERFAMILY)
comp68041_c0_seq1_1	carbonic anhydrase	293	18	2.23353e-70	0.5978	4	F:carbonate dehydratase activity; F:zinc ion binding; P:one-carbon metabolic process; P:nitrogen compound metabolic process	EC:4.2.1.1	IPR001148 (SMART); IPR001148 (G3DSA:3.10.200.GENE3D); IPR001148 (PFAM); IPR023561 (PANTHER); PTHR18952:SF100 (PANTHER); IPR018338 (PROSITE_PATTERNS); SIGNAL_PEPTIDE_C_REGION (PHOBIUS); NON_CYTOPLASMIC_DOMAIN (PHOBIUS); SIGNAL_PEPTIDE_N_REGION (PHOBIUS); SIGNAL_PEPTIDE_H_REGION (PHOBIUS); SIGNAL_PEPTIDE (PHOBIUS); IPR001148 (PROSITE_PROFILES); IPR001148 (SUPERFAMILY)
comp84437_c0_seq5_3	tubulin beta-2 beta-3 chain	322	20	0	0.801	7	C:microtubule; F:structural constituent of cytoskeleton; F:GTP binding; P:microtubule-based process; P:obsolete GTP catabolic process; F:GTPase activity; P:protein polymerization	EC:3.6.1; EC:3.6.1.15	IPR002452 (PRINTS); IPR000217 (PRINTS); IPR003008 (SMART); IPR003008 (PFAM); IPR018316 (G3DSA:3.30.1330.GENE3D); IPR003008 (G3DSA:3.40.50.GENE3D); IPR018316 (PFAM); IPR000217 (PANTHER); PTHR11588:SF48 (PANTHER); IPR013838 (PROSITE_PATTERNS); IPR017975 (PROSITE_PATTERNS); IPR003008 (SUPERFAMILY); IPR008280 (SUPERFAMILY)
comp79722_c0_seq1_1	cyclophilin	171	20	6.24236e-103	0.815	3	P:protein folding; F:peptidyl-prolyl cis-trans isomerase activity; P:protein peptidyl-prolyl isomerization	EC:5.2.1.8	IPR002130 (PRINTS); IPR024936 (PIRSF); IPR002130 (PFAM); IPR029000 (G3DSA:2.40.100.GENE3D); PTHR11071 (PANTHER); IPR020892 (PROSITE_PATTERNS); IPR002130 (PROSITE_PROFILES); IPR029000 (SUPERFAMILY)
comp6678_c0_seq1_1	transcription factor jumonji and c5hc2 type zinc finger domain-containing protein	82	14	2.18933e-31	0.7257	24	C:nucleus; F:sequence-specific DNA binding transcription factor activity; F:protein binding; F:histone demethylase activity (H3-K4 specific); P:pollen development; P:gravitropism; P:response to brassinosteroid; P:embryo development ending in seed dormancy; P:unidimensional cell growth; P:negative regulation of flower development; P:response to chitin; P:maintenance of DNA methylation; P:cysteine …	-	IPR003349 (SMART); IPR003349 (PFAM); PTHR10694 (PANTHER); PTHR10694:SF38 (PANTHER); IPR003349 (PROSITE_PROFILES)
comp83782_c3_seq3_3	plasma membrane intrinsic protein	279	20	2.92121e-177	0.8365	3	F:transporter activity; C:membrane; P:transport	-	IPR000425 (PRINTS); IPR000425 (TIGRFAM); IPR000425 (PFAM); IPR023271 (G3DSA:1.20.1080.GENE3D); IPR000425 (PANTHER); PTHR19139:SF50 (PANTHER); IPR022357 (PROSITE_PATTERNS); NON_CYTOPLASMIC_DOMAIN (PHOBIUS); NON_CYTOPLASMIC_DOMAIN (PHOBIUS); TRANSMEMBRANE (PHOBIUS); NON_CYTOPLASMIC_DOMAIN (PHOBIUS); CYTOPLASMIC_DOMAIN (PHOBIUS); TRANSMEMBRANE (PHOBIUS); CYTOPLASMIC_DOMAIN (PHOBIUS); TRANSMEMBRANE (…
comp77674_c0_seq1_1	glycine decarboxylase complex h-protein	168	4	1.93416e-88	0.7375	2	C:glycine cleavage complex; P:glycine decarboxylation via glycine cleavage system	-	IPR017453 (TIGRFAM); G3DSA:2.40.50.100 (GENE3D); IPR002930 (PFAM); PTHR11715:SF1 (PANTHER); IPR002930 (PANTHER); SIGNAL_PEPTIDE_H_REGION (PHOBIUS); NON_CYTOPLASMIC_DOMAIN (PHOBIUS); SIGNAL_PEPTIDE_N_REGION (PHOBIUS); SIGNAL_PEPTIDE_C_REGION (PHOBIUS); SIGNAL_PEPTIDE (PHOBIUS); IPR002930 (HAMAP); SignalP-TM (SIGNALP_GRAM_POSITIVE); IPR011053 (SUPERFAMILY)
comp87083_c1_seq3_3	elongation factor 1-alpha	113	20	2.64062e-74	0.9545	1	F:GTP binding	-	G3DSA:2.40.30.10 (GENE3D); IPR004160 (PFAM); PTHR23115 (PANTHER); PTHR23115:SF124 (PANTHER); IPR009001 (SUPERFAMILY)
comp66458_c0_seq1_1	triosephosphate isomerase	314	4	8.21135e-168	0.79	8	F:triose-phosphate isomerase activity; P:glycolytic process; P:fructose metabolic process; P:mannose metabolic process; P:inositol metabolic process; P:gluconeogenesis; P:carbon utilization; P:glycerolipid metabolic process	EC:5.3.1.1	IPR000652 (PFAM); IPR000652 (TIGRFAM); IPR013785 (G3DSA:3.20.20.GENE3D); PTHR21139:SF4 (PANTHER); IPR000652 (PANTHER); IPR020861 (PROSITE_PATTERNS); SIGNAL_PEPTIDE (PHOBIUS); NON_CYTOPLASMIC_DOMAIN (PHOBIUS); SIGNAL_PEPTIDE_N_REGION (PHOBIUS); SIGNAL_PEPTIDE_C_REGION (PHOBIUS); SIGNAL_PEPTIDE_H_REGION (PHOBIUS); IPR000652 (PROSITE_PROFILES); IPR022896 (HAMAP); IPR000652 (SUPERFAMILY)
comp77444_c0_seq2_1	chlorophyll a b-binding protein	288	20	3.35888e-163	0.6425	2	P:photosynthesis, light harvesting; C:membrane	-	IPR023329 (G3DSA:1.10.3460.GENE3D); IPR022796 (PFAM); PTHR21649:SF6 (PANTHER); IPR001344 (PANTHER); SIGNAL_PEPTIDE (PHOBIUS); SIGNAL_PEPTIDE_H_REGION (PHOBIUS); SIGNAL_PEPTIDE_N_REGION (PHOBIUS); NON_CYTOPLASMIC_DOMAIN (PHOBIUS); SIGNAL_PEPTIDE_C_REGION (PHOBIUS); SignalP-TM (SIGNALP_GRAM_POSITIVE); IPR023329 (SUPERFAMILY); TMhelix (TMHMM); TMhelix (TMHMM)
comp40662_c0_seq1_1	bifunctional inhibitor lipid-transfer protein seed storage 2s albumin superfamily protein	173	20	2.37805e-25	0.4655	4	C:plasma membrane; C:anchored component of membrane; P:cellular process; P:single-organism transport	-	IPR016140 (SMART); IPR016140 (PFAM); G3DSA:1.10.110.10 (GENE3D); SIGNAL_PEPTIDE_C_REGION (PHOBIUS); NON_CYTOPLASMIC_DOMAIN (PHOBIUS); SIGNAL_PEPTIDE (PHOBIUS); SIGNAL_PEPTIDE_N_REGION (PHOBIUS); SIGNAL_PEPTIDE_H_REGION (PHOBIUS); SignalP-noTM (SIGNALP_EUK); IPR016140 (SUPERFAMILY); TMhelix (TMHMM)
comp83442_c0_seq1_5	atpase alpha subunit	510	20	0	0.6295	7	F:ATP binding; P:ATP hydrolysis coupled proton transport; F:proton-transporting ATPase activity, rotational mechanism; P:ATP synthesis coupled proton transport; F:proton-transporting ATP synthase activity, rotational mechanism; C:proton-transporting ATP synthase complex, catalytic core F(1); P:oxidative phosphorylation	EC:3.6.1; EC:3.6.1.3; EC:3.6.1.15	IPR000194 (PFAM); IPR004100 (PFAM); IPR027417 (G3DSA:3.40.50.GENE3D); IPR023366 (G3DSA:2.40.30.GENE3D); IPR000793 (PFAM); IPR005294 (TIGRFAM); G3DSA:1.20.150.20 (GENE3D); PTHR15184 (PANTHER); PTHR15184:SF39 (PANTHER); IPR020003 (PROSITE_PATTERNS); IPR005294 (HAMAP); IPR004100 (SUPERFAMILY); IPR000793 (SUPERFAMILY); IPR027417 (SUPERFAMILY)
comp48213_c0_seq1_1	anoxia-induced partial	191	3	2.40981e-132	0.8333	3	C:photosystem I; C:integral component of membrane; P:photosynthesis	-	IPR001280 (PRINTS); IPR001280 (PFAM); IPR001280 (G3DSA:1.20.1130.GENE3D); PTHR30128 (PANTHER); PTHR30128:SF6 (PANTHER); CYTOPLASMIC_DOMAIN (PHOBIUS); TRANSMEMBRANE (PHOBIUS); TRANSMEMBRANE (PHOBIUS); NON_CYTOPLASMIC_DOMAIN (PHOBIUS); CYTOPLASMIC_DOMAIN (PHOBIUS); IPR001280 (SUPERFAMILY); TMhelix (TMHMM)
comp24277_c0_seq1_1	actin 2	79	20	2.65602e-51	0.987	50	C:cell wall; C:nucleolus; C:mitochondrion; C:vacuole; C:cytosol; C:plasma membrane; C:plasmodesma; C:chloroplast stroma; C:chloroplast envelope; C:actin cytoskeleton; C:apoplast; F:glycerol-3-phosphate O-acyltransferase activity; F:structural constituent of cytoskeleton; F:copper ion binding; F:protein binding; P:glucose catabolic process; P:gluconeogenesis; P:unsaturated fatty acid biosynthetic …	EC:2.3.1.15; EC:2.3.1	IPR004000 (PRINTS); G3DSA:3.30.420.40 (GENE3D); IPR004000 (PFAM); IPR004000 (PANTHER); PTHR11937:SF162 (PANTHER); IPR020902 (PROSITE_PATTERNS); SSF53067 (SUPERFAMILY)
comp73860_c0_seq10_2	trypsin inhibitor	207	6	5.37521e-23	0.475	1	F:endopeptidase inhibitor activity	-	IPR002160 (PRINTS); IPR002160 (SMART); G3DSA:2.80.10.50 (GENE3D); IPR002160 (PFAM); SIGNAL_PEPTIDE_C_REGION (PHOBIUS); NON_CYTOPLASMIC_DOMAIN (PHOBIUS); SIGNAL_PEPTIDE_H_REGION (PHOBIUS); SIGNAL_PEPTIDE_N_REGION (PHOBIUS); SIGNAL_PEPTIDE (PHOBIUS); SignalP-TM (SIGNALP_GRAM_NEGATIVE); SignalP-noTM (SIGNALP_EUK); SignalP-TM (SIGNALP_GRAM_POSITIVE); IPR011065 (SUPERFAMILY)
comp50847_c0_seq1_6	serine hydroxymethyltransferase 2	521	17	0	0.7724	4	P:glycine metabolic process; P:L-serine metabolic process; F:glycine hydroxymethyltransferase activity; F:pyridoxal phosphate binding	EC:2.1.2.1	IPR001085 (PIRSF); IPR015421 (G3DSA:3.40.640.GENE3D); IPR001085 (PFAM); IPR015422 (G3DSA:3.90.1150.GENE3D); PTHR11680:SF1 (PANTHER); IPR001085 (PANTHER); IPR019798 (PROSITE_PATTERNS); IPR001085 (HAMAP); IPR015424 (SUPERFAMILY)
comp57875_c0_seq2_2	cysteine synthase	305	20	1.67499e-179	0.8825	3	F:cysteine synthase activity; P:cysteine biosynthetic process from serine; C:cysteine synthase complex	EC:2.5.1.47	IPR001926 (PFAM); IPR005859 (TIGRFAM); G3DSA:3.40.50.1100 (GENE3D); IPR005856 (TIGRFAM); G3DSA:3.40.50.1100 (GENE3D); PTHR10314:SF97 (PANTHER); PTHR10314 (PANTHER); IPR001216 (PROSITE_PATTERNS); IPR001926 (SUPERFAMILY)
comp88400_c0_seq6_2	tcp-1 cpn60 chaperonin family protein	603	20	0	0.786	3	P:protein refolding; C:cytoplasm; F:ATP binding	-	Coil (COILS); Coil (COILS); IPR001844 (PRINTS); IPR027413 (G3DSA:1.10.560.GENE3D); IPR001844 (TIGRFAM); IPR002423 (PFAM); IPR027413 (G3DSA:1.10.560.GENE3D); IPR027409 (G3DSA:3.50.7.GENE3D); PTHR11353:SF8 (PANTHER); IPR002423 (PANTHER); IPR018370 (PROSITE_PATTERNS); IPR001844 (HAMAP); IPR027409 (SUPERFAMILY); IPR002423 (SUPERFAMILY); SSF54849 (SUPERFAMILY)
comp85503_c1_seq8_1	---NA---	105	0			0	-		SIGNAL_PEPTIDE_H_REGION (PHOBIUS); SIGNAL_PEPTIDE_N_REGION (PHOBIUS); SIGNAL_PEPTIDE (PHOBIUS); NON_CYTOPLASMIC_DOMAIN (PHOBIUS); SIGNAL_PEPTIDE_C_REGION (PHOBIUS); SignalP-noTM (SIGNALP_GRAM_NEGATIVE); SignalP-TM (SIGNALP_GRAM_POSITIVE); SignalP-noTM (SIGNALP_EUK)
comp88400_c0_seq6_1	tcp-1 cpn60 chaperonin family protein	603	20	0	0.787	3	C:cytoplasm; P:protein refolding; F:ATP binding	-	Coil (COILS); Coil (COILS); IPR001844 (PRINTS); IPR027409 (G3DSA:3.50.7.GENE3D); IPR027413 (G3DSA:1.10.560.GENE3D); IPR027413 (G3DSA:1.10.560.GENE3D); IPR001844 (TIGRFAM); IPR002423 (PFAM); PTHR11353:SF8 (PANTHER); IPR002423 (PANTHER); IPR018370 (PROSITE_PATTERNS); IPR001844 (HAMAP); SSF54849 (SUPERFAMILY); IPR002423 (SUPERFAMILY); IPR027409 (SUPERFAMILY)
comp88337_c0_seq2_1	subtilase family protein	428	20	2.6761e-136	0.6455	2	P:proteolysis; F:serine-type endopeptidase activity	EC:3.4.21	IPR000209 (PFAM); IPR003137 (PFAM); IPR000209 (G3DSA:3.40.50.GENE3D); IPR015500 (PANTHER); PTHR10795:SF316 (PANTHER); IPR023828 (PROSITE_PATTERNS); IPR000209 (SUPERFAMILY)
comp59869_c0_seq2_1	serine hydroxymethyltransferase 2	521	17	0	0.7724	4	F:glycine hydroxymethyltransferase activity; P:glycine metabolic process; P:L-serine metabolic process; F:pyridoxal phosphate binding	EC:2.1.2.1	IPR001085 (PIRSF); IPR015421 (G3DSA:3.40.640.GENE3D); IPR001085 (PFAM); IPR015422 (G3DSA:3.90.1150.GENE3D); PTHR11680:SF1 (PANTHER); IPR001085 (PANTHER); IPR019798 (PROSITE_PATTERNS); IPR001085 (HAMAP); IPR015424 (SUPERFAMILY)
comp66680_c0_seq1_2	m-type thioredoxin	71	20	2.77388e-26	0.7155	4	P:cell redox homeostasis; P:glycerol ether metabolic process; F:protein disulfide oxidoreductase activity; P:electron transport	-	IPR005746 (PIRSF); IPR012336 (G3DSA:3.40.30.GENE3D); IPR013766 (PFAM); PTHR10438:SF255 (PANTHER); IPR005746 (PANTHER); IPR012336 (SUPERFAMILY)
comp68486_c0_seq2_1	tubulin beta-2 beta-3 chain	106	20	1.97633e-72	0.9145	7	C:microtubule; F:structural constituent of cytoskeleton; F:GTP binding; P:protein polymerization; F:GTPase activity; P:obsolete GTP catabolic process; P:microtubule-based process	EC:3.6.1; EC:3.6.1.15	IPR002453 (PRINTS); IPR023123 (G3DSA:1.10.287.GENE3D); IPR018316 (G3DSA:3.30.1330.GENE3D); IPR018316 (PFAM); IPR000217 (PANTHER); PTHR11588:SF72 (PANTHER); IPR008280 (SUPERFAMILY)
comp83496_c0_seq1_2	subtilisin-like serine endopeptidase family protein	397	20	3.69611e-81	0.5495	2	F:serine-type endopeptidase activity; P:proteolysis	EC:3.4.21	IPR000209 (G3DSA:3.40.50.GENE3D); IPR000209 (PFAM); IPR003137 (PFAM); PTHR10795:SF335 (PANTHER); IPR015500 (PANTHER); IPR023828 (PROSITE_PATTERNS); IPR000209 (SUPERFAMILY)
comp73908_c0_seq1_2	ribonuclease 1	247	9	4.48267e-25	0.4333	2	F:ribonuclease T2 activity; F:RNA binding	EC:3.1.31; EC:3.1; EC:3.1.27; EC:3.1.27.1	IPR001568 (PFAM); IPR001568 (G3DSA:3.90.730.GENE3D); IPR001568 (PANTHER); SIGNAL_PEPTIDE_C_REGION (PHOBIUS); NON_CYTOPLASMIC_DOMAIN (PHOBIUS); SIGNAL_PEPTIDE_H_REGION (PHOBIUS); SIGNAL_PEPTIDE_N_REGION (PHOBIUS); SIGNAL_PEPTIDE (PHOBIUS); SignalP-noTM (SIGNALP_EUK); IPR001568 (SUPERFAMILY); TMhelix (TMHMM)
comp88403_c0_seq2_4	glutamate synthase 1	1483	10	0	0.823	3	F:glutamate synthase activity; P:oxidation-reduction process; P:glutamate biosynthetic process	EC:1.4	IPR013785 (G3DSA:3.20.20.GENE3D); IPR029055 (G3DSA:3.60.20.GENE3D); IPR013785 (G3DSA:3.20.20.GENE3D); IPR006982 (PFAM); IPR002489 (G3DSA:2.160.20.GENE3D); IPR002489 (PFAM); IPR000583 (PFAM); IPR002932 (PFAM); PTHR11938:SF76 (PANTHER); PTHR11938 (PANTHER); IPR017932 (PROSITE_PROFILES); IPR002489 (SUPERFAMILY); SSF51395 (SUPERFAMILY); IPR029055 (SUPERFAMILY)
comp86190_c0_seq1_1	protein disulfide isomerase-like 1-4	494	20	0	0.545	3	F:isomerase activity; P:cell redox homeostasis; C:endoplasmic reticulum	-	PR00421 (PRINTS); PF13848 (PFAM); IPR005788 (TIGRFAM); IPR012336 (G3DSA:3.40.30.GENE3D); IPR013766 (PFAM); IPR012336 (G3DSA:3.40.30.GENE3D); IPR005792 (TIGRFAM); IPR012336 (G3DSA:3.40.30.GENE3D); PTHR18929 (PANTHER); PTHR18929:SF74 (PANTHER); IPR017937 (PROSITE_PATTERNS); IPR017937 (PROSITE_PATTERNS); SIGNAL_PEPTIDE_N_REGION (PHOBIUS); NON_CYTOPLASMIC_DOMAIN (PHOBIUS); SIGNAL_PEPTIDE_H_REGION (PH…
comp82158_c0_seq3_6	heat shock protein	768	20	0	0.735	4	F:unfolded protein binding; P:response to stress; F:ATP binding; P:protein folding	-	IPR020575 (PRINTS); IPR001404 (PIRSF); IPR003594 (SMART); IPR001404 (PFAM); IPR003594 (G3DSA:3.30.565.GENE3D); PF13589 (PFAM); PTHR11528:SF41 (PANTHER); IPR001404 (PANTHER); IPR019805 (PROSITE_PATTERNS); SIGNAL_PEPTIDE_H_REGION (PHOBIUS); SIGNAL_PEPTIDE_C_REGION (PHOBIUS); CYTOPLASMIC_DOMAIN (PHOBIUS); TRANSMEMBRANE (PHOBIUS); SIGNAL_PEPTIDE_N_REGION (PHOBIUS); SIGNAL_PEPTIDE (PHOBIUS); NON_CYTOP…
comp88024_c0_seq1_3	heat shock protein	382	20	0	0.7645	4	F:ATP binding; P:protein folding; F:unfolded protein binding; P:response to stress	-	IPR001404 (PFAM); PTHR11528:SF41 (PANTHER); IPR001404 (PANTHER); SSF110942 (SUPERFAMILY); IPR020568 (SUPERFAMILY)
comp76144_c0_seq1_2	glucose-methanol-choline oxidoreductase family protein	183	20	2.32056e-75	0.7495	2	P:oxidation-reduction process; F:oxidoreductase activity, acting on CH-OH group of donors	-	G3DSA:3.50.50.60 (GENE3D); IPR007867 (PFAM); PTHR11552:SF59 (PANTHER); PTHR11552 (PANTHER); SSF51905 (SUPERFAMILY); SSF54373 (SUPERFAMILY)
comp252853_c0_seq1_1	---NA---	83	0			0	-		NON_CYTOPLASMIC_DOMAIN (PHOBIUS); SIGNAL_PEPTIDE_C_REGION (PHOBIUS); SIGNAL_PEPTIDE (PHOBIUS); SIGNAL_PEPTIDE_H_REGION (PHOBIUS); SIGNAL_PEPTIDE_N_REGION (PHOBIUS)
comp72281_c0_seq1_2	dehydrin erd10	206	20	2.71151e-20	0.5325	2	P:response to stress; P:response to water	-	IPR000167 (PFAM); IPR000167 (PROSITE_PATTERNS); IPR000167 (PROSITE_PATTERNS); IPR000167 (PROSITE_PATTERNS)
comp82312_c0_seq9_2	carbonic anhydrase 2	234	20	4.71326e-90	0.775	5	F:zinc ion binding; F:carbonate dehydratase activity; P:carbon utilization; P:one-carbon metabolic process; P:nitrogen compound metabolic process	EC:4.2.1.1	IPR001765 (SMART); IPR001765 (PFAM); IPR001765 (G3DSA:3.40.1050.GENE3D); IPR001765 (PANTHER); PTHR11002:SF7 (PANTHER); IPR015892 (PROSITE_PATTERNS); IPR015892 (PROSITE_PATTERNS); NON_CYTOPLASMIC_DOMAIN (PHOBIUS); SIGNAL_PEPTIDE (PHOBIUS); SIGNAL_PEPTIDE_C_REGION (PHOBIUS); SIGNAL_PEPTIDE_N_REGION (PHOBIUS); SIGNAL_PEPTIDE_H_REGION (PHOBIUS); SignalP-TM (SIGNALP_GRAM_POSITIVE); IPR001765 (SUPERFAM…
comp84265_c0_seq2_2	actin 2	377	20	0	0.9615	50	C:cell wall; C:nucleolus; C:mitochondrion; C:vacuole; C:cytosol; C:plasma membrane; C:plasmodesma; C:chloroplast stroma; C:chloroplast envelope; C:actin cytoskeleton; C:apoplast; F:glycerol-3-phosphate O-acyltransferase activity; F:structural constituent of cytoskeleton; F:copper ion binding; F:protein binding; P:glucose catabolic process; P:gluconeogenesis; P:unsaturated fatty acid biosynthetic …	EC:2.3.1.15; EC:2.3.1	IPR004000 (PRINTS); IPR004000 (SMART); G3DSA:3.30.420.40 (GENE3D); G3DSA:3.90.640.10 (GENE3D); IPR004000 (PFAM); G3DSA:3.30.420.40 (GENE3D); IPR004000 (PANTHER); PTHR11937:SF188 (PANTHER); IPR004001 (PROSITE_PATTERNS); IPR004001 (PROSITE_PATTERNS); IPR020902 (PROSITE_PATTERNS); SSF53067 (SUPERFAMILY); SSF53067 (SUPERFAMILY)
comp77060_c0_seq2_1	at5g54770 mbg8_3	218	3	2.67455e-134	0.8967	18	C:mitochondrion; C:chloroplast stroma; C:thylakoid; C:chloroplast envelope; C:stromule; F:zinc ion binding; F:protein homodimerization activity; P:maltose metabolic process; P:cellular response to DNA damage stimulus; P:thiamine biosynthetic process; P:response to cold; P:response to blue light; P:regulation of proton transport; P:oxazole or thiazole biosynthetic process; P:starch biosynthetic pr…	-	G3DSA:3.50.50.60 (GENE3D); IPR002922 (TIGRFAM); PF01946 (PFAM); PTHR10617 (PANTHER); SSF51905 (SUPERFAMILY)
comp75374_c0_seq1_1	catalase 3	492	20	0	0.912	7	P:oxidation-reduction process; F:catalase activity; F:heme binding; P:response to oxidative stress; P:tryptophan metabolic process; P:peroxidase reaction; P:methane metabolic process	EC:1.11.1.7; EC:1.11.1.6	IPR018028 (PRINTS); IPR024711 (PIRSF); IPR011614 (SMART); IPR011614 (PFAM); IPR011614 (G3DSA:2.40.180.GENE3D); IPR010582 (PFAM); IPR018028 (PANTHER); PTHR11465:SF3 (PANTHER); IPR024708 (PROSITE_PATTERNS); IPR002226 (PROSITE_PATTERNS); IPR018028 (PROSITE_PROFILES); IPR020835 (SUPERFAMILY)
comp83479_c1_seq3_3	ferredoxin c2	147	9	1.14983e-69	0.6867	4	P:electron transport chain; F:2 iron, 2 sulfur cluster binding; F:electron carrier activity; P:electron transport	-	IPR012675 (G3DSA:3.10.20.GENE3D); IPR010241 (TIGRFAM); IPR001041 (PFAM); PTHR19370 (PANTHER); IPR006058 (PROSITE_PATTERNS); SIGNAL_PEPTIDE (PHOBIUS); SIGNAL_PEPTIDE_C_REGION (PHOBIUS); SIGNAL_PEPTIDE_N_REGION (PHOBIUS); SIGNAL_PEPTIDE_H_REGION (PHOBIUS); NON_CYTOPLASMIC_DOMAIN (PHOBIUS); IPR001041 (PROSITE_PROFILES); SignalP-TM (SIGNALP_GRAM_POSITIVE); IPR001041 (SUPERFAMILY)
comp87404_c1_seq7_3	---NA---	137	0			0	-		no IPS match
comp84340_c0_seq1_1	60s ribosomal protein l3-1	389	8	0	0.9475	4	P:translation; C:ribosome; F:structural constituent of ribosome; P:ribosome biogenesis	-	IPR000597 (PFAM); G3DSA:2.40.30.10 (GENE3D); G3DSA:3.30.1430.10 (GENE3D); PTHR11363 (PANTHER); IPR019926 (PROSITE_PATTERNS); IPR009000 (SUPERFAMILY)
comp70102_c0_seq1_2	luminal binding protein	183	20	2.44553e-106	0.836	48	C:cell wall; C:nucleolus; C:mitochondrion; C:vacuolar membrane; C:endoplasmic reticulum lumen; C:Golgi apparatus; C:cis-Golgi network; C:plasma membrane; C:plasmodesma; C:chloroplast envelope; C:integral component of membrane; C:nuclear matrix; C:mediator complex; C:cytosolic ribosome; C:apoplast; F:protease binding; F:receptor activity; F:KDEL sequence binding; F:ATP binding; F:ubiquitin protein…	-	IPR013126 (PRINTS); IPR013126 (PFAM); G3DSA:3.30.30.30 (GENE3D); G3DSA:3.30.420.40 (GENE3D); PTHR19375 (PANTHER); IPR018181 (PROSITE_PATTERNS); SIGNAL_PEPTIDE_H_REGION (PHOBIUS); SIGNAL_PEPTIDE_C_REGION (PHOBIUS); SIGNAL_PEPTIDE (PHOBIUS); NON_CYTOPLASMIC_DOMAIN (PHOBIUS); SIGNAL_PEPTIDE_N_REGION (PHOBIUS); SignalP-TM (SIGNALP_GRAM_NEGATIVE); SignalP-noTM (SIGNALP_EUK); SignalP-TM (SIGNALP_GRAM_P…
comp70086_c0_seq1_1	luminal binding protein	183	20	2.44553e-106	0.836	48	C:cell wall; C:nucleolus; C:mitochondrion; C:vacuolar membrane; C:endoplasmic reticulum lumen; C:Golgi apparatus; C:cis-Golgi network; C:plasma membrane; C:plasmodesma; C:chloroplast envelope; C:integral component of membrane; C:nuclear matrix; C:mediator complex; C:cytosolic ribosome; C:apoplast; F:protease binding; F:receptor activity; F:KDEL sequence binding; F:ATP binding; F:ubiquitin protein…	-	IPR013126 (PRINTS); IPR013126 (PFAM); G3DSA:3.30.30.30 (GENE3D); G3DSA:3.30.420.40 (GENE3D); PTHR19375 (PANTHER); IPR018181 (PROSITE_PATTERNS); SIGNAL_PEPTIDE_C_REGION (PHOBIUS); SIGNAL_PEPTIDE_H_REGION (PHOBIUS); NON_CYTOPLASMIC_DOMAIN (PHOBIUS); SIGNAL_PEPTIDE (PHOBIUS); SIGNAL_PEPTIDE_N_REGION (PHOBIUS); SignalP-TM (SIGNALP_GRAM_POSITIVE); SignalP-noTM (SIGNALP_EUK); SignalP-TM (SIGNALP_GRAM_N…
comp75098_c0_seq1_2	catalase 3	492	20	0	0.912	7	F:catalase activity; P:response to oxidative stress; P:oxidation-reduction process; F:heme binding; P:tryptophan metabolic process; P:peroxidase reaction; P:methane metabolic process	EC:1.11.1.7; EC:1.11.1.6	IPR018028 (PRINTS); IPR011614 (SMART); IPR024711 (PIRSF); IPR010582 (PFAM); IPR011614 (G3DSA:2.40.180.GENE3D); IPR011614 (PFAM); PTHR11465:SF3 (PANTHER); IPR018028 (PANTHER); IPR002226 (PROSITE_PATTERNS); IPR024708 (PROSITE_PATTERNS); IPR018028 (PROSITE_PROFILES); IPR020835 (SUPERFAMILY)
comp65332_c0_seq1_3	ribonuclease 2	233	11	5.99138e-32	0.4573	2	F:RNA binding; F:ribonuclease T2 activity	EC:3.1.31; EC:3.1; EC:3.1.27; EC:3.1.27.1	IPR001568 (G3DSA:3.90.730.GENE3D); IPR001568 (PFAM); IPR001568 (PANTHER); SIGNAL_PEPTIDE_C_REGION (PHOBIUS); NON_CYTOPLASMIC_DOMAIN (PHOBIUS); SIGNAL_PEPTIDE (PHOBIUS); SIGNAL_PEPTIDE_H_REGION (PHOBIUS); SIGNAL_PEPTIDE_N_REGION (PHOBIUS); SignalP-noTM (SIGNALP_EUK); SignalP-noTM (SIGNALP_GRAM_NEGATIVE); IPR001568 (SUPERFAMILY)
comp78707_c1_seq1_3	l-ascorbate peroxidase	249	20	1.93575e-152	0.7505	5	P:oxidation-reduction process; P:response to oxidative stress; F:heme binding; F:peroxidase activity; P:peroxidase reaction	EC:1.11.1.7	IPR002207 (PRINTS); IPR002016 (PRINTS); G3DSA:1.10.520.10 (GENE3D); IPR002016 (PFAM); G3DSA:1.10.420.10 (GENE3D); G3DSA:1.10.420.10 (GENE3D); PTHR31356 (PANTHER); PTHR31356:SF5 (PANTHER); IPR019794 (PROSITE_PATTERNS); IPR019793 (PROSITE_PATTERNS); IPR002016 (PROSITE_PROFILES); IPR010255 (SUPERFAMILY)
comp81936_c0_seq6_1	ribosome recycling factor	246	5	8.75349e-91	0.63	1	P:translation	-	Coil (COILS); Coil (COILS); G3DSA:1.10.132.20 (GENE3D); IPR023584 (PFAM); IPR024946 (G3DSA:3.30.1360.GENE3D); IPR002661 (PANTHER); IPR002661 (HAMAP); IPR023584 (SUPERFAMILY)
comp87692_c3_seq1_1	delta tonoplast intrinsic protein	147	20	3.78306e-58	0.7095	3	P:transport; C:membrane; F:transporter activity	-	IPR000425 (PRINTS); IPR000425 (PFAM); IPR023271 (G3DSA:1.20.1080.GENE3D); IPR000425 (PANTHER); PTHR19139:SF52 (PANTHER); IPR022357 (PROSITE_PATTERNS); TRANSMEMBRANE (PHOBIUS); NON_CYTOPLASMIC_DOMAIN (PHOBIUS); NON_CYTOPLASMIC_DOMAIN (PHOBIUS); CYTOPLASMIC_DOMAIN (PHOBIUS); CYTOPLASMIC_DOMAIN (PHOBIUS); TRANSMEMBRANE (PHOBIUS); TRANSMEMBRANE (PHOBIUS); IPR023271 (SUPERFAMILY); TMhelix (TMHMM); TMh…
comp84952_c1_seq6_4	pectinesterase-like protein	596	20	0	0.6525	6	F:pectinesterase activity; F:enzyme inhibitor activity; P:cell wall modification; C:cell wall; P:starch metabolic process; P:sucrose metabolic process	EC:3.1.1.11; EC:3.1.1.1	IPR006501 (SMART); IPR006501 (G3DSA:1.20.140.GENE3D); IPR000070 (PFAM); IPR006501 (PFAM); IPR012334 (G3DSA:2.160.20.GENE3D); IPR006501 (TIGRFAM); PTHR31707 (PANTHER); PTHR31707:SF8 (PANTHER); IPR018040 (PROSITE_PATTERNS); CYTOPLASMIC_DOMAIN (PHOBIUS); NON_CYTOPLASMIC_DOMAIN (PHOBIUS); TRANSMEMBRANE (PHOBIUS); IPR011050 (SUPERFAMILY); IPR006501 (SUPERFAMILY); TMhelix (TMHMM)
comp65098_c0_seq1_1	photosystem ii	101	5	3.54978e-18	0.61	6	C:chloroplast thylakoid membrane; P:response to wounding; P:response to ozone; P:response to UV-B; P:photosynthesis; P:cellular component organization or biogenesis	-	IPR006311 (PROSITE_PROFILES)
comp87612_c1_seq1_1	histone h2b	136	15	1.44659e-70	0.852	4	F:DNA binding; C:nucleus; C:nucleosome; F:protein heterodimerization activity	-	IPR000558 (PRINTS); IPR000558 (SMART); IPR009072 (G3DSA:1.10.20.GENE3D); IPR007125 (PFAM); IPR000558 (PANTHER); IPR000558 (PROSITE_PATTERNS); IPR009072 (SUPERFAMILY)
comp76337_c0_seq1_1	atpase alpha subunit	507	20	0	0.621	7	F:proton-transporting ATPase activity, rotational mechanism; P:ATP synthesis coupled proton transport; F:proton-transporting ATP synthase activity, rotational mechanism; C:proton-transporting ATP synthase complex, catalytic core F(1); P:ATP hydrolysis coupled proton transport; F:ATP binding; P:oxidative phosphorylation	EC:3.6.1; EC:3.6.1.3; EC:3.6.1.15	G3DSA:1.20.150.20 (GENE3D); IPR004100 (PFAM); IPR005294 (TIGRFAM); IPR000793 (PFAM); IPR023366 (G3DSA:2.40.30.GENE3D); IPR000194 (PFAM); IPR027417 (G3DSA:3.40.50.GENE3D); PTHR15184:SF37 (PANTHER); PTHR15184 (PANTHER); IPR020003 (PROSITE_PATTERNS); IPR005294 (HAMAP); IPR004100 (SUPERFAMILY); IPR000793 (SUPERFAMILY); IPR027417 (SUPERFAMILY)
comp87371_c1_seq1_2	calcium-dependent lipid-binding domain-containing protein	171	9	1.67341e-36	0.5033	1	F:protein binding	-	IPR000008 (G3DSA:2.60.40.GENE3D); PTHR32246:SF17 (PANTHER); PTHR32246 (PANTHER); IPR000008 (SUPERFAMILY)
comp82435_c0_seq1_1	rszp22 splicing factor	179	20	4.44077e-58	0.639	3	F:zinc ion binding; F:nucleic acid binding; F:nucleotide binding	-	IPR001878 (SMART); IPR000504 (SMART); IPR000504 (PFAM); IPR012677 (G3DSA:3.30.70.GENE3D); IPR001878 (PFAM); IPR001878 (G3DSA:4.10.60.GENE3D); PTHR10548 (PANTHER); IPR000504 (PROSITE_PROFILES); IPR001878 (PROSITE_PROFILES); SSF54928 (SUPERFAMILY); IPR001878 (SUPERFAMILY)
comp80515_c0_seq5_3	dihydrolipoyl dehydrogenase 2	311	14	1.01131e-169	0.6236	3	P:oxidation-reduction process; F:flavin adenine dinucleotide binding; F:oxidoreductase activity, acting on a sulfur group of donors, NAD(P) as acceptor	-	IPR013027 (PRINTS); PR00411 (PRINTS); G3DSA:3.50.50.60 (GENE3D); IPR023753 (PFAM); G3DSA:3.50.50.60 (GENE3D); IPR001327 (PFAM); PTHR22912 (PANTHER); PTHR22912:SF20 (PANTHER); IPR012999 (PROSITE_PATTERNS); SIGNAL_PEPTIDE_N_REGION (PHOBIUS); SIGNAL_PEPTIDE_H_REGION (PHOBIUS); SIGNAL_PEPTIDE (PHOBIUS); NON_CYTOPLASMIC_DOMAIN (PHOBIUS); SIGNAL_PEPTIDE_C_REGION (PHOBIUS); SSF51905 (SUPERFAMILY)
comp84433_c0_seq4_2	protein plastid transcriptionally active 16	223	7	2.06711e-63	0.6014	16	C:plastid chromosome; C:chloroplast thylakoid membrane; C:chloroplast envelope; P:pentose-phosphate shunt; P:rRNA processing; P:circadian rhythm; P:response to blue light; P:chloroplast relocation; P:thylakoid membrane organization; P:stomatal complex morphogenesis; P:response to red light; P:response to far red light; P:chlorophyll biosynthetic process; P:carotenoid biosynthetic process; P:photo…	-	IPR008030 (PFAM); IPR016040 (G3DSA:3.40.50.GENE3D); PTHR14194 (PANTHER); PTHR14194:SF38 (PANTHER); SSF51735 (SUPERFAMILY)
comp78692_c1_seq1_1	lipid-transfer protein 6	121	2	7.58942e-05	0.44	4	F:lipid binding; P:lipid transport; P:response to water deprivation; C:extracellular region		G3DSA:1.10.110.10 (GENE3D); SIGNAL_PEPTIDE_N_REGION (PHOBIUS); SIGNAL_PEPTIDE (PHOBIUS); NON_CYTOPLASMIC_DOMAIN (PHOBIUS); SIGNAL_PEPTIDE_C_REGION (PHOBIUS); SIGNAL_PEPTIDE_H_REGION (PHOBIUS); SignalP-noTM (SIGNALP_EUK); SignalP-TM (SIGNALP_GRAM_POSITIVE); SignalP-noTM (SIGNALP_GRAM_NEGATIVE); IPR016140 (SUPERFAMILY)
comp83442_c0_seq4_6	atpase alpha subunit	510	20	0	0.6295	7	F:proton-transporting ATPase activity, rotational mechanism; P:ATP synthesis coupled proton transport; C:proton-transporting ATP synthase complex, catalytic core F(1); F:proton-transporting ATP synthase activity, rotational mechanism; P:ATP hydrolysis coupled proton transport; F:ATP binding; P:oxidative phosphorylation	EC:3.6.1; EC:3.6.1.3; EC:3.6.1.15	IPR005294 (TIGRFAM); IPR000793 (PFAM); G3DSA:1.20.150.20 (GENE3D); IPR027417 (G3DSA:3.40.50.GENE3D); IPR023366 (G3DSA:2.40.30.GENE3D); IPR000194 (PFAM); IPR004100 (PFAM); PTHR15184 (PANTHER); PTHR15184:SF39 (PANTHER); IPR020003 (PROSITE_PATTERNS); IPR005294 (HAMAP); IPR004100 (SUPERFAMILY); IPR027417 (SUPERFAMILY); IPR000793 (SUPERFAMILY)
comp79930_c0_seq1_1	fasciclin-like arabinogalactan protein 7	255	20	1.10768e-82	0.615	12	C:Golgi apparatus; C:plant-type cell wall; C:plasmodesma; C:anchored component of plasma membrane; C:apoplast; P:steroid biosynthetic process; P:plant-type secondary cell wall biogenesis; P:trichoblast differentiation; P:regulation of hormone levels; P:cellular component organization; P:cell growth; P:alcohol biosynthetic process	-	IPR000782 (SMART); IPR000782 (PFAM); IPR000782 (G3DSA:2.30.180.GENE3D); PTHR32077 (PANTHER); PTHR32077:SF6 (PANTHER); NON_CYTOPLASMIC_DOMAIN (PHOBIUS); SIGNAL_PEPTIDE_N_REGION (PHOBIUS); SIGNAL_PEPTIDE_C_REGION (PHOBIUS); SIGNAL_PEPTIDE_H_REGION (PHOBIUS); SIGNAL_PEPTIDE (PHOBIUS); IPR000782 (PROSITE_PROFILES); SignalP-noTM (SIGNALP_EUK); SignalP-TM (SIGNALP_GRAM_POSITIVE); IPR000782 (SUPERFAMILY)
comp74572_c0_seq1_2	glutamine synthetase	431	20	0	0.868	3	P:glutamine biosynthetic process; F:glutamate-ammonia ligase activity; P:peptidoglycan biosynthetic process	EC:6.3.1; EC:6.3.1.2	IPR014746 (G3DSA:3.30.590.GENE3D); IPR008147 (PFAM); IPR008146 (PFAM); IPR008147 (G3DSA:3.10.20.GENE3D); PTHR20852 (PANTHER); PTHR20852:SF53 (PANTHER); IPR027303 (PROSITE_PATTERNS); IPR027302 (PROSITE_PATTERNS); SSF55931 (SUPERFAMILY); IPR008147 (SUPERFAMILY)
comp88346_c0_seq4_1	glycine dehydrogenase	469	8	0	0.9275	6	P:glycine catabolic process; P:oxidation-reduction process; F:glycine dehydrogenase (decarboxylating) activity; F:pyridoxal phosphate binding; P:L-serine metabolic process; P:threonine metabolic process	EC:1.4.4.2	Coil (COILS); IPR020580 (PFAM); IPR015421 (G3DSA:3.40.640.GENE3D); IPR020581 (PANTHER); IPR015424 (SUPERFAMILY)
comp88204_c0_seq7_2	aconitate hydratase 1	141	8	8.24472e-86	0.9313	1	P:metabolic process	-	IPR001030 (PRINTS); IPR001030 (PFAM); IPR015931 (G3DSA:3.30.499.GENE3D); IPR015934 (PTHR11670:PANTHER); IPR015937 (PANTHER); IPR001030 (SUPERFAMILY)
comp77444_c0_seq1_1	chlorophyll a b-binding protein	288	20	9.48187e-163	0.6395	2	P:photosynthesis, light harvesting; C:membrane	-	IPR023329 (G3DSA:1.10.3460.GENE3D); IPR022796 (PFAM); PTHR21649:SF6 (PANTHER); IPR001344 (PANTHER); SIGNAL_PEPTIDE (PHOBIUS); SIGNAL_PEPTIDE_H_REGION (PHOBIUS); SIGNAL_PEPTIDE_C_REGION (PHOBIUS); NON_CYTOPLASMIC_DOMAIN (PHOBIUS); SIGNAL_PEPTIDE_N_REGION (PHOBIUS); SignalP-TM (SIGNALP_GRAM_POSITIVE); IPR023329 (SUPERFAMILY); TMhelix (TMHMM); TMhelix (TMHMM)
comp79085_c0_seq1_3	plastid developmental protein dag	132	20	8.04612e-58	0.717	26	C:nucleus; C:mitochondrion; C:chloroplast stroma; C:chloroplast envelope; F:ubiquitin-protein transferase activity; F:protein binding; F:cobalt ion binding; P:endonucleolytic cleavage of tetracistronic rRNA transcript (SSU-rRNA, LSU-rRNA, 4.5S-rRNA, 5S-rRNA); P:chloroplast organization; P:post-embryonic development; P:cytidine to uridine editing; P:aromatic compound biosynthetic process; P:cellul…	-	PTHR31346:SF4 (PANTHER); PTHR31346 (PANTHER)
comp88204_c0_seq3_2	aconitate hydratase 1	245	10	5.41697e-154	0.916	1	P:metabolic process	-	IPR015928 (G3DSA:3.20.19.GENE3D); IPR000573 (PFAM); IPR015934 (PTHR11670:PANTHER); IPR015937 (PANTHER); IPR015928 (SUPERFAMILY)
comp67699_c0_seq2_3	endoribonuclease l-psp family protein	198	3	1.32523e-74	0.79	1	F:deaminase activity	-	IPR013813 (G3DSA:3.30.1330.GENE3D); IPR006056 (TIGRFAM); IPR006175 (PFAM); IPR006175 (PANTHER); IPR019897 (PROSITE_PATTERNS); SIGNAL_PEPTIDE_C_REGION (PHOBIUS); NON_CYTOPLASMIC_DOMAIN (PHOBIUS); SIGNAL_PEPTIDE_H_REGION (PHOBIUS); SIGNAL_PEPTIDE (PHOBIUS); SIGNAL_PEPTIDE_N_REGION (PHOBIUS); IPR013813 (SUPERFAMILY)
comp88400_c0_seq5_2	tcp-1 cpn60 chaperonin family protein	603	20	0	0.786	3	C:cytoplasm; P:protein refolding; F:ATP binding	-	Coil (COILS); Coil (COILS); IPR001844 (PRINTS); IPR002423 (PFAM); IPR027413 (G3DSA:1.10.560.GENE3D); IPR027413 (G3DSA:1.10.560.GENE3D); IPR001844 (TIGRFAM); IPR027409 (G3DSA:3.50.7.GENE3D); IPR002423 (PANTHER); PTHR11353:SF8 (PANTHER); IPR018370 (PROSITE_PATTERNS); IPR001844 (HAMAP); IPR002423 (SUPERFAMILY); IPR027409 (SUPERFAMILY); SSF54849 (SUPERFAMILY)
comp87925_c0_seq4_4	at3g03780	766	14	0	0.9129	3	P:methionine biosynthetic process; F:zinc ion binding; F:5-methyltetrahydropteroyltriglutamate-homocysteine S-methyltransferase activity	EC:2.1.1.14; EC:2.1.1	Coil (COILS); IPR006276 (PIRSF); IPR013215 (PFAM); IPR002629 (PFAM); G3DSA:3.20.20.210 (GENE3D); G3DSA:3.20.20.210 (GENE3D); IPR006276 (TIGRFAM); PTHR30519:SF0 (PANTHER); PTHR30519 (PANTHER); IPR006276 (HAMAP); SSF51726 (SUPERFAMILY); SSF51726 (SUPERFAMILY)
comp88337_c0_seq1_1	subtilase family protein	428	20	7.25664e-136	0.644	2	P:proteolysis; F:serine-type endopeptidase activity	EC:3.4.21	IPR000209 (PFAM); IPR000209 (G3DSA:3.40.50.GENE3D); IPR003137 (PFAM); IPR015500 (PANTHER); PTHR10795:SF316 (PANTHER); IPR023828 (PROSITE_PATTERNS); IPR000209 (SUPERFAMILY)
comp67948_c0_seq1_1	carbonic anhydrase	293	18	2.23353e-70	0.5978	4	F:carbonate dehydratase activity; P:one-carbon metabolic process; F:zinc ion binding; P:nitrogen compound metabolic process	EC:4.2.1.1	IPR001148 (SMART); IPR001148 (G3DSA:3.10.200.GENE3D); IPR001148 (PFAM); PTHR18952:SF100 (PANTHER); IPR023561 (PANTHER); IPR018338 (PROSITE_PATTERNS); SIGNAL_PEPTIDE_H_REGION (PHOBIUS); NON_CYTOPLASMIC_DOMAIN (PHOBIUS); SIGNAL_PEPTIDE_C_REGION (PHOBIUS); SIGNAL_PEPTIDE_N_REGION (PHOBIUS); SIGNAL_PEPTIDE (PHOBIUS); IPR001148 (PROSITE_PROFILES); IPR001148 (SUPERFAMILY)
comp85503_c1_seq3_2	lipase plat lh2 family protein	175	5	2.22183e-09	0.456	1	F:protein binding	-	IPR001024 (PFAM); IPR001024 (G3DSA:2.60.60.GENE3D); NON_CYTOPLASMIC_DOMAIN (PHOBIUS); SIGNAL_PEPTIDE_N_REGION (PHOBIUS); SIGNAL_PEPTIDE_C_REGION (PHOBIUS); SIGNAL_PEPTIDE (PHOBIUS); SIGNAL_PEPTIDE_H_REGION (PHOBIUS); IPR001024 (PROSITE_PROFILES); SignalP-noTM (SIGNALP_EUK); SignalP-TM (SIGNALP_GRAM_POSITIVE); IPR008976 (SUPERFAMILY); TMhelix (TMHMM)
comp87860_c0_seq4_2	at3g03780	160	13	4.74249e-100	0.9392	3	F:5-methyltetrahydropteroyltriglutamate-homocysteine S-methyltransferase activity; F:zinc ion binding; P:methionine biosynthetic process	EC:2.1.1.14; EC:2.1.1	IPR013215 (PFAM); G3DSA:3.20.20.210 (GENE3D); PTHR30519 (PANTHER); PTHR30519:SF0 (PANTHER); SSF51726 (SUPERFAMILY)
comp84936_c0_seq1_2	pectinesterase	547	20	0	0.6315	6	F:pectinesterase activity; F:enzyme inhibitor activity; C:cell wall; P:cell wall modification; P:starch metabolic process; P:sucrose metabolic process	EC:3.1.1.11; EC:3.1.1.1	IPR006501 (SMART); IPR006501 (PFAM); IPR006501 (TIGRFAM); IPR000070 (PFAM); IPR006501 (G3DSA:1.20.140.GENE3D); IPR012334 (G3DSA:2.160.20.GENE3D); PTHR31707:SF1 (PANTHER); PTHR31707 (PANTHER); IPR018040 (PROSITE_PATTERNS); SIGNAL_PEPTIDE (PHOBIUS); SIGNAL_PEPTIDE_N_REGION (PHOBIUS); SIGNAL_PEPTIDE_C_REGION (PHOBIUS); NON_CYTOPLASMIC_DOMAIN (PHOBIUS); SIGNAL_PEPTIDE_H_REGION (PHOBIUS); SignalP-TM (…
comp59869_c0_seq1_1	serine hydroxymethyltransferase 2	521	17	0	0.7724	4	P:L-serine metabolic process; P:glycine metabolic process; F:glycine hydroxymethyltransferase activity; F:pyridoxal phosphate binding	EC:2.1.2.1	IPR001085 (PIRSF); IPR001085 (PFAM); IPR015422 (G3DSA:3.90.1150.GENE3D); IPR015421 (G3DSA:3.40.640.GENE3D); IPR001085 (PANTHER); PTHR11680:SF1 (PANTHER); IPR019798 (PROSITE_PATTERNS); IPR001085 (HAMAP); IPR015424 (SUPERFAMILY)
comp73900_c0_seq4_2	ribonuclease 2	237	11	8.00981e-31	0.4291	2	F:ribonuclease T2 activity; F:RNA binding	EC:3.1.31; EC:3.1; EC:3.1.27; EC:3.1.27.1	IPR001568 (PFAM); IPR001568 (G3DSA:3.90.730.GENE3D); IPR001568 (PANTHER); SIGNAL_PEPTIDE_H_REGION (PHOBIUS); SIGNAL_PEPTIDE_N_REGION (PHOBIUS); NON_CYTOPLASMIC_DOMAIN (PHOBIUS); SIGNAL_PEPTIDE_C_REGION (PHOBIUS); SIGNAL_PEPTIDE (PHOBIUS); SignalP-noTM (SIGNALP_GRAM_NEGATIVE); SignalP-noTM (SIGNALP_EUK); IPR001568 (SUPERFAMILY); TMhelix (TMHMM)
comp84086_c2_seq4_2	photosystem ii subunit r	141	2	6.43876e-52	0.72	2	P:photosynthesis; C:photosystem II oxygen evolving complex	-	IPR006814 (PFAM); NON_CYTOPLASMIC_DOMAIN (PHOBIUS); CYTOPLASMIC_DOMAIN (PHOBIUS); TRANSMEMBRANE (PHOBIUS); TMhelix (TMHMM)
comp75020_c0_seq1_1	ribosomal protein	204	3	2.58638e-122	0.9567	4	F:structural constituent of ribosome; C:ribosome; P:translation; P:ribosome biogenesis	-	IPR024794 (G3DSA:3.40.1120.GENE3D); IPR000439 (PFAM); IPR000439 (PANTHER); IPR020925 (PROSITE_PATTERNS); IPR012678 (SUPERFAMILY)
comp85756_c0_seq1_7	cysteine synthase	325	20	0	0.8815	3	P:cysteine biosynthetic process from serine; F:cysteine synthase activity; C:cysteine synthase complex	EC:2.5.1.47	G3DSA:3.40.50.1100 (GENE3D); IPR005859 (TIGRFAM); IPR005856 (TIGRFAM); G3DSA:3.40.50.1100 (GENE3D); IPR001926 (PFAM); PTHR10314:SF97 (PANTHER); PTHR10314 (PANTHER); IPR001216 (PROSITE_PATTERNS); IPR001926 (SUPERFAMILY)
comp88371_c0_seq6_1	glycine dehydrogenase	127	7	5.58979e-65	0.8714	5	F:glycine dehydrogenase (decarboxylating) activity; P:oxidation-reduction process; P:glycine catabolic process; P:L-serine metabolic process; P:threonine metabolic process	EC:1.4.4.2	IPR020580 (PFAM); PTHR11773:SF1 (PANTHER); IPR020581 (PANTHER); IPR015424 (SUPERFAMILY)
comp53183_c0_seq1_3	non-specific lipid-transfer protein	213	20	1.02361e-23	0.577	9	C:anchored component of plasma membrane; P:lipid metabolic process; P:ion transport; P:multicellular organismal development; P:cellular metabolic process; P:small molecule metabolic process; P:single-organism cellular process; P:anatomical structure development; P:cellular component organization or biogenesis	-	IPR016140 (SMART); IPR016140 (PFAM); G3DSA:1.10.110.10 (GENE3D); SIGNAL_PEPTIDE_N_REGION (PHOBIUS); SIGNAL_PEPTIDE_C_REGION (PHOBIUS); SIGNAL_PEPTIDE (PHOBIUS); SIGNAL_PEPTIDE_H_REGION (PHOBIUS); NON_CYTOPLASMIC_DOMAIN (PHOBIUS); SignalP-noTM (SIGNALP_EUK); IPR016140 (SUPERFAMILY); TMhelix (TMHMM)
comp82730_c0_seq1_5	fructose bisphosphate aldolase	397	20	0	0.792	8	P:glycolytic process; F:fructose-bisphosphate aldolase activity; P:fructose metabolic process; P:mannose metabolic process; P:inositol metabolic process; P:gluconeogenesis; P:pentose-phosphate shunt; P:carbon utilization	EC:4.1.2.13	IPR000741 (PFAM); IPR013785 (G3DSA:3.20.20.GENE3D); IPR029769 (PANTHER); PTHR11627:SF8 (PANTHER); IPR029768 (PROSITE_PATTERNS); SSF51569 (SUPERFAMILY)
comp85756_c0_seq1_2	cysteine synthase	325	20	0	0.8815	3	F:cysteine synthase activity; P:cysteine biosynthetic process from serine; C:cysteine synthase complex	EC:2.5.1.47	G3DSA:3.40.50.1100 (GENE3D); IPR005859 (TIGRFAM); IPR005856 (TIGRFAM); G3DSA:3.40.50.1100 (GENE3D); IPR001926 (PFAM); PTHR10314:SF97 (PANTHER); PTHR10314 (PANTHER); IPR001216 (PROSITE_PATTERNS); IPR001926 (SUPERFAMILY)
comp88403_c0_seq1_3	glutamate synthase 1	339	10	0	0.818	2	P:oxidation-reduction process; F:oxidoreductase activity	-	IPR002489 (G3DSA:2.160.20.GENE3D); IPR002489 (PFAM); PTHR11938 (PANTHER); PTHR11938:SF76 (PANTHER); IPR002489 (SUPERFAMILY)
comp80473_c0_seq4_1	peroxiredoxin-like protein	80	13	5.77026e-39	0.6838	1	F:oxidoreductase activity	-	IPR013740 (PFAM); IPR012336 (G3DSA:3.40.30.GENE3D); PTHR10430 (PANTHER); IPR012336 (SUPERFAMILY)
comp66911_c0_seq1_1	ferredoxin--nadp leaf isozyme 2	362	20	0	0.7745	2	F:oxidoreductase activity; P:oxidation-reduction process	-	IPR001709 (PRINTS); IPR015701 (PIRSF); PIRSF501178 (PIRSF); G3DSA:3.40.50.80 (GENE3D); G3DSA:2.40.30.10 (GENE3D); IPR001433 (PFAM); IPR008333 (PFAM); PTHR19384 (PANTHER); PTHR19384:SF67 (PANTHER); TRANSMEMBRANE (PHOBIUS); CYTOPLASMIC_DOMAIN (PHOBIUS); NON_CYTOPLASMIC_DOMAIN (PHOBIUS); TRANSMEMBRANE (PHOBIUS); CYTOPLASMIC_DOMAIN (PHOBIUS); IPR017927 (PROSITE_PROFILES); SignalP-TM (SIGNALP_GRAM_POS…
comp71498_c0_seq1_2	pathogenesis-related thaumatin-like protein	240	20	4.16597e-111	0.6025	20	C:cell wall; C:vacuole; C:apoplast; P:signal transduction; P:response to virus; P:systemic acquired resistance; P:response to salt stress; P:defense response to bacterium, incompatible interaction; P:defense response to fungus, incompatible interaction; P:response to organic substance; P:response to UV-B; P:cellular component organization; P:regulation of cellular metabolic process; P:regulation …	-	IPR001938 (PRINTS); IPR001938 (SMART); IPR001938 (PIRSF); IPR001938 (PFAM); IPR001938 (G3DSA:2.60.110.GENE3D); IPR001938 (PANTHER); IPR017949 (PROSITE_PATTERNS); NON_CYTOPLASMIC_DOMAIN (PHOBIUS); SIGNAL_PEPTIDE_N_REGION (PHOBIUS); SIGNAL_PEPTIDE (PHOBIUS); SIGNAL_PEPTIDE_H_REGION (PHOBIUS); SIGNAL_PEPTIDE_C_REGION (PHOBIUS); IPR001938 (PROSITE_PROFILES); SignalP-noTM (SIGNALP_GRAM_NEGATIVE); Sign…
comp84265_c0_seq9_3	actin 2	377	20	0	0.9615	50	C:cell wall; C:nucleolus; C:mitochondrion; C:vacuole; C:cytosol; C:plasma membrane; C:plasmodesma; C:chloroplast stroma; C:chloroplast envelope; C:actin cytoskeleton; C:apoplast; F:glycerol-3-phosphate O-acyltransferase activity; F:structural constituent of cytoskeleton; F:copper ion binding; F:protein binding; P:glucose catabolic process; P:gluconeogenesis; P:unsaturated fatty acid biosynthetic …	EC:2.3.1.15; EC:2.3.1	IPR004000 (PRINTS); IPR004000 (SMART); IPR004000 (PFAM); G3DSA:3.90.640.10 (GENE3D); G3DSA:3.30.420.40 (GENE3D); G3DSA:3.30.420.40 (GENE3D); IPR004000 (PANTHER); PTHR11937:SF188 (PANTHER); IPR020902 (PROSITE_PATTERNS); IPR004001 (PROSITE_PATTERNS); IPR004001 (PROSITE_PATTERNS); SSF53067 (SUPERFAMILY); SSF53067 (SUPERFAMILY)
comp79049_c0_seq1_1	alcohol dehydrogenase	277	20	8.40215e-83	0.647	2	F:oxidoreductase activity; P:metabolic process	-	IPR002347 (PRINTS); IPR002198 (PRINTS); IPR013968 (SMART); IPR016040 (G3DSA:3.40.50.GENE3D); IPR002198 (PFAM); PTHR24322:SF309 (PANTHER); PTHR24322 (PANTHER); IPR020904 (PROSITE_PATTERNS); SSF51735 (SUPERFAMILY)
comp82158_c0_seq2_4	heat shock protein	98	20	1.06418e-32	0.7375	4	F:unfolded protein binding; F:ATP binding; P:response to stress; P:protein folding	-	IPR001404 (PFAM); IPR001404 (PANTHER); PTHR11528:SF41 (PANTHER); CYTOPLASMIC_DOMAIN (PHOBIUS); TRANSMEMBRANE (PHOBIUS); NON_CYTOPLASMIC_DOMAIN (PHOBIUS); SSF110942 (SUPERFAMILY); TMhelix (TMHMM)
comp86939_c1_seq4_3	tubulin beta-2 beta-3 chain	344	20	0	0.914	7	F:structural constituent of cytoskeleton; C:microtubule; F:GTP binding; P:microtubule-based process; F:GTPase activity; P:obsolete GTP catabolic process; P:protein polymerization	EC:3.6.1; EC:3.6.1.15	IPR002453 (PRINTS); IPR000217 (PRINTS); IPR003008 (SMART); IPR018316 (SMART); IPR018316 (G3DSA:3.30.1330.GENE3D); IPR018316 (PFAM); IPR003008 (G3DSA:3.40.50.GENE3D); IPR003008 (PFAM); IPR000217 (PANTHER); PTHR11588:SF66 (PANTHER); IPR013838 (PROSITE_PATTERNS); IPR017975 (PROSITE_PATTERNS); IPR008280 (SUPERFAMILY); IPR003008 (SUPERFAMILY)
comp83267_c1_seq5_1	heat shock protein	253	20	1.07895e-114	0.7315	4	P:response to stress; P:protein folding; F:ATP binding; F:unfolded protein binding	-	IPR001404 (PFAM); PTHR11528:SF41 (PANTHER); IPR001404 (PANTHER); SSF110942 (SUPERFAMILY); IPR020568 (SUPERFAMILY)
comp82563_c0_seq1_1	zinc-binding alcohol dehydrogenase family protein	309	20	7.55581e-170	0.508	3	F:oxidoreductase activity; P:oxidation-reduction process; F:zinc ion binding	-	IPR020843 (SMART); IPR013154 (PFAM); IPR011032 (G3DSA:3.90.180.GENE3D); PF13602 (PFAM); IPR016040 (G3DSA:3.40.50.GENE3D); IPR002085 (PANTHER); PTHR11695:SF294 (PANTHER); IPR002364 (PROSITE_PATTERNS); SSF51735 (SUPERFAMILY); IPR011032 (SUPERFAMILY)
comp73816_c0_seq3_1	f-type h+-transporting atpase subunit b	149	3	3.10484e-60	0.8733	3	P:ATP synthesis coupled proton transport; F:hydrogen ion transmembrane transporter activity; C:proton-transporting ATP synthase complex, coupling factor F(o)	-	Coil (COILS); IPR002146 (PFAM); G3DSA:1.20.120.20 (GENE3D); TRANSMEMBRANE (PHOBIUS); CYTOPLASMIC_DOMAIN (PHOBIUS); NON_CYTOPLASMIC_DOMAIN (PHOBIUS); TMhelix (TMHMM)
comp76813_c0_seq5_1	ribonuclease 1	238	9	4.38616e-30	0.4411	2	F:ribonuclease T2 activity; F:RNA binding	EC:3.1.31; EC:3.1; EC:3.1.27; EC:3.1.27.1	IPR001568 (PFAM); IPR001568 (G3DSA:3.90.730.GENE3D); PTHR11240:SF1 (PANTHER); IPR001568 (PANTHER); SIGNAL_PEPTIDE_H_REGION (PHOBIUS); NON_CYTOPLASMIC_DOMAIN (PHOBIUS); SIGNAL_PEPTIDE_C_REGION (PHOBIUS); SIGNAL_PEPTIDE_N_REGION (PHOBIUS); SIGNAL_PEPTIDE (PHOBIUS); SignalP-noTM (SIGNALP_EUK); SignalP-noTM (SIGNALP_GRAM_NEGATIVE); IPR001568 (SUPERFAMILY); TMhelix (TMHMM)
comp81523_c0_seq1_2	mannose-binding lectin superfamily protein	148	20	6.59279e-33	0.579	27	C:nucleus; C:vacuole; C:cytosol; C:proteasome regulatory particle, base subcomplex; C:membrane; F:peptide receptor activity; F:binding; P:cellular response to DNA damage stimulus; P:response to heat; P:pollen development; P:response to wounding; P:response to salt stress; P:response to auxin; P:response to cytokinin; P:response to abscisic acid; P:response to sucrose; P:regulation of seed germina…	-	IPR001229 (SMART); IPR001229 (G3DSA:2.100.10.GENE3D); IPR001229 (PFAM); PTHR23244:SF249 (PANTHER); PTHR23244 (PANTHER); IPR001229 (SUPERFAMILY)
