# Supplementary material for: Transcriptome- Assisted Label-Free Quantitative Proteomics Analysis Reveals Novel Insights into Piper nigrum—Phytophthora capsici Phytopathosystem
Source: Front Plant Sci. 2016 Jun 20;7:785. doi: 10.3389/fpls.2016.00785 (PMC4913111; doi:10.3389/fpls.2016.00785)
Supplement: Supplementary file 8 [file DataSheet8.XLSX]

## Sheet: A
Table S8
A. Biological process terms
Term_ID	p value	Description	frequency	plot_X	plot_Y	plot_size	log10 p-value	uniqueness	dispensability	representative	eliminated
GO:0005975	0.0171	carbohydrate metabolic process	0.05984	-0.278	6.699	6.474	-1.767	0.659	0	5975	0
GO:0006950	0.0287	response to stress	0.04119	-0.555	-6.122	6.312	-1.5421	0.653	0	6950	0
GO:0044765	0.00754	single-organism transport	0.12592	6.105	-0.341	6.797	-2.1226	0.277	0	44765	0
GO:0055085	0.0165	transmembrane transport	0.09397	null	null	6.67	-1.7825	0.28	0.811	44765	1
GO:0050896	0.0287	response to stimulus	0.08818	-5.089	0.39	6.642	-1.5421	0.669	0	50896	0
GO:1902578	0.00754	single-organism localization	0.1273	6.126	0.635	6.802	-2.1226	0.314	0.685	1902578	0

## Sheet: B
Table S8.
B. Cellular component terms
Term_ID	p-value	Description	frequency	plot_X	plot_Y	plot_size	log10 p-value	uniqueness	dispensability	representative	eliminated
GO:0005623	0.022	cell	0.64133	5.402	0.431	7.178	-1.6576	0.968	0	5623	0
GO:0005634	0.000926	nucleus	0.02809	-5.086	-2.531	5.819	-3.0334	0.457	0	5634	0
GO:0043231	0.000281	intracellular membrane-bounded organelle	0.08847	null	null	6.318	-3.5513	0.397	0.728	5634	1
GO:0031974	0.036	membrane-enclosed lumen	0.00517	3.654	2.609	5.085	-1.4437	0.912	0	31974	0
GO:0043226	0.000617	organelle	0.16716	-4.13	5.661	6.594	-3.2097	0.926	0	43226	0
GO:0030312	0.0263	external encapsulating structure	0.03733	0.784	4.828	5.943	-1.58	0.814	0.046	30312	0
GO:0005622	0.0127	intracellular	0.46136	3.204	-5.923	7.035	-1.8962	0.811	0.078	5622	0
GO:0071944	0.0286	cell periphery	0.17505	4.88	-3.241	6.614	-1.5436	0.823	0.127	71944	0
GO:0044444	0.00177	cytoplasmic part	0.13606	-2.753	-7.376	6.505	-2.752	0.718	0.168	44444	0
GO:0044464	0.029	cell part	0.64133	2.3	-6.777	7.178	-1.5376	0.81	0.262	44464	0
GO:0044424	0.0127	intracellular part	0.43664	-0.499	-6.168	7.011	-1.8962	0.696	0.295	44424	0
GO:0005618	0.0337	cell wall	0.00933	0.044	5.062	5.341	-1.4724	0.825	0.361	5618	0
GO:0005773	0.0143	vacuole	0.00108	-7.073	-2.18	4.402	-1.8447	0.576	0.425	5773	0
GO:0005737	0.0275	cytoplasm	0.38159	-1.266	-6.103	6.952	-1.5607	0.683	0.465	5737	0
GO:0043227	0.000281	membrane-bounded organelle	0.09056	-6.758	-0.677	6.328	-3.5513	0.523	0.499	43227	0
GO:0043229	0.000617	intracellular organelle	0.1579	null	null	6.569	-3.2097	0.416	0.701	43227	1
GO:0044428	0.036	nuclear part	0.00645	-5.987	-2.674	5.18	-1.4437	0.449	0.513	44428	0
GO:0044422	0.036	organelle part	0.06517	-6.381	-0.324	6.185	-1.4437	0.537	0.581	44422	0
GO:0044446	0.036	intracellular organelle part	0.05949	-5.145	-3.248	6.145	-1.4437	0.395	0.649	44446	0
GO:0031981	0.036	nuclear lumen	0.00437	-5.774	-1.958	5.012	-1.4437	0.388	0.663	31981	0
GO:0043233	0.036	organelle lumen	0.00504	null	null	5.073	-1.4437	0.458	0.99	31981	1
GO:0005730	0.036	nucleolus	0.00143	null	null	4.527	-1.4437	0.429	0.879	31981	1
GO:0070013	0.036	intracellular organelle lumen	0.00503	null	null	5.073	-1.4437	0.415	0.982	31981	1

## Sheet: C
Table S8
C. Molecular Functions
Term_ID	p-value	Description	frequency	plot_X	plot_Y	plot_size	log10 p-value	uniqueness	dispensability	representative	eliminated
GO:0003723	0.00503	RNA binding	0.0586	5.948	-1.501	6.443	-2.2984	0.789	0	3723	0
GO:0003824	0.0064	catalytic activity	0.69295	1.253	5.068	7.516	-2.1938	0.953	0	3824	0
GO:0005215	0.0355	transporter activity	0.12041	-2.517	4.403	6.756	-1.4498	0.869	0	5215	0
GO:0016788	0.0355	hydrolase activity, acting on ester bonds	0.04904	-3.84	-5.509	6.365	-1.4498	0.58	0	16788	0
GO:0022857	0.0355	transmembrane transporter activity	0.08278	-5.726	1.945	6.593	-1.4498	0.864	0	22857	0
GO:0016787	0.0035	hydrolase activity	0.21764	5.208	3.777	7.013	-2.4559	0.838	0.05	16787	0
GO:0097159	0.0143	organic cyclic compound binding	0.42443	3.404	-6.051	7.303	-1.8447	0.818	0.141	97159	0
GO:0003676	0.0143	nucleic acid binding	0.21746	4.926	-3.457	7.012	-1.8447	0.79	0.226	3676	0
GO:1901363	0.0143	heterocyclic compound binding	0.42435	4.59	-5.752	7.303	-1.8447	0.818	0.304	1901363	0
GO:0017111	0.0242	nucleoside-triphosphatase activity	0.07074	-4.382	-4.075	6.525	-1.6162	0.423	0.421	17111	0
GO:0016462	0.0242	pyrophosphatase activity	0.07429	null	null	6.546	-1.6162	0.421	0.912	17111	1
GO:0016887	0.0355	ATPase activity	0.05234	null	null	6.394	-1.4498	0.436	0.86	17111	1
GO:0016818	0.0242	hydrolase activity, acting on acid anhydrides, in phosphorus-containing anhydrides	0.07512	null	null	6.551	-1.6162	0.421	0.92	17111	1
GO:0016817	0.0242	hydrolase activity, acting on acid anhydrides	0.07557	-4.569	-4.874	6.553	-1.6162	0.567	0.456	16817	0
