# Supplementary material for: Transcriptome- Assisted Label-Free Quantitative Proteomics Analysis Reveals Novel Insights into Piper nigrum—Phytophthora capsici Phytopathosystem
Source: Front Plant Sci. 2016 Jun 20;7:785. doi: 10.3389/fpls.2016.00785 (PMC4913111; doi:10.3389/fpls.2016.00785)
Supplement: Supplementary file 9 [file DataSheet9.XLSX]

## Sheet: protein node description
Table S9. Description for Protein nodes identified against Arabidopsis thaliana reference on STRING 9.1 analysis
Input Node	TAIR Identifier	Protein and its function
CNX1	AT5G61790	calnexin 1; Calcium-binding protein that interacts with newly synthesized glycoproteins in the endoplasmic reticulum. It may act in assisting protein assembly and/or in the retention within the ER of unassembled protein subunits. It seems to play a major role in the quality control apparatus of the ER by the retention of incorrectly folded proteins (By similarity)
AT1G01300	AT1G01300	aspartyl protease-like protein
AT4G35090	AT4G35090	catalase 2; Occurs in almost all aerobically respiring organisms and serves to protect cells from the toxic effects of hydrogen peroxide (By similarity)
CAB1	AT1G29930	chlorophyll A/B binding protein 1; The light-harvesting complex (LHC) functions as a light receptor, it captures and delivers excitation energy to photosystems with which it is closely associated
PSBQA	AT4G21280	photosystem II subunit QA; Required for photosystem II assembly/stability and photoautotrophic growth under low light conditions
PSBP-1	AT1G06680	photosystem II subunit P-1; May be involved in the regulation of photosystem II
ATPF	ATCG00130	ATPase, F0 complex, subunit B/B', bacterial/chloroplast.[Source:TAIR;Acc:ATCG00130]; F(1)F(0) ATP synthase produces ATP from ADP in the presence of a proton or sodium gradient. F-type ATPases consist of two structural domains, F(1) containing the extramembraneous catalytic core and F(0) containing the membrane proton channel, linked together by a central stalk and a peripheral stalk. During catal…
RBCS1B	AT5G38430	Rubisco small subunit 1B; RuBisCO catalyzes two reactions: the carboxylation of D- ribulose 1,5-bisphosphate, the primary event in carbon dioxide fixation, as well as the oxidative fragmentation of the pentose substrate. Both reactions occur simultaneously and in competition at the same active site (By similarity)
At2g03440	AT2G03440	nodulin-related protein 1
GAPC1	AT3G04120	glyceraldehyde-3-phosphate dehydrogenase, cytosolic; Key enzyme in glycolysis that catalyzes the first step of the pathway by converting D-glyceraldehyde 3-phosphate (G3P) into 3-phospho-D-glyceroyl phosphate. Essential for the maintenance of cellular ATP levels and carbohydrate metabolism. Involved in response to oxidative stress by mediating plant responses to abscisic acid (ABA) and water defi…
HSP17.6II	AT5G12020	heat shock protein 17.6-II
SBPASE	AT3G55800	sedoheptulose-bisphosphatase
ATPE	ATCG00470	ATP synthase epsilon chain; Produces ATP from ADP in the presence of a proton gradient across the membrane (By similarity)
ROC3	AT2G16600	rotamase CYP 3; PPIases accelerate the folding of proteins. It catalyzes the cis-trans isomerization of proline imidic peptide bonds in oligopeptides (By similarity)
GLP10	AT3G62020	germin-like protein 10; May play a role in plant defense. Probably has no oxalate oxidase activity even if the active site is conserved
GR-RBP3	AT5G61030	glycine-rich RNA-binding protein 3; Possibly has a role in RNA transcription or processing during stress (By similarity)
c-NAD-MDH1	AT1G04410	malate dehydrogenase
AT1G14220	AT1G14220	ribonuclease T2
HSP81-3	AT5G56010	heat shock protein 81-3; Molecular chaperone involved in RPM1-mediated resistance. Component of the RPM1/RAR1/SGT1 complex. May stabilize RPM1 and protect it from SGT1-mediated degradation. Associates with RAR1 which may function as co-chaperone. Possesses ATPase activity
CPN60A	AT2G28000	chaperonin-60alpha; Binds RuBisCO small and large subunits and is implicated in the assembly of the enzyme oligomer. Involved in protein assisted folding. Required for proper chloroplast development
FBA1	AT2G21330	fructose-bisphosphate aldolase 1
RBCS1A	AT1G67090	ribulose bisphosphate carboxylase small chain 1A; RuBisCO catalyzes two reactions: the carboxylation of D- ribulose 1,5-bisphosphate, the primary event in carbon dioxide fixation, as well as the oxidative fragmentation of the pentose substrate. Both reactions occur simultaneously and in competition at the same active site (By similarity)
AT5G66150	AT5G66150	Glycosyl hydrolase family 38 protein
PSAC	ATCG01060	iron-sulfur cluster binding;electron carriers;4 iron, 4 sulfur cluster binding.[Source:TAIR;Acc:ATCG01060]; Apoprotein for the two 4Fe-4S centers FA and FB of photosystem I (PSI); essential for photochemical activity. FB is the terminal electron acceptor of PSI, donating electrons to ferredoxin. The C-terminus interacts with PsaA/B/D and helps assemble the protein into the PSI complex. Required f…
AT3G54400	AT3G54400	aspartyl protease family protein
AT1G56190	AT1G56190	phosphoglycerate kinase
AT4G19420	AT4G19420	putative Pectinacetylesterase
PSBH	ATCG00710	photosystem II reaction center protein H
Hsp81.4	AT5G56000	HEAT SHOCK PROTEIN 81.4; Molecular chaperone. Due to its association with certain proteins such as hormone receptors and some classes of kinases, it is implicated in signal transduction and development. Has ATPase activity (By similarity)
AT4G10530	AT4G10530	Subtilase family protein
RBCL	ATCG00490	ribulose-bisphosphate carboxylases.[Source:TAIR;Acc:ATCG00490]; RuBisCO catalyzes two reactions: the carboxylation of D- ribulose 1,5-bisphosphate, the primary event in carbon dioxide fixation, as well as the oxidative fragmentation of the pentose substrate in the photorespiration process. Both reactions occur simultaneously and in competition at the same active site (By similarity)
PSAL	AT4G12800	photosystem I subunit l
AT1G73040	AT1G73040	jacalin-like lectin domain-containing protein
FLA8	AT2G45470	FASCICLIN-like arabinogalactan protein 8; May be a cell surface adhesion protein
ENODL1	AT5G53870	early nodulin-like protein 1
RNS3	AT1G26820	ribonuclease 3; May remobilize phosphate, particularly when cells senesce or when phosphate becomes limiting
AT3G21380	AT3G21380	jacalin-like lectin domain-containing protein
AT1G21680	AT1G21680	DPP6 N-terminal domain-like protein
AT5G08680	AT5G08680	ATP synthase subunit beta-3; Mitochondrial membrane ATP synthase (F(1)F(0) ATP synthase or Complex V) produces ATP from ADP in the presence of a proton gradient across the membrane which is generated by electron transport complexes of the respiratory chain. F-type ATPases consist of two structural domains, F(1) - containing the extramembraneous catalytic core, and F(0) - containing the membrane p…
AIR12	AT3G07390	auxin-responsive-like protein
AT1G03220	AT1G03220	aspartyl protease-like protein
PRK	AT1G32060	phosphoribulokinase
ATP3	AT2G33040	ATP synthase subunit gamma; Mitochondrial membrane ATP synthase (F(1)F(0) ATP synthase or Complex V) produces ATP from ADP in the presence of a proton gradient across the membrane which is generated by electron transport complexes of the respiratory chain. F-type ATPases consist of two structural domains, F(1) - containing the extramembraneous catalytic core, and F(0) - containing the membrane pr…
PSBO2	AT3G50820	photosystem II subunit O-2; Stabilizes the manganese cluster which is the primary site of water splitting. Regulates dephosphorylation and turnover of the PSII reaction center D1 protein
PSBB	ATCG00680	photosystem II reaction center protein B; One of the components of the core antenna complex of photosystem II. It binds chlorophyll and helps catalyze the primary light-induced photochemical processes of photosystem II (By similarity). Interacts with PAM68
AT3G45030	AT3G45030	40S ribosomal protein S20-1
At5g06290	AT5G06290	2-cysteine peroxiredoxin B; May be an antioxidant enzyme particularly in the developing shoot and photosynthesizing leaf. Involved in the detoxification of alkyl hydroperoxides with reducing equivalents provided through the thioredoxin system (By similarity)
PSAD-2	AT1G03130	photosystem I subunit D-2; PsaD can form complexes with ferredoxin and ferredoxin- oxidoreductase in photosystem I (PS I) reaction center. PSAD may encode the ferredoxin-docking protein (By similarity)
HSP70	AT3G12580	heat shock protein 70; Component of the Mediator complex, a coactivator involved in the regulated transcription of nearly all RNA polymerase II-dependent genes. Mediator functions as a bridge to convey information from gene-specific regulatory proteins to the basal RNA polymerase II transcription machinery. The Mediator complex, having a compact conformation in its free form, is recruited to prom…
AT2G45290	AT2G45290	Transketolase; Catalyzes the reversible transfer of a two-carbon ketol group from fructose-6-phosphate or sedoheptulose-7-phosphate to glyceraldehyde-3-phosphate to yield xylulose-5-phosphate and erythrose-4-phosphate or ribose-5-phosphate, respectively (By similarity). Could act as a stress sensor involved in adaptation process
PSAE-2	AT2G20260	photosystem I subunit E-2; Stabilizes the interaction between PsaC and the PSI core, assists the docking of the ferredoxin to PSI and interacts with ferredoxin-NADP oxidoreductase (By similarity)
AT4G10520	AT4G10520	Subtilase family protein
XYL4	AT5G64570	beta-D-xylosidase 4; Beta-D-xylosidase showing an optimal efficiency with the natural substrate xylobiose
CRT1a	AT1G56340	calreticulin-1; Molecular calcium-binding chaperone promoting folding, oligomeric assembly and quality control in the ER via the calreticulin/calnexin cycle. This lectin may interact transiently with almost all of the monoglucosylated glycoproteins that are synthesized in the ER (By similarity)
PB	ATCG00480	ATP synthase subunit beta; Produces ATP from ADP in the presence of a proton gradient across the membrane. The catalytic sites are hosted primarily by the beta subunits (By similarity)
AT1G11860	AT1G11860	aminomethyltransferase; The glycine decarboxylase (GDC) or glycine cleavage system catalyzes the degradation of glycine (By similarity)
CSDP1	AT4G36020	cold shock domain protein 1; Chaperone that binds to RNA, single- (ssDNA) and double- stranded (dsDNA) DNA, and unwinds nucleic acid duplex. Exhibits a DNA melting activity. May be involved in cold resistance. Prevents seed germination under dehydration or salt stress conditions
CR88	AT2G04030	Chaperone protein htpG family protein
AT3G05950	AT3G05950	germin-like protein subfamily 1 member 7; May play a role in plant defense. Probably has no oxalate oxidase activity even if the active site is conserved
HSP90.1	AT5G52640	heat shock protein 81-1; Molecular chaperone involved in R gene-mediated disease resistance. Required for full RPS2-mediated resistance through interaction with RAR1. Possesses probably ATPase activity
GAPC2	AT1G13440	glyceraldehyde 3-phosphate dehydrogenase; Key enzyme in glycolysis that catalyzes the first step of the pathway by converting D-glyceraldehyde 3-phosphate (G3P) into 3-phospho-D-glyceroyl phosphate. Essential for the maintenance of cellular ATP levels and carbohydrate metabolism (By similarity). Binds DNA in vitro
PGIP1	AT5G06860	Polygalacturonase inhibitor 1; Inhibitor of fungal polygalacturonase. It is an important factor for plant resistance to phytopathogenic fungi
RCA	AT2G39730	rubisco activase; Activation of RuBisCO (ribulose-1,5-bisphosphate carboxylase/oxygenase; EC 4.1.1.39) involves the ATP-dependent carboxylation of the epsilon-amino group of lysine leading to a carbamate structure
LHCB3	AT5G54270	light-harvesting chlorophyll B-binding protein 3
UBQ6	AT2G47110	ubiquitin 6
AT5G47030	AT5G47030	ATP synthase subunit delta'; Mitochondrial membrane ATP synthase (F(1)F(0) ATP synthase or Complex V) produces ATP from ADP in the presence of a proton gradient across the membrane which is generated by electron transport complexes of the respiratory chain. F-type ATPases consist of two structural domains, F(1) - containing the extramembraneous catalytic core, and F(0) - containing the membrane p…
AT1G71695	AT1G71695	peroxidase 12; Removal of H(2)O(2), oxidation of toxic reductants, biosynthesis and degradation of lignin, suberization, auxin catabolism, response to environmental stresses such as wounding, pathogen attack and oxidative stress. These functions might be dependent on each isozyme/isoform in each plant tissue
LTP2	AT2G38530	lipid transfer protein 2; Plant non-specific lipid-transfer proteins transfer phospholipids as well as galactolipids across membranes. May play a role in wax or cutin deposition in the cell walls of expanding epidermal cells and certain secretory tissues (By similarity)
LHCB2.1	AT2G05100	photosystem II light harvesting complex gene 2.1
GSTF8	AT2G47730	glutathione S-transferase 6; In vitro, possesses glutathione S-transferase activity toward 1-chloro-2,4-dinitrobenzene (CDNB) and glutathione peroxidase activity toward cumene hydroperoxide and linoleic acid- 13-hydroperoxide. May be involved in the conjugation of reduced glutathione to a wide number of exogenous and endogenous hydrophobic electrophiles and have a detoxification role against cert…
ATPA	ATCG00120	ATP synthase subunit alpha; Produces ATP from ADP in the presence of a proton gradient across the membrane. The alpha chain is a regulatory subunit (By similarity)
AT1G32470	AT1G32470	glycine cleavage system H protein; The glycine decarboxylase (GDC) or glycine cleavage system catalyzes the degradation of glycine. The H protein shuttles the methylamine group of glycine from the P protein to the T protein (By similarity)
AT3G14067	AT3G14067	Subtilase family protein
AT5G04800	AT5G04800	40S ribosomal protein S17-4
LHCB4.2	AT3G08940	chlorophyll a-b binding protein CP29.2; The light-harvesting complex (LHC) functions as a light receptor, it captures and delivers excitation energy to photosystems with which it is closely associated
TUB8	AT5G23860	tubulin beta 8; Tubulin is the major constituent of microtubules. It binds two moles of GTP, one at an exchangeable site on the beta chain and one at a non-exchangeable site on the alpha chain
cpHsc70-1	AT4G24280	chloroplast heat shock protein 70-1; Acts redundantly with HSP70-7 in the thermotolerance of germinating seeds. Plays an important role in the protein precursor import into chloroplasts
GAPA-2	AT1G12900	glyceraldehyde 3-phosphate dehydrogenase A subunit 2; Involved in the photosynthetic reductive pentose phosphate pathway (Calvin-Benson cycle). Catalyzes the reduction of 1,3-diphophoglycerate by NADPH (By similarity)
scpl20	AT4G12910	carboxypeptidase C; Probable carboxypeptidase (By similarity)
PETE1	AT1G76100	plastocyanin 1; Participates in electron transfer between P700 and the cytochrome b6-f complex in photosystem I. Seems to be a minor plastocyanin in Arabidopsis
Cpn60beta2	AT3G13470	chaperonin-60beta2; Involved in protein assisted folding
AT1G09750	AT1G09750	aspartyl protease-like protein
GAPB	AT1G42970	glyceraldehyde-3-phosphate dehydrogenase B; Involved in the photosynthetic reductive pentose phosphate pathway (Calvin-Benson cycle). Catalyzes the reduction of 1,3-diphophoglycerate by NADPH (By similarity)
PSBC	ATCG00280	photosystem II reaction center protein C; One of the components of the core antenna complex of photosystem II. It binds chlorophyll and helps catalyze the primary light-induced photochemical processes of photosystem II (By similarity). Interacts with PAM68
GER3	AT5G20630	germin 3; May play a role in plant defense. Probably has no oxalate oxidase activity even if the active site is conserved
AT5G10770	AT5G10770	aspartyl protease family protein
ATPC1	AT4G04640	ATP synthase gamma chain 1; Produces ATP from ADP in the presence of a proton gradient across the membrane. The gamma chain is believed to be important in regulating ATPase activity and the flow of protons through the CF(0) complex
CPN20	AT5G20720	chaperonin 20; Seems to function only as a co-chaperone, along with cpn60, and in certain cases is essential for the discharge of biologically active proteins from cpn60. Required to activate the iron superoxide dismutases (FeSOD)
cpHsc70-2	AT5G49910	heat shock protein 70-2; Acts redundantly with HSP70-6 in the thermotolerance of germinating seeds. Plays an important role in the protein precursor import into chloroplasts
SAM1	AT1G02500	S-adenosylmethionine synthetase 1; Catalyzes the formation of S-adenosylmethionine from methionine and ATP. The overall synthetic reaction is composed of two sequential steps, AdoMet formation and the subsequent tripolyphosphate hydrolysis which occurs prior to release of AdoMet from the enzyme (By similarity)
BIP1	AT5G28540	Luminal-binding protein 1; Component of the Mediator complex, a coactivator involved in the regulated transcription of nearly all RNA polymerase II-dependent genes. Mediator functions as a bridge to convey information from gene-specific regulatory proteins to the basal RNA polymerase II transcription machinery. The Mediator complex, having a compact conformation in its free form, is recruited to …
LHCB5	AT4G10340	chlorophyll a-b binding protein CP26; The light-harvesting complex (LHC) functions as a light receptor, it captures and delivers excitation energy to photosystems with which it is closely associated
LHCA3	AT1G61520	photosystem I light harvesting complex gene 3
MTHSC70-2	AT5G09590	mitochondrial HSO70 2; In cooperation with other chaperones, Hsp70s stabilize preexistent proteins against aggregation and mediate the folding of newly translated polypeptides in the cytosol as well as within organelles. These chaperones participate in all these processes through their ability to recognize nonnative conformations of other proteins. They bind extended peptide segments with a net h…
