# Supplementary material for: Transcriptome- Assisted Label-Free Quantitative Proteomics Analysis Reveals Novel Insights into Piper nigrum—Phytophthora capsici Phytopathosystem
Source: Front Plant Sci. 2016 Jun 20;7:785. doi: 10.3389/fpls.2016.00785 (PMC4913111; doi:10.3389/fpls.2016.00785)
Supplement: Supplementary file 10 [file DataSheet10.XLSX]

## Sheet: Sheet1
Table S10. List of primers used in the study
Sequence.name	Seq.description	Abbrevation	Primer Name		Sequence(5'-3')	Primer length(bases)	Tm(°C)	Product length
comp59353_c0_seq1_1	mlp-like protein 423-like	MLP	Pn MLP RT F	Forward	GAAGGAGAGGATCGATGCGG	20	60	100bp
			Pn MLP RT R	Reverse	AGTGGCCTTGAAGTCCTTGT	20	59.2
comp77477_c0_seq1_2	laccase family protein	LAC	Pn LAC RT F	Forward	TTTATAGCATCCGGTGGCGG	20	60.3	100bp
			Pn LAC RT R	Reverse	TCATGCTAAACGTGCCGCTA	20	60.1
comp87186_c0_seq1_2	basic 7s globulin-like	GLOB	Pn GLOB RT F	Forward	CTGGTCATCCCCGTTTCCAA	20	60	100bp
			Pn GLOB RT R	Reverse	CGAGGTCGACGGTGTAGTTG	20	60.5
comp51029_c0_seq1_2	l-ascorbate oxidase homolog	ASO	Pn ASO RT F	Forward	TCGGCCAATCTTGCTCCTTC	20	60.4	100bp
			Pn ASO RT R	Reverse	GTTGTGGCCAGAACCGGATT	20	60.9
comp51427_c0_seq2_2	glycine-rich rna binding protein	RBP	Pn RBP RT F	Forward	GAGCGGGCCTTTAGTACCTT	20	59.5	100bp
			Pn RBP RT R	Reverse	TGCTGAAGGTGACGAATCCG	20	60.4
comp87657_c0_seq1_4	subtilisin-like protease	SLP	Pn SLP RT F	Forward	CATCCCAGCCTTCTCCAACC	20	60.4	100bp
comp87657_c0_seq1_4			Pn SLP RT R	Reverse	TGGAACTGCTGCAAGGATGT	20	59.9
comp67436_c0_seq1_1	mannose glucose-specific lectin family protein	MGSL	Pn MGSL RT F	Forward	TACCGGGTTTTCGCTTCCTC	20	60	100bp
comp67436_c0_seq1_1			Pn MGSL RT R	Reverse	GAAGGAAACCACGTTGACGC	20	60
comp24430_c0_seq1_2	germin-like protein	GLP	Pn GLP RT F	Forward	TGGTCTTCCCACAAGGCTTG	20	60.2	100bp
			Pn GLP RT R	Reverse	ATTTGGAGACCTGGGCTTGG	20	60
comp73900_c0_seq1_3	ribonuclease t2 family protein	RNP	Pn RNP RT F	Forward	CGGTGAGCGACTACTTCTCC	20	59.9	100bp
			Pn RNP RT R	Reverse	TTGTTGGTGTGAGATGGCGT	20	60.2
comp88598_c0_seq1_3	serine carboxypeptidase-like 20-like	SCP	Pn SCP RT F	Forward	CATCCTCGAGCCCTGTTACC	20	59.9	100bp
			Pn SCP RT R	Reverse	CCTCTCGGTTTCACCCAGTT	20	59.6
Asha et al.,2013	Pn18s rRNA	18s	Pn18S RT F	Forward	AGACGAACAACTGCGAAAGC	20	60	100bp
			Pn18S RT R	Reverse	GCGGAGTCCTAAAAGCAACA	20	60
comp66934_c0_seq1_2	aspartic proteinase nepenthesin-1-like	APN	Pn APN FL F	Forward	ATGGCAAGGACTTTTCCATATTCC	24	59.3	1211 bp
comp66934_c0_seq1_2			Pn APN FL R	Reverse	TCAATTACAGAGCTCTCGAGCA	22	59.2
comp67436_c0_seq1_1	mannose glucose-specific lectin family protein	MGSL	Pn MGSL FL F	Forward	ATGAGCAACGTACTGAAGTTGG	22	58.9	1356bp
comp67436_c0_seq1_1			Pn MGSL FL R	Reverse	TCAGATTGGGGAAACAAAGTCG	22	58.9
comp24430_c0_seq1_2	germin-like protein	GLP	Pn GLP FL F	Forward	ATGAAAGCCAATCCAAGCACC	21	59.4	711bp
comp24430_c0_seq1_2			Pn GLP FL R	Reverse	TTAACCGGTGCCGCCAAG	18	60.7
comp85398_c0_seq1	calnexin homolog	CALX	PnCALX FL F	Forward	ATGATGGGTGTTAAAATGAACCCG	24	59.8	1632bp
			PnCALX FL R	Reverse	TCAAGTGTCCCGCCTGGA	18	60.5
comp77477_c0_seq1	laccase-7-like	LAC	PnLAC FL F	Forward	ATGCCCGGAGCCACTGTC	18	62.1	1305bp
			PnLAC FL R	Reverse	TTAGCATTGAGGCAGATCAAGC	22	59.1
comp77065_c0_seq2	calreticulin family protein	CALR	PnCALR FL F	Forward	ATGACGAGATCCGCGCTTC	19	60.3	1254bp
			PnCALR FL R	Reverse	TTAAAGCTCATCATGTTTAGGCTCG	25	59.7
comp72509_c0_seq2	glutathione s-transferase-like partial	GST	PnGST FL F	Forward	ATGTCAGAGTCTCGGGCGAT	20	60.8	456bp
			PnGST FL R	Reverse	TCAACGACCCATGCCGGC	18	63.1
comp62928_c0_seq1	s-norcoclaurine synthase-like	NCS	PnNCS FL F	Forward	ATGAAGCGTGGGAAGATGACC	21	60.4	540bp
			PnNCS FL R	Reverse	TTACCCAGGCAGTCCACCA	19	60.5
Mahadevan et al., 2015*	Vector specific primers for colony pcr and		T Vect F	Forward	GGGTTTTCCCAGTCACGACGT	21	60	Depends on the
	sequence characterization		T Vect R	Reverse	CGCCAAGCTATTTAGGTGACAC	22	60	insert size
*Please refer the references
