# Supplementary material for: Transcriptome- Assisted Label-Free Quantitative Proteomics Analysis Reveals Novel Insights into Piper nigrum—Phytophthora capsici Phytopathosystem
Source: Front Plant Sci. 2016 Jun 20;7:785. doi: 10.3389/fpls.2016.00785 (PMC4913111; doi:10.3389/fpls.2016.00785)
Supplement: Supplementary file 12 [file DataSheet12.XLSX]

## Sheet: 526 documents from full length 
Table S12. List of complete nucleotide sequence for 526 protein hits identified in the present study
Transcript ID	Sequence	Sequence Length	Sense*
comp88403_c0_seq2	ATGGAGCATCGTGGGGGTTGTGGTGCAGATAATGATTCTGGGGATGGCTCTGGAGTTATGACTTCCATACCTTGGGACTTATTTAACAACTGGGCTAACAAGCAAGGTCTTCCTATTTTTGATAAATCAAATACTGGTGTAGGAATGGTTTTCCTCCCAAAAGATGAACAAACTATGAAAGAAGCTAAAACCGTTATTGGAAATATATTTAAACAAGAAGGTCTCGAGGTTCTTGGATGGAGACCTGTACCAGTCAATACACCGGTTGTTGGCTATTATGCAAAAGAAGCTATGCCCAGCATTCAGCAAGTGTTCGTCAAAATTTCAAAGGAAGACAACACTGATGATATTGAACGGGAATTATATATTTGCAGAAAGCTAATGGAGAGAGTAGTGAAA…	4452	(reversed)
comp85078_c0_seq1	ATGGATTTGCTGTGTTTTGTGTTGGTGGTCGGTTTGGCTGTTGGAGTTGAAAGTGGATATATCAAGTATAATACTGGGGGTGGGCCTGTGGAGGGGAAGCTCAATGTTCATCTGGTTCCACATTCTCACGATGATGTTGGGTGGCTGAAGACCGTGGATCAGTACTATGTGGGATCCAACAACAGCATTCAGGGTGCATCAGTTGAAAATGTTCTGGATTCTGTCATTGTGGCGTTGCTTCGAGATTCAAATAGGAAATTTGTTTTTGCTGAACAGGCATTTTTCCAAAGATGGTGGAGGGCTCAGAGTGAAGAGATACAAGAGATGACGAAGAAACTTGTTGCTTCAGGCCAATTGGAATTCATAAATGGAGGATGGTGCATGCATGATGAAGCAACC…	3006
comp83745_c0_seq1	ATGGATTTGCTGTGTTTTGTGTTGGTGGTCGGTTTGGCTGTTGGAGTTGAAAGTGGATATATCAAGTATAATACTGGGGGTGGGCCTGTGGAGGGGAAGCTCAATGTTCATCTGGTTCCACATTCTCACGATGATGTTGGGTGGCTGAAGACCGTGGATCAGTACTATGTGGGATCCAACAACAGCATTCAGGGTGCATCAGTTGAAAATGTTCTGGATTCTGTCATTGTGGCGTTGCTTCGAGATTCAAATAGGAAATTTGTTTTTGCTGAACAGGCATTTTTCCAAAGATGGTGGAGGGCTCAGAGCGAAGAGATACAAGAGATGACGAAGAAACTTGTTGCTTCAGGCCAATTGGAATTCATAAATGGAGGATGGTGCATGCATGATGAAGCAACC…	3006	(reversed)
comp88024_c0_seq2	ATGGCGCCCGTGCTCATTAGAAGCGTGGGCGCTCCCTCGGCGGCCTCACTCTGCTTCCCTTCGCCATCTGCCGGCGTGGTCGGGAGGAGCCGGGCGGTGAGGTTGGGGTCTTCTCTGCTTCCCAGGTCGTTTCTCCGGGCCGGGCTGTCGGCCGGTGGGTTGAGGTGGAAGGTTGAGAAGCGGGCCGGCGGTTGCGCGGCGGTGCGGTGCGAGGCGGCGGTGGCCGAGAAGGAGGCCGCCGAGGCGGCTGGGGAGAAGTTTGAGTACCAGGCCGAGGTTAGTCGCCTTTTGGACTTGATTGTGCATAGCTTGTACAGTCACAAAGAAGTGTTTTTGAGAGAGCTTGTTAGCAATGCAAGTGATGCTTTAGACAAGTTGAGATTTCTTAGCGTGACGGAT…	2385	(reversed)
comp87657_c1_seq4	ATGAGCCGCCACCGCTTGCTATTCGCCTTCCATCTTTCCTTGCTGCTCCTTGCAGCAGCAGCACTCACCAGTGCTAATGTGAAAAATGTGTACATTGTTTACATGGGCGAGAAAAAACATGACGACCCTGCACAAGTAGAGAAGTCTCACCACCACCTCCTGGCAACTTTTCTAGGAAGCAAAGCTGCTGCTGCGGAGTCAATTCTGTACAGTTACAAGCATGGCTTTTCGGGGTTTGCGGCCCATCTCACCGACCCTCAAGCTCGTATCATTGAAGTCCCTAATCACATGTTGAAGCTGCACACTACAAGGAGCTGGGATTACCTCGGCCTTCCTCTCCCCACTGCTAAATCGACCCTGGGCGACACCCTCCTCACCCAGAGTCATGGCATGGGAGAA…	2340
comp87657_c0_seq1	ATGAGCCGCCACCGCTTGCTATTCGCCTTCCATCTTTCCTTGCTGCTCCTTGCAGCAGCAGCACTCACCAGTGCTAATGTGAAAAATGTGTACATTGTTTACATGGGCGAGAAAAAACATGACGACCCTGCACAAGTAGAGAAGTCTCACCACCACCTCCTGGCAACTTTTCTAGGAAGCAAAGCTGCTGCTGCGGAGTCAATTCTGTACAGTTACAAGCATGGCTTTTCGGGGTTTGCGGCCCATCTCACCGACCCTCAAGCTCGTATCATTGAAGTCCCTAATCACATGTTGAAGCTGCACACTACAAGGAGCTGGGATTACCTCGGCCTTCCTCTCCCCACTGCTAAATCGACCCTGGGCGACACCCTCCTCACCCAGAGTCATGGCATGGGAGAA…	2340	(reversed)
comp84967_c0_seq1	ATGGGCTCCAAGGGAAGCACCAACCCAGCAGCCCTTCTTCTTCCCCTTGTATTGTACATTTTTCTCATCTTCTTCACTTTCAAATGCATCTCTGCGCAATCTCCTGCCTTTGCCTGTGATGTGGCCACGAACCCGGATGTGGGTGCCTTTGGGTTTTGTGACTCTTCCAAGGAGATTGGGGACAGGGTGCAGGATTTGGTGAAGAGATTGACATTGCAGGAGAAGATCACTTTTTTGGTGGACAAGGCGGGTGCTGTGAGTAGGCTCGGGATCCCCAGCTATGAATGGTGGTCGGAAGCTCTTCACGGTGTCTCAAATGTGGGGCCTGGCACCAAGTTTTCTAGCCTGGTTCCCGGTGCTACCAGCTTTCCCCAAGTTATTCTCACTGCAGCTTCCTTC…	2325
comp77725_c0_seq1	ATGGGCTCCAAGGGAAGCACCAACCCAGCAGCCCTTCTTCTTCCCCTTGTATTGTACATTTTTCTCATCTTCTTCACTTTCAAATGCATCTCTGCGCAATCTCCTGCCTTTGCCTGTGATGTGGCCACGAACCCGGATGTGGGTGCCTTTGGGTTTTGTGACTCTTCCAAGGAGATTGGGGACAGGGTGCAGGATTTGGTGAAGAGATTGACATTGCAGGAGAAAATCACTTTTTTGGTGGACAAGGCGGGTGCTGTGAGTAGGCTCGGGATCCCCAGCTATGAATGGTGGTCGGAAGCTCTTCACGGTGTCTCAAATGTGGGGCCTGGCACCAAGTTTTCTAGCCTGGTTCCCGGTGCTACCAGCTTTCCCCAAGTTATTCTCACTGCAGCTTCCTTC…	2325	(reversed)
comp82158_c0_seq3	ATGCACCGCCTTTCCCGGCGCACTGCCTCCGCCGCCCTCCGAGCCGCCAGCGCTCGCCGTTGCGCCCCCGCCCCGGCCATTTCAGGTGCCCGCGAGCTGAATGCTGGAGTAGATTTTGGTCCTTTGGAATTTTCAAGATGTTATGCTGGTACTAAGTCTGGACAGAGAAATGCTTATGGGCCCGGGAGAAACTGGGAACTTGGGAATGGTTCTCTTGGTCTTCGATTTCAATCGACTGCCACGGCAACTGATGAACCTGTTTCGCCAGTTGAAAAATTTGAGTATCAAGCTGAGGTTAGCCGCCTTATGGACCTCATTGTTCACAGCTTATACAGCAACAAAGAGGTGTTCCTTCGCGAATTGATCAGTAACGCAAGTGATGCCCTGGACAAGCTGCGG…	2307	(reversed)
comp87925_c0_seq4	ATGGCATCACACATTGTGGGCTATCCTCGCATGGGCCCCAAGAGAGAGCTCAAGTTTGCTCTGGAGTCCTTTTGGGATGGGAAGAGCAGCGCCGACGACCTGCAGAAGGTTGCCACAGACCTCAGGTGCTCCATCTGGAAACAGATGGCCAGCGCCGGCATCAAGTACATTCCAAGCAACACATTCTCATACTATGACCATGTTCTTGACACCACTGCCATGGTTGGTGCCATCCCCTCAAGATACGGTTATACAGGTGGTGAGATCGGCTTTGACATCTTTTTCTCCATGGCCAGGGGCAATGCTTCTGTTCCTGCTATGGAAATGACCAAGTGGTTTGACACCAACTATCATTTTATTGTCCCGGAATTGGGTCCTGATATCAAGTTCTCATATGCT…	2301	(reversed)
comp87925_c0_seq3	ATGGCATCTCACATTGTTGGTTATCCCCGCATGGGCCCTAAGAGAGAGCTCAAGTTTGCTCTTGAATCCTTTTGGGATGGGAAGAGCAGCGCCGACGACCTGCAGAAGGTTGCCACAGACCTCAGGTGCTCCATCTGGAAACAGATGGCCAGCGCCGGCATCAAGTACATTCCAAGCAACACATTCTCATACTATGACCATGTTCTTGACACCACTGCCATGGTTGGTGCCATCCCCTCAAGATACGGTTATACAGGTGGTGAGATCGGCTTTGACATCTTTTTCTCCATGGCCAGGGGCAATGCTTCTGTTCCTGCTATGGAAATGACCAAGTGGTTTGACACCAACTATCATTTTATTGTCCCGGAATTGGGTCCTGATATCAAGTTCTCATATGCT…	2301	(reversed)
comp87860_c0_seq6	ATGGCATCTCACATTGTTGGTTATCCCCGTATGGGCCCTAAGAGAGAGCTCAAGTTTGCTCTTGAATCCTTTTGGGATGGGAAGAGCAGCGCCGACGACCTGCAGAAGGTTGCCACAGACCTCAGGTGCTCCATCTGGAAACAGATGGCCAGCGCCGGCATCAAGTACATTCCAAGCAACACATTCTCATACTATGACCATGTTCTTGACACCACTGCCATGGTTGGTGCCATCCCCTCAAGATACGGTTATACAGGTGGTGAGATCGGCTTTGACATCTTTTTCTCCATGGCCAGGGGCAATGCTTCTGTTCCTGCTATGGAAATGACCAAGTGGTTTGACACCAACTATCATTTTATTGTCCCGGAATTGGGTCCTGATATCAAGTTCTCATATGCT…	2301
comp88374_c0_seq3	ATGGCCATGCTCCTCCCTCTTCTCTTCCCAACTTCTGTCATTGCTCTAGCCATACTTCTTGGTTCGTCAGCGACAGATGTCGGCACCTACATCATCCACATGGATACGTTGTCCATGCCAGGAGCCTTCTCCGACCACCACAGTTGGTACACCGCCACCTTATCTTCCACCACCGACAACGGCCCCGCCTCGCCGGAGCTGTTATACACTTATCACCACGCTATGCACGGCTTCAGTGCTCGCCTTACCGACTCCCAGCTCCGATCGCTCGCTCGGTCCCATGGCTTTCTTTCTTCTCACCGCGACCGAACGCTAGAGGTCCACACCACCCACACCTCGGACTTCCTCGGCCTCAACAAGCTGGCCGGCGCGTGGCCGGCTGGAAACTACGGCAAGGAC…	2292	(reversed)
comp86812_c0_seq1	ATGGCTTCTTGTTCTGCATCCCAATTCGTCGGACTGGCCTCCCCGGCCTTCGCTCCGAGGAAGCCCGCCGCCCCCGCCCACTCCGTCTTCTTCGGCCGCCGCCTCGGTACCCCCGCCTCCGGCCTGCCGCAAGCAGCCTTCTTGAGGATCAACAAGAGGCCCGGCCGGCGGAGCTCGGCCGGGCCGGTCCGGGTTGTCAACGAGAAGGTCGTCGGGATCGACCTCGGCACCACCAACTCGGCCGTGGCGGCCATGGAGGGCGGGAAACCCACCATCGTCACCAACGCCGAAGGCCAGCGCACCACCCCGTCGGTCGTCGCCTACACCAAGACCGGCGACCGACTTGTCGGCCAGATTGCGAAGCGGCAGGCCGTCGTCAACCCCGAGAACACCTTCTTC…	2106
comp83190_c0_seq5	ATGGCCGACGCCGAGACGTTCGCGTTCCAGGCCGAGATCAACCAGTTGCTGAGTCTCATCATCAACACCTTCTACAGCAACAAGGAGATCTTCCTCCGCGAGATCATCAGCAACTCCTCTGATGCGCTGGATAAGATTAGATTCGAGAGCTTGACGGACAAGAGCAAGCTCGATGCACAGCCGGAGCTTTTCATCCACATTGTCCCCGACAAGGCCAACAACACGCTCTCCATCATCGATAGCGGCATTGGCATGACCAAATCAGATTTGGTGAACAATTTGGGAACCATTGCCAGATCGGGTACTAAGGAGTTCATGGAGGCTGTTGCCGCTGGTGCTGATGTGAGTATGATTGGGCAGTTTGGTGTGGGGTTCTACTCAGCTTATCTGGTGTCTGAG…	2088
comp83190_c0_seq4	ATGGCCGACGCCGAGACGTTCGCGTTCCAGGCCGAGATCAACCAGTTGCTGAGTCTCATCATCAACACCTTCTACAGCAACAAGGAGATCTTCCTCCGCGAGATCATCAGCAACTCCTCTGATGCGCTGGATAAGATTAGATTCGAGAGCTTGACGGACAAGAGCAAGCTCGATGCACAGCCGGAGCTTTTCATCCACATTGTCCCCGACAAGGCCAACAACACGCTCTCCATCATCGATAGCGGCATTGGCATGACCAAATCAGATTTGGTGAACAATTTGGGAACCATTGCCAGATCGGGTACTAAGGAGTTCATGGAGGCTGTTGCCGCTGGTGCTGATGTGAGTATGATTGGGCAGTTTGGTGTGGGGTTCTACTCAGCTTATCTGGTGTCTGAG…	2088
comp83190_c0_seq1	ATGGCGGACACCGAGACCTTCGCCTTCCAAGCAGAGATCAACCAGCTTCTGAGCTTGATCATCAACACCTTCTACAGCAACAAGGAGATCTTCCTCCGCGAGATCATCAGCAACTCCTCTGATGCGCTGGATAAGATTAGATTCGAGAGCTTGACGGACAAGAGCAAGCTCGATGCACAGCCGGAGCTTTTCATCCACATTGTCCCCGACAAGGCCAACAACACGCTCTCCATCATCGATAGCGGCATTGGCATGACCAAATCAGATTTGGTGAACAATTTGGGAACCATTGCCAGATCGGGTACTAAGGAGTTCATGGAGGCTGTTGCCGCTGGTGCTGATGTGAGTATGATTGGGCAGTTTGGTGTGGGGTTCTACTCAGCTTATCTGGTGTCTGAG…	2088
comp85727_c3_seq1	ATGGCCGACGCCGAGACGTTCGCCTTCCAGGCCGAGATCAACCAGTTGCTGAGTCTCATCATCAACACCTTCTACAGCAACAAGGAGATCTTCCTCCGGGAAATCATCAGCAACTCCTCCGACGCTCTGGACAAGATTAGGTTCGAGAGCTTGACGGATAAGAGCAAGCTTGATGCCCAGCCGGAGCTTTTCATTCATATTGTTCCCGACAAGGCTAACAACACCCTTTCGATTATTGACAGTGGGATCGGCATGACAAAATCAGATTTGGTGAACAATCTGGGGACTATTGCTAGGTCGGGTACCAAGGAGTTCATGGAGGCTTTGGCGGCTGGTGCTGATGTTAGTATGATTGGGCAGTTCGGAGTGGGGTTCTATTCCGCCTACCTTGTCGCCGAG…	2085	(reversed)
comp86896_c0_seq1	ATGGCCACCTCCGTCATGCTCCGCGCCCTCCGCGGCCGCCGCGACTTCTCCGCCACCTGCCGATCCGTGATTGCTAATCAATGGGCAAATACTCCTCTTGGTTACAAGTTGGGAAATATTGCTAGAGCGTTCAGCTCAAAGCCAGCCGGAAATGAAGTTATTGGGATAGATTTGGGTACAACAAACTCTTGTGTAGCGGTTATGGAGGGGAAGAATGCGAAAGTTATTGAAAACTCGGAAGGCTCTAGGACAACTCCCTCTGTGGTAGCATTTAACCAAAAGAGTGAGCTCTTGGTTGGAACTCCTGCAAAGCGTCAGGCAGTGACCAATCCAACAAACACTCTTTTTGGGACCAAGCGTCTCATAGGAAGACGCTTTGATGATCCACAAACACAGAAA…	2025	(reversed)
comp86299_c0_seq1	ATGGCCACCTCCGTCATGCTCCGCGCCCTCCGCGGCCGCCGCGACTTCTCCGCCACCTGCCGATCCGTGATTGCTAATCGATGGGCAAATACTCCTCTTGGTTACAAGTTGGGAAATATTGCTAGAGCGTTCAGCTCAAAGCCAGCCGGAAATGAAGTTATTGGGATAGATTTGGGTACAACAAACTCTTGTGTAGCAGTTATGGAGGGGAAGAATGCGAAAGTTATTGAAAACTCGGAAGGCTCTAGGACAACTCCCTCTGTGGTAGCATTTAACCAAAAGAGTGAGCTCTTGGTTGGAACTCCTGCAAAGCGTCAGGCAGTGACCAATCCAACAAACACTCTTTTTGGGACCAAGCGTCTCATAGGAAGACGCTTTGATGATCCACAGACACAGAAA…	2025
comp85097_c1_seq1	ATGGCCGGCAAAGGAGAGGGGCCGGCGATCGGGATCGATCTGGGCACGACCTACTCGTGCGTGGGTGTGTGGCAGCATGATCGGGTGGAGATCATCGCCAACGACCAGGGCAACCGAACCACCCCCTCCTACGTTGCTTTCACCGACACCGAGCGGCTCATCGGCGATGCTGCAAAGAACCAGGTCGCCATGAACCCAATCAACACCGTCTTCGATGCCAAGCGGCTGATTGGGAGAAGGTACAGTGATGCTTCTGTTCAGGGTGACATTAAGTTGTGGCCATTTAAGGTTGTTCCTGGCCCAAGTGACAAGCCCATGATTGTAGTTAACTACAAGGGCGAGGACAAACAATTCTCTGCGGAGGAAATCTCCTCCATGGTTCTGATGAAGATGCGGGAA…	1950	(reversed)
comp84519_c0_seq1	ATGGCCGGCAAAGGAGAGGGGCCGGCGATCGGGATCGATTTGGGCACGACCTACTCGTGCGTGGGTGTGTGGCAGCATGATCGGGTGGAGATCATCGCCAACGACCAGGGCAACCGAACCACCCCCTCCTACGTTGCTTTCACCGACACCGAGCGGCTCATCGGCGATGCTGCAAAGAACCAGGTCGCCATGAACCCAATCAACACCGTCTTCGATGCCAAGCGGCTCATTGGAAGGAGGTACAGTGATGCATCCGTTCAGGGTGACATTAAGTTGTGGCCATTTAAGGTTGTTGCTGGCCCAAGTGACAAACCCATGATTGTAGTCAACTACAAGGGCGAGGATAAGCAATTCTCTGCGGAGGAAATCTCCTCCATGGTTCTGATGAAGATGCGGGAA…	1948
comp87385_c0_seq1	ATGGGTTGCGCCCCCATGGGACACATCTTGTACGACGAGGTGATGCGGTACAATCCCAAGAACCCGTATTGGTTCAACCGGGACAGGTTTGTGTTGTCAGCGGGGCACGGGTGCATGTTGCAGTATGCTCTCCTCCACCTTGCTGGGTATGACAGTGTCAAGGAGGAGGATTTGAAGTCTTTCCGCCAGTGGGGGAGCAGAACTCCAGGGCACCCTGAGAATTTTGAGACTCCGGGAGTGGAGGTGACAACCGGCCCGCTCGGTCAGGGGGTTGCGAATGCAGTTGGATTGGCACTTGCAGAGAAGCATTTAGCTGCCCGATACAACAAGCCTGATAATGAGATTGTTGACCACTACACCTATGTTATTCTTGGCGATGGCTGTCAGATGGAGGGTATT…	1905
comp87934_c1_seq1	ATGACTAGAGAAGAGCTTATTGATTGTCTTGGAACCATCGCTCAAAGTGGAACCTCTAAATTTCTTAAGGCTTTGAAGGAAAATAAGGAAGTTGGCGCTGATAACGCTTTGATTGGTCAATTTGGTGTTGGATTTTACTCAGCATTCCTTGTGGCCGACAGGGTTGTGGTGTCTACCAAGAGTCCAAAGTCAGATAAGCAGTATGTATGGGAAGCAGTTGCTGACAGTAGTTCGTACACAATAAAAGAAGAGACAAACCCAGAAAATCTTTTACGGCGTGGAACTCAAATAATTCTCTACTTAAGAGAAGATGATAAATATGAATTTGCAGAACCCACCAAAATTCAGTCTCTAGTGAAGAACTATTCTCAGTTTGTTGCATTCCCAATCTATACTTGG…	1893
comp87753_c1_seq1	ATGGGACACATCTTGTACGACGAGGTGATGCGGTACAATCCCAAGAACCCGTATTGGTTCAACCGGGACAGGTTTGTGTTGTCAGCGGGGCACGGGTGCATGTTGCAGTATGCTCTCCTCCACCTTGCTGGGTATGACAGTGTCAAGGAGGAGGATTTGAAGTCTTTCCGCCAGTGGGGGAGCAGAACTCCAGGGCACCCTGAGAATTTTGAGACTCCGGGAGTGGAGGTGACAACCGGCCCGCTCGGTCAGGGGGTTGCGAATGCAGTTGGATTGGCACTTGCAGAGAAGCATTTAGCTGCCCGATACAACAAGCCTGATAATGAGATTGTTGACCACTACACCTATGTTATTCTTGGCGATGGCTGTCAGATGGAGGGTATTTCTAATGAAGTTTGC…	1890	(reversed)
comp88262_c0_seq3	ATGGGGACTCCAAAAGCGTTTTTGCTGGGATTGTTGCTGTTAGTTCTTTGGGCATCATTTGGAGAAGCAGCATCTTTGAAGTACAAAGATCCCAGGCAACCTATTGGTGTTAGGGTTAGAGATCTGGTGAAGAGGATGACCCTCGCAGAGAAGATTGGTCAAATGACCCAACTGGATAGAACTGTTGCCACCCCTCAAATTATGAAAGATTATTTCATTGGAAGTTTGCTTAGTGGTGGAGGGAGTGTGCCTGCTCCTCAGGCTTCTCCAGAGACTTGGATTAAAATGGTCAACGACTTTCAGAAGGGCTCTCTTTCAACCCGTCTTGGTATTCCTATGATTTATGGGATTGATGCTGTTCATGGGCATAATAATGTCTACAAAGCAACCATTTTCCCT…	1878
comp88400_c0_seq6	ATGGCGTCCACTGTTGGCTCATTGGCAGCTCCCACCTGCATTACAGTGGACAAGAAGCTAGCTACTTCCGCAAGCAAACTGTCGTCACTTACTTCTATTTCTTCTCGGGCTTTCTCTAATGGTAGACAGCGAGGACGGTTGCAGAAGCAATGTTCTCACAGAATTACTGCCATGGCGAAAGAGTTGTATTTCAATAAGGATGGATTGGCAATGAAGAAGCTTCAGACAGGTGTGAATAAGCTTGCGGACCTTGTTGGTGTTACCCTTGGGCCAAAGGGAAGAAATGTTGTCCTAGAAAGCAAGTATGGGTCTCCTAAGATTGTCAATGATGGCGTTACCGTTGCCAAAGAGGTTGAGCTGGGAGACCCTGTTGAGAACATCGGGGCTAAGCTCGTGAGG…	1812
comp88400_c0_seq6	ATGGCGTCCACTGTTGGCTCACTGGCAGCTCCCACCTGCATTACAGTGGACAAGAAGCTAGCTACTTCCGCAAGCAAACTGTCGTCACTTACTTCTATTTCTTCTCGGGCCTTCTCTAATGGTAGACAGCGAGGTCGCTTCCAGAAGCAATGTTCTCACAGAATTACTGCCATGGCGAAAGAGTTGTATTTCAATAAGGATGGATTGGCAATGAAGAAGCTTCAGACAGGTGTGAATAAGCTTGCGGACCTTGTTGGGGTTACCCTTGGGCCAAAGGGAAGAAATGTTGTCTTAGAAAGCAAGTATGGGTCCCCTAAGATTGTCAATGATGGTGTTACCGTTGCCAAAGAGGTTGAGCTGGGAGACCCTGTTGAGAACATCGGGGCTAAGCTCGTGAGG…	1812	(reversed)
comp88400_c0_seq5	ATGGCGTCCACTGTTGGCTCACTGGCAGCTCCCACCTGCATTACAGTGGACAAGAAGCTAGCTACTTCCGCAAGCAAACTGTCGTCACTTACTTCTATTTCTTCTCGGGCCTTCTCTAATGGTAGACAGCGAGGTCGCTTCCAGAAGCAATGTTCTCACAGAATTACTGCCATGGCGAAAGAGTTGTATTTCAATAAGGATGGATTGGCAATGAAGAAGCTTCAGACAGGTGTGAATAAGCTTGCGGACCTTGTTGGGGTTACCCTTGGGCCAAAGGGAAGAAATGTTGTCTTAGAAAGCAAGTATGGGTCCCCTAAGATTGTCAATGATGGTGTTACCGTTGCCAAAGAGGTTGAGCTGGGAGACCCTGTTGAGAACATCGGGGCTAAGCTCGTGAGG…	1812	(reversed)
comp88400_c0_seq4	ATGGCGTCCACAGTAGGCTCATTGGCAGCTCCCACCAGTATTACAGTAGACAAGAAGCTGCCTACTTCCGCCGGCAAACTGTCGTCACTTACCTCTATTTCTTCTCGCGCCTTCTCTAATGGTAGACAGCGAGGTCGCTTCCAGAAGCAATGTTCTCACAGAATTACTGCCATGGCGAAAGAGTTGTATTTCAATAAGGATGGATTGGCAATGAAGAAGCTTCAGACAGGTGTGAATAAGCTTGCGGACCTTGTTGGGGTTACCCTTGGGCCAAAGGGAAGAAATGTTGTCTTAGAAAGCAAGTATGGGTCCCCTAAGATTGTCAATGATGGTGTTACCGTTGCCAAAGAGGTTGAGCTGGGAGACCCTGTTGAGAACATCGGGGCTAAGCTCGTGAGG…	1812	(reversed)
comp88400_c0_seq2	ATGGCGTCCACAGTAGGCTCATTGGCAGCTCCCACCAGTATTACAGTAGACAAGAAGCTGCCTACTTCCGCCGGCAAACTGTCGTCACTTACCTCTATTTCTTCTCGCGCCTTCTCTAATGGTAGACAGCGAGGTCGCTTCCAGAAGCAATGTTCTCACAGAATTACTGCCATGGCGAAAGAGTTGTATTTCAATAAGGATGGATTGGCAATGAAGAAGCTTCAGACAGGTGTGAATAAGCTTGCGGACCTTGTTGGGGTTACCCTTGGGCCAAAGGGAAGAAATGTTGTCTTAGAAAGCAAGTATGGGTCCCCTAAGATTGTCAATGATGGTGTTACCGTTGCCAAAGAGGTTGAGCTGGGAGACCCTGTTGAGAACATCGGGGCTAAGCTCGTGAGG…	1812	(reversed)
comp87753_c1_seq2	ATGTTGCAGTATGCTCTCCTCCACCTTGCTGGGTATGACAGTGTCAAGGAGGAGGATTTGAAGTCTTTCCGCCAGTGGGGGAGCAGAACTCCAGGGCACCCTGAGAATTTTGAGACTCCGGGAGTGGAGGTGACAACCGGCCCGCTCGGTCAGGGGGTTGCGAATGCAGTTGGATTGGCACTTGCAGAGAAGCATTTAGCTGCCCGATACAACAAGCCTGATAATGAGATTGTTGACCACTACACCTATGTTATTCTTGGCGATGGCTGTCAGATGGAGGGTATTTCTAATGAAGTTTGCTCTCTTGCTGGTCATTGGGGCCTTGGAAAGCTGATTGCCTTCTATGATGATAATCATATTTCTATTGATGGTGACACTGAAATTGCTTTCACTGAGAGT…	1791	(reversed)
comp84952_c1_seq6	ATGGCCTATGACCCTCACAAGTCGGCCGCCGCGGCCACATCCGAGTCTAGTACTTCTGCCAATGACCAATTAGTATTATTCAGTAGATTTAGGTGCAATAGGCGTCGGCTCTACCTACTTCTCGCCCTCCTGGCCGCCGTCCTCCTCGTCGCCTCCGCCGTCTCCGCCGCCCTACTCGTCCGCTCCCGGGCCATCACCTCCGATGCCGTCTTCAAGAAGAAGCCCTCCCAGGCCATCGCCCGGACCTGCAGCCGGGCCACCTACCCGAGTCTGTGCGTCACCTCGCTGGTCGACTTCCCCGGCGCCATGGACGCCGGCGAGCCCGACCTCGTCCACATATCCGTCAACATGACGCTGCAGCGCGTCGGGGAGTCGCTTTTCAGCGCCTCGGGCGCCGCC…	1791	(reversed)
comp88337_c1_seq1	ATGGCCATGCTCCTCCATCTTCTCTTCCCAACTTCTGTCATTGCTCTAGCCATACTTCTTGGTTCGTCAGCGACAGATGTCGGCACCTACATCATCCACATGGATACGTTGTCCATGCCAGGAGCCTTCTCCGACCACCACAGTTGGTACACCGCCACCTTATCTTCCACCACCGACAACGGCCCCGCCTCGCCGGAGCTGTTATACACTTACCACCACGCTATGCACGGCTTCAGTGCTCGCCTTACCGACTCCCAGCTCCGATCGCTCGCTCGGTCCCATGGCTTTCTTTCTTGTCACCGCGACCGAACGCTAGAGGTCCACACCACCCACACCTCGGACTTCCTCGGCCTCAACAAGCTGGCCGGCGCGTGGCCGGCTGGAAACTACGGCAAGGAC…	1775
comp73974_c0_seq2	ATGGCCACAGTAGGCTGGAATTGTTGCAGCCTTCTCACAACTTTGGCCTTCTTGCTCTACCGTCTCCAACTTTGCTCCTCCGAACAAGCTCCTAACTATACATTTGTGCAGCAAGCAACCACAGCAGCACCTCTAGCCTACTACGACTACATTATCATAGGTGGAGGCACTGCCGGCTGCCCATTGGCAGCGACACTATCACAAAACTTTAGTGTCCTACTGCTAGAGAGGGGAGGGGTACCCTACGGCAACCCCAACATCACCAACGTCGCCGGCTTCCGCGACACCCTCTCCGACCTCTCTCCGACGTCGGCGTCGCAGCGGTTCATCTCCGAGGACGGCGTCATCAATGCCCGGGCCCGGGTCCTGGGTGGCGGCAGCTGCCTCAACGCCGGCTTC…	1758
comp87100_c1_seq2	ATGACTTACGCGAGCGCCGTCTCCAACGCCTCCATCCTCCGTGCTCCCCGCCAGGATAGTTTTAGAAGGGGAAGCCAGAATCAGAAGGCTAACTGCATGCCATGCAGTCAGAGATTTGTAGTTAAGGCGAACGCAAAGGAAATTGCGTTTGACCAACGCTCAAGGACTTCTCTGCAGGCTGGAATTGATAAACTTGCTGATGCTGTAGGCGTTACATTGGGTCCTAGAGGAAGGAATGTGGTCCTAGATGAATTTGGTACCCCCAAAGTGGTGAATGATGGAGTTACAATTGCCAGAGCGATTGAACTGAAAGATGCTATGGAAAATGCAGGTGCAGCATTAATTAGGGAGGTTGCCAGCAAAACAAACGACTCTGCTGGTGATGGGACTACAACTGCT…	1752
comp87100_c1_seq1	ATGGCTTCCGCGAGCGCCGTCTCCGCCGCCTCCGTCCTCCGCTCTGCCCGCCAGGATAATTTGAGAAGGGGAAGCCTGAATCAGAAGGCTAACTGCAGGCCATGCAGTCGGAGATTTGTAGTTAAGGCGAACGCAAAGGAAATTGCGTTTGACCAACGCTCAAGGACTTCTCTGCAGGCTGGAATTGATAAACTTGCTGATGCTGTAGGCGTTACATTGGGTCCTAGAGGAAGGAATGTGGTCCTAGATGAATTTGGTACCCCCAAAGTGGTGAATGATGGAGTTACAATTGCCAGAGCGATTGAACTGAAAGATGCTATGGAAAATGCAGGTGCAGCATTAATTAGGGAGGTTGCCAGCAAAACAAACGACTCTGCTGGTGATGGGACTACAACTGCT…	1752
comp85248_c1_seq2	ATGGCTTCCGCGAGCGCCGTCTCCGCCGCCTCCGTCCTCCGCTCTGCCCGCCAGGATAATTTGAGAAGGGGAAGCCTGAATCAGAAGGCTAACTGCAGGCCATGCAGTCGGAGATTTGTAGTTAAGGCGAACGCAAAGGAAATTGCGTTTGACCAACGCTCAAGGACTTCTCTGCAGGCTGGAATTGATAAACTTGCTGATGCTGTAGGCGTTACATTGGGTCCTAGAGGAAGGAATGTGGTCCTAGATGAATTTGGTACCCCCAAAGTGGTGAATGATGGAGTTACAATTGCCAGAGCGATTGAACTGAAAGATGCTATGGAAAATGCAGGTGCAGCATTAATTAGGGAGGTTGCCAGCAAAACAAACGACTCTGCTGGTGATGGGACTACAACTGCT…	1752	(reversed)
comp85248_c1_seq1	ATGGCTTCCGCGAGCGCCGTCTCCGCCGCCTCCGTCCTCCGCTCTGCCCGCCAGGATAATTTGAGAAGGGGAAGCCTGAATCAGAAGGCTAACTGCAGGCCATGCAGTCGGAGATTTGTAGTTAAGGCGAACGCAAAGGAAATTGCGTTTGACCAACGCTCAAGGACTTCTCTGCAGGCTGGAATTGATAAACTTGCTGATGCTGTAGGCGTTACATTGGGTCCTAGAGGAAGGAATGTGGTCCTAGATGAATTTGGTACCCCCAAAGTGGTGAATGATGGAGTTACAATTGCCAGAGCGATTGAACTGAAAGATGCTATGGAAAATGCAGGTGCAGCATTAATTAGGGAGGTTGCCAGCAAAACAAACGACTCTGCTGGTGATGGGACTACAACTGCT…	1752	(reversed)
comp83232_c0_seq1	ATGGACGAGGACTTCGGCGTTCCCCCGATGGACGAGATGATGAACGACGAGGACATGGCCTTACCCGACGAGTCTCCTGTTCTCAAGGTCGGTGAGGAGAAGGAGATCGGCAAGCAAGGGCTCAAGAAGAAGCTGCTCAAAGAGGGTGAAGGCTGGGACACCCCTGAAAACAGTGACGAAGTCGAAGTTCATTATACGGGAACTTTGTTGGATGGTACCAAGTTTGATTCCAGCAGGGATAGGGATACCCCTTTCAAGTTCAAATTAGGACAAGGTCAAGTGATTAAGGGATGGGATCAAGGCATAAAAACTATGAAGAAGGGAGAGAATGCTGTCTTCACCATACCTCCAGAGCTTGCATATGGCGAATCAGGCTCTCCCCCAACCATCCCTCCAAAT…	1725
comp82412_c1_seq1	ATGGACGAGGACTTCGGCGTTCCCCCGATGGACGAGATGATGAACGACGAGGACATGGCCTTACCCGACGAGTCTCCTGTTCTCAAGGTCGGTGAGGAGAAGGAGATCGGCAAGCAAGGGCTCAAGAAGAAGCTGCTCAAAGAGGGTGAAGGCTGGGACACCCCTGAAAACAGTGACGAAGTCGAAGTTCATTATACGGGAACTTTGTTGGATGGTACCAAGTTTGATTCCAGCAGGGATAGGGATACCCCTTTCAAGTTCAAATTAGGACAAGGTCAAGTGATTAAGGGATGGGATCAAGGCATAAAAACTATGAAGAAGGGAGAGAATGCTGTCTTCACCATACCTCCAGAGCTTGCATATGGCGAATCAGGCTCTCCCCCAACCATCCCTCCAAAT…	1725	(reversed)
comp86793_c0_seq2	ATGGCCACCCGCCGCCTCCTCTCGTCCCTCCTCCGATCCACCACCCGACGCCCAGCCTCCGCCGGCGCCACCCTCTGCCCTCTTCGCGCCCCCGCCGCCCCCTCCCCCAAGGGCTTCCTCCTCTCTCGCGCCCTTGACTATGCCCCCTCCGCCGCCGCCCCGTCCACCCCGCTAGCCCCACCCGCCAGGAATCCGGCAGACGGACCCAGCGGCAAGATCACCGACGAGTTCACCGGCGCCGGCTCGATCGGGAAGGTCTGCCAGGTGATCGGGGCCGTGGTCGACGTGAGATTCGACGAGGGCCTGCCCCCGATTCTGACGGCGCTCGAGGTCATGGACAACTCGATCCGGCTCGTGCTGGAGGTGGCGCAGCATTTGGGGGAGAACATGGTGAGGACG…	1665	(reversed)
comp86793_c0_seq1	ATGGCCACCCGCCGCCTCCTCTCGTCCCTCCTCCGATCCACCACCCGACGCCCAGCCTCCGCCGGCGCCACCCTCTGCCCTCTTCGCGCCCCCGCCGCCCCCTCCCCCAAGGGCTTCCTCCTCTCTCGCGCCCTTGACTATGCCCCCTCCGCCGCCGCCCCGTCCACCCCGCTAGCCCCACCCGCCAGGAATCCGGCAGACGGACCCAGCGGCAAGATCACCGACGAGTTCACCGGCGCCGGCTCGATCGGGAAGGTCTGCCAGGTGATCGGGGCCGTGGTCGACGTGAGATTCGACGAGGGCCTGCCCCCGATTCTGACGGCGCTCGAGGTCATGGACAACTCGATCCGGCTCGTGCTGGAGGTGGCGCAGCATTTGGGGGAGAACATGGTGAGGACG…	1665	(reversed)
comp83279_c0_seq2	ATGGAGAGCACGCTCAAGGAGTTGAGGGATGGCGCTTGCGTTCTAGACATGGACCCGGATTCCACTGTCGGAGGTGGCGTTGAGGATGCCTATGGGGAGGATGTCGCCACCCAGGATCAGCCTGTCACTCCCTGGACTGTTTCTGTTGCCAGTGGGTGCTCATTGTTGAGGGATCCTCACCACAACAAAGGGCTTGCCTTCACTGAGAAGGAGAGGGATGCTCACTACTTGCGAGGACTGTTGCCTCCGGTATGTGTGTCTCAAGCACTCCAGGAAAAGAAGCTCATGCAGAATTTACGCCAGTATCAAGTTCCATTGCAGAGGTACATGGCACTCATGGATCTTGAGGAAAGAAATGAAAGGCTGTTCTACAAGCTACTAATCGACAACGTTGAGGAG…	1661
comp84936_c0_seq1	ATGTACAGGGGCCGTCTTCGCTTCTTCTATCTGATCTTCCTACTTGCTCCACTCCACTCCAGATCAAATGGCACAACGGCACCGCCGGCCGCCATGGATGAACAGGCCAAGGAGCTCCACATGCAGGTGGCGAAGACCACCTGTGAGGTTACTCTCTATCCAGACCTCTGCATCTCCACGCTCTGCTCCTTCCCCGACCTCACCACCAAGTCCATCTCCCAAATTATCGCCACCGCCGTCAACCACACCGTCGACGCCGTAAAAGCCTCGGCCACGAACTGCAACGGCATCAGACGCCGCCTCCGCGACCTCAACACCACCCAGAAAAGAGCTGTGGACGATTGCTTGGAGCTCTTCGACGAGACGCTGACCGAGCTCTACTCCTGCTCCTCCCACCTC…	1643	(reversed)
comp86010_c1_seq1	ATGATGGGTGTTAAAATGAACCCGTTGCGGTTTTATATCTCGTTGCTTCCGATCCTTGCCTTGGCCGTCCACGCTTCTGAGCCGATCTTCTACGATTCGTTTGACGAGACGTTTGAAGGGCGGTGGATTGTTTCCGAGAAGGAAGATTACAAAGGTGTATGGAAGCACTCGAAGAGTGAGGGGCACGACGATTATGGCCTTCTCGTCAGTGAGAAGGCTAGAAAGTATTCCATCGTGAATTCAATCGACGAACCTGTGGTCCTCAAGGACAAAACGGTTATCTTGCAGTTTGAAACACGTTTTCAGAATGGGCTTGAATGTGGTGGTGCCTATTTGAAGTATCTTCGTCCGCAGGATGCTGGATGGGTGGCCAAGGAATTTGACAATGAGTCTCCTTAC…	1632
comp85398_c0_seq1	ATGATGGGTGTTAAAATGAACCCGTTGCGGTTTTATATCTCGTTGCTTCCGATCCTTGCCTTGGCAGTCCACGCTTCTGAGCCGATCTTCTACGATTCGTTTGACGAGACGTTTGAAGGGCGGTGGATTGTTTCCGAGAAGGAAGATTACAAAGGTGTATGGAAGCACTCGAAGAGTGAGGGGCACGACGATTATGGCCTTCTCGTCAGTGAGAAGGCCAGAAAGTATGCCATCGTGAATTCAATCGATGAACCTGTGGTCCTCAAGGACAAAACGGTTATCTTGCAGTTTGAAACACGTTTTCAGAATGGGCTTGAATGTGGTGGTGCCTATTTGAAGTATCTTCGTCCGCAGGATGCTGGATGGGTGGCCAAGGAATTTGACAATGAGTCTCCTTAC…	1632	(reversed)
comp59787_c0_seq1	ATGTCACCGACGGCTCCTGCGACTGTGCTGTCTGTCCTCCTTGCCGCCATCGCATCCTCCTTCTTCATCGTCAAGGGCGATGACCCGTATAGGTTCGAAACTTGGAACGTGACTTATGGCATCATCTACCCGCTTGGAGTCGCTCAACAGGGGATTTTGATAAATAACCAATTCCCGGGTCCGGATATCTACTCTGTCACCAATGACAACCTTATCATCAATGTCTTCAACAGCTTGACAGAACCGTTCCTCCTTTCTTGGAATGGGGTGCAGCAAAGGAGAAATTCATACGAGGATGGAGTTTACGGCACCACCTGCCCAATCCCGCCGGGCAAGAACTTCACCTACATTTTACAAATGAAGGACCAGATTGGCAGCTACTTCTACTTCCCATCCACT…	1632	(reversed)
comp51029_c0_seq1	ATGTCACCGACGGCTCCTGCGACTGTGCTGTCTGTCCTCCTTGCCGCCATCGCATCCTCCTTCTTCATCGTCAAGGGCGATGACCCGTATAGGTTCGAAACTTGGAACGTGACTTATGGCATCATCTACCCGCTTGGAGTCGCTCAACAGGGGATTTTGATAAATAACCAATTCCCGGGTCCGGATATCTACTCTGTCACCAATGACAACCTTATCATCAATGTCTTCAACAGCTTGACAGAACCGTTCCTCCTTTCTTGGAATGGGGTGCAGCAAAGGAGAAATTCATACGAGGATGGAGTTTACGGCACCACCTGCCCAATCCCGCCGGGCAAGAACTTCACCTACATTTTACAAATGAAGGACCAGATTGGCAGCTACTTCTACTTCCCATCCACT…	1632
comp87641_c0_seq1	ATGTACGAGAACTCGTCCACCAGCTCAAAAACGCAGAGTGCTACTGAACCAGCCATGGCTTCCCCCTTACCAATCCTCCTCTCTATCACCACCTTCTTCTTCCTCATCTCCTCCCCTTCCCCGGCCTCCGGCCTCTGCGACAACAAGGAAAGGGACTCCCTTCTCCTCATCAAAAGCTCCCTAGGCAACCCACCTTCGCTCTCCTCCTGGAACGCCACCGCCGACTGCTGCACCTCCTGGGTCGGCATTAGCTGCGACGACGTTCAATCCAAGCACGTTGTCGCCATCTCCATCCGCAACAACAAGGATATCAATGGCACCATCCCGCCCGAGATCGGCAACCTCCCCGAAATCTACACCATTGCTCTCGAGCGCCTCCCTGGCCTCCACGGCGAGATT…	1581
comp59869_c0_seq2	ATGGCAATGGCCACGGCGGGTCGAAGGCTCACTTCCTCATCTGCCCACAAGTCCCTCCGTCCTCTCCTCGGTGGAGGACCATCTCTAGCCTTTTGCATGTCGTCTCTTCCAAGTGAAGTTGTGTATGAGAAAGACAAATGCACCGTTTCGTGGCCTAAACAGCTGAATGCTCCTCTGGAAAAGGTGGATCCGGAGATTGCTGACATTATTGAACTAGAAAAAGCTAGGCAATGGAAGGGATTGGAATTGATCCCCTCAGAGAACTTTACATCAGTCTCGGTTATGCAAGCTATTGGTTCCATCATGACTAACAAATACAGTGAGGGATACCCTGGTGCTAGATATTATGGAGGAAATGAATATATCGACATGGCAGAGACCTTATGCCAGAAACGCGCT…	1566
comp59869_c0_seq1	ATGGCAATGGCCACGGCGGGTCGAAGGCTCACTTCCTCATCTGCCCACAAGTCCCTCCGTCCTCTCCTCGGTGGAGGACCATCTCTAGCCTTTTGCATGTCGTCTCTTCCAAGTGAAGTTGTGTATGAGAAAGACAAATGCACCGTTTCGTGGCCTAAACAGCTGAATGCTCCTCTGGAAAAGGTGGATCCGGAGATTGCTGACATTATTGAACTAGAAAAAGCTAGGCAATGGAAGGGATTGGAATTGATCCCCTCAGAGAACTTTACATCAGTCTCGGTTATGCAAGCTATTGGTTCCATCATGACTAACAAATACAGTGAGGGATACCCTGGTGCTAGATATTATGGAGGAAATGAATATATCGACATGGCAGAGACCTTATGCCAGAAACGCGCT…	1566
comp50847_c0_seq1	ATGGCAATGGCCACGGCGGGTCGAAGGCTCACTTCCTCATCTGCCCACAAGTCCCTCCGTCCTCTCCTCGGTGGAGGACCATCTCTAGCCTTTTGCATGTCGTCTCTTCCAAGTGAAGTTGTGTATGAGAAAGACAAATGCACCGTTTCGTGGCCTAAACAGCTGAATGCTCCTCTGGAAAAGGTGGATCCGGAGATTGCTGACATTATTGAACTAGAAAAAGCTAGGCAATGGAAGGGATTGGAATTGATCCCCTCAGAGAACTTTACATCAGTCTCGGTTATGCAAGCTATTGGTTCCATCATGACTAACAAATACAGTGAGGGATACCCTGGTGCTAGATATTATGGAGGAAATGAATATATCGACATGGCAGAGACCTTATGCCAGAAACGCGCT…	1566	(reversed)
comp83193_c0_seq4	ATGTACGGTGCCACCGCCGTCGGCGGCGCCGCCCGGGGCGAGCCAGTCCAGCCGCCGGACCTCACCGCCTGCCACTTAGCGAACTACCCTGACGGCTACAACGACCAGCTGCCGGTGCAGTGCTGCCCCCCTTACGATCTGAGCAAGGCACCGGACATCCAACCCTACGTTCTACCGACAAATGCACCACTCCGAACTCGGAAGCCGGCGCACAAACTGTCCCAGTACGAGATCGACCGGTACAAGAGGGCGGTGAAGGAGATGAAGGCGCTCCCGCGCAACCATCCATGGAACTTCATGCAGCAAGCTCAAATCCACTGCGCTTACTGCAACGAAGGCTACAACCAGAAAGGGTTCAATGTGCCCCTCCAAGTCCACTTTAGTTGGCTCTTCGTCCCA…	1536
comp83444_c0_seq3	ATGGAATTATCTCCTAGAGCTGCGGAACTCACGACTCTGTTAGAAAAAAGAATGACCAACTTTTACAGCAGGAATTTAAAAGTAGATGAGATCGGTCGAGTGGTCTCAGTTGGAGATGGGATTGCACGTGTTTATGGATTGAACGAGATTCAAGCTGGGGAAATGGTTGAATTTGCCAGCGGTGTGAAAGGAATAGCGTTAAATCTTGAGAATGAGAATGTAGGGATTGTTATCTTTGGTAGTGATACCGCTATTAAAGAAGGAGATCTTGTCAAGCGTACTGGATCTATTGTGGATGTTCCTGCGGGAAAGGCCATGTTAGGCCGTGTAGTCGACGCATTGGGAGTACCTATTGATGGAAGAGGGGCTCTAAGCGATCACGAACGAAGACGTGTCGAA…	1533
comp83444_c0_seq2	ATGGAATTATCTCCTAGAGCTGCGGAACTCACGACTCTGTTAGAAAAAAGAATGACCAACTTTTACAGCAGGAATTTAAAAGTAGATGAGATCGGTCGAGTGGTCTCAGTTGGAGATGGGATTGCACGTGTTTATGGATTGAACGAGATTCAAGCTGGGGAAATGGTTGAATTTGCCAGCGGTGTGAAAGGAATAGCGTTAAATCTTGAGAATGAGAATGTAGGGATTGTTATCTTTGGTAGTGATACCGCTATTAAAGAAGGAGATCTTGTCAAGCGTACTGGATCTATTGTGGATGTTCCTGCGGGAAAGGCCATGTTAGGCCGTGTAGTCGACGCATTGGGAGTACCTATTGATGGAAGAGGGGCTCTAAGCGATCACGAACGAAGACGTGTCGAA…	1533
comp83442_c0_seq4	ATGGAATTATCTCCTAGAGCTGCGGAACTCACGACTCTGTTAGAAAAAAGAATGACCAACTTTTACAGCAGGAATTTAAAAGTAGATGAGATCGGTCGAGTGGTCTCAGTTGGAGATGGGATTGCACGTGTTTATGGATTGAACGAGATTCAAGCTGGGGAAATGGTTGAATTTGCCAGCGGTGTGAAAGGAATAGCGTTAAATCTTGAGAATGAGAATGTAGGGATTGTTATCTTTGGTAGTGATACCGCTATTAAAGAAGGAGATCTTGTCAAGCGTACTGGATCTATTGTGGATGTTCCTGCGGGAAAGGCCATGTTAGGCCGTGTAGTCGACGCATTGGGAGTACCTATTGATGGAAGAGGGGCTCTAAGCGATCACGAACGAAGACGTGTCGAA…	1533	(reversed)
comp83442_c0_seq1	ATGGAATTATCTCCTAGAGCTGCGGAACTCACGACTCTGTTAGAAAAAAGAATGACCAACTTTTACAGCAGGAATTTAAAAGTAGATGAGATCGGTCGAGTGGTCTCAGTTGGAGATGGGATTGCACGTGTTTATGGATTGAACGAGATTCAAGCTGGGGAAATGGTTGAATTTGCCAGCGGTGTGAAAGGAATAGCGTTAAATCTTGAGAATGAGAATGTAGGGATTGTTATCTTTGGTAGTGATACCGCTATTAAAGAAGGAGATCTTGTCAAGCGTACTGGATCTATTGTGGATGTTCCTGCGGGAAAGGCCATGTTAGGCCGTGTAGTCGACGCATTGGGAGTACCTATTGATGGAAGAGGGGCTCTAAGCGATCACGAACGAAGACGTGTCGAA…	1533	(reversed)
comp83193_c0_seq3	ATGTACGGTGCCACCGCCGTCGGCGGCGCCGCCCGGGGCGAGCCAGTCCAGCCGCCGGACCTCACCGCCTGCCACTTAGCGAACTACCCTGACGGCTACAACGACCAGCTGCCGGTGCAGTGCTGCCCCCCTTACGATCTGAGCAAGGCACCGGACATCCAACCCTACGTTCTACCGACAAATGCACCACTCCGAACTCGGAAGCCGGCGCACAAACTGTCCCAGTACGAGATCGACCGGTACAAGAGGGCGGTGAAGGAGATGAAGGCGCTCCCGCGCAACCATCCATGGAACTTCATGCAGCAAGCTCAAATCCACTGCGCTTACTGCAACGAAGGCTACAACCAGAAAGGGTTCAATGTGCCCCTCCAAGTCCACTTTAGTTGGCTCTTCGTCCCA…	1530
comp65370_c1_seq1	ATGGGTTTGCCTTGGTATCGTGTTCATACCGTCGTATTGAATGATCCCGGCCGATTACTTTCTGTCCATATAATGCATACAGCTCTGGTTTCTGGTTGGGCCGGCTCGATGGTTTTATACGAATTAGCGGTTTTTGATCCCTCTGACCCTGTTCTTGATCCAATGTGGAGACAGGGTATGTTCGTTATACCCTTCATGACTCGTTTAGGAATAACAAATTCATGGGGTGGTTGGAGTATTACCGGGGGGACTATAACGAATCCGGGTATTTGGAGTTACGAAGGTGTAGCCGGGGCACATATTATGCTTTCTGGTTTGTGCTTCTTAGCAGCTATCTGGCATTGGGTGTATTGGGACCTAGAAATATTCCGCGACGAGCGTACGGGTAAACCCTCCTTG…	1527
comp65370_c1_seq1	ATGGGTTTGCCTTGGTATCGTGTTCATACCGTCGTATTGAATGATCCCGGCCGATTACTTTCTGTCCATATAATGCATACAGCTCTGGTTTCTGGTTGGGCCGGCTCGATGGTTTTATACGAATTAGCGGTTTTTGATCCCTCTGACCCTGTTCTTGATCCAATGTGGAGACAGGGTATGTTCGTTATACCCTTCATGACTCGTTTAGGAATAACAAATTCATGGGGTGGTTGGAGTATTACCGGGGGGACTATAACGAATCCGGGTATTTGGAGTTACGAAGGTGTAGCCGGGGCACATATTATGCTTTCTGGTTTGTGCTTCTTAGCAGCTATCTGGCATTGGGTGTATTGGGACCTAGAAATATTCCGCGACGAGCGTACGGGTAAACCCTCCTTG…	1527	(reversed)
comp77895_c0_seq4	ATGGAAACCCTTCGAGCTGACGAAATTAGTAATATTATCCGCGAGCGTATTGAAAAATATAATAGAGAAGTCAATATTGTGAATACCGGCACCGTACTTCAAGTGGGCGATGGCATTGCTCGTATTCACGGTCTTGATGAAGTAATGGCAGGAGAATTAGTAGAATTTGATGAGGGTACAATAGGCATTGCTCTAAATTTGGAATCAAATAATGTTGGCGTTGTATTAATGGGCGACGGTTTGATGATACAAGAAGGAAGTTCTGTAAAAGCAACAGGAAGAATTGCTCAAATACCGGTGAGTGAGGCTTATTTGGGACGTGTTATAAATGCTCTGGCTAAACCCATTGATGGGAGAGGTGAAATTTCTGCTTCTGAATCTCGGTTAATTGAATCTCCC…	1524	(reversed)
comp77895_c0_seq2	ATGGAAACCCTTCGAGCTGACGAAATTAGTAATATTATCCGCGAGCGTATTGAAAAATATAATAGAGAAGTCAATATTGTGAATACCGGCACCGTACTTCAAGTGGGCGATGGCATTGCTCGTATTCACGGTCTTGATGAAGTAATGGCAGGAGAATTAGTAGAATTTGATGAGGGTACAATAGGCATTGCTCTAAATTTGGAATCAAATAATGTTGGCGTTGTATTAATGGGCGACGGTTTGATGATACAAGAAGGAAGTTCTGTAAAAGCAACAGGAAGAATTGCTCAAATACCGGTGAGTGAGGCTTATTTGGGACGTGTTATAAATGCTCTGGCTAAACCCATTGATGGGAGAGGTGAAATTTCTGCTTCTGAATCTCGGTTAATTGAATCTCCC…	1524	(reversed)
comp77895_c0_seq1	ATGGAAACCCTTCGAGCTGACGAAATTAGTAATATTATCCGCGAGCGTATTGAAAAATATAATAGAGAAGTCAATATTGTGAATACCGGCACCGTACTTCAAGTGGGCGATGGCATTGCTCGTATTCACGGTCTTGATGAAGTAATGGCAGGAGAATTAGTAGAATTTGATGAGGGTACAATAGGCATTGCTCTAAATTTGGAATCAAATAATGTTGGCGTTGTATTAATGGGCGACGGTTTGATGATACAAGAAGGAAGTTCTGTAAAAGCAACAGGAAGAATTGCTCAAATACCGGTGAGTGAGGCTTATTTGGGACGTGTTATAAATGCTCTGGCTAAACCCATTGATGGGAGAGGTGAAATTTCTGCTTCTGAATCTCGGTTAATTGAATCTCCC…	1524	(reversed)
comp76337_c0_seq2	ATGGAAACCCTTCGAGCTGACGAAATTAGTAATATTATCCGCGAGCGTATTGAAAAATATAATAGAGAAGTCAATATTGTGAATACCGGCACCGTACTTCAAGTGGGCGATGGCATTGCTCGTATTCACGGTCTTGATGAAGTAATGGCAGGAGAATTAGTAGAATTTGATGAGGGTACAATAGGCATTGCTCTAAATTTGGAATCAAATAATGTTGGCGTTGTATTAATGGGCGACGGTTTGATGATACAAGAAGGAAGTTCTGTAAAAGCAACAGGAAGAATTGCTCAAATACCGGTGAGTGAGGCTTATTTGGGACGTGTTATAAATGCTCTGGCTAAACCCATTGATGGGAGAGGTGAAATTTCTGCTTCTGAATCTCGGTTAATTGAATCTCCC…	1524
comp76337_c0_seq1	ATGGAAACCCTTCGAGCTGACGAAATTAGTAATATTATCCGCGAGCGTATTGAAAAATATAATAGAGAAGTCAATATTGTGAATACCGGCACCGTACTTCAAGTGGGCGATGGCATTGCTCGTATTCACGGTCTTGATGAAGTAATGGCAGGAGAATTAGTAGAATTTGATGAGGGTACAATAGGCATTGCTCTAAATTTGGAATCAAATAATGTTGGCGTTGTATTAATGGGCGACGGTTTGATGATACAAGAAGGAAGTTCTGTAAAAGCAACAGGAAGAATTGCTCAAATACCGGTGAGTGAGGCTTATTTGGGACGTGTTATAAATGCTCTGGCTAAACCCATTGATGGGAGAGGTGAAATTTCTGCTTCTGAATCTCGGTTAATTGAATCTCCC…	1524
comp87139_c0_seq1	ATGAGAACCAATCCTACTACTTCCGGTCCTGGGGTTTCTACACTCGAAGAAAAAAATCAGGGGCGTATTGTTCAAATCATTGGTCCGGTACTGGATGTAGCCTTTCCCCCGGGCAAGATGCCTAATATTTACAACGCTTTGATAGTTAAGGGTCAGGATACCGCCGGTAAGCAAATTAATGTAACCTGTGAAGTACAGCAATTATTGGGAAATAATCGAGTCAGAGCTGTAGCTATGAGTGCTACAGACGGTCTGACGAGAGGAATGGAAGTAATTGACACGGGAACTCCTCTAAGTGTTCCAGTCGGTGGAGCTACTCTAGGACGAATTTTCAACGTTCTTGGAGAGCCCGTTGATAATTTAGGTCCTGTAGATACTCGTACAACATCTCCCATTCAT…	1497	(reversed)
comp70325_c0_seq1	ATGAGAACCAATCCTACTACTTCCGGTCCTGGGGTTTCTACACTCGAAGAAAAAAATCAGGGGCGTATTGTTCAAATCATTGGTCCGGTACTGGATGTAGCCTTTCCCCCGGGCAAGATGCCTAATATTTACAACGCTTTGATAGTTAAGGGTCAGGATACCGCCGGTAAGCAAATTAATGTAACCTGTGAAGTACAGCAATTATTGGGAAATAATCGAGTCAGAGCTGTAGCTATGAGTGCTACAGACGGTCTGACGAGAGGAATGGAAGTAATTGACACGGGAACTCCTCTAAGTGTTCCAGTCGGTGGAGCTACTCTAGGACGAATTTTCAACGTTCTTGGAGAGCCCGTTGATAATTTAGGTCCTGTAGATACTCGTACAACATCTCCCATTCAT…	1497
comp88599_c0_seq1	ATGGCTCCTACTTTCTTCTTCCTCTTCCTGCTGACTCTGATGAGTCTTTCTTTTGTCTCCCAATCTGCTCCCGACAGTGCACTAGTGACTCACCTTCCTGGCTTCAATGGCAGCATACCTTCCAAGCATTACGCTGGGTATGTGAATATTGATGAGCAGAATGGGAAGAATTTGTACTACTATTTTGTTTTGTCAGAGAGGAACCCAGCCAAGGATCCACTTGTCCTCTGGCTCAATGGCGGCCCTGGCTGCTCTAGCTTCGATGGATTCGTTTATGAACATGGTCCTTTCAACTTTGAATTGGGTAAAGAACCAGGAGACATTCCTCAATTGCATATCAATCCATACAGCTGGTCCAAGGTTTCTAGCATCATCTATTTGGATTCCCCAGCCGGCGTG…	1485
comp88598_c0_seq1	ATGGCTCCTACTTTCTTCTTCCTCTTCCTGCTGACTCTGATGAGTCTTTCTTTTGTCTCCCAATCTGCTCCCGACAGTGCACTAGTGACTCACCTTCCTGGCTTCAATGGCAGCATACCTTCCAAGCATTACGCTGGGTATGTGAATATTGATGAGCAGAATGGGAAGAATTTGTACTACTATTTTGTTTTGTCAGAGAGGAACCCAGCCAAGGATCCACTTGTCCTCTGGCTCAATGGCGGCCCTGGCTGCTCTAGCTTCGATGGATTCGTTTATGAACATGGTCCTTTCAACTTTGAATTGGGTAAAGAACCAGGAGACATTCCTCAATTGCATATCAATCCATACAGCTGGTCCAAGGTTTCTAGCATCATCTATTTGGATTCCCCAGCCGGCGTG…	1485	(reversed)
comp86491_c0_seq1	ATGGCTGCTAGGGTTCGCTTCCTCTCCCTCTTCCTTCTCTTCCTCCTCTCCCCCGCCCTCGCCGACGACGACGTGGAGCACGTCCTCACCCTCGACGCCTCCAATTTCACCGACACCGTCTCCAAGCACCCCTTCATCGTCGTCGAGTTCTACGCCCCTTGGTGTGGGCACTGTAAAAGTCTTGCTCCCGAGTACGAGAAAGCAGCTGCAGCTTTATCCAGCCAGGACCCTCCCATTATTCTCGCCAAGGTTGATGCCAATGATGAAAAAAACAAAAAACTTGCTTCTGAGTTTGAAATTAAGGGGTTTCCCACTCTTAAGATTCTTCGAAAAGGAGGGAAGTCTATTCAGGAGTACAAAGGCCCACGTGAATCAGATGGTATAATCGAGTACTTGAAG…	1485	(reversed)
comp86190_c0_seq1	ATGGCTGCTAGGGTTCGCTTCCTCTCCCTCTTCCTTCTCTTCCTCCTCTCCCCCGCCCTCGCCGACGACGACGTGGAGCACGTCCTCACCCTCGACGCCTCCAATTTCACCGACACCGTCTCCAAGCACCCCTTCATCGTCGTCGAGTTCTACGCCCCTTGGTGTGGGCACTGTAAAAGTCTTGCTCCCGAGTACGAGAAAGCAGCTGCAGCTTTATCCAGCCAGGACCCTCCCATTATTCTCGCCAAGGTTGATGCCAATGATGAAAAAAACAAAAAACTTGCTTCTGAGTTTGAAATTAAGGGGTTTCCCACTCTTAAGATTCTTCGAAAAGGAGGGAAGTCTATTCAGGAGTACAAAGGCCCACGTGAATCAGATGGTATAATCGAGTACTTGAAG…	1485
comp86893_c1_seq6	ATGGAGGGCGGCAAGCCGACCATCGTCACTAACGCCGAGGGGCAGCGGACGACGCCGTCCGTGGTGGCGTACACCAAGAGCGGCGACCGACTCGTCGGCCAGATTGCGAAGCGACAGGCGGTGGTCAACCCGGAGAACACCTTCTTCTCGGTGAAGAGGTTTATCGGGAGGAAGATGTCGGAGGTGGATGAGGAGTCCAAGCAGGTGTCGTACCGGGTCGTGAGGGACGACAATGGGAACGTTAAGCTCGAGTGTCCGGCCATCGGCAAGCAGTTTGCTGCCGAGGAGATATCTGCTCAGGTGTTACGAAAGCTTGTTGATGATGCTTCTAAGTTTTTGAACGATAAGGTCACCAAAGCGGTGGTTACGGTCCCTGCATACTTCAATGATTCACAAAGG…	1484	(reversed)
comp84154_c0_seq2	ATGGACCCGTACAAGTACCGCCCATCCAGCTCTTACAACACATCCTTCTGCACCACCAACTCCGGCCTGCCTGTATGGAACAACAACTCTGCTCTCACCGTTGGAACCAGAGGTCCGGTTCTGCTGGAGGACTACCACTTGGTGGAGAAGGTCGCGGCATTCCACAGGGAGCGTATACCAGAGCGAGTAGTCCATGCAAGAGGGGCAAGCGCCAAGGGTTTCTTCGAGGTGACGCACGACATTACCCACCTCACCTGCGCCGACTTCCTCCGAGCCCCCGGCGTGCAGACCCCTCTCATCGTCCGTTTCTCCACCGTCATCCATGAGCGGGGCAGCCCCGAGACCATCCGAGACCCCCGTGGCTTTGCCGTTAAAATCTACACCCGAGAGGGCAACTTC…	1479
comp84154_c0_seq1	ATGGACCCGTACAAGTACCGCCCATCCAGCTCTTACAACACATCCTTCTGCACCACCAACTCCGGCCTGCCTGTATGGAACAACAACTCTGCTCTCACCGTTGGAACCAGAGGTCCGGTTCTGCTGGAGGACTACCACTTGGTGGAGAAGGTCGCGGCATTCCACAGGGAGCGTATACCAGAGCGAGTAGTCCATGCAAGAGGGGCAAGCGCCAAGGGTTTCTTCGAGGTGACGCACGACATTACCCACCTCACCTGCGCCGACTTCCTCCGAGCCCCCGGCGTGCAGACCCCTCTCATCGTCCGTTTCTCCACCGTCATCCATGAGCGGGGCAGCCCCGAGACCATCCGAGACCCCCGTGGCTTTGCCGTTAAAATCTACACCCGAGAGGGCAACTTC…	1479
comp82512_c1_seq1	ATGGACCCGTACAAGTACCGCCCATCCAGCTCTTACAACACATCCTTCTGCACCACCAACTCCGGCCTGCCTGTATGGAACAACAACTCTGCTCTCACCGTTGGAACCAGAGGTCCGGTTCTGCTGGAGGACTACCACTTGGTGGAGAAGGTCGCGGCATTCCACAGGGAGCGTATACCAGAGCGAGTAGTCCATGCAAGAGGGGCAAGCGCCAAGGGTTTCTTCGAGGTGACGCACGACATTACCCACCTCACCTGCGCCGACTTCCTCCGAGCCCCCGGCGTGCAGACCCCTCTCATCGTCCGTTTCTCCACCGTCATCCATGAGCGGGGCAGCCCCGAGACCATCCGAGACCCCCGTGGCTTTGCCGTTAAAATCTACACCCGAGAGGGCAACTTC…	1479	(reversed)
comp75374_c0_seq1	ATGGATCCTTACAAGTATCGGCCATCGAGCGTTTACAACTCTCCCTTCTTCACAACAAACTCTGGAGCACCTGTTTGGAACAACAACGCTTCCCTCACTGTTGGATCACGTGGGCCAATCCTCCTCGAGGATTACCATCTTGTTGAGAAGCTTGCTCAGTTTGACAGGGAAAGAATACCAGAACGTGTTGTTCATGCCAGGGGAGCCAGTGCAAAAGGTTTCTTTGAAGTCACCCATGACATTTCTAACCTTACCTGTGCAGACTTCTTGCGGGCACCAGGAGTCCAGACCCCTGTTATTGTTCGTTTTTCTACAGTCATTCATGAACGTGGAAGCCCTGAGACTCTGAGAGACCCACGAGGTTTTGCTGTCAAGTTTTACACAAGAGAGGGTAACTTT…	1479
comp75098_c0_seq1	ATGGATCCTTACAAGTATCGGCCATCGAGCGTTTACAACTCTCCCTTCTTCACAACAAACTCTGGAGCACCTGTTTGGAACAACAACGCTTCCCTCACTGTTGGATCACGTGGGCCAATCCTCCTCGAGGATTACCATCTTGTTGAGAAGCTTGCTCAGTTTGACAGGGAAAGAATACCAGAACGTGTTGTTCATGCCAGGGGAGCCAGTGCAAAAGGTTTCTTTGAAGTCACCCATGACATTTCTAACCTTACCTGTGCAGACTTCTTGCGGGCACCAGGAGTCCAGACCCCTGTTATTGTTCGTTTTTCTACAGTCATTCATGAACGTGGAAGCCCTGAGACTCTGAGAGACCCACGAGGTTTTGCTGTCAAGTTTTACACAAGAGAGGGTAACTTT…	1479	(reversed)
comp65278_c0_seq1	ATGAAGGTATTCGTGCTTGGATGGCGGCTCAGGATCAGCCTCATGAAAACCTTGTATTCCCTGAGGAGGTTCTACCCCGTGGAAACGCTCTTTAATGGAACTTTAGCTTTAACCGGTCGTGACCAAGAAACTACTGGTTTCGCTTGGTGGGCTGGTAATGCCCGACTTATCAATTTATCCGGTAAACTACTTGGGGCTCACGTAGCCCATGCCGGATTAATCGTATTCTGGGCCGGAGCAATGAACCTATTTGAAGTGGCTCATTTCGTACCAGAGAAACCCATGTATGAACAAGGATTAATTTTACTTCCACATCTAGCTACTCTAGGTTGGGGCGTAGGTCCGGGTGGGGAAGTTATCGACACCTTTCCATACTTTGTATCTGGAGTACTTCACTTA…	1464	(reversed)
comp87139_c0_seq1	ATGAGTTGTAGGGAGGGACTTATGTCACCAAAAACAGAGACTAAAGCTTACGTTGGATTCAAGGCTGGTGTTAAAGATTACAAATTAACTTATTATACTCCTGAGTATGAAACCAAAGATACTGATATCTTGGCAGCATTCCGAGTAACTCCGCAACCCGGAGTTCCGCCCGAAGAAGCAGGGGCTGCAGTAGCTGCCGAATCCTCTACTGGTACATGGACAACTGTATGGACCGACGGACTTACCAGCCTTGATCGTTACAAAGGACGATGCTACGACATCGAGCCCGTTGCTGGGGAGGAAAATCAATATATTTGCTATGTAGCTTATCCTTTAGACCTTTTTGAAGAAGGTTCTGTTACTAACATGTTTACTTCCATTGTGGGTAATGTATTTGGC…	1449
comp85014_c0_seq1	ATGGCAGATGTTGATCATCAATCCTCAACGGCATCAAAATATCACAACTATGCTTGCATTAGTTTCTCTCTTCTCCTTCTCTCTTCTCTGTTGGCTCCTACTCATGCACAAAAGGACTCGCCTTATAGCATCATCCCCACACTTCCAGGTTTTGAAGGATCTCTTCCCTTTTATCTAGAAACCGGATATGTGGGTGTTGGAGAGGTGAGCGAGTTCCAGCTCTTTTACTACTTTGTGAAGTCAGAGAGAAGCCCTGAGAAAGACCCAGTTATACTATGGCTTACAGGAGGCCCTGGTTGCTCTGCCTTGTCTGGGTTTATGTTTGAGATTGGTCCCTTGAAGTTCAACAGTGTAAAATATGATGGTAGCCCACCAACTTTGAAATTAAACCCAAGCTCA…	1431
comp84510_c0_seq1	ATGGCAGATGTTGATCATCAATCCTCAACGGCATCAAAATATCACAACTATGCTTGCATTAGTTTCTCTCTTCTCCTTCTCTCTTCTCTGTTGGCTCCTACTCATGCACAAAAGGACTCGCCTTATAGCATCATCCCCACACTTCCAGGTTTTGAAGGATCTCTTCCCTTTTATCTAGAAACCGGATATGTGGGTGTTGGAGAGGTGAGCGAGTTCCAGCTCTTTTACTACTTTGTGAAGTCAGAGAGAAGCCCTGAGAAAGACCCAGTTATACTATGGCTTACAGGAGGCCCTGGTTGCTCTGCCTTGTCTGGGTTTATGTTTGAGATTGGTCCCTTGAAGTTCAACAGTGTAAAATATGATGGTAGCCCACCAACTTTGAAATTAAACCCAAGCTCA…	1431	(reversed)
comp83700_c0_seq1	ATGGAGTTTGAGCTGCCTTTGTTCTCCTTCTTACTGCTTCCCTTCCTGGTTTCATGCTCTTGGAGCAGTGCTTATGGAGAGTTTATTGAAGCAACTGTGTCTACTTCTGTTGTCAAGTACCTTCCTGGCTTTGAAGGCTCTCTACCCTTCTACTTAGAAACTGGGTATGTGGGAGTGGGGGCTTCGAATCAAGATCGGCTTTTCTATTACTTTGTAGAGTCTGAAAACAAACCGGGGGAGGATCCACTTGTTTTGTGGCTCACTGGAGGACCTGGTTGCTCTGCTCTCAGCAGCATAGCTTATGGAATTGGTCCTTGGAGTTTTAAGAACATGGAGTTTCATGGAGGCATTCCACCTCTGGAGTTGAATCCCTATTCATTGACCAAAGTTGCTAGTGTG…	1419	(reversed)
comp82700_c0_seq3	ATGGAGTTTGAGCTGCCTTTGTTCTCCTTCTTACTGCTTCCCTTCCTGGTTTCATGCTCGTGGAGCAGTGCTTATGGAGAGTTTATTGAAGCAACTGTGTCTACTTCTGTTGTCAAGTACCTTCCTGGCTTTGAAGGCTCTCTACCCTTCTACTTGGAAACTGGGTATGTGGGAGTGGGGGCTTCGAATCAAGATCGGCTTTTCTATTACTTTGTAGAGTCTGAAAACAAACCGGGGGAGGATCCACTTGTTTTGTGGCTCACTGGAGGACCTGGTTGCTCTGCTCTCAGCAGCATAGCTTATGGAATTGGTCCTTGGAGTTTTAAGAACATGGAGTTTCATGGAGGCATTCCACCTCTGGAGTTGAATCCCTATTCATTGACCAAAGTTGCTAGTGTG…	1419
comp88346_c0_seq4	ATGATACCCTTGGGATCTTGCACAATGAAGTTAAATGCAACTGTTGAAATGATGCCTGTAACCTGGCCTGAATTTGCTAATCTTCATCCATTTGCTCCCATTGATCAAACAGCCGGTTATCAGGAAATGTTTGATGACTTGGGTAAACTCCTGTGTACAATCACTGGATTTGACTCATTTTCTCTGCAACCAAATGCTGGTGCTTCTGGAGAGTATACTGGTTTGATGGTCATTCGTGCATACCATTTGTCAAGGGGGGATAGGCACAGAAATGTTTGCATTATACCTGTCTCAGCACATGGCACCAACCCAGCAAGTGCAGCAATGTGTGGAATGAAAATTGTTGCTGTTGGGACTGATTCAAAGGGGAACATCAACATTGAAGAGATGAGGAAAGCT…	1410
comp86893_c1_seq5	ATGGAGGGCGGCAAGCCGACCATCGTCACTAACGCCGAGGGGCAGCGGACGACGCCGTCCGTGGTGGCGTACACCAAGAGCGGCGACCGACTCGTCGGCCAGATTGCGAAGCGACAGGCGGTGGTCAACCCGGAGAACACCTTCTTCTCGGTGAAGAGGTTTATCGGGAGGAAGATGTCGGAGGTGGATGAGGAGTCGAAGCAGGTGTCGTACAGGGTGGTCAGGGATGACAATGGCAATGTCAAGCTCGACTGCCCTGCCATTGGGAAGCAGTTTGCTGCCGAGGAGATTTCTGCTCAGGTTCTGCGAAAGCTAGTAGATGATGCCTCCAAGTTTTTGAATGACAAGGTGACGAAAGCAGTGATTACTGTTCCTGCATATTTCAACGACTCTCAAAGA…	1410	(reversed)
comp73608_c0_seq1	ATGGCACAGTTTGCCTTCAAATCCAAGTACAACAAGTACTTGTACCATGTCAACACAGAGGAGACACCAAATTTGCTTGTGTTTTCCGGAGATGAGATCACGAGCCCTTGCGCTAAATTTGAAGTGGAGGCGGCAAAGAGTAGCCAAAACCTGGTGCACATAAGAAGCTGTTACAATAACAAATACTGGGTGAGACAATCTGAGGATAGTAAACGGATTGTTGCTGCAGCAGACAAACAAGAAGAAGATCAATCCAAATGGTCATGTACATTGCTCAGGATGATCCACCCTGATGGAAATGATGGAACAGTCCAATACATACATGACCAGCTCGGAAACTATGTTTGCTCATTGAGGGGTGATGAACGTGCTTTGGGTTGTCTAGTTGCAGAATCGTCT…	1398	(reversed)
comp88371_c0_seq5	ATGAAGTTAAATGCAACTGTTGAAATGATGCCTGTAACCTGGCCTGAATTTGCTAATCTTCATCCATTTGCCCCCATTGATCAAACAGCAGGTTATCAGGAAATGTTTGATGACTTGGGTAAACTCCTGTGTACAATCACTGGATTTGACTCATTTTCTCTGCAACCAAATGCTGGTGCTTCTGGAGAGTATACTGGTTTGATGGTCATTCGTGCATACCATTTGTCAAGGGGGGATAGGCACAGAAATGTTTGCATTATACCTGTCTCAGCACATGGCACCAACCCAGCAAGTGCAGCAATGTGTGGAATGAAAATTGTTGCTGTTGGGACTGATTCAAAGGGGAACATCAACATCGAAGAACTGAGGAAAGCTGCCGAAGCTAACAAGGACAACCTT…	1386	(reversed)
comp85328_c0_seq1	ATGAGGCTCTTCCTCCTCCTCTCTCTTGCTTATCTCATCTCTGCAACATTTCATCTTATCGACAACATAGAGAGCAACCAATTCTGTGAAGATGAGCTTCTTCAAGCAAGCCAAAGCCTAAACAATGGCTCGGGCGTACACCTCACTCTCCACCACGTCCACGGCCGCTGCTCGCCCTTCCAATCCTCGCCCCGGCCGCCGGTCTCCACCGTGCTCAAGCAGGACCAAGCTCGCGTCAAATCCTTGGAGCACCGGCTGGCAAAATCTGGCACCCCCGGCCGCCGGCAACGACATTACGCCGGGGACAACCTCCTCCAGGAGTCGGTAGGCTTGCCCCTGCAACCCGGCCAGTCGATCGGCATCGGCAACTACTTCGTCCGCGTCGGCCTTGGCACTCCT…	1380	(reversed)
comp78980_c0_seq1	ATGGCCTCTATCTCAGATAACTATATTTTATCAGATCTTTGCAGGCTCAACCTCTTTGCAATATTATCATATTGGAATATCGTAGTTGCACTGCTACTATCAATACCATGCAATATGACAATACCAGTCTCCTCCATGGAAGCAACAGCATCTACATCTTCGACACTCCACATCTCCGCTGCTTGCAACACCACTCTCTACCCCAAGACCTGCCTTGCCACCCTCCTCCCCTTCGCCGCTGTGTCGGCCCACCCGAAGGACTTCTTCCACCACTCCCTCAAGGTTGCCATCGACGACGCCGGCGCCGCCCGAGGCCTCTCCTTGAAGCTCAAGAGAAAGGCCAGCGGCGAGAGCCGGCCTACCGCGATCGACGACTGCGCCGAGCTCCTCGACGTCAGC…	1357
comp73920_c0_seq1	ATGAGCAACGTACTGAAGTTGGGGCAATGGGGTGGCTATGGAGGCAAAGCGTGGGAGTGGAACGGACCCATTCGGAAGATAAGCCTGCGACACGGTGCTGTTGTTGATTCCTTGATCTTTACAAACACCAAAGATGGTAAAACCGAGACGTCGCCCAAATTCGGAGGGGATAGAGGAGAAAGAAGCAGTGAGGTTTCATTGAGTGACGATGAATATCTGGTGACAATAAGCGGGACAGTAGGCGTGTTCCCTGTTTATTATCCAGACCAGCAGGTGGTGACATCTATAACATTTGTGAGTAACAAGAGGAGCTGTGGGCCTTATGGGGATGGAGGAGGTACCGGGTTTTCGCTTCCTCTTGAGGGGGGAAGAATCGCAGGCTTTTTTGGTCGTTGTGGG…	1356
comp67436_c0_seq1	ATGAGCAACGTACTGAAGTTGGGGCAATGGGGTGGCTATGGAGGCAAAGCGTGGGAGTGGAACGGACCCATTCGGAAGATAAGCCTGCGACACGGTGCTGTTGTTGATTCCTTGATCTTTACAAACACCAAAGATGGTAAAACCGAGACGTCGCCCAAATTCGGAGGGGATAGAGGAGAAAGAAGCAGTGAGGTTTCATTGAGTGACGATGAATATCTGGTGACAATAAGCGGGACAGTAGGCGTGTTCCCTGTTTATTATCCAGACCAGCAGGTGGTGACATCTATAACATTTGTGAGTAACAAGAGGAGCTATGGGCCTTATGGGGATGGAGGAGGTACCGGGTTTTCGCTTCCTCTTGAGGGGGGAAGAATCGCAGGCTTTTTTGGTCGTTGTGGG…	1356	(reversed)
comp82606_c0_seq1	ATGGCCAAGGAAGATGGCCGGGGGCCTAGTATCTGGGATGTATTTGTCAAGAAACCTGGAATTGTTACAAATAATGGGACAGGAGATGTTTCGGTGGATGAATACCACAGATATAAAGAAGATGTTGATATCATGGCTAAGATTGGTTTTGATGCCTATCGATTCTCAATCTCCTGGTCTAGAATTTTCCCGAGTGGAGTGGGTAAAGTGAACTGGTTGGGAGTGGCATATTACAATAGGCTGATTGATTACATGCTTTCAAAGGGAATTACTCCTTATGCAAATTTATACCATTATGATCTCCCTGAAGCTCTAGAAGAAAAATATAAAGGGTTGCTAAGTCGCAATGTTGTGAAGGACTATGCAGATTTTGCTGATTTCTGTTTCAAGACATTTGGT…	1353
comp83241_c1_seq2	ATGTCGCCGGCTACCGACAAGCTCCCCATGGTCTCCACCTCCGGCGGGGTAGAGGTCGTCCACACCAATAATGGCCGGAGCAACATTTTCATGTTCACCACCAAGCACAAGAAGCCTCTCTTCATCATCCTCTCCTCCTTACTTCTAGTCGCCGTCGTCGCTGCCGCCGTCGCCACCACCGTGGCTCGGAGGAACGGGGAGGAGAAGGAAGGAGGCAATGTGGCCTCCATTACCGCCTCCCACGCCGTGCTCCGCTCCTCTTGCAGCTCCACCCTCTACCCCGAGCTCTGCTTCTCCACCATCGCCGCCAGCCCCTCCCTCGCCGCCAGCATCAGCACCCAAAAGGATGTCATCGAGGCGGCTCTCAACCTCACTACCCTGGCCGTGGAGCACGCCTAC…	1346	(reversed)
comp86812_c0_seq3	ATGGCTTCTTGTTCTGCATCCCAATTCGTCGGACTGGCCTCCCCGGCCTTCGCTCCGAGGAAGCCCGCCGCCCCCGCCCACTCCGTCTTCTTCGGCCGCCGCCTCGGTACCCCCGCCTCCGGCCTGCCGCAAGCAGCCTTCTTGAGGATCAACAAGAGGCCCGGCCGGCGGAGCTCGGCCGGGCCGGTCCGGGTTGTCAACGAGAAGGTCGTCGGGATCGACCTCGGCACCACCAACTCGGCCGTGGCGGCCATGGAGGGCGGGAAACCCACCATCGTCACCAACGCCGAAGGCCAGCGCACCACCCCGTCGGTCGTCGCCTACACCAAGACCGGCGACCGACTTGTCGGCCAGATTGCGAAGCGGCAGGCCGTCGTCAACCCCGAGAACACCTTCTTC…	1344
comp82658_c0_seq1	ATGGGGACCATCAAGGCGATCAAGGCCCGCCAGATCTTCGACAGCCGCGGCAACCCCACCGTCGAGGTCGATTGCCATCTTAATGATGGACAGGTATGCCGGGCTGCTGTGCCGAGTGGTGCATCCACTGGTGTATATGAAGCTTTGGAATTAAGAGATGGTGGCTCAGATTATCTTGGTAAAGGTGTTCTTAAGGCTGTTGATAATGTGAATGCCATCATTGCTCCGGCCTTGATTGGGAAGGACCCCACTGAGCAGACCAAGATTGATAACTACATGGTGCAGGAACTTGACGGAACAGTCAATGAGTGGGGATGGTGCAAGCAAAAGCTTGGTGCAAATGCCATATTAGCAGTGTCACTTGCAGTGTGCAAAGCAGGAGCACATGTCAAAAATATT…	1338
comp82374_c0_seq1	ATGCCATTCCTACCTCGCTACATCTCTGCCCTCCTCCTCCTCTTCCTCTTTATGATGCCATCAGGTACGGTATCCCTAGGCATTGACATTGGCATTGGCATTGGCATTGGCATAGGTGAGCCGGCTCCATCGCCGGAAGAATGCCCGGAATGCTCTCAGCCACCTCCTTCCTCATGTCCACCGCCGCCGCCGCCGCCGTCGCCGCCATTTCTACCGGAGCTCTTAAGAGTGTTCGAGAATATACGCGAGTTCAACAAGACGATCACATGTGACCCCAAGGGGGTGACCAAGACATGGACTCTTCGGCCGGAGGACATCTGCGCCGACCCCGGAAACAAGTTCAAGGGCTTCTACTGCGAGGTGCCCCCCAACAAGACCGTCCTCACCGTCGCCGCCGTC…	1338	(reversed)
comp80899_c0_seq3	ATGCCATTCCTACCTCGCTACATCTCTGCCCTCCTCCTCCTCTTCCTCTTTATGATGCCATCAGGTACGGTATCCCTAGGCATTGACATTGGCATTGGCATTGGCATTGGCATAGGTGAGCCGGCTCCATCGCCGGAAGAATGCCCGGAATGCTCTCAGCCACCTCCTTCCTCATGTCCACCGCCGCCGCCGCCGCCGTCGCCGCCATTTCTACCGGAGCTCTTAAGAGTGTTCGAGAATATACGCGAGTTCAACAAGACGATCACATGTGACCCCAAGGGGGTGACCAAGACATGGACTCTTCGGCCGGAGGACATCTGCGCCGACCCCGGAAACAAGTTCAAGGGCTTCTACTGCGAGGTGCCCCCCAACAAGACCGTCCTCACCGTCGCCGCCGTC…	1338
comp87186_c0_seq1	ATGGCACCTCCTCCTCGTCTTCTCTGTTGCACTCTCGTCTTCGCAATTCTGGGTTTGGCATCGGCGCAGACCACCGTCCGACCCACCGCCCTGGTCATCCCCGTTTCCAAGGACAACGCCACGCTCCAATATGTGACGTCCATCAACCAGCGCACCCCGCTTGTCACAGTCAACTACACCGTCGACCTCGGAGCTTCGTTTTTGTGGGTCGATTGCAGCACCTACGTCTCCTCCACCTACGCCCCGGGCCGCTGCAACTCCACCCAGTGCTCCCTCGCCGACTCCACCTCCTGCGGCAACTGCTACGGCGGGCCGGTGCCGGGATGCTACAACAACACCTGCGGCCTCTCCCCGAGCAACACTATCATCGACGTGAGCAGCGCCGGGGAGGTGGCGATG…	1320
comp74928_c0_seq1	ATGGCACCTCCTCCTCGTCTTCTCTGTTGCACTCTCGTCTTCGCAATTCTGGGTTTGGCATCGGCGCAGACCACCGTCCGACCCACCGCCCTGGTCATCCCCGTTTCCAAGGACAACGCCACGCTCCAATATGTGACGTCCATCAACCAGCGCACCCCGCTTGTCACAGTCAACTACACCGTCGACCTCGGAGCTTCGTTTTTGTGGGTCGATTGCAGCACCTACGTCTCCTCCACCTACGCCCCGGGCCGCTGCAACTCCACCCAGTGCTCCCTCGCCGACTCCACCTCCTGCGGCAACTGCTACGGCGGGCCGGTGCCGGGATGCTACAACAACACCTGCGGCCTCTCCCCGAGCAACACTATCATCGACGTGAGCAGCGCCGGGGAGGTGGCGATG…	1320	(reversed)
comp83811_c0_seq1	ATGGCTGCGGCAGTGTCCACCATCGGAGCTGTCAACAGACTGCCGTTGAAGGCGAGCAATGCTTCGGGAGGAGCTCCGTCGGTGCCCAACTCGGTTTTCTTGGGAACGAGCATCAAGAAGGTGAGCTCCGGCCATGCCCACCACAGGGCGTCCTCCAATGGGAGCTTCAAGGTGGTGGCGGAGGTGGACGAGACGAAGCAGACGAGCAAGGACAAATGGGGAGGCCTGGCCTACGACACGTCGGACGATCAGCAAGACATCACCCGCGGCAAGGGCATGGTCGACTCGCTCTTCCAAGCTCCCCAAGGCACTGGTACCCACCACGCCGTGCTCAGCTCCTACGAGTACATCAGCCAAGGCCTTCGCGAGTACCAGTTAGACAACACTTTAGACGGGTAT…	1317	(reversed)
comp83701_c0_seq1	ATGGCTGCGGCAGTGTCCACCATCGGAGCTGTCAACAGACTGCCGTTGAAGGCGAGCAATGCTTCGGGAGGAGCTCCGTCGGTGCCCAACTCGGTTTTCTTGGGAACGAGCATCAAGAAGGTGAGCTCCGGCCATGCCCACCACAGGGCGTCCTCCAATGGGAGCTTCAAGGTGGTGGCGGAGGTGGACGAGACGAAGCAGACGAGCAAGGACAAATGGGGAGGCCTGGCCTACGACACGTCGGACGATCAGCAAGACATCACCCGCGGCAAGGGCATGGTCGACTCGCTCTTCCAAGCTCCCCAAGGCACTGGTACCCACCACGCCGTGCTCAGCTCCTACGAGTACATCAGCCAAGGCCTTCGCGAGTACCAGTTAGACAACACTTTAGACGGGTAT…	1317
comp81929_c0_seq2	ATGGCCGAGGCCAAGCATTTCAAGTACGTCATCCTCGGCGGCGGCGTCTCCGCTGGATATGCTGCAAGGGAATTCGCAAAGCACTCACTGAAACCTGGAGAACTTGCCATAATTTCCAAAGAACCTGTGGCCCCTTATGAACGTCCTGCTCTTAGCAAGGGATACCTTTTTCCAGAAGGTGCTGCAAGACTTCCAGGGTTTTATGTCTGTGTTGGTAGTGGCGGGGAAAGACTTCTTCCTGAGTGGTATACCGAGAAAGGAATTGAATTGATTCTGAACACTGAGGTTGTCAGTGCTGATCTTGCTGCCAAGGCTCTTACTACTTCTTCTGGAGAAGTCTTCAAATATGATACTCTGATCATTGCAACTGGTTCAAATGTTATTAAATTGACTGATTTT…	1305
comp81929_c0_seq1	ATGGCCGACGCCAAGCATTTCAAGTACGTCATCCTCGGCGGCGGCGTCTCCGCTGGATATGCTGCAAGGGAGTTCACAAAGCACTCACTGAAACCTGGGGAACTTGCCATAATTTCCAAAGAACCTGTGGCCCCTTATGAACGTCCTGCTCTTAGCAAGGGATACCTTTTTCCAGAAGGTGCTGCAAGACTTCCAGGGTTTTATGTCTGTGTTGGTAGTGGCGGGGAAAGACTTCTTCCTGAGTGGTATACCGAGAAAGGAATTGAATTGATTCTGAACACTGAGGTTGTCAGTGCTGATCTTGCTGCCAAGGCTCTTACTACTTCTTCTGGAGAAGTCTTCAAATATGATACTCTGATCATTGCAACTGGTTCAAATGTTATTAAATTGACTGATTTT…	1305
comp77477_c0_seq1	ATGCCCGGAGCCACTGTCTACGGCGGTCTCATCATCCGCCCAAGGGGAAGGAATGTCTTCCCCTTCGTCCAGCCCGACCGGGAAATTCCCATCATAATAGGGGAATGGTGGAATCGCAATGTGATCGAGGTAGAGGAGGACTTTATAGCATCCGGTGGCGGGCCGGAAGAGTCCAACGCCTACACCATCAATGGCTTGCCCGGTCGCCTCTATAACTGTTCTAGCGGCACGTTTAGCATGACGGTGGTGCCGGGACAAACCTACCTGCTCAGAATAATCAATGCTGCAGTCAATAACCAGCACTTTTTCCGAGTGGCCGGCCACAACCTCACCGTTGTGGCCGCTGACTCCGCCTACACCGACCCCTACAACACCGACGTCGTCGTCATCGCCCCGGGG…	1305
comp68325_c0_seq1	ATGCCCCTGCTCTCACATCACCTCTTCCTCCTTCTCCCCTTTCTCTTCACCACTGGAGTTAGTACTGCTAACGTAGTTGCACCTGTGATCAAAGATGGGAAGACGAATCTGTACACCACCACCCTCACCATGAGAAACCCACCCGTCCTCCTTCACCTCACCCTTGACCTCGGCATCGTCCGCTACCTCTGGACCACCTGCAACCAGACCAGCTACCACTCCTCTTCTTACCAGCCCGTCGCCTGCGACTCCCCGCAATGCACCCTCTCCGGTTCCACCGACTGCCGGCGCTGCGACGACGAGCCCATTGTCGACCGGCCACTGTGCCATAGCACCACCTGCAGCCTAACCGTCGAGAACCCAGTTCCCTTCTCTCCCGTCGACACCTTTGGCGAGGCC…	1299	(reversed)
comp74572_c0_seq1	ATGGCACAGACCTTGGCACCCTCATTGAAATGGCAGATAGGAGGAGTTTCCCGCAATTCGTTGAAATCAGGACATATCAAATCGAAAATATGGAACCCCATCTTGCTTAACTCGAAGGTTAAGGCCAAAAGAAGTGGAAAATTTAGGGTTTTTGCCCTCCAGTCTGATAACTCAACCGTGTCTAGGTTGGAGGATCTTCTCAAGTTGGACACCAAGCCCATCACTGATAAGATCATTGCAGAATACATCTGGATTGGAGGGTCCGGGATTGATCTTCGGAGCAAGTCAAGGACAATCTCACGACCTGTAGAAGACGCCTCCGAGCTTCCTAAGTGGAACTATGATGGATCCAGCACAGGCCAAGCACCTGGCGAAGACAGTGAAGTCATACTATACCCT…	1296
comp73746_c2_seq1	ATGGCACAGACCTTGGCACCCTCATTGAAATGGCAGATAGGAGGAGTTTCCCGCAATTCGTTGAAATCAGGACATATCACATCGAAAATATGGAACCCCATCTTGCTTAACTCGAAGGTTAAGGCCAAAAGAAGTGGAAAATTTAGGGTTTTTGCCCTCCAGTCTGATAACTCAACCGTGTCTAGGTTGGAGGATCTTCTCAAGTTGGACACCAAGCCCATCACTGATAAGATCATTGCAGAATACATCTGGATTGGAGGGTCCGGGATTGATCTTCGGAGCAAGTCAAGGACAATCTCACGACCTGTAGAAGACGCCTCCGAGCTTCCTAAGTGGAACTATGATGGATCCAGCACAGGCCAAGCACCTGGCGAAGACAGTGAAGTCATACTATACCCT…	1296	(reversed)
comp88337_c0_seq2	ATGATCAGTGTGGCCGCCACGACCATGGACAGGGCATTCCCCACACGCATTACCCTTGGAAACAACCAAACCATATTGGGTCAGGGAATGCTGTCCGGAAAAGATATTGGTTTTGCTAAATTGAAGTATTATCCAAGCACAATGGTGATGGCAAGTGGAGGTCAGTGTAGCAGCTTGCCTAAGAATGAATCGTCCATGGCTGGAAGCATTGTGCTCTGCTTTGGCATCTCCCAGGCTGGTATGACAACCGTTAAAGAAAGTGGAGCTCTTGGTGTCATTATAGCAACAGATCGTTCTCTTGTAGTCAAAGCTTGCGCGGAAGCACCATGCGTTTTTGTGGATTATGAGGTCGGAACCCAAATTATCAACTACTACTACTCTTCAAGATCACCTACTGCA…	1287
comp83998_c0_seq1	ATGACAGTGGGGGCGACCACGGTCGATCGGAGGTTCACCGGGACGGTCACGCTCGGCAACGGCTCCACCATCGCCGGAAACTCACTGTATTTCGGCAATTCGTCGGCGACTGATCAGAGACTAGTGGTTGTCACACCCTGCAACGACGAAACCGAGGTGAAGAAAGCCGGTCGGAGTAAGATTGTAGTGTGTGACCTGGACCAGATAGCCGACAGCGTTTCGGAACAAATCGATGTTGTCACAAGGGCCAAAGTTGGCGGAGCAATCTTCCTGTCCAACACAACCGCTATGCACAGGTACCTTGCGTTCACATTCCCTGCAACAATTATGAGTCCCAAGGAGGGGAAGCCGATATTGGACTACATCAAGCAAAACCCATCAAAGGCTAAGGCAAGTCTG…	1284	(reversed)
comp85324_c0_seq2	ATGGCAGGTCTATCTCAGCTCATCCCCTCCGTCTTCCTCCTAATCACATTGCTCCCAACATTAACCCTCCAAGGTTCGGTTACTCTTACCATCAACCATGCCTCCCCCTCCCCTTCCAAAACATGGGAGCAGGTCCTCTTCGACAGTGTCGCCGGCGACGCTCACCGCCTCCTCTACCTTTCTAAACTTGCCGCCAAGAAGACCATCGTCCCCATCGCCTCCGGCCGGCAGGTCAGCCAGACCACCAACTACATTGTCCGTGCCAGCGTCGGAACACCACCCCAGCATCTCCTCATGGCCATGGACACCAGCAGCGACGCCGCTTGGATCCCTTGCTCCGGCTGCGTCGGCTGCTCCTCTTCCCTCTTCGCCACAGCCCAGTCCCCCACCTTCAAGCCC…	1272	(reversed)
comp82528_c0_seq2	ATGGCAGGTCTATCTCAGCTCATCCCCTCCGTCTTCCTCCTAATCACATTGCTCCCAACATTAACCCTCCAAGGTTCGGTTACTCTTACCATCAACCATGCCTCCCCCTCCCCTTCCAAAACATGGGAGCAGGTCCTCTTCGACAGTGTCGCCGGCGACGCTCACCGCCTCCTCTACCTTTCTAAACTTGCCGCCAAGAAGACCATCGTCCCCATCGCCTCCGGCCGGCAGGTCAGCCAGACCACCAACTACATTGTCCGTGCCAGCGTCGGAACACCACCCCAGCATCTCCTCATGGCCATGGACACCAGCAGCGACGCCGCTTGGATCCCTTGCTCCGGCTGCGTCGGCTGCTCCTCTTCCCTCTTCGCCACAGCCCAGTCCCCCACCTTCAAGCCC…	1272
comp76400_c0_seq9	ATGAGGACCTGCAGGGGCTCCTTTTTGCTTCATCTCCTCCAACCATGTCTGCTTCTCAATATCATCATCTCGTCCTCCTCCTCTGCGTCTTCAAGTCTCTTGCACTCTCATGGTTCTGCTCTTCGCGGCATCACCGGCGATGACGACATTGACACTAGTACCCGACGATTTCTTCTCGCCAATGGCCTGGCCCTCACTCCTCCCATGGGGTGGAATAGTTGGAATCATTTCAATTGCAAAATTGATGAGAAAGTTATTAGAGAAACTGCTGATTCACTTGTTGCCTCGGGTCTTGCCAAGCTGGGATACCATTATGTCAACATAGATGACTGCTGGGCCGAGTTGACTCGGGACTCTCAGGGTAATTTGGTTGCTAGGAACTCGACTTTTCCGTCGGGT…	1272
comp78656_c0_seq1	ATGACGAGATCCGCGCTTCTCGCCGTCTTCTTCGCCGCCGTCGTCACCTCCTTCACCGCCGCCGAAGTCTACTTCGAAGAGCGATTCGACGATGGTTGGGAGGAGCGCTGGGTTAAGTCTGATTGGAAGAAAGAGGAGGGCACCGCCGGTGATTGGATTCACACTTCTGGAAATTGGTCTGGAGATGCAAATGACAAAGGTATCCAAACGAGTCCGGATTACAGATTCTTTGCGATTTCAGCTAAGTTCCCTGAATTCAGCAATAAAGATAAAACTTTGGTCTTCCAATTTTCTGTCAAGCATGAACAAAAGCTTGACTGCGGTGGTGGATACATGAAGCTGCTAAGTGGTGAGGTTGATCAAAAGAAGTTTGGTGGGGAAACCCCTTACAGCATCATG…	1254	(reversed)
comp77065_c0_seq2	ATGACGAGATCCGCGCTTCTCGCCGTCTTCTTCGCCGCCGTCGTCACCTCCTTCACCGCCGCCGAAGTCTACTTCGAAGAGCGATTCGACGATGGTTGGGAGGAGCGCTGGGTTAAGTCTGATTGGAAGAAAGAGGAGGGCACCGCCGGTGATTGGATTCACACTTCTGGAAATTGGTCTGGAGATGCAAATGACAAAGGTATCCAAACGAGTCCGGATTACAGATTCTTTGCGATTTCAGCTAAGTTCCCTGAATTCAGCAATAAAGATAAAACTTTGGTCTTCCAATTTTCTGTCAAGCATGAACAAAAGCTTGACTGCGGTGGTGGATACATGAAGCTGCTAAGTGGTGAGGTTGATCAAAAGAAGTTTGGTGGGGAAACCCCTTACAGCATCATG…	1254
comp84594_c0_seq4	ATGCCTAGTGACACATCTGTAGGTGTTGCACACGACGCATTCAACACTTTCTTCAGTGAAACTGGTTCTGGAAAGCATGTTCCCAGAGCCATTTTTGTTGATCTGGAGCCTACTGTTATTGATGAGGTTAGGACCGGAGCATACAGACAGCTATTCCACCCGGAGCAGCTTATTTCCGGCAAGGAAGACGCGGCCAACAATTTCGCCAGAGGGCATTATACTGTTGGAAAGGAAATTGTTGATCTGTGCCTTGACCGGGTGAGAAAGTTAGCCGACAATTGCACTGGCCTGCAAGGGTTTCTGGTTTTCAACGCTGTTGGAGGTGGCACTGGATCTGGACTTGGTTCCTTGTTACTGGAGCGCTTGTCTGTTGATTATGGGAAGAAATCAAAGCTTGGT…	1245
comp82666_c0_seq1	ATGGCCACTCATGCAGCTCTTGCCTCCTCAAGGATCCCAGCCAGCACTAGGCTGCCCTCCAAGAGCTCTCACTCCCACCTAACTTCATGCTTCTTCAAGAAGTTCGATGTGGGCGAGTTTTCTGGGCTGAGGTCTAGCTCATGCGTGACTTACGCTAAAAGCGCCAGGGAAGCTTCTTTTTTTGATGTCGTAGGTGCCCAACTCACTCCCAAGGTGGGAGAATCCACCCCTGTTAAAGGAGAGACCGTGGCCAAGTTGAAGGTTGCAATCAATGGTTTTGGGCGCATTGGTCGCAACTTCCTCCGGTGTTGGCACGGCCGCAAGAACTCCCCACTCGACGTTATTGTCGTCAATGACAGTGGTGGCGTAAAAAATGCTTCTCACCTCCTCAAATATGAT…	1221	(reversed)
comp70509_c0_seq1	ATGGCCACTCATGCAGCTCTTGCCTCCTCAAGGATCCCAGCCAGCACTAGGCTGCCCTCCAAGAGCTCTCACTCCCACCTAACTTCATGCTTCTTCAAGAAGTTCGATGTGGGCGAGTTTTCTGGGCTGAGGTCTAGCTCATGCGTGACTTACGCTAAAAGCGCCAGGGAAGCTTCTTTTTTTGATGTCGTAGGTGCCCAACTCACTCCCAAGGTGGGAGAATCCACCCCTGTTAAAGGAGAGACCGTGGCCAAGTTGAAGGTTGCAATCAATGGTTTTGGGCGCATTGGTCGCAACTTCCTCCGGTGTTGGCACGGCCGCAAGAACTCCCCACTCGACGTTATTGTCGTCAATGACAGTGGTGGCGTAAAAAATGCTTCTCACCTCCTCAAATATGAT…	1221
comp41223_c0_seq1	ATGAGAGGCGCTCTGTGCCAGCTCGGGCAGTCCCTCGGCCGCCGCCTCGCCGGAAAGGCCTCCGGAGGCCGACGGCGTCTCTTCTCCAGCGAGGCGGAGCTCAAGAAGACGGCCCTGCACGACTTCCACGTCGAGCACGGCGGAAAGATGGTGCCTTTCGCCGGGTGGAGCATGCCCATCCAGTACAAGGACTCCATCATCGACTCCACCTTGAACTGCCGCGCCAACGGTAGCCTCTTCGATGTGTCGCACATGTGCGGGTTGAGCCTCAAGGGGAGGGACTGCGTGCCCTTCTTGGAGAAGCTCGTCGTCGCCGACGTCGCCGGGTTGGCGCCCGGGACGGGGACGCTGACCGTTTTCACCAACGAGAAGGGCGGCGCCATTGATGACTCGGTGATA…	1221
comp36426_c0_seq1	ATGAGAGGCGCTCTGTGCCAGCTCGGGCAGTCCCTCGGCCGCCGCCTCGCCGGAAAGGCCTCCGGAGGCCGACGGCGTCTCTTCTCCAGCGAGGCGGAGCTCAAGAAGACGGCCCTGCACGACTTCCACGTCGAGCACGGCGGAAAGATGGTGCCTTTCGCCGGGTGGAGCATGCCCATCCAGTACAAGGACTCCATCATCGACTCCACCTTGAACTGCCGCGCCAACGGTAGCCTCTTCGATGTGTCGCACATGTGCGGGTTGAGCCTCAAGGGGAGGGACTGCGTGCCCTTCTTGGAGAAGCTCGTCGTCGCCGACGTCGCCGGGTTGGCGCCCGGGACGGGGACGCTGACCGTTTTCACCAACGAGAAGGGCGGCGCCATTGATGACTCGGTGATA…	1221	(reversed)
comp75926_c0_seq1	ATGGCTGCCTCTTCTTGTTCCCTCCTCTGTGCTTCTTCCTTCCTCATCACTTCCCATCCTTCTTCTTCCAACACCCGCCAGCTCTCTATAACTTCTACCCTCTCATCAGCCTTCTCTTCTTGTCCTCCTGGCTCTCGCCTTAGTCAGCTTTGCCGTTCTTGGAAGAGCATCCATGGCAGCCCTGCTTCCTCATTGCCATCTTTACAAGTCATGGCCGGTGCAGATAAGAAGAAGGTCCTCATCGTCAATGCTAACAGCGGTGGGCATGCTGTCATCGGCTTCCACTTTGCCAAGGAGCTCCTAAGCTCCGGTCATGATGTCACTGTGCTCACTGTTGGAGAAGAGAGCTCGGACAAGATGAAGAAGCCACCTTTTAGTAGATTCTCTGAAATCGTGAGT…	1215	(reversed)
comp74124_c0_seq2	ATGGCTGCCTCTTCTTGTTCCCTCCTCTGTGCTTCTTCCTTCCTCATCACTTCCCATCCTTCTTCTTCCAACACCCGCCAGCTCTCTATAACTTCTACCCTCTCATCAGCCTTCTCTTCTTGTCCTCCTGGCTCTCGCCTTAGTCAGCTTTGCCGTTCTTGGAAGAGCATCCATGGCAGCCCTGCTTCCTCATTGCCATCTTTACAAGTCATGGCCGGTGCAGATAAGAAGAAGGTCCTCATCGTCAATGCTAACAGCGGTGGGCATGCTGTCATCGGCTTCCACTTTGCCAAGGAGCTCCTAAGCTCCGGTCATGATGTCACTGTGCTCACTGTTGGAGAAGAGAGCTCGGACAAGATGAAGAAGCCACCTTTTAGTAGATTCTCTGAAATCGTGAGT…	1215
comp66934_c0_seq1	ATGGCAAGGACTTTTCCATATTCCCCATCTACAGCAAATGCTCCCCCTTCTCGCCCCCTTCCCCACCCACCCTGTTCGACACAATTCTCACCATGGCCAAGAAGGACCCCTCGCGCCTCTCCTACCTTCTCTCCCAGAAATCTGCCGTCCCAGTCGGGCCCGGCCAGCAGATACTCGGGACGGGCAACTACGTTGTAAGAGTGAAGCTGGGAACGCCGGCACAGACCCTGTACATGGTCATGGACACGGGCAGCGACGCGGCTTGGGTCCCTTGCGACGGCTGCGCCCGCTGCGGCAAGACAACCTTCTCCCCTGCTCAATCCTCCACCTACCAGTCCCTCGACTGCAGCCTAGCCCAGTGCACCCAAGCCCACGGCCAGGCATGCACCGCCGACGCCG…	1211
comp85499_c0_seq2	ATGGCTTCGGCTACTCTTTCTGTAGCCAACTCCTCTCTCCAGACAAATGGGAGGGGGTTCTTGGACTTCTCGGGCCTCAGGAGCTCAGCTGCGTCCCTTCCGTTCGGGAAGAAGGCTTCCGATGACTTCTTCTCCGTCATTGGCCTGCAAACCTCCGCGGTGTCTGGAAGTGGCTGCAAGAGGGGAGTGGTGGAGGCCAAGATCAAGGTGGCCATCAATGGCTTCGGGAGGATAGGGCGGAATTTCCTCAGGTGCTGGCACGGCCGGGAGGACTCCCCCCTCGACGTCATTGCCATCAATGACACCGGAGGTGTCAAGCAGGCTTCCCACCTCCTCAAGTATGACTCCACCCTTGGCATCTTTGAAGCTGATGTAAAACCTGTTGGCGACGCTGCCATC…	1209
comp84301_c1_seq1	ATGGCTTCGGCTACTCTTTCTGTAGCCAACTCCTCTCTCCAGACAAATGGGAGGGGGTTCTTGGACTTCTCGGGCCTCAGGAGCTCAGCTGCGTCCCTTCCGTTCGGGAAGAAGGCTTCCGATGACTTCTTCTCCGTCATTGGCCTGCAAACCTCCGCGGTGTCTGGAAGTGGCTGCAAGAGGGGAGTGGTGGAGGCCAAGATCAAGGTGGCCATCAATGGCTTCGGGAGGATAGGGCGGAATTTCCTCAGGTGCTGGCACGGCCGGGAGGACTCCCCCCTCGACGTCATTGCCATCAATGACACCGGAGGTGTCAAGCAGGCTTCCCACCTCCTCAAGTATGACTCCACCCTTGGCATCTTTGAAGCTGATGTAAAACCTGTTGGCGACGCTGCCATC…	1209	(reversed)
comp83496_c0_seq1	ATGCAATCATGTCGTAACAAGGGAAAGTGGATAAAAGAGGTCGCCCACAAGATAGTGGTGTGTGTCAACCACTACGAGATTAGTTTGCCGGAACAAAGAGAGAACGTTGGCAAGGGGGGAGCGGTGGGAGGAATCTTCATAACCAACACAACTTTTTTCGACGTCTATGTGAAAGATTTCACGTACCCAGGCACAATTGTGAGGCCAGAGGATGGGCAAGCAATTTTGGACTACATCAGCCAAAGTTCGGACGCCACGGCAAGCTTCCTTTTTCAGAAGACCTTGCTGGGAATCAAGCCCGCCCCTTCGGCCACAACGTATAGCTCACGAGGGCCTTCTCCATCGGCCCCCACAATCCTCAAGCCTGACATCGGCGCACCTGGTTCGTTGATCTTGGCC…	1194
comp82730_c0_seq4	ATGGCATCAGCTTCACTGCTCAAGGCATCTCCTGTGCTTGATAAGTCTGAATGGGTGAAGGGCCAGTCCATCTCCCTCCCCTCTGCCAAGGCCAGCTTCCGAAGCCACGCTTCTCCGGCTGGCCTCACCGTCCGTATGGCCAGCTCCTATGCCGACGAGCTTGTTAAGACTGCTAAAACCATTGCCTCTCCTGGGCGTGGAATCTTGGCCATGGACGAGTCTAATGCAACCTGCGGCAAGAGGTTGGCATCCATAGGACTGGAGAATACGGAGGCCAACCGGCAGGCCTACCGGACGCTGCTCGTCTCCGCCCCGGGCCTCGGGGAGTACATCTCCGGCGCCATATTGTTCGAGGAGACCCTCTACCAGTCCACCGTCGATGGCAAGAAGATTGTGGAT…	1194	(reversed)
comp82730_c0_seq1	ATGGCATCAGCTTCACTGCTCAAGGCATCTCCTGTGCTTGATAAGTCTGAATGGGTGAAGGGCCAGTCCATCTCCCTCCCCTCTGCCAAGGCCAGCTTCCGAAGCCACGCTTCTCCGGCTGGCCTCACCGTCCGTATGGCCAGCTCCTATGCCGACGAGCTTGTTAAGACTGCTAAAACCATTGCCTCTCCTGGGCGTGGAATCTTGGCCATGGACGAGTCTAATGCAACCTGCGGCAAGAGGTTGGCATCCATAGGACTGGAGAATACGGAGGCCAACCGGCAGGCCTACCGGACGCTGCTCGTCTCCGCCCCGGGCCTCGGGGAGTACATCTCCGGCGCCATATTGTTCGAGGAGACCCTCTACCAGTCCACCGTCGATGGCAAGAAGATTGTGGAT…	1194	(reversed)
comp74466_c0_seq1	ATGGCGAGCATGATTGGAGACATCGCGAGGAGATGGAGGGTGATCCAAGGAGACCACAAGTGGGAAGGCCTTCTCAATCCCCTTGACGTTGATCTCCGGCGATCCCTCCTTGTCTACGGCAACTTGGGGCAGGCCACCATCGATGCCTTGGAGGGAGATGAAACCGCCAAGCACTATGGAGATTGCCGGTACAAGAAAGACTCCTTATTCCAAAAAGTGTACTTGGAGAACGGGAACCCGTACAAGTACCAAGTGACCAAGTACATTTATGCAACCTCCAGCGCCGATTGGCCTTTTCAGAAAGGTACGGAGTCCAACTGGATGGGATATGTGGCTGTGGCGACCGACGAGGGCAAGCAGGTGCTCGGCCGCAGAGATGTGGTGGTTGTATGGAGGGGT…	1194
comp72349_c0_seq1	ATGAAGAAGCTCTTAGACAAGCTTGTTGTGTTGAAGTTGAATGGAGGCTTGGGTACCACGATGGGGTGCACCGGTCCAAAATCTGTGATTGAAGTTCGAAATGGGCTGACATTTCTTGATTTAATTGTGATTCAAATTGAGTCCCTCAACAACAAGTATGGATCCAAAGTCCCGTTGGTTTTGATGAACTCTTTCAATACTCATGATGATACATTGAAGATTGTCGAGAAATATGTCAACTCCAATGTCAAGATTCATACTTTTAATCAGAGCCAATATCCTCGTTTGGTTTTTGAAGACTTCGTACCACTTCCATGCAAAGGCCAGGCTGGAAAAGATGGATGGTATCCACCTGGCCATGGTGATGTTTTCCCATCTTTGTTCAACAGTGGCAAGCTT…	1194
comp84550_c0_seq1	ATGGAGTCCTTCCTATTCACTTCGGAGTCGGTGAACGAGGGACACCCCGACAAGCTGTGCGACCAGATCTCGGATGCCATCCTCGACGCTTGCCTAGCCCAAGACCCCGACAGCAAGGTGGCCTGCGAGACCTGCACCAAAACCAACATGGTCATGGTCTTCGGCGAGATCACCACCAAGGCCAACGTCGACTACGAGAACATTGTCAGGGAAACATGCCGATCCATCGGCTTCGTCTCCGACGACGTCGGCCTCGACGCCGACCACTGCAAGGTCCTCGTCAACATCGAGCAGCAGAGCCCCGACATCGCCCAGGGCGTGCACGGCCACTTCACCAAGCGTCCGGAGGAGATCGGCGCCGGCGACCAGGGTCACATGTTCGGGTACGCCACCGACGAG…	1185
comp83936_c0_seq1	ATGGAGTCCTTCCTATTCACTTCGGAGTCGGTGAACGAGGGACACCCCGACAAGCTGTGCGACCAGATCTCGGATGCCATCCTCGACGCTTGCCTAGCCCAAGACCCCGACAGCAAGGTGGCCTGCGAGACCTGCACCAAAACCAACATGGTCATGGTCTTCGGCGAGATCACCACCAAAGCCAACGTCGACTACGAGAACATTGTCAGGGAAACATGCCGATCCATCGGCTTCGTCTCCGACGACGTCGGCCTCGACGCCGACCACTGCAAGGTCCTCGTCAACATCGAGCAGCAGAGCCCCGACATCGCCCAGGGCGTGCACGGCCACTTCACCAAGCGTCCGGAGGAGATCGGCGCCGGCGACCAGGGTCACATGTTCGGGTACGCCACCGACGAG…	1185	(reversed)
comp82064_c0_seq1	ATGCCCACTGGCAGGATATGGGCAGTTCTTCTTCTTCAAGCCATGCTACTTTTGCTGCCCAAAGCAAATGGAATCATTGTGAAGATCACCTATGTTGAGTCAGCGGTTGCCAAGGGTGCAGTGTGCTTAGACGGAAGCCCACCGGCTTATCATATTGACAAGGGATTTGGGGCGGGAGTAAACAATTGGCTAATCCTACTTGAGGGTGGAGGATGGTGCAACAATGTTACAACTTGTTTGGCGCGCAGAACAGCGCGGTTGGGCTCCTCAACGAAGATGGCGACAGAACTTGCGTTTTCTGCAATCTTGAGCAGCAAACCTCAGTTCAACCCAGACTTCTATAACTGGAACAGAGTCAAGGTTCGTTACTGCGATGGATCGTCGTTCACCGGCGACGTT…	1182
comp84955_c0_seq1	ATGTCTCACCGGAAGTTTGAGCACCCCAGGCATGGGTCTCTTGGATTCCTTCCAAGAAAGAGGGCTTCACGCCATCGAGGAAAAGTGAAATCATTTCCCAAGGATGACCACAGAAAGCCGCCTAGGCTCACGGCCTTTTTGGGCTACAAGGCTGGAATGACCCATATTGTCAGAGAGGTGGAAAAGCCGGGATCCAAACTTCACAAGAAGGAGACCTGTGAGGCTGTCACCATCATTGAAACTCCTCCAATGATTGTTGTTGGAGTTGTTGGTTATGTGAAAACTCCAAATGGCCTGCGGTCTTTGAGCACTGTATGGGCTCAGCACTTGAGTGAAGAAGTCAAAAGGAGATTTTACAAGAACTGGTGCAAGTCCAAGAAGAAGGCATTCACCAAATAT…	1170	(reversed)
comp84340_c0_seq1	ATGTCTCACCGGAAGTTTGAGCACCCCAGGCATGGTTCTCTTGGATTCCTTCCAAGAAAAAGGGCTTCACGCCATCGAGGAAAAGTGAAATCATTCCCCAAGGATGACCACAGTAAGCCTCCTAGGCTCACGGCCTTCTTGGGCTACAAGGCTGGAATGACCCATATTGTCAGAGAGGTGGAAAAGCCTGGATCCAAACTTCACAAAAAGGAGACCTGTGAGGCTGTCACCATCATTGAAACTCCTCCAATGATTGTTGTTGGAGTTGTTGGTTATGTGAAAACTCCAAATGGCCTGCGATCTTTGAGCACTGTATGGGCTCAGCACTTGAGTGAAGAAGTCAAAAGGAGATTTTACAAGAACTGGTGCAAGTCCAAGAAGAAGGCATTCACCAAATAT…	1170
comp85538_c3_seq6	ATGAATGTGATTGGAGAGCCAATTGATGAAAAGGGAGATATCAAAACCGACCACTTTTTACCTATTCATCGTGAAGCACCTGCATTTGTTGAACAGGCTACTGAACAACAGATTCTAGTTACTGGAATTAAGGTTGTCGACCTACTTGCACCTTATCAGAGAGGAGGCAAGATTGGGCTTTTTGGTGGTGCTGGTGTTGGGAAGACAGTGCTTATTATGGAATTGATCAATAATGTTGCCAAAGCTCATGGCGGCTTTTCAGTCTTTGCTGGTGTTGGTGAACGTACTCGTGAGGGAAATGATCTGTACAGGGAAATGATTGAGAGTGGTGTCATTAAACTTGGAGATAAACAGAGTGAGAGCAAATGTGCCCTTGTATATGGACAAATGAATGAGCCT…	1164
comp85538_c3_seq3	ATGAATGTGATTGGAGAGCCAATTGATGAAAAGGGAGATATCAAAACCGACCACTTTTTACCTATTCATCGTGAAGCACCTGCATTTGTTGAACAGGCTACTGAACAACAGATTCTAGTTACTGGAATTAAGGTTGTCGACCTACTTGCACCTTATCAGAGAGGAGGCAAGATTGGGCTTTTTGGTGGTGCTGGTGTTGGGAAGACAGTGCTTATTATGGAATTGATCAATAATGTTGCCAAAGCTCATGGCGGCTTTTCAGTCTTTGCTGGTGTTGGTGAACGTACTCGTGAGGGAAATGATCTGTACAGGGAAATGATTGAGAGTGGTGTCATTAAACTTGGAGATAAACAGAGTGAGAGCAAATGTGCCCTTGTATATGGACAAATGAATGAGCCT…	1164
comp88024_c0_seq3	ATGTACGTTAAGCGTGTATTCATTTCTGATGATTTTGATGGCGAGCTGTTTCCTAGGTATTTGAGCTTTGTGAAAGGTGTGGTTGACTCAAATGACCTTCCCCTGAATGTATCTCGAGAAATTCTTCAGGAAAGCAGAATTGTGAGGATCATGAGGAAACGACTTGTGAGGAAAACGTTTGATATGATTCAGGATATCTCAGAAAGTGATAATAAAGAGGATTACAAGAAATTCTGGGAAAATTTTGGGAAGTTTCTTAAACTTGGTTGTATCGAAGATACAGCAAACCATAAGCGACTCACCCCTCTCTTGCGATTTTTCTCTTCAAAAAGTGAGGAAGATTTGATAAGCTTGGACGATTATGTTGAGAACATGGGGGAAAAACAAAAGGCCATCTAT…	1149	(reversed)
comp88024_c0_seq1	ATGTACGTTAAGCGTGTATTCATTTCTGATGATTTTGATGGCGAGCTGTTTCCTAGGTATTTGAGCTTTGTGAAAGGTGTGGTTGACTCAAATGACCTTCCCCTGAATGTATCTCGAGAAATTCTTCAGGAAAGCAGAATTGTGAGGATCATGAGGAAACGACTTGTGAGGAAAACGTTTGATATGATTCAGGATATCTCAGAAAGTGATAATAAAGAGGATTACAAGAAATTCTGGGAAAATTTTGGGAAGTTTCTTAAACTTGGTTGTATCGAAGATACAGCAAACCATAAGCGACTCACCCCTCTCTTGCGATTTTTCTCTTCAAAAAGTGAGGAAGATTTGATAAGCTTGGACGATTATGTTGAGAACATGGGGGAAAAACAAAAGGCCATCTAT…	1149	(reversed)
comp71189_c0_seq1	ATGACGGACACGCTCATCCCCGAGAAGGTCGCCGGGAAGATCGTGCTCTGCGACCGGGGGATCAACGCAAGGGTTCAGAAGGGGGCCGTCGTGAAGAAGGCCGGCGGCGCCGGCATGATCCTGGCCAACACCGACGCCAACGGCGAGGAGCTGGTGGCCGACGCCCCCCTCCTCCCGGCCGCCGGCGTCGGACAGCGCAACGGCGAGGCGATCAAGGCCTACCTCTTCTCCGACCCCTCGCCGGCGGCCACCATCCTCTTCGCCGGCACCAAGGTCGGCGTGCGGCCGTCGCCGGTGGTGGCGGCGTTCTCGTCCCGCGGGCCCAACCCGATCGCTCCCGCCATCCTCAAACCGGACATGATCGCGCCCGGGGTGAACATCTTGGCAGGCTGGACTGGC…	1146
comp71090_c0_seq2	ATGACGGACACGCTCATCCCCGAGAAGGTCGCCGGGAAGATCGTGCTCTGCGACCGGGGGATCAACGCAAGGGTTCAGAAGGGGGCCGTCGTGAAGAAGGCCGGCGGCGCCGGCATGATCCTGGCCAACACCGACGCCAACGGCGAGGAGCTGGTGGCCGACGCCCACCTCCTCCCGGCCGCCGGCGTCGGACAGCGCAACGGCGAGGCGATCAAGGCCTACCTCTTCTCCGACCCCTCGCCGGCGGCCACCATCCTCTTCGCCGGCACCAAGGTCGGCGTGCGGCCGTCGCCGGTGGTGGCGGCGTTCTCGTCCCGCGGGCCCAACCCGATCGCTCCCGCCATCCTCAAACCGGACATGATCGCGCCCGGGGTGAACATCTTGGCAGGCTGGACTGGC…	1146	(reversed)
comp71090_c0_seq1	ATGACGGACACGCTCATCCCCGAGAAGGTCGCCGGGAAGATCGTGCTCTGCGACCGGGGGATCAACGCAAGGGTTCAGAAGGGGGCCGTCGTGAAGAAGGCCGGCGGCGCCGGCATGATCCTGGCCAACACCGACGCCAACGGCGAGGAGCTGGTGGCCGACGCCCACCTCCTCCCGGCCGCCGGCGTCGGACAGCGCAACGGCGAGGCGATCAAGGCCTACCTCTTCTCCGACCCCTCGCCGGCGGCCACCATCCTCTTCGCCGGCACCAAGGTCGGCGTGCGGCCGTCGCCGGTGGTGGCGGCGTTCTCGTCCCGCGGGCCCAACCCGATCGCTCCCGCCATCCTCAAACCGGACATGATCGCGCCCGGGGTGAACATCTTGGCAGGCTGGACTGGC…	1146	(reversed)
comp86893_c1_seq8	ATGGAGGGCGGGAAACCCACCATCGTCACCAACGCCGAAGGCCAGCGCACCACCCCGTCGGTCGTCGCCTACACCAAGACCGGCGACCGACTTGTCGGCCAGATTGCGAAGCGGCAGGCCGTCGTCAACCCCGAGAACACCTTCTTCTCCGTGAAGCGGTTCATCGGGAGGAAGATGTCGGAAGTGGACGAGGAGTCCAAGCAGGTGTCGTATCGGGTCGTGAGGGACGACAATGGGAACGTTAAGCTCGAGTGTCCGGCCATCGGCAAGCAGTTTGCTGCCGAGGAGATATCTGCTCAGGTGTTACGAAAGCTTGTTGATGATGCTTCTAAGTTTTTGAACGATAAGGTCACCAAAGCGGTGGTTACGGTCCCTGCATACTTCAATGATTCACAAAGG…	1139	(reversed)
comp86893_c1_seq4	ATGGAGGGCGGCAAGCCGACCATCGTCACTAACGCCGAGGGGCAGCGGACGACGCCGTCCGTGGTGGCGTACACCAAGAGCGGCGACCGACTCGTCGGCCAGATTGCGAAGCGACAGGCGGTGGTCAACCCGGAGAACACCTTCTTCTCGGTGAAGAGGTTTATCGGGAGGAAGATGTCGGAGGTGGATGAGGAGTCCAAGCAGGTGTCGTACCGGGTCGTGAGGGACGACAATGGGAACGTTAAGCTCGAGTGTCCGGCCATCGGCAAGCAGTTTGCTGCCGAGGAGATATCTGCTCAGGTGTTACGAAAGCTTGTTGATGATGCTTCTAAGTTTTTGAACGATAAGGTCACCAAAGCGGTGGTTACGGTCCCTGCATACTTCAATGATTCACAAAGG…	1139	(reversed)
comp84265_c0_seq10	ATGGCCGACAGTGATGAAATTCAGCCTCTCGTTTGTGACAATGGAACTGGGATGGTGAAGGCTGGTTTTGCTGGTGATGATGCTCCAAGAGCTGTATTTCCCAGCATTGTTGGGCGACCTCGGCACACTGGTGTCATGGTTGGAATGGGACAAAAAGATGCATACGTTGGTGATGAAGCTCAGTCAAAAAGAGGTATTCTTACATTGAAGTACCCTATTGAACATGGCATTGTGAGCAATTGGGATGACATGGAAAAGATCTGGCATCATACCTTTTACAATGAGCTGCGTGTTGCACCTGAAGAGCATCCAGTTCTTCTAACGGAGGCCCCTCTCAATCCTAAGGCCAATAGGGAAAAGATGACACAAATCATGTTTGAGACTTTCAATGTGCCTGCA…	1134	(reversed)
comp84265_c0_seq9	ATGGCGGACACTGAGGAAATTCAGCCCCTTGTCTGTGACAATGGAACTGGAATGGTCAAGGCTGGATTTGCTGGAGATGATGCTCCGAGAGCTGTGTTCCCAAGTATTGTCGGACGTCCTCGGCACACGGGTGTTATGGTTGGAATGGGCCAAAAAGATGCATATGTTGGAGATGAAGCTCAGTCGAAGAGAGGTATCCTCACATTGAAATATCCAATTGAGCACGGAATTGTGAGCAACTGGGATGACATGGAGAAGATTTGGCATCATACTTTCTACAATGAGCTTCGAGTTGCTCCAGAAGAGCATCCTGTTCTTTTGACTGAAGCACCTCTTAACCCCAAGGCTAACAGGGAGAAAATGACACAGATCATGTTTGAAACTTTCAACGTTCCAGCT…	1134	(reversed)
comp84265_c0_seq6	ATGGCGGACACTGAGGAAATTCAGCCCCTTGTCTGTGACAATGGAACTGGAATGGTCAAGGCTGGATTTGCTGGAGATGATGCTCCGAGAGCTGTGTTCCCAAGTATTGTCGGACGTCCTCGGCACACGGGTGTTATGGTTGGAATGGGCCAAAAAGATGCATATGTTGGAGATGAAGCTCAGTCGAAGAGAGGTATCCTCACATTGAAATATCCAATTGAGCACGGAATTGTGAGCAACTGGGATGACATGGAGAAGATTTGGCATCATACTTTCTACAATGAGCTTCGAGTTGCTCCAGAAGAGCATCCTGTTCTTTTGACTGAAGCACCTCTTAACCCCAAGGCTAACAGGGAGAAAATGACACAGATCATGTTTGAGACTTTTAACGTTCCAGCT…	1134	(reversed)
comp84265_c0_seq5	ATGGCCGACAGTGATGAAATTCAGCCTCTCGTTTGTGACAATGGAACTGGGATGGTGAAGGCTGGTTTTGCTGGTGATGATGCTCCAAGAGCTGTATTTCCCAGCATTGTTGGGCGACCTCGGCACACTGGTGTCATGGTTGGAATGGGACAAAAAGATGCATACGTTGGTGATGAAGCTCAGTCAAAAAGAGGTATTCTTACATTGAAGTACCCTATTGAACATGGCATTGTGAGCAATTGGGATGACATGGAAAAGATCTGGCATCATACCTTTTACAATGAGCTGCGTGTTGCACCTGAAGAGCATCCAGTTCTTCTAACGGAGGCCCCTCTCAATCCTAAGGCCAATAGGGAAAAGATGACACAAATCATGTTTGAGACTTTCAATGTGCCTGCA…	1134	(reversed)
comp84265_c0_seq4	ATGGCCGACAGTGATGAAATTCAGCCTCTCGTTTGTGACAATGGAACTGGGATGGTGAAGGCTGGTTTTGCTGGTGATGATGCTCCAAGAGCTGTATTTCCCAGCATTGTTGGGCGACCTCGGCACACTGGTGTCATGGTTGGAATGGGACAAAAAGATGCATACGTTGGTGATGAAGCTCAGTCAAAAAGAGGTATTCTTACATTGAAGTACCCTATTGAACATGGCATTGTGAGCAATTGGGATGACATGGAAAAGATCTGGCATCATACCTTTTACAATGAGCTGCGTGTTGCACCTGAAGAGCATCCAGTTCTTCTAACGGAGGCCCCTCTCAATCCTAAGGCCAATAGGGAAAAGATGACACAAATCATGTTTGAGACTTTCAATGTGCCTGCA…	1134	(reversed)
comp84265_c0_seq2	ATGGCGGACACTGAGGAAATTCAGCCCCTTGTCTGTGACAATGGAACTGGAATGGTCAAGGCTGGATTTGCTGGAGATGATGCTCCGAGAGCTGTGTTCCCAAGTATTGTCGGACGTCCTCGGCACACGGGTGTTATGGTTGGAATGGGCCAAAAAGATGCATATGTTGGAGATGAAGCTCAGTCGAAGAGAGGTATCCTCACATTGAAATATCCAATTGAGCACGGAATTGTGAGCAACTGGGATGACATGGAGAAGATTTGGCATCATACTTTCTACAATGAGCTTCGAGTTGCTCCAGAAGAGCATCCTGTTCTTTTGACTGAAGCACCTCTTAACCCCAAGGCTAACAGGGAGAAAATGACACAGATCATGTTTGAAACTTTCAACGTTCCAGCT…	1134	(reversed)
comp84230_c0_seq6	ATGGCGGACACTGAGGAAATTCAGCCCCTTGTCTGTGACAATGGAACTGGAATGGTCAAGGCTGGATTTGCTGGAGATGATGCTCCGAGAGCTGTGTTCCCAAGTATTGTCGGACGTCCTCGGCACACGGGTGTTATGGTTGGAATGGGCCAAAAAGATGCATATGTTGGAGATGAAGCTCAGTCGAAGAGAGGTATCCTCACATTGAAATATCCAATTGAGCACGGAATTGTGAGCAACTGGGATGACATGGAGAAGATTTGGCATCATACTTTCTACAATGAGCTTCGAGTTGCTCCAGAAGAGCATCCTGTTCTTTTGACTGAAGCACCTCTTAACCCCAAGGCTAACAGGGAGAAAATGACACAGATCATGTTTGAAACTTTCAACGTTCCAGCT…	1134
comp84230_c0_seq3	ATGGCGGACACTGAGGAAATTCAGCCCCTTGTCTGTGACAATGGAACTGGAATGGTCAAGGCTGGATTTGCTGGAGATGATGCTCCGAGAGCTGTGTTCCCAAGTATTGTCGGACGTCCTCGGCACACGGGTGTTATGGTTGGAATGGGCCAAAAAGATGCATATGTTGGAGATGAAGCTCAGTCGAAGAGAGGTATCCTCACATTGAAATATCCAATTGAGCACGGAATTGTGAGCAACTGGGATGACATGGAGAAGATTTGGCATCATACTTTCTACAATGAGCTTCGAGTTGCTCCAGAAGAGCATCCTGTTCTTTTGACTGAAGCACCTCTTAACCCCAAGGCTAACAGGGAGAAAATGACACAGATCATGTTTGAAACTTTCAACGTTCCAGCT…	1134
comp84775_c0_seq1	ATGGCGCTGGCGTCGATGGGCAACAGCGCGCCCAAGAAGTACGACGAGATCGACGCGGCCCCGGAGGAGCGCGCCCGGGGAATCACCATCAACACCGCCACCGTCGAGTACGAGACGGAGAACCGGCACTACGCCCACGTCGACTGCCCCGGCCACGCCGACTACGTGAAGAACATGATCACCGGCGCCGCCCAGATGGACGGCGCCATCCTCGTCGTCTCCGGCGCCGACGGCCCCATGCCCCAGACCAAGGAGCACATCCTCCTCGCCAAGCAGGTGGGCGTGCCGAACATGGTCGTCTTCCTCAACAAGCAGGACCAGGTGGATGACGAGGAACTCCTCCAACTCGTCGAGCTTGAGGTCCGGGAGCTCCTCTCCTCCTACGAGTTCCCCGGCGAC…	1131	(reversed)
comp80005_c0_seq1	ATGGCGCTGGCGTCGATGGGCAACAGCGCGCCCAAGAAGTACGACGAGATCGACGCGGCGCCGGAGGAGCGCGCCCGGGGAATCACCATCAACACCGCCACCGTCGAGTACGAGACGGAGAACAGGCACTACGCCCACGTCGACTGCCCCGGCCACGCCGACTACGTGAAGAACATGATCACCGGCGCCGCCCAGATGGACGGCGCCATCCTCGTCGTCTCCGGCGCCGACGGCCCCATGCCCCAGACCAAGGAGCACATCCTCCTCGCCAAGCAGGTGGGCGTGCCGAACATGGTCGTCTTCCTCAACAAGCAGGACCAGGTGGATGACGAGGAACTCCTCCAACTCGTCGAGCTTGAGGTCCGGGAGCTCCTCTCCTCCTACGAGTTCCCCGGCGAC…	1131
comp85723_c0_seq2	ATGGCCGCCACCACCGCCAATCTCTTCGCCGGAGCATGGCTGCTGATTGGTGTAGTTATAGCACACGCAGCGCCGGTCGTCGAACCCTACAAAGACGGTTTGCTTCCAAACGGGAACTTCGAGTATGGGCCGAAGAAGTCGCAGATGAAGGGGACAGTGGTGATCGACAAGAATGCAGTCCCCAACTGGGAGTTATCAGGATTCATCGAGTACATCGAGGCCGGCCACCGGCAAGGCGACATGCTGCTGGTGGTGCCGGAGGGCTACTATGCGCTGCGGCTAGGGAACGAGGCGTCGATCAAGCAACGAGTGGCAGTGAAGATGGGAATGTACTACTCCCTCACCTTCACCACGGCCCGTACCTGTGCCCAAGACGAGCAGCTTAATATCTCTGTGGCA…	1128
comp85723_c0_seq1	ATGGCCGCCACCACCGCCAATCTCTTCGCCGGAGCATGGCTGCTGATTGGTGTAGTTATAGCACACGCAGCGCCGGTCGTCGAACCCTACAAAGACGGTTTGCTTCCAAACGGGAACTTCGAGTATGGGCCGAAGAAGTCGCAGATGAAGGGGACAGTGGTGATCGACAAGAATGCAGTCCCCAACTGGGAGTTATCAGGATTCATCGAGTACATCGAGGCCGGCCACCGGCAAGGCGACATGCTGCTGGTGGTGCCGGAGGGCTACTATGCGCTGCGGCTAGGGAACGAGGCGTCGATCAAGCAACGAGTGGCAGTGAAGATGGGAATGTACTACTCCCTCACCTTCACCACGGCCCGTACCTGTGCCCAAGACGAGCAGCTTAATATCTCTGTGGCA…	1128
comp84500_c0_seq2	ATGGAGTATTTTATCAAATTGATCAAGAAGAAGCACGGTAAGGATATCAGCAAGGATAACAGAGCTCTTGGAAAGTTGAGAAGGGAAAGCGAGCGTGCCAAGAGAGCTCTCAGCAGCCAGCACCAGGTCCGAGTGGAAATTGAATCTCTCTACGACGGTTTGGACTTGTCTGAGCCTCTGACCAGGGCTCGCTTTGAGGAGTTGAACAACGATCTGTTCAGGAAGACCATGGGACCTGTTAAGAAGGCCATGGAAGACGCTGGACTGCAAAAAAGTCAGATTGATGAGATTGTGTTGGTTGGTGGAAGCACTAGAATTCCCAAGGTTCAGCAGCTTCTCAAGGAGTACTTTGATGGAAAGGAACCTAACAAGGGTGTGAACCCTGATGAGGCTGTTGCA…	1121	(reversed)
comp88371_c0_seq1	ATGACCGAGCTCTGCGGCTACCCCACCCTTGACGCCCTCATCGACGCCACCGTCCCCAAGTCCATCCGCCTGCCGGCCATGGAGCTCCCCAAGTTCGCCGCCGGCCTCACCGAGAGCCAAATGGTGGACCACATGAAGGCCCTCGCCTCCAAGAACAAGCTCTTCAAGAGCTACATCGGCATGGGCTACTATGGCACCAACGTCCCCGGCGTCATCCTCCGCAACATCTTGGAGAACCCGGGGTGGTACACTCAGTACACCCCCTACCAGGCCGAGATCTCGCAGGGCCGACTCGAATCTCTGCTCAACTACCAGACTATGATTGCCGACCTCACCGGCCTCCCCATGTCCAACGCCTCCCTCCTCGACGAGGGGACGGCCGCAGCCGAGGCCATGTCG…	1113	(reversed)
comp82665_c0_seq4	ATGCACCACCACACAACCGCCTCACCCCTCTATCCCATTTCCAAACCTCCTTTTTGTTCGCCGCTTTTTCTGCATCGTCTCGATCCGATGGCGTCCGCGAAGAAGATCAAGATCGGAATTAACGGGTTTGGAAGAATCGGCCGCTTGGTGGCTAGGGTTGCTCTCCAGAGTGAGGATGTTGAGCTTGTTGCCGTCAATGATCCGTTCATCACCACCGACTACATGACTTACATGTTCAAGTACGATACTGTGCATGGGCAATGGAAGCATCATGAGATTGCAGTGAAGGATTCGAAGACCCTTCTCTTTGGTGAGAAGCCTGTCACTGTGTTCGGTATCAGGAACCCGGAGGAAATTCCATGGGGGGAGGCTGGCGCTGATATTGTAGTGGAATCAACT…	1110	(reversed)
comp80264_c1_seq3	ATGGCCGCCACCGCCGTCGTCGTCCTACTTATGCTGTTGGCCGGCGTTTCCATTAACCTTGCGACGGCCCACAACATCACGGCAATCCTGGAGAAGTACCCGGAGTACAGCAAGTTCAACGGCTACCTGTCGCAGACGAAGGTGGCGGACGAGATCAACAGCCGGAACACCATCACCGTCCTCGTCCTCAACAATGCAGCCATCTCCGCCCTCGCCGACAAGCACCCCCTCTCCGTCGTCAAGAACGCCATCTCCCTCTGCGTCCTCCTCGACTACTTCGACGCCGCCAAGCTCCACGACATCTCCGACGGCACCACCCTCTCCACCACCCTCTACCAGACCACCGGAAAAGTACCCGGCAACCTAGGCTTCGTCAACATCACCGACCTCAAGGGCGGC…	1104	(reversed)
comp66911_c0_seq1	ATGGCTACTGCAGTCACTGCTGCAGTCTCTCTTCCCTCCTCCAAATCGTCTTCTCTTCCCGCCAGAACTTCAGTTGCTCCCTTTGAGAGAGTCAGCTTCTATAAGACATGTTTGTACACCAGGAATGTGTCTGCAGTGGGGAAGATTGGACCCATCAGAGCCCAGGTTGCAACTGAGGCTCCTGCAAAGGTGGTGAAGGAGTCCAAGAAAGACGATGAAGGGTTGGTGGTGAACAAATTCAAGCCCAAGAATCCTTACGTTGGAAGGTGCTTGCTCAATACAAAGATCACAGGAGATGATGCGCCAGGAGAGACATGGCACATGGTTTTTAGCACAGAAGGGGAAGTTCCATACAGAGAAGGGCAGTCTATTGGTGTTATAGCAGATGGAGTGGATAGT…	1089
comp84889_c0_seq5	ATGGTAGTTTGGATACAGAGATTGAAATCATCCTTCCTCTTTGGAGAGCCACTGAGATTGGTGTCAAAGTCGAAGATCTCAAAAGCTAGAAGTTTGTCTTCCTCCATCACCAAATGCGAAATTGGCGAAAGTCTGGAGGAGTTCCTGACCAAGGCAACCCCAGACAAGAATCTGATCAGACTCCTGGTTTGCATGGGAGAGGCTTTGAGGACCATTGCCTTCAAAGTAAGGACGGCCTCTTGCGGTGGCACAGCCTGTGTTAACTCCTTTGGAGATGAACAGCTTGCAGTTGATATGCTTGCAAACAAGCTCCTCTTCGAAGCTTTGACGTACTCTCATGTTTGTAAGTATGCCTGCTCCGAGGAGGAACCTGAGCTTCAAGACATGGGTGGCTCTGCA…	1080
comp83648_c0_seq2	ATGTCTTCCTACCGTGGCAAATACGCCGATGAGCTCATCAAGAATGCTGCTTACATTGGCACTCCTGGCAAGGGAATTCTTGCTGCTGATGAATCCACTGGCACAATTGGCAAGCGACTTTCAAGCATCAATGTAGAGAATGTTGAAACCAACCGACGGGCCCTGCGTGAGCTCCTCTTTTGTACACCTGGGGCCTTACAGTATATCAGTGGTGTGATCTTGTTCGAGGAAACACTCTACCAGAAGACTGCTGCTGGGAAGCCGTTTGTCGATGTATTGAAGGAAGGTGGAGTTCTTCCTGGCATCAAGGTTGATAAGGGTACCGTGGAACTTGCTGGTACCAATGGCGAGACCACCACCCAGGGCCATGATGATTTGGGCAAGCGTTGCAAGCAGTAC…	1077	(reversed)
comp83648_c0_seq1	ATGTCTTCCTACCGTGGCAAATACGCCGATGAGCTCATCAAGAATGCTGCTTACATTGGCACTCCTGGCAAGGGAATTCTTGCTGCTGATGAATCCACTGGCACAATTGGCAAGCGACTTTCAAGCATCAATGTAGAGAATGTTGAAACCAACCGACGGGCCCTGCGTGAGCTCCTCTTTTGTACACCTGGGGCCTTACAGTATATCAGTGGTGTGATCTTGTTCGAGGAAACACTCTACCAGAAGACTGCTGCTGGGAAGCCGTTTGTCGATGTATTGAAGGAAGGTGGAGTTCTTCCTGGCATCAAGGTTGATAAGGGTACCGTGGAACTTGCTGGTACCAATGGCGAGACCACCACCCAGGGCCATGATGATTTGGGCAAGCGTTGCAAGCAGTAC…	1077	(reversed)
comp78576_c0_seq2	ATGGCGTCTCGCCTCACTCTCATCCCACTCTTCGTCGTCATCCTCGCCGCCGCCGCCGCTGGGTCCCTATCAGATGAGGAGAATCCGATCCGGCTTGTCACCGACAAGGCGCGGGAAGCCGAGTCGGCCATTCACCGGACCCTCGGCGCCGCCCACCATGTCATGGCCTTTGCCCGGTTCGCCCGAAGGTTCGGCAAGCAATACAGCTCTGTGGACGAAATCAGGAAGAGGTTCGACATCTTTGTGGAGAACTTGGAGCTCATTCACTCCACCAACAAGCGAGGCCTCTCTTATAAGCTTGGCATCAACAAATTTGCGGATTTGAGCTGGGAGGAGTTCAAGGCTCATCACTTGGGCGCCGCACAAAATTGTTCAGCTACGAGGGGCACCCACAAGCTC…	1071	(reversed)
comp75476_c0_seq2	ATGACGGTGGTGCCGGGACAAACCTACCTGCTCAGAATAATCAATGCTGCAGTCAATAACCAGCACTTTTTCCGAGTGGCCGGCCACAACCTCACCGTTGTGGCCGCTGACTCCGCCTACACCGACCCCTACAACACCGACGTCGTCGTCATCGCCCCGGGGCAGACCGTCGACGTCCTTCTCCGGGCCGACCAGTCGCCGGGGGTGTACTACATGGCCGCGCGCCCCTACATCACCCTCGTCGGCCCCAACCCCCCCAACAACTCCACCACCACCGGCATAATCCAGTACTCCAACGCCCCCAACCCCAACGCCGATCCGGTCATGCCCGTTCTACCGGCATTAAACGACACCAACACCGCCCACCAATTCTACACCGCCCTCAGAAGTCTCAGCCGT…	1068	(reversed)
comp75476_c0_seq1	ATGACGGTGGTGCCGGGACAAACCTACCTGCTCAGAATAATCAATGCTGCAGTCAATAACCAGCACTTTTTCCGAGTGGCCGGCCACAACCTCACCGTTGTGGCCGCTGACTCCGCCTACACCGACCCCTACAACACCGACGTCGTCGTCATCGCCCCGGGGCAGACCGTCGACGTCCTTCTCCGGGCCGACCAGTCGCCGGGGGTGTACTACATGGCCGCGCGCCCCTACATCACCCTCGTCGGCCCCAACCCCCCCAACAACTCCACCACCACCGGCATAATCCAGTACTCCAACGCCCCCAACCCCAACGCCGATCCGGTCATGCCCGTTCTACCGGCATTAAACGACACCAACACCGCCCACCAATTCTACACCGCCCTCAGAAGTCTCAGCCGT…	1068	(reversed)
comp68275_c0_seq1	ATGACTATAGCCCTTGGTAGATTTACCAAAGAAGAAGAAAAGGATTTATTTGATATTATGGATGACTGGTTACGAAGAGATCGTTTCGTTTTTGTAGGTTGGTCTGGTCTATTGCTCTTTCCTTGTGCTTATTTCGCTTTAGGGGGTTGGTTCACAGGTACAACCTTTGTAACTTCATGGTATACCCATGGGTTGGCGAGTTCCTATTTGGAAGGCTGCAATTTCTTAACCGCTGCGGTTTCTACTCCTGCTAATAGTTTAGCACACTCTTTATTGTTACTATGGGGCCCTGAGGCGCAGGGAGATTTTACCCGTTGGTGTCAATTAGGCGGTTTGTGGACTTTTGTTGCTCTTCATGGTGCTTTCGGACTAATTGGTTTCATGTTACGTCAATTCGAA…	1065
comp65278_c0_seq1	ATGACTATAGCCCTTGGTAGATTTACCAAAGAAGAAGAAAAGGATTTATTTGATATTATGGATGACTGGTTACGAAGAGATCGTTTCGTTTTTGTAGGTTGGTCTGGTCTATTGCTCTTTCCTTGTGCTTATTTCGCTTTAGGGGGTTGGTTCACAGGTACAACCTTTGTAACTTCATGGTATACCCATGGGTTGGCGAGTTCCTATTTGGAAGGCTGCAATTTCTTAACCGCTGCGGTTTCTACTCCTGCTAATAGTTTAGCACACTCTTTATTGTTACTATGGGGCCCTGAGGCGCAGGGAGATTTTACCCGTTGGTGTCAATTAGGCGGTTTGTGGACTTTTGTTGCTCTTCATGGTGCTTTCGGACTAATTGGTTTCATGTTACGTCAATTCGAA…	1065	(reversed)
comp85208_c0_seq2	ATGGGCGGGGGGAGGAGGCTGGGCCGGCGGAGGAGCGGCCGCTACGCCGTCCAGGCCGGCGAGGAGCTGCCGGAGTCGGTCGATTGGAGGGATAAGGGCGCCGTCGCCGACATCAAGGACCAGGGCAGCTGCGGGAGCTGTTGGGCGTTTTCTGCCATTGCTGCTGTAGAGGGGATAAACAAGCTGGTGACTGGCGACCTGATCACCCTATCAGAGCAGGAGTTGGTGGATTGCGACACATCTTACAACCAAGGATGTAATGGAGGTCTTATGGACTATGCCTTCCAATTCATCATCAACAATGGCGGCATTGACACCGAAGAGGATTACCCATATACGGCCAAGGATCAAAGATGTGATCAATACAGGAAAAATGCCCGCGTCGTTACCATTGATTCT…	1059	(reversed)
comp76644_c0_seq4	ATGGCTGCTTCTCTTTCCCCTCTGTGGTGGTCTCTTTGCTTCATCTGTTTCGTCTTCTTTCTCAGCTCTGCTCATGGCCAGCCGATAGTCGAAGGGCTATCATGGACATACTACAAAACCAGCTGCCCCAAGGTTGAGAAGATCGTCCGAGACCGGCTCACGCAGGTGTTCAAGAACGATATCGGCCAGGCCGCCGGCCTTCTTCGCGTCCACTTCCATGACTGCTTTGTCCAAGGGTGCGACGGCTCTGTGTTACTGGACGGGTCTGCGAGTGGACCAAGCGAGAAGGATGCACCACCGAACTTGACTCTCCGGCCAGAGGCCTTCAGAATCATAGGGGACCTTCGAGACCGTGTCCAGCGAGCCTGCGGCAGAATTGTATCTTGTGCTGATATCACT…	1056
comp76644_c0_seq3	ATGGCTGCTTCTCTTTCCCCTCTGTGGTGGTCTCTTTGCTTCATCTGTTTCGTCTTCTTTCTCAGCTCTGCTCATGGCCAGCCGATAGTCGAAGGGCTATCATGGACATACTACAAAACCAGCTGCCCCAAGGTTGAGAAGATCGTCCGAGACCGGCTCACGCAGGTGTTCAAGAACGATATCGGCCAGGCCGCCGGCCTTCTTCGCGTCCACTTCCATGACTGCTTTGTCCAAGGGTGCGACGGCTCTGTGTTACTGGACGGGTCTGCGAGTGGACCAAGCGAGAAGGATGCACCACCGAACTTGACTCTCCGGCCAGAGGCCTTCAGAATCATAGGGGACCTTCGAGACCGTGTCCAGCGAGCCTGCGGCAGAATTGTATCTTGTGCTGATATCACT…	1056	(reversed)
comp76644_c0_seq1	ATGGCTGCTTCTCTTTCCCCTCTGTGGTGGTCTCTTTGCTTCATCTGTTTCGTCTTCTTTCTCAGCTCTGCTCATGGCCAGCCGATAGTCGAAGGGCTATCATGGACATACTACAAAACCAGCTGCCCCAAGGTTGAGAAGATCGTCCGAGACCGGCTCACGCAGGTGTTCAAGAACGATATCGGCCAGGCCGCCGGCCTTCTTCGCGTCCACTTCCATGACTGCTTTGTCCAAGGGTGCGACGGCTCTGTGTTACTGGACGGGTCTGCGAGTGGACCAAGCGAGAAGGATGCACCACCGAACTTGACTCTCCGGCCAGAGGCCTTCAGAATCATAGGGGACCTTCGAGACCGTGTCCAGCGAGCCTGCGGCAGAATTGTATCTTGTGCTGATATCACT…	1056
comp86939_c1_seq4	ATGAGGGAGATCTTGCACATACAAGGGGGTCAGTGCGGGAACCAGATCGGGGCCAAGTTCTGGGAGGTGATCTGCGACGAGCACGGCATCGACCACACCGGCAAGTACTCCGGCGACTCCGACCTGCAGCTCGAGCGCATCAATGTCTACTACAACGAGGCCAGCGGCGGTCGCTTCGTCCCCCGCGCCGTCCTCATGGATCTGGAGCCCGGCACCATGGATTCCGTCAGATCTGGCCCCTACGGCCAGGTTTTCCGCCCGGACAACTTCGTTTTCGGCCAGTCCGGCGCCGGCAACAACTGGGCCAAGGGGCATTATACGGAGGGCGCCGAGCTCATCGACGCCGTGCTCGATGTTGTCCGCAAAGAGGCCGAGAACTGCGATTGCCTTCAAGGTTTT…	1032	(reversed)
comp85172_c0_seq2	AGTGAAAACAATGTCATTGAGAATAGTTTCCTGGTTATAATGCTTTCTAAGCCGAAAGCCTCAAGTGGCCCGTCAACTACAACAGCTGCACCAACGAGTCAGCCGAAAGCCTCAAGTGATCCTTCAACTACAACATCTGCACCAACGAGTCAGGTTGAATCCCCCAATCCTCCACCTTCTAATCTTGCTCCTCAAGTTACGTCTGATTCTCCAGCTTCTGCAACAGCCTCTTCCCCTCCTGCACCTGTTTCATCAACACCCGCAACACCTACTTCTTTAGTGACTGGGTCCTCTGAGCAAGATGTTTACGGGGAAGCAGCGTCAAACCTAGTATCGGGTAGCAGTTTGGACGGAACCATTCAAAATATTCTTGACATTGGTGGTGGAACTTGGGATAGG…	1032
comp82097_c1_seq1	ATGAGGCCGTCCATGTTCCGATCCGTCCGCTCCGCCCTCCGAGGAGGTGCGGCCTTCCACTCCTCACCGGCGCCGGAGCGAAAGGTCGCCGTCCTCGGCGCCGCCGGCGGAATCGGCCAGCCCCTCGCCCTCCTCATGAAGCTCAACCCCCTTGTCTCCGATCTGGCCCTCTACGATATCGCCGGCACCCCCGGAGTCGCCGCCGATGTCGGCCACGTCAATACCCGGTCCAAGGTTGTTGGGTATATGGGGGATGATGAGCTCGGGAAGGCGTTGGAGGGGAGCGATGTTGTGGTCATACCCGCCGGTGTGCCACGCAAGCCTGGGATGACACGTGACGATCTCTTCAACATTAACGCCGGCATCGTCAAGTCCCTCTGCACCGCCATCGCCAAGTAT…	1026
comp81868_c0_seq1	ATGAGGCCGTCCATGTTCCGATCCGTCCGCTCCGCCCTCCGAGGAGGTGCGGCCTTCCACTCCTCACCGGCGCCGGAGCGAAAGGTCGCCGTCCTCGGCGCCGCCGGCGGAATCGGCCAGCCCCTCGCCCTCCTCATGAAGCTCAACCCCCTTGTCTCCGATCTGGCCCTCTACGATATCGCCGGCACCCCCGGAGTCGCCGCCGATGTCGGCCACGTCAATACCCGGTCCAAGGTTGTTGGGTATATGGGGGATGATGAGCTCGGGAAGGCGTTGGAGGGGAGCGATGTTGTGGTCATACCCGCCGGTGTGCCACGCAAGCCTGGGATGACACGTGACGATCTCTTCAACATTAACGCCGGCATCGTCAAGTCCCTCTGCACCGCCATCGCCAAGTAT…	1026	(reversed)
comp88403_c0_seq1	ATGTTGGCTCAAATGGGTTATGAGAAACTTGACCATGTAATTGGACGCACGGATCTGTTAAGGGCAAGACATATATCCTTACTAAAGACTCAACATCTTGATCTCAGCTATATTCTTTCTAGCGTAGGACGACCCAAAATGAGCAGCACTGAAATCAGGAATCAGGCTGTTCATACTAATGGTCCTGTTCTGGATGATGTAGTGCTTTCTGATCCTAAGATTTTGGAGGCAATTGAACAAGAAAAGGTTGTTGATAAAACTGTGAAAATATACAATGTGGACCGTGCAGTATGTGGTCGCATTGCTGGTGTAGTTTCTAAAAAATATGGGGACACTGGTTTTGCAGGACAGCTGAATATAACGTTTATTGGCAGTGCAGGGCAGTCATTTGGATGTTTC…	1020	(reversed)
comp82899_c0_seq1	ATGAAGGGTGCAACTAATTGGACAAGTTGGGCTCTTGTAGTTTTTGCATGGATGGCCACTTTGCTGGGCGGCCATGCCGAGATGTGTGGGCAGCAAGGCGGTGGTAAGCTATGCCCCGACGACCTCTGCTGCAGCGAGTACGGATACTGCGGCTACACCCCAGACTACTGTGGGGAAGGCTGCCAGAGCCAATGTAAGCATGCTCCGCCGCCTCCGGCCGAGCCGCTGCCCCCGGTTCCGCCTGGTGGGGGGCCAGTGGGAGAGATCATAAGTAAGGAGCTCTTTGAGGAGTTGCTGCCGCACAGGAACGATGATAGATGCCGGGCGAAGGGGTTCTACACCTATGACGCCTTCATTGCTGCTGCCGACCAATCCTTCCCTCTCTTCGGAGCCGAAGGA…	1020	(reversed)
comp83674_c0_seq2	ATGGACCTGTTCAGGAAGTGTATGGAGCCTGTGGAGAAGTGTTTGAGAGATGCAAAGATGGACAAGAGCAGCGTTCATGATGTTGTTCTTGTTGGTGGTTCGACCAGGATTCCTAGAGTGCAACAACTGCTGCAAGATTTATTCAATGGGAAGGAGCTCTGCAAGAGCATCAACCCTGATGAGGCCGTCGCCTATGGAGCTGCTGTACAAGCTGCCATTTTGAGCGGGGAGGGGAACGAAAAGGTCCAGGACTTGCTGCTGTTGGACGTCACTCCTCTGTCTCTTGGGCTTGAGACTGCTGGAGGAGTCATGACTGTGTTGATTCCACGAAACACCACCATCCCCACCAAGAAGGAGCAGGTTTTCTCCACCTACTCGGATAACCAACCTGGTGTCCTT…	1014	(reversed)
comp78424_c2_seq1	ATGCCGATCTCGCGGTTGATGCTGCTGCTGCTGATGACGGTGTTGGTGTTACTGGCGTACTCGAGCGGCGCCGGCGCCCACAACATCACCAAGATCCTGGCCAAGCACCCCGAGTTCTCCACCTTCAACCACTACCTGACCGTGACCCACCTGGCCCCGGAGATCAACCGACGGGAGACCATCACGGTGTTCGCCCTCGACAACGCGGCCATGGGGGCGTTGGTGACCAAGCACCTCCCCGTCGCCACCATCAAGAACGTACTCTCCTTCCACGTCTGCCTCGACTACTTCGGCGCCAAGAAGCTGCACCAGATCACCAACGGCACTGCCCTCTGCGCCACCATGTTCCAGGCCACCGGCGACGCCGCCGGCTCCTCCGGATTCGTCAACATCACCGAC…	1013
comp84020_c0_seq1	ATGAATCCCAACTTCCTTGGCTGTGCTGAGAATGCATTGGGTATTCGAGACTGGTTGGAGTCACAAGGCCATCAGTACATTGTCACAGATGACAAGGATGGCCCCAACTGTGAACTTGAGAAGCATATTCCTGACTTGCATGTCCTCATATCCACTCCGTTCCATCCTGCCTATGTCACGGCAGAGAGGATCAAGAAGGCGAAAAACCTGCAGCTTCTTTTAACTGCTGGGATTGGGTCCGACCACATTGACTTGAAGGCAGCAGCTGCTGCTGGTTTAACTGTTGCAGAGGTTACTGGAAGTAATGTAGTGTCGGTTGCAGAGGATGAACTCATGAGAATCCTCATTCTTGTTCGCAATTTCCTCCCTGGCCATCACCAAGTGATCAATGGTGAATGG…	1005	(reversed)
comp76565_c0_seq1	ATGGCCTGCCTTCTCCTCCACCTCCTCCTCTTCTCGGCCGCCATCTCCGTCTCCGCTGCTGTCATCGACGACAAGACTCCTCAGTGCAACACAAGTGACAGGGACGCGCTCCTCAAGATCAAGAAGGACCTCGGCGACCCTTATGTTATCATCCAATGGAAGCCCGACAGTAACTGCTGCGAGTGGGCCGGTGTCACTTGCGACGACTCCACCGGCCGTGTCACACAAGTGCTCGTCAGGGACGGTGTGGTCGCCGGCCGCATCTCGCCGGCCGTTGGCGACCTCCCCTACCTGAAAACACTCTGGTTCCGCAAGCTCACCAACCTCACCGGCGCCATCCCACCCACCCTCACAAAGCTCAAGCTCCTCACCTCCGTCAGAATCAGCTGGACTTACCTC…	1005	(reversed)
comp78424_c2_seq4	ATGGCCGCCACCGCCGTCGTCGTCCTACTTATGCTGTTGGCCGGCGTTTCCATTAACCTTGCGACGGCCCACAACATCACGGCAATCCTGGAGAAGTACCCGGAGTACAGCAAGTTCAACGGCTACCTGTCGCAGACGAAGGTGGCGGACGAGATCAACAGCCGGAACACCATCACCGTCCTCGTCCTCAACAATGCAGCCATCTCCGCCCTCGCCGACAAGCACCCCCTCTCCGTCGTCAAGAACGCCATCTCCCTCTGCGTCCTCCTCGACTACTTCGACGCCGCCAAGCTCCACGACATCTCCGACGGCACCACCCTCTCCACCACCCTCTACCAGACCACCGGAAAAGTACCCGGCAACCTAGGCTTCGTCAACATCACCGACCTCAAGGGCGGC…	1001
comp81151_c0_seq2	ATGAGGAGGCTTACTAGTGTCTTTGGTGGAGCTGCAGAGCCTCCCAAGGGTGGAAACCCAGACTCCAACACTCTGATTAGTGACACGACGACTGTTATTTGCTTGGACGACTACCATTCACTTGACAGGAATGGGAGGAAGGAGAAGGGAGTGACTGCTCTGGACCCAAGAGCCAACAACTTTGATCTCATGTATGAGCAAGTGAAGGCTATCAAGGATGGAATTGCTGTTGATAAGCCCATCTACAACCATGTCACTGGTTTGTTGGATCCTCCTGAGACCATTCAACCTCCCAAGATCTTAGTCATTGAAGGCCTCCACCCAATGTTTGATGCTCGAGTGAGGGAACTTCTCGACTTTAGTATTTACTTGGACATTAGCAATGAGGTGAAATTTGCA…	993	(reversed)
comp81151_c0_seq1	ATGAGGAGGCTTACTAGTGTCTTTGGTGGAGCTGCAGAGCCTCCCAAGGGTGGAAACCCAGACTCCAACACTCTGATTAGTGACACGACGACTGTTATTTGCTTGGACGACTACCATTCACTTGACAGGAATGGGAGGAAGGAGAAGGGAGTGACTGCTCTGGACCCAAGAGCCAACAACTTTGATCTCATGTATGAGCAAGTGAAGGCTATCAAGGATGGAATTGCTGTTGATAAGCCCATCTACAACCATGTCACTGGTTTGTTGGATCCTCCTGAGACCATTCAACCTCCCAAGATCTTAGTCATTGAAGGCCTCCACCCAATGTTTGATGCTCGAGTGAGGGAACTTCTCGACTTTAGTATTTACTTGGACATTAGCAATGAGGTGAAATTTGCA…	993	(reversed)
comp82730_c0_seq3	ATGGATGAATCAAACGCAACGTGTGGGAAGAGGTTGGCATCAATTGGGCTAGAGAACACAGAGGCCAACCGCCAAGCTTACCGGACGCTTTTGGTCTCTGCTCCAGGCCTCGGCAACTACATCTCCGGTGCCATCCTCTTCGAAGAGACTCTGTACCAATCCACCGTCGACGGGAAGAAAATTGTGGACGTGCTGTCGAGCCAAGGCATTGTGCCCGGTATCAAGGTCGACAAGGGTCTTGTGCCTCTGGCTGGTTCTAACGATGAGTCCTGGTGCCAAGGGCTGGATGGCCTTGCCTCTCGCTCGGCCGCTTACTATCAGCAGGGAGCTCGTTTTGCAAAATGGCGCACCGTTGTGAGCATTCCTAATGGCCCCTCCGCTCTTGCGGTGAAGGAAGCT…	984	(reversed)
comp81735_c0_seq3	ATGGATGAATCAAACGCAACGTGTGGGAAGAGGTTGGCATCAATTGGGCTAGAGAACACAGAGGCCAACCGCCAAGCTTACCGGACGCTTTTGGTCTCTGCTCCAGGCCTCGGCAACTACATCTCCGGTGCCATCCTCTTCGAAGAGACTCTGTACCAATCCACCGTCGACGGGAAGAAAATTGTGGACGTGCTGTCGAGCCAAGGCATTGTGCCCGGTATCAAGGTCGACAAGGGTCTTGTGCCTCTGGCTGGTTCTAACGATGAGTCCTGGTGCCAAGGGCTGGATGGCCTTGCCTCTCGCTCGGCCGCTTACTATCAGCAGGGAGCTCGTTTTGCAAAATGGCGCACCGTTGTGAGCATTCCTAATGGCCCCTCCGCTCTTGCGGTGAAGGAAGCT…	984
comp85756_c0_seq1	ATGGCTGACGAACATACCGCAATCGCAAAAGATGTAACTGAGCTTATTGGTAAGACGCCAATGGTATATCTTAACAATATTATTGATGGCTGTGTTGCTAAAATTGCTGTGAAACTTGAGATGATGGAGCCATGTTCCAGTGTCAAGGACAGGATTGGATATAGTATGATCATTGATGCAGAGGAGAAAGGTCTTATTACGCCTGGCCAGAGTGTTCTTATTGAGCCAACCAGTGGAAACACTGGCATCGGGTTGGCCTTCATGGCAGCAGCAAAGGGTTACAAACTGATTATTACAATGCCAGCTTCTATGAGCCTTGAGAGAAGAATTATTCTTAGAGCTTTTGGCGCCGAGTTGGTTCTTACTGATCCAGCTAGGGGCATGAAGGGCGCAGTACAA…	978	(reversed)
comp81403_c0_seq2	ATGGCCGCCTCCCTCCAAGCAGCTGCCACCCTCATGACCCCGGCCAAGCTCCGGTCGCCGTCGACCTCTCTCCGCTCTTCTCCCGTCGTCTCCAAGGCATTCGGCGTCGACCCGACCGCCGGGGCCCGGCTCACCTGCTCCCTCGCCCAGCGCTGCGCAGAGGCTGCTAAGCTCGCCGGCTTCGCCCTCGCCGCCTCTGCCGTCGTCGTGTCTGGTGCGGGAGCGGAGGGGGTGCCGAAGCGGTTGACGTACGACGAGATACAGAGCAAGACGTACATGGAGGTGAAGGGGACGGGGACGGCGAACCAGTGCCCGTCCATCGACGGCGGCTCCGACGGGTTCGCTTTCAAGGCCGGCAAGTACGAGATGAAGAAGCTGTGCATGGAGCCGACGTCGTTC…	972	(reversed)
comp84437_c0_seq5	ATGAGGGAGATCATCAGCATTCACATCGGTCAGGCCGGCATTCAGGTCGGCAATGCCTGCTGGGAGCTTTACTGCCTCGAGCATGGCATCCAGCCCGACGGTCTCATGCCCAGTGACTCTTCCACGGGGTCTGAAGTCGATGCGTTCAACACTTTTTTCAGCGAAACTGGTTCGGGGAAACATGTCCCCAGGGCCATATTTGTGGATCTGGAGCCAACTGTTATCGATGAGGTGAGGACCGGAACTTACAGACAGCTCTTCCATCCCGAACAGCTTATTTCCGGCAAGGAAGATGCTGCCAACAATTTTGCGCGAGGACACTACACTGTTGGGAAGGAAATTGTTGATTTGTGCCTTGATCGGGTGAGGAAGCTCGCGGACAACTGCACTGGCCTGCAA…	968	(reversed)
comp80728_c0_seq3	ATGCCCCTCGACTGGGGGTTTGATATGCAGGACATGCCAGTGCCGCCCACGGTGGTGGCCGACAACTTGAAGCTCGTGGCGGACTTGTACAAGGACGACAACTTGAAAAACCCCCTCCTGTTCATTGGCTCGCCGGCGAGGGCAGGGAAGGTGGTGGACCAAGGCAACACCGATAGCACGTCCGGGAAGCTCGAGCTTCTTCACAACGTCCCGCATACGTGGGTTGGGCGGGTGGAGCCGCCCAACATTGACATGGGCAACTTCTTCTCCGCCGCTAGGGACACCGTCTTCTACGGCCTCCATGTCCAAGTCGACCGGCTTTGGGAGCACTACCGGTCCTTGAGAAAGTATGCCCCCGAAACAACTGATCTGGACTGGTTGGACGCCAAATACGTGTTC…	954	(reversed)
comp83193_c0_seq1	ATGCCCCTCGACTGGGGGTTTGATATGCAGGACATGCCAGTGCCGCCCACGGTGGTGGCCGACAACTTGAAGCTCGTGGCGGACTTGTACAAGGACGACAACTTGAAAAACCCCCTCCTGTTCATTGGCTCGCCGGCGAGGGCAGGGAAGGTGGTGGACCAAGGCAACACCGATAGCACGTCCGGGAAGCTCGAGCTTCTTCACAACGTCCCGCATACGTGGGTTGGGCGGGTGGAGCCGCCCAACATTGACATGGGCAACTTCTTCTCCGCCGCTAGGGACACCGTCTTCTACGGCCTCCATGTCCAAGTCGACCGGCTTTGGGAGCACTACCGGTCCTTGAGAAAGTATGCCCCCGAAACAACTGATCTGGACTGGTTGGACGCCAAATACGTGTTC…	948
comp80728_c0_seq2	ATGCCCCTCGACTGGGGGTTTGATATGCAGGACATGCCAGTGCCGCCCACGGTGGTGGCCGACAACTTGAAGCTCGTGGCGGACTTGTACAAGGACGACAACTTGAAAAACCCCCTCCTGTTCATTGGCTCGCCGGCGAGGGCAGGGAAGGTGGTGGACCAAGGCAACACCGATAGCACGTCCGGGAAGCTCGAGCTTCTTCACAACGTCCCGCATACGTGGGTTGGGCGGGTGGAGCCGCCCAACATTGACATGGGCAACTTCTTCTCCGCCGCTAGGGACACCGTCTTCTACGGCCTCCATGTCCAAGTCGACCGGCTTTGGGAGCACTACCGGTCCTTGAGAAAGTATGCCCCCGAAACAACTGATCTGGACTGGTTGGACGCCAAATACGTGTTC…	948	(reversed)
comp66458_c0_seq1	ATGGCGGCGGCAGCGGCTCCATCGCAACTCTTCTCGGCCCTTCGCTTCAACCTCGACCACCCCTCCTCTCCCACTTGCTCCTCCGCCACCTCTGCTAGTTTCTTCCGCCGCGTCCACCTATCCACCCGCCTCCGGACCTCCGCCTCCTCTCCTCCCCCAAGAGCTGTCGTCTCCATGGCCGGATCCGGCCAGTTTTTCGTTGGTGGAAACTGGAAATGCAATGGGACGAAGGATTCTATCAGCAGCCTTGTTGCTGACCTAAACGGTGCAACACTGGAACCTGATGTTGATATTGTTGTGGCTCCACCTTTTGTATACATTGATCAAGTGAAGAGCTCATTAACTGAGCGCATTGAGATATCTGCTCAAAATTCTTGGGTTGGCAAGGGTGGAGCATTT…	945
comp80515_c0_seq5	ATGGCCATGGCGACGTGCGCTAGGCGCAGCAAGACCCTTCTTCTCGGACCTTCCTCCTCTCTCTACCTCTCCCCCACCCTCCTCCGGCGCTTCTCGGTCTCTCCCGACGACCACGACGTCGTCGTCATCGGAGGCGGTCCCGGAGGCTACGTCGCCGCCATCAAGGCCGCCCAGCTCGGGCTTAAGACTGCTTGTATTGAGAAGAGGGGGGCGCTTGGTGGTACTTGTCTCAATGTTGGGTGTATTCCTTCCAAGGCTTTGCTTCATTCTTCTCACATGTATCATGAAGCCAAACATTCATTTGCCGCTCATGGAGTGAAGTTTGCACAACTCGAAGTTGATCTTCCTGCTATGATGGCTCAAAAGGACAAAGCTGTTTCCAATCTTACAAAAGGGATT…	933	(reversed)
comp88371_c0_seq4	ATGACCGAGCTCTGCGGCTACCCCACCCTTGACGCCCTCATCGACGCCACCGTCCCCAAGTCCATCCGCCTGCCGGCCATGGAGCTCCCCAAGTTCGCCGCCGGCCTCACCGAGAGCCAAATGGTGGACCACATGAAGGCCCTCGCCTCCAAGAACAAGCTCTTCAAGAGCTACATCGGCATGGGCTACTATGGCACCAACGTCCCCGGCGTCATCCTCCGCAACATCTTGGAGAACCCGGGGTGGTACACTCAGTACACCCCCTACCAGGCCGAGATCTCGCAGGGCCGACTCGAATCTCTGCTCAACTACCAGACTATGATTGCCGACCTCACCGGCCTCCCCATGTCCAACGCCTCCCTCCTCGACGAGGGGACGGCCGCAGCCGAGGCCATGTCG…	932	(reversed)
comp83118_c0_seq1	ATGAAAGGTTGGCTCTACAACGAGTACGGAGGGGTGGATGTACTCAAGTTCGACGAGGTCATATCGATTCCAGAAGTGAAGGAAGACCAGGTCTTGATAAAGGTGGCTGCTGCTGCTCTTAATCCGGTTGATAGCAAGAGAAGGCAGGGCAAGTTCAAAGCAACTGATTCTCCTTTGCCGACTGTTCCAGGCTATGATGTTACTGGAATTGTTGTAAAAGTGGGCAGCCAAGTTAAATCTCTGAAGGAAGGGGATGAGGTTTATGGGAACATAAATGAGAAGGCTTTGGAAGACCTGAAACAAATTGGGTCTATTGCTGAATATACTGCAGTGGAGGAGAAACTCTTGGCCGTAAAACCTAAGAATTTGAATTTTGCACAAGCTGCTGGGTTACCTTTG…	930
comp82563_c0_seq1	ATGAAAGGTTGGCTCTACAACGAGTACGGAGGGGTGGATGTACTCAAGTTCGACGAGGTCATATCGATTCCAGAAGTGAAGGAAGACCAGGTCTTGATAAAGGTGGCTGCTGCTGCTCTTAATCCGGTTGATAGCAAGAGAAGGCAGGGCAAGTTCAAAGCAACTGATTCTCCTTTGCCGACTGTTCCAGGCTATGATGTTACTGGAATTGTTGTAAAAGTGGGCAGCCAAGTTAAATCTCTGAAGGAAGGGGATGAGGTTTATGGGAACATAAATGAGAAGGCTTTGGAAGACCTGAAACAAATTGGGTCTATTGCTGAATATACTGCAGTGGAGGAGAAACTCTTGGCCGTAAAACCTAAGAATTTGAATTTTGCACAAGCTGCTGGGTTACCTTTG…	930	(reversed)
comp73939_c0_seq1	ATGGCGTTGTCCCTCTCCACCCCCTCCCGCTTCTTCGTCCCAGCCGCCGGCCGCCGCCTCCACCCATGCCCGACCCGCTCCCACCGCCTCTCCCTCCCCCCATCCGGCTGTCGGAGGAACAGACCAATCCGGCGGCGTGGGGTTGCTCACATAACCGGGTTGGCGGCGCTGTCCAATCCGGCTGTTGGGGGGCTGGTCGACGGGAGCGCCGGCGAGGCGAGGGTGGTGGATGGTGTTAATGGGGAGTTGAAGCGGTGTCTGGTGGATTCGTTCTACGGGACGGAGTTCGGGTTGAGGGCGAGCACGGAGACGAGGGCGGAGGTGTTGGAGCTCGTCAATCAGTTGGAGGCCAAGAATCCCACGCCGGCGCCCACCGAGGCGGCGGCGCTTTTTGGCGGG…	921	(reversed)
comp88243_c0_seq2	ATGGATTCCCTTGGAATCAATTCTTATAGGTTTTCAATATCATGGTCCAGAGTTCTACCGAGAGGAAGATTTGGTGAGGTGAATCAGGCAGGGATTGATTTTTACAACAACTTGATCAACGCCCTTCTAGCAAAAGGCATAGAACCATTTGCCACATTAAATCACTATGACATTCCTCAAGAACTTGAAGATCGATATGGTGCATGGTTAAATTCACAGATACAAGAAGATTTTGGGCTCTTTGCAGAGACATGCTTCAAGGCATTTGGTGACAGAGTCAAATACTGGGCCACCTTTAATGAGCCAAATGTAGTGGCCATTTGTGGCTACATCACTGGGAAATACCCACCTAATCGATGTTCACCACCGTTTGGTAATTGTACTAGCGGCAACTCTGCC…	918	(reversed)
comp57875_c0_seq2	ATGGTATACTTGAATAATATTGTAAGAGGGTCGGTTGCAAATGTTGCTGCCAAACTTGAGATCATGGAACCATGCTGTAGCGTAAAAGACAGGATAGGATACAGTATGATAGCTGATGCTGAACAGAAGGGACTTATAGCGCCAGGAAAGAGTACATTGGTAGAACCCACAAGTGGAAACACTGGTATTGGGCTTGCATTCATCGCTGCTGCAAAAGGTTACAAGTTGATTTTGACCATGCCTGCTTCAATGAGCTTGGAAAGGCGAGTCCTTCTCAGGGCATTTGGTGCAGACCTCATCCTTACAGATTCAGCCAAGGGCATGAAAGGAGCAATTCAGAAGGCTGAAGAGATTTTGAAGAATACTCCTAATTCCTATATGCTTCAGCAGTTTGACAAT…	918	(reversed)
comp86294_c1_seq1	ATGGGAACTCTCCTTGTCTCAAAGATAAGAGAAGAGTATCCTGATCGAATGATGTTAACTTTCTCGGTTTTCCCCTCCCCAAAGGTTTCAGACACTGTTGTAGAACCCTACAATGCCACTCTCTCTGTACACCAACTGGTTGAAAATGCTGATGAGTGCATGGTTCTTGACAATGAAGCACTGTATGATATATGTTTTCGAACACTCAAGCTAGCTACCCCTACATTTGGTGATCTCAACCATCTAATTTCTGCTACCATGAGTGGTGTAACATGCTGTCTCCGCTTCCCTGGTCAGCTTAACTCTGACCTTCGAAAGCTTGCTGTGAACCTTATTCCTTTCCCGCGTCTTCACTTCTTCATGGTTGGATTTGCTCCTCTGACCTCACGTGGCTCTCAA…	903
comp68041_c0_seq1	ATGCCTACGAGTCTTGTATTAGCTCCTTTGCAAACAGAGAGAATGAGAAACCTTCTTCTATGTGTCTCTCTTGCTTTTCTTTTCATCAACTCAAGACCATCTTTTGGATTTGATGACAGTCATGACTATGAATTTGATTACATTGAAGGGAGTGACAAGGGTCCTGACCACTGGGGAGATATAAAGAAAGAATGGGCAACATGCAGAGATGGGAAAATGCAATCCCCTATTAACCTCACACGCCCAACATATGGCCCTGAACTTGGAAAATTACAAAAGCATTACAAGTTATCAAGTGCTGTTCTCCAAAATGCTGTCCATGAAATCAAGTTGAAGTGGAAGGACGGAGGATTTATTTTCATCAATGGGGTAAGGTTCAATCTGGAACAATGTCACTGG…	882	(reversed)
comp67948_c0_seq1	ATGCCTACGAGTCTTGTATTAGCTCCTTTGCAAACAGAGAGAATGAGAAACCTTCTTCTATGTGTCTCTCTTGCTTTTCTTTTCATCAACTCAAGACCATCTTTTGGATTTGATGACAGTCATGACTATGAATTTGATTACATTGAAGGGAGTGACAAGGGTCCTGACCACTGGGGAGATATAAAGAAAGAATGGGCAACATGCAGAGATGGGAAAATGCAATCCCCTATTAACCTCACACGCCCAACATATGGCCCTGAACTTGGAAAATTACAAAAGCATTACAAGTTATCAAGTGCTGTTCTCCAAAATGCTGTCCATGAAATCAAGTTGAAGTGGAAGGACGGAGGATTTATTTTCATCAATGGGGTAAGGTTCAATCTGGAACAATGTCACTGG…	882
comp62229_c0_seq1	ATGGCTAAGCTAATCCAAAGCTTGAGATCATGTACATTGCTGCTTCTACTTTCTTATCTCTCTTGCTCTTCTAATTTGGCCCTTGCTAGGCCAGCTTTCTTCCAACAAGACTTCAAAATCACCTGGTCTGACTCCCATGTCAAGGAAATTGAAGGAGGAAGAGCCATTCAATTGGTCCTTGATCAGTCCTCAGGATGTGGGTTTGCTTCCAAAAGGCGGTATTTGTTTGGGAGAGTCAGCATGAAGATCAAGCTCATCCCAGGGGATTCTGCTGGAACTGTTACAGCTTTCTATATGAATTCTGACACTGAAGCTGTGAGAGACGAACTGGATTTCGAGTTCTTGGGGAACAGGAGTGGCCAACCTTACACAGTGCAAACAAACATTTTTGCCCATGGC…	882
comp62201_c0_seq1	ATGGCTAAGCTAATCCAAAGCTTGAGATCATGTACATTGCTGCTTCTACTTTCTTATCTCTCTTGCTCTTCTAATTTGGCCCTTGCTAGGCCAGCTTTCTTCCAACAAGACTTCAAAATCACCTGGTCTGACTCCCATGTCAAGGAAATTGAAGGAGGAAGAGCCATTCAATTGGTCCTTGATCAGTCCTCAGGATGTGGGTTTGCTTCCAAAAGGCGGTATTTGTTTGGGAGAGTCAGCATGAAGATCAAGCTCATCCCAGGGGATTCTGCTGGAACTGTTACAGCTTTCTATATGAATTCTGACACTGAAGCTGTGAGAGACGAACTGGATTTCGAGTTCTTGGGGAACAGGAGTGGCCAACCTTACACAGTGCAAACAAACATTTTTGCCCATGGC…	882	(reversed)
comp83190_c0_seq3	ATGGCCGACGCCGAGACGTTCGCGTTCCAGGCCGAGATCAACCAGTTGCTGAGTCTCATCATCAACACCTTCTACAGCAACAAGGAGATCTTCCTCCGGGAACTCATCAGCAACTCCTCCGACGCTCTGGACAAAATTAGGTTTGAGAGCTTGACGGATAAGAGCAAGCTTGATGCCCAGCCGGAGCTTTTCATTCATATTGTTCCCGACAAGGCTAACAACACCCTTTCGATTATTGACAGTGGGATCGGCATGACAAAATCAGATTTGGTGAACAATCTGGGGACTATTGCTAGGTCGGGTACCAAGGAGTTCATGGAGGCTTTGGCGGCTGGTGCTGATGTTAGTATGATTGGGCAGTTCGGAGTGGGGTTCTATTCCGCCTACCTTGTCGCCGAG…	876
comp83190_c0_seq2	ATGGCGGACACCGAGACCTTCGCCTTCCAAGCAGAGATCAACCAGCTTCTGAGCTTGATCATCAACACCTTCTACAGCAACAAGGAGATCTTCCTCCGCGAGATCATCAGCAACTCCTCTGATGCGCTGGATAAGATTAGATTCGAGAGCTTGACGGACAAGAGCAAGCTCGATGCACAGCCGGAGCTTTTCATCCACATTGTCCCCGACAAGGCCAACAACACGCTCTCCATCATCGATAGCGGCATTGGCATGACCAAATCAGATTTGGTGAACAATTTGGGAACCATTGCCAGATCGGGTACTAAGGAGTTCATGGAGGCTGTTGCCGCTGGTGCTGATGTGAGTATGATTGGGCAGTTCGGAGTGGGGTTCTATTCTGCCTACCTTGTGGCCGAG…	876
comp76819_c0_seq3	ATGGCGAGGGATTTGACGCAGAAGGAGGCCGACATTCAGATGATGCTCGCCGCCGACGTCCACCTCGGCACCAAAAACTGCGACTTCCAGATGGAGCGCTACGTCTTCAAGCGCAGGACCGATGGTATTTTTATCATCAACCTTGGCAAGACCTGGGAGAAATTGCAGCTGGCTGCAAGAGTTATTGTGGCCATTGAGAATCCACAAGACATTATAGTGCAGTCTGCAAGGCCTTATGGGCAGAGGGCAGTTCTCAAATTTGCACAATACACCGGTGCCCATCCAATTGCTGGACGACATACCCCTGGTACATTTACTAACCAGCTTCAGACTTCATTCAGTGAACCTCGTCTCCTTGTTCTCACTGATCCAAGAACTGATCACCAGCCTATCAAGGAA…	871	(reversed)
comp41407_c0_seq1	ATGGCCTCCATAGCCGCAGCCAGTGCTCCGGCGTCCCTCGGCGTCTCCGAGATGTTGGGCAACCCTCTCAACTTCCCCCCTGCCGCCCGGTCGGCCCCCTCGGCCTCCGGTGCAACCACTGTCAAGACTCTTGCCCTTTTCTCCAAGAAGAAGGCTGCATCCCCTGCTAAGACCAAGAGCGTCTCGCCGGTCGACGATGAGCTCGCCAAGTGGTACGGTCCTGACAGAAGGATCTATCTGCCAGAAGGTCTCCTTGACAGATCGGAGGTTCCTGCATACCTCACTGGAGAAGTTCCAGGAGATTATGGTTATGACCCATTTGGGCTTAGCAAGAAGCCACAGGATTTCGCCAGGTACCAGGCCTACGAGCTAATCCACGGCAGATGGGCAATGCTTGGT…	870
comp41188_c0_seq1	ATGGCCTCCATAGCCGCAGCCAGTGCTCCGGCGTCCCTCGGCGTCTCCGAGATGTTGGGCAACCCTCTCAACTTCACCCCTGCCGCCCGGTCGGCCCCCTCGGCCTCCGGTGCAACCACTGTCAAGACTCTTGCCCTTTTCTCCAAGAAGAAGGCTGCATCCCCTGCTAAGACCAAGAGCGTCTCGCCGGTCGACGATGAGCTCGCCAAGTGGTACGGTCCTGACAGAAGGATCTATCTGCCAGAAGGTCTCCTTGACAGATCGGAGGTTCCTGCATACCTCACTGGAGAAGTTCCAGGAGATTATGGTTATGACCCATTTGGGCTTAGCAAGAAGCCACAGGATTTCGCCAGGTACCAGGCCTACGAGCTAATCCACGGCAGATGGGCAATGCTTGGT…	870	(reversed)
comp79670_c0_seq4	ATGGCCAAGGAACCTCTCCGCGTTCTCGTCACCGGAGCTGCCGGACAAATTGGATATGCACTTGTTCCTATGATTGCTAGGGGAGTGATGCTTGGCCCTGATCAGCCCGTAATTTTGCACATGCTTGATATTCCACCTGCTGCGGAGGCATTGAATGGGGTGAAAATGGAGCTTGTAGATGCCGCCTTTCCTCTTCTGAAGGGTGTTGTTGCAACGACTGATGTAATTGAGGCATGCAATGATGTCAACGTTGCTGTCATGGTTGGTGGCTTTCCCAGGAAAGAAGGGATGGAGAGGAAGGATGTCATGTCAAAGAATGTCTCCATCTACAAGTCACAAGCTGCTGCTTTGGAAAAGTATGCTGCTGCTAACTGCAAGGTTTTGGTTGTAGCTAACCCT…	869	(reversed)
comp86936_c1_seq2	ATGGCCGCCGCTACCACCGCCGCCGCTGCCTCCTCCTTCCTTGGCACCCGCGTAGCCGCGGGTAGCTCCCTCTCCAACTCCGGCAATTTCCAGGCCCGGTTCAGCTTCGGGAAGAAGAAGGCAGCCCCTAAGAAGAGGGCTGTCTCCCAGTCCGACCGGCCCCTATGGTTCCCGGGGGCGAAGGCGCCGGACTGGCTCGACGGCTCCCTCATCGGCGACTACGGCTTTGACCCATTCGGCCTCGGGAAGCCGGCCGAATACCTCCAGTTCGAGATCGACTCTCTGGACCAGAACCTGTCCAAGAACGAGGCTGGTATCGTCATCGGCACCCGCTCCGAGATAGGGGACGTTAAGTCCACGCCGTTCCAGCCCTATTCCGAGGTCTTTGGTCTGCAGCGC…	867	(reversed)
comp77444_c0_seq2	ATGGCCGCCGCTACCACCGCCGCAGCTGCCTCCTCCTTCCTTGGCACCCGCGTAGCCGCGGGTAGCTCCCTCTCCAACTCCGGCAAGTTCCAGGCCAGGTTCAGCTTCGGGAAGAAGAAGGCAGCCCCTAAGAAGAGGGCTGTCTCCCAGTCCGACCGGCCCCTATGGTTCCCGGGGGCGAAGGCGCCGGACTGGCTCGACGGCTCCCTCATCGGCGACTACGGCTTTGACCCATTCGGCCTCGGGAAGCCGGCCGAATACCTCCAGTTCGAGATCGACTCTCTGGACCAGAACCTGTCCAAGAACGAGGCTGGTATCGTCATCGGCACCCGCTCCGAGATAGGGGACGTTAAGTCCACGCCGTTCCAGCCCTATTCCGAGGTCTTTGGTCTGCAGCGC…	867
comp77444_c0_seq1	ATGGCCGCCGCTACCACCGCCGCAGCTGCCTCCTCCTTCCTTGGCACCCGCGTAGCCGCGGGTAGCTCCCTCTCCAACTCCGGCAAGTTCCAGGCCAGGTTCAGCTTCGGGAAGAAGAAGGCAGCCCCTAAGAAGAGGGCTGTCTCCCAGTCCGACCGGCCCCTATGGTTCCCGGGGGCGAAGGCGCCGGACTGGCTCGACGGCTCCCTCATCGGCGACTACGGCTTTGACCCATTCGGCCTCGGGAAGCCGGCCGAATACCTCCAGTTCGAGATCGACTCTCTGGACCAGAACCTGTCCAAGAACGAGGCTGGTATCGTCATCGGCACCCGCTCCGAGATAGGGGACGTTAAGTCCACGCCGTTCCAGCCCTATTCCGAGGTCTTTGGTCTGCAGCGC…	867
comp81152_c2_seq1	ATGGCTGCTGCTCAGGCTCTTCTCTCGGTTGCTTCAAGCAGCTCCTCCATGGAGGGCGCCAGGCAGTTGTTGCTAGGCGGGAGGCCTCTCCACCCAGCACCCTCCAAGGCCATTGGCTCACCTCGGAGATCCTCCTTTGTCGTCAAAGCTGCTTCCACTCCCCCTGTCAAGGCAGGAACCGACAGACAATTGTGGTTTGCATCCAAGCAGAGCTTGTCTTACTTAGATGGAACATTACCCGGTGACTATGGGTTTGACCCGTTGGGTCTGTCGGACCCGGAGGGTACAGGAGGCTTTATCGAGCCCAGGTGGCTAGCCTACGGCGAAGTCTTTAACGGACGGACTGCCATGGTGGGGGTGATCGGGTCCCTCGCGCCCGAGATCCTGGGAAAATTGGGC…	849	(reversed)
comp81152_c0_seq1	ATGGCTGCTGCTCAGGCTCTTCTCTCGGTTGCTTCAAGCAGCTCCTCCATGGAGGGCGCCAGGCAGTTGTTGCTAGGCGGGAGGCCTCTCCACCCAGCACCCTCCAAGGCCATTGGCTCACCTCGGAGATCCTCCTTTGTCGTCAAAGCTGCTTCCACTCCCCCTGTCAAGGCAGGAACCGACAGACAATTGTGGTTTGCATCCAAGCAGAGCTTGTCTTACTTAGATGGAACATTACCCGGTGACTATGGGTTTGACCCGTTGGGTCTGTCGGACCCGGAGGGTACAGGAGGCTTTATCGAGCCCAGGTGGCTAGCCTACGGCGAAGTCTTTAACGGACGGACTGCCATGGTGGGGGTGATCGGGTCCCTCGCGCCCGAGATCCTGGGAAAATTGGGC…	849
comp67751_c0_seq1	ATGATCGGCGAGAACTCGGCGGAGACGATCTCACCCAGGGATACAGAAGGGCATGGTACTCACACGGCGTCAACGGCGGCCGGGGCAGTGGTTCCCGAGGCCGGATTCTACGAGTTTGCGAGAGGGGAGGCGAGGGGGATGGCTACCAAGGCCAGGATCGCAGTCTACAAGATCTGTTGGAGTCTCGGTTGTTACGACTCCGACATACTTGCGGCCATGGATCAGGCCGTGGCCGATGGGGTGAACATCATCTCCCTCTCGGTGGGGGCGAATGGACACTCACCGCCCTACGAGCATGACTCCATCGCAATCGGCGCTTTCGGCGCCATGGAGAACGGGGTCGTCGTCTCCTGCTCCGCCGGGAACTCCGGCCCGGGGCCATACACTGCCGTCAACATC…	841	(reversed)
comp83782_c3_seq3	ATGTCGAAGGAGGTGTCGGAGGGAGAAGGGCACCACCATGGGAAGGACTACGAGGACCCGCCGCCGGCGCCGCTGCTGGACACCGCGGAGCTCAAGCTCTGGTCCTTCTACCGAGCACTCATCGCCGAGTTCATCGCCACCCTGCTCTTCTTGTACGTCAGCGTGGCCACGGTCATCGGCGTCAAGAAGACCGACCCCTGCAACTCCGTTGGCCTCCTCGGTATTGCCTGGGCCTTTGGTGGCATGATCTTCATCCTTGTATACTGCACCGCCGGCATCTCTGGGGGGCACATCAACCCGGCGGTGACGTTCGGGCTGTTCCTGGCGAGGAAGGTGTCGTTGATCCGGGCGCTGGGGTACATGGTGGCGCAGTGCCTGGGCGCCATTGCCGGCGTCGGC…	840
comp77237_c0_seq1	ATGGCACAATCCATGCTCATGCCAAGCAGCCTTGCCAATTCTGCTCTCCCATCTAGTGCAAGAAAAGATCAATCCGCTTCATCCACTGATCTGCAAATTCGCAGACTAATTCGGCCCACACCCTTTTCTCATCTCCTCCTATCTCCTTCCCGGCAGCTCCTCCCTCCTCACTCTTCTCGTTCTACCGTGCTTGCCGTCTTTAAGTCCAAGACCAAAGCCCCTCCCAAGAAGGCAGTAGAGAAGAAGCCCAAGTTTCAAGTGGAGGATGGCATATTCGGGACATCTGGAGGCATTGGATTCACCAAGCAGAATGAACTTTTTGTTGGCCGTGTTGCCATGATTGGATTTGCTGCGTCTTTGCTGGGAGAAGCTATCACAGGAAAAGGTATCTTGGCCCAG…	840
comp79049_c0_seq1	ATGGCCACCCCTTCCGTCCTTACCAACATCGCAAGAAGTCTTGAAGGGAAGGTGGCTCTGATCACCGGCGGGGCCAGCGGCATCGGCGAGTGCACGGCGCGGCTGTTCTGCCGGCACGGCGCCAAGGTGGTGATCGCCGACCTGCAGGAGGAGCTGGGCCGATCGGTCTGCGACCAGATAGGCGGCGGCGGTGCCACCTTCGTGCGCTGTGACGTCACCGACGAGTCCGACGTCCGCGACGCCGTCGACTACGCCGTGTCGGAGCACGGCTGGCTGGACGTCATGTTCAACAACGCCGGCATCGTGGACCCGCCCAAGCCGTCCATCCTCGACAACGACAAGGCCGACTTCGATCGGGTGCTGGCCGTGAACCTCACCGGCGTCTTCCTGGGCACCAAG…	834
comp76987_c0_seq1	ATGGCCACCCCTTCCGTCCTTACCAACATCGCAAGAAGTCTTGAAGGGAAGGTGGCTCTGATCACCGGCGGGGCCAGCGGCATCGGCGAGTGCACGGCGCGGCTGTTCTGCCGGCACGGCGCCAAGGTGGTGATCGCCGACCTGCAGGAGGAGCTGGGCCGATCGGTCTGCGACCAGATAGGCGGCGGCGGTGCCACCTTCGTGCGCTGTGACGTCACCGACGAGTCCGACGTCCGCGACGCCGTCGACTACGCCGTGTCGGAGCACGGCTGGCTGGACGTCATGTTCAACAACGCCGGCATCGTGGACCCGCCCAAGCCGTCCATCCTCGACAACGACAAGGCCGACTTCGATCGGGTGCTGGCCGTGAACCTCACCGGCGTCTTCCTGGGCACCAAG…	834	(reversed)
comp58063_c0_seq1	ATGAGCCACACATACCTTCATAAACTCATCCATGCACTCGGATTCTCTTCCATGTCCACTCCCTCAACCAAATTGTACCTGCGCCCAATCGCCATGGCCGTCGCTCGATTCCACCTCCTCATCGTCCTCTCGGCGCTGATCCTCTCCTTGACTCCTCCTACTTCGTCATCTCGCTCGGCCGTCTCATCTCTCCACAAATTAAACCCACGACCAGTGCTGGCCGGAGGTAATAACAAGTTCCCTCCTGCCTGCGAGCGGATCGAGTGCCCTAAGTTCGATGTTCTCTCGAAGGGTAATGGGTACGAGGTCCGTCGGTACAACTTTTCTGAGTGGATGTCCACTCCTGCAATTGAAGAGATCTCCCTCGTCGATGCCACCCGGGCCGGCTTCTTGATGCTA…	834
comp80728_c0_seq5	ATGGGCGACCCGGTGTCGGCGGGGCAGCTCGTGAACGCCGCCACCTCCGACCTCTCGTCGGGGAGGTTGGAGAACATCCACAACTTCGTGCACATGTGGGTTGGGCAGGTGGAGCCGCCCAACTTGGACATGGGCAACTTCTACTCCGCTGCTAGGGACACCATCTTCTACGCCCACCATAGCAATATCGACCGACTTTGGGAGATCTACCGCAGCAAGAGAAAATGCAAAAATGAGTTCGACGATACCGACTGGTTGGACGCCAAGTTCCTGTTTTATGATGAGAACCAAAAGCTCGTCACCGTCACGACGAGACAGTGTTTGGATATCGAACCGATGAAATATAAGAACGAGGATGTGCCCATCAAATACACAACGCTGCCCAAAGGGAACCCGAAG…	831	(reversed)
comp80728_c0_seq1	ATGGGCGACCCGGTGTCGGCGGGGCAGCTCGTGAACGCCGCCACCTCCGACCTCTCGTCGGGGAGGTTGGAGAACATCCACAACTTCGTGCACATGTGGGTTGGGCAGGTGGAGCCGCCCAACTTGGACATGGGCAACTTCTACTCCGCCGCTAGGGACATCATCTTCTACGCCCACCACTCCAACATCGACCGTTTCTGGGATCTATACCGCGCCAAGCGAGGCTACGCCATCGAGTTCAGCGAGACCGACTGGTTGGACGCCAAATTCGTGTTCTATGATGAGAACCAAAAGCTCGTCACCGTCACGACGAGGCAGTGCTTGAATACGCAACCGCTGGGATATGTATACGAGAGCGTGCCGATCAAGTACATGACGCTGCCCAAGGGGAACGCGAGG…	825	(reversed)
comp63453_c0_seq1	ATGTCAAAGACCACCCCTTTATTAGCACTCTTGTTTGTCTTCGCAGTATTTGTGTTGGATGTGGCGGCAAACTTCTACACAGATGTCAACCCATCATGGGGAGGGTACAGGACGAAGATAGGCGAAGGAGGGAGTCTCCTGCAGCTCACTCTCGACAGAGTCTCTGGCTCCGGTTTCACCTCCAAACGTGAATATCTTTATGGAAAGATCGACATGCAAATCAAGTTGGTGCCGGGGAACTCTGCTGGCACCGTCACTGCTTACTACCTGTCTTCTTCAGGACCCACTCATGATGAGATAGACTTCGAGTTCCTGGGGAACGTCTCCGGAGAGCCCTACGTTCTGCACACAAACGTCTTCTCTCAAGGAAAAGGTGGCAGAGAGCAGCAATTCTATCTG…	807	(reversed)
comp51244_c0_seq1	ATGTCAAAGACCACCCCTTTATTAGCACTCTTGTTTGTCTTCGCAGTATTTGTGTTGGATGTGGCGGCAAACTTCTACACAGATGTCAACCCATCATGGGGAGGGTACAGGACGAAGATAGGCGAAGGAGGGAGTCTCCTGCAGCTCACTCTCGACAGAGTCTCTGGCTCCGGTTTCACCTCCAAACGTGAATATCTTTATGGAAAGATCGACATGCAAATCAAGTTGGTGCCGGGGAACTCTGCTGGCACCGTCACTGCTTACTACCTGTCTTCTTCAGGACCCACTCATGATGAGATAGACTTCGAGTTCCTGGGGAACGTCTCCGGAGAGCCCTACGTTCTGCACACAAACGTCTTCTCTCAAGGAAAAGGTGGCAGAGAGCAGCAATTCTATCTG…	807
comp81462_c0_seq2	ATGCCCACTGGCAGGATATGGGCAGTTCTTCTTCTTCAAGCCATGCTACTTTTGCTGCCCAAAGCAAATGGAATCATTGTGAAGATCACCTATGTTGAGTCAGCGGTTGCCAAGGGTGCAGTGTGCTTAGACGGAAGCCCACCGGCTTATCATATTGACAAGGGATTTGGGGCGGGAGTAAACAATTGGCTAATCCTACTTGAGGGTGGAGGATGGTGCAACAATGTTACAACTTGTTTGGCGCGCAGAACAGCGCGGTTGGGCTCCTCAACGAAGATGGCGACAGAACTTGCGTTTTCTGCAATCTTGAGCAGCAAACCTCAGTTCAACCCAGACTTCTATAACTGGAACAGAGTCAAGGTTCGTTACTGCGATGGATCGTCGTTCACCGGCGACGTT…	804	(reversed)
comp87989_c0_seq2	ATGAGGGAGTGCATCTCGATCCACATTGGGCAGGCCGGGATCCAGGTCGGGAATGCCTGCTGGGAACTCTACTGCCTTGAGCATGGCATCCAGCCTGACGGCCAAATGCCCAGTGACAAAACTGTTGGAGGAGGAGACGATGCCTACAACACATTTTTCAGTGAAACCGGCGCCGGCAAGCATGTTCCTCGTGCCATCTTTGTTGATCTTGAACCCACTGTTATCGACGAGGTTCGCACTGGAGACTACCGCCAGCTTTTCCACCCAGAGCAGCTGATTAGCGGCAAAGAAGATGCTGCCAACAATTTTGCTCGCGGCCATTACACCATTGGAAAAGAGATAGTTGATCTCTGCCTTGATCGCATTCGCAAGCTTGCGGACAACTGCACTGGTCTCCAG…	801
comp87989_c0_seq1	ATGAGGGAGTGCATCTCGATCCACATTGGGCAGGCCGGGATCCAGGTCGGGAATGCCTGCTGGGAACTCTACTGCCTTGAGCATGGCATCCAGCCTGACGGCCAAATGCCCAGTGACAAAACTGTTGGAGGAGGAGACGATGCCTACAACACATTTTTCAGTGAAACCGGCGCCGGCAAGCATGTTCCTCGTGCCATCTTTGTTGATCTTGAACCCACTGTTATCGACGAGGTTCGCACTGGAGACTACCGCCAGCTTTTCCACCCAGAGCAGCTGATTAGCGGCAAAGAAGATGCTGCCAACAATTTTGCTCGCGGCCATTACACCATTGGAAAAGAGATAGTTGATCTCTGCCTTGATCGCATTCGCAAGCTTGCGGACAACTGCACTGGTCTCCAG…	801
comp72083_c0_seq1	ATGGCCTGCTGCTCCGCCGCCTCCTTCCTTGCCTCCGGCCCCGCCTTCTGCTCCACCAAGTCATCTTCTTTCTCCTCCCCGACCCACTCCTTGGCCCTCCCCCGCTCCTTCAACGGCCTCCGCCGCCATTCCTCCTTTCTCCCCCCCTCTGTCGCACGACCCGCCGCCGCTCGTAATCACTCCCGACGCAGCTTTTCTGTCCATGCCAGCTTGGCGCCATTAGTTGGAAATAAAGCACCTGATTTTGAAGCTGAGGCTGTTTTTGACCAGGAGTTTATTAATGTTAAGCTCTCTGATTATCTCGGAAAGAAATATGTCATACTTTTCTTCTATCCCCTGGACTTCACATTTGTCTGTCCCACTGAAATCACTGCTTTCAGCGATCGCTATGCAGAATTT…	801	(reversed)
comp72073_c0_seq1	ATGGCCTGCTGCTCCGCCGCCTCCTTCCTTGCCTCCGGCCCCGCCTTCTGCTCCACCAAGTCATCTTCTTTCTCCTCCCCGACCCACTCCTTGGCCCTCCCCCGCTCCTTCAACGGCCTCCGCCGCCATTCCTCCTTTCTCCCCCCCTCTGTCGCACGACCCGCCGCCGCTCGTAATCACTCCCGACGCAGCTTTTCTGTCCATGCCAGCTTGGCGCCATTAGTTGGAAATAAAGCACCTGATTTTGAAGCTGAGGCTGTTTTTGACCAGGAGTTTATTAATGTTAAGCTCTCTGATTATCTCGGAAAGAAATATGTCATACTTTTCTTCTATCCCCTGGACTTCACATTTGTCTGTCCCACTGAAATCACTGCTTTCAGCGATCGCTATGCAGAATTT…	801
comp83928_c0_seq5	ATGGCCACCATGGCTCTCTCCTCCCCCACCCTCGCCGGCAAGGCCCTCCCGCTCGGCCCCTCCTCCCCGGAGCTCCTAGGCCAAGGCCGCGTCACCATGCGCAAGACCGGCGGCAGGGCCGTCTCCTCCGGCAGCCCGTGGTACGGCCCGGACCGGGTCAAGTACCTCGGCCCATTCTCCGGCGAGCCGCCATCCTACCTCACCGGAGAATTCCCCGGCGACTACGGTTGGGACACCGCCGGTTTGTCTGCTGACCCTGAAGCCTTCGCTAGGAATAGGGCCCTTGAGGTGATCCATGGGCGATGGGCCATGCTGGGAGCTCTTGGCTGCATCACACCCGAAGTGCTGCAGAAATGGGTGAGAGTGGAGTTCAAGGAGCCAGTGTGGTTCAAAGCCGGA…	798	(reversed)
comp83928_c0_seq6	ATGGCCACCATGGCTCTCTCCTCCCCCACCCTCGCCGGCAAGGCCCTCCCGCTCGGCCCCTCCTCCCCGGAGCTCCTAGGCCAAGGCCGCGTCACCATGCGCAAGACCGGCGGCAGGGCCGTCTCCTCCGGCAGCCCGTGGTACGGCCCGGACCGCGTCAAGTACCTCGGCCCATTCTCTGGGGAACCGCCGTCCTACCTGACCGGAGAATTCCCCGGCGACTATGGCTGGGACACCGCCGGCCTCTCGGCCGACCCGGAGACCTTCTCCAAGAACAGGGAGCTGGAGGTGATCCACAGCAGATGGGCCATGCTGGGCGCCTTGGGCTGCGTCACCCCCGAGCTCTTGTCCCGCAACGGCGTCAAGTTCGGCGAGGCCGTCTGGTTCAAGGCGGGCTCC…	792	(reversed)
comp83928_c0_seq4	ATGGCCACCATGGCTCTCTCCTCCCCCACCCTCGCCGGCAAGGCCCTCCCGCTCGGCCCCTCCTCCCCGGAGCTCCTAGGCCAAGGCCGCGTCACCATGCGCAAGACCGGCGGCAGGGCCGTCTCCTCCGGCAGCCCGTGGTACGGCCCGGACCGCGTCAAGTACCTCGGCCCATTCTCTGGGGAACCGCCGTCCTACCTGACCGGAGAATTCCCCGGCGACTATGGCTGGGACACCGCCGGCCTCTCGGCCGACCCGGAGACCTTCTCCAAGAACAGGGAGCTGGAGGTGATCCACAGCAGATGGGCCATGCTGGGCGCCTTGGGCTGCGTCACCCCCGAGCTCTTGTCCCGCAACGGCGTCAAGTTCGGCGAGGCCGTCTGGTTCAAGGCGGGCTCC…	792	(reversed)
comp81130_c0_seq3	ATGGCCACCATGGCTCTCTCCTCCCCCACCCTCGCCGGCAAGGCCCTCCCGCTCGGCCCCTCCTCCCCGGAGCTCCTAGGCCAAGGCCGCGTCACCATGCGCAAGACCGGCGGCAGGGCCGTCTCCTCCGGCAGCCCGTGGTACGGCCCGGACCGCGTCAAGTACCTCGGCCCATTCTCTGGGGAACCGCCGTCCTACCTGACCGGAGAATTCCCCGGCGACTATGGCTGGGACACCGCCGGCCTCTCGGCCGACCCGGAGACCTTCTCCAAGAACAGGGAGCTGGAGGTGATCCACAGCAGATGGGCCATGCTGGGCGCCTTGGGCTGCGTCACCCCCGAGCTCTTGTCCCGCAACGGCGTCAAGTTCGGCGAGGCCGTCTGGTTCAAGGCGGGCTCC…	792
comp70325_c0_seq1	ATGAGTTGTAGGGAGGGACTTATGTCACCAAAAACAGAGACTAAAGCTTACGTTGGATTCAAGGCTGGTGTTAAAGATTACAAATTAACTTATTATACTCCTGAGTATGAAACCAAAGATACTGATATCTTGGCAGCATTCCGAGTAACTCCGCAACCCGGAGTTCCGCCCGAAGAAGCAGGGGCTGCAGTAGCTGCCGAATCCTCTACTGGTACATGGACAACTGTATGGACCGACGGACTTACCAGCCTTGATCGTTACAAAGGACGATGCTACGACATCGAGCCCGTTGCTGGGGAGGAAAATCAATATATTTGCTATGTAGCTTATCCTTTAGACCTTTTTGAAGAAGGTTCTGTTACTAACATGTTTACTTCCATTGTGGGTAATGTATTTGGC…	790	(reversed)
comp76813_c0_seq2	ATGAAGTGCTGGTGCATAGCTGCAGCTCCACTCTTCTTTAACCTTGGACGTCCCTTGAGCCCAACCATGGCTCCTCGCATCGCCATAGCTTTCCTTGCTCTCCTCGCATTCCTCTCCTGCTCAGAAACCTATGCCCAGACGGACTACATGTTTTTGAACCTCGGTTGGCCGGGAGGACTCTGCCCCCAGCAAGGCGATTGCTGCTTCCCCTCCACCTGGACCAAAAAGGACGACTTTGTCGTCCGGTTTTTGGCAAGGAATTTTGATCGCAGCATCAATTGCTCTAAAATTCCCTTCGATCCCAAGGCTCTCCAAAATATCATTAGAAGTCTCAACCAGAATTGGCCGAGCTTCAGCTGCATGCTCAACGACAACAACATGGTGGCGTGGGAGCAGACT…	789
comp73900_c0_seq1	ATGAAGTGCTGGTGCATAGCTGCAGCTCCACTCTTCTTTAACCTTGGACGTCCCTTGAGCCCAACCATGGCTCCTCGCATCGCCATAGCTTTCCTTGCTCTCCTCGCATTCCTCTCCTGCTCAGAAACCTATGCCCAGACGGACTACATGTTTTTGAACCTCGGTTGGCCGGGAGGACTCTGCCCCCAGCAAGGCGATTGCTGCTTCCCCTCCACCTGGACCAAAAAGGACGACTTTGTCGTCCGGTTTTTGGCAAGGAATTTTGATCGCAGCATCAATTGCTCTAAAATTCCCTTCGATCCCAAGGCTCTCCAAAATATCATTAGAAGTCTCAACCAGAATTGGCCGAGCTTCAGCTGCATGCTCAACGACAACAACATGGTGGCGTGGGAGCAGACT…	789	(reversed)
comp82970_c0_seq7	ATGGCTTCAACTGCTTGCTTGCTCCACCCGCATGCACCCTCCACTGCCTCCAGGACCCCAACTCTGAGGCAAACACATGCTCTCAGAACTTCCCAGCTGGTTGTCAGGGCTCAGAGGCAGGAAGTTGACGGTAATAGTGCTGTTTCTCGTCGGTTGGCCATCACCATCCTTGTTGGTGCTGCAGCTGTTGGCACCAAAGTTTCCCCAGCCGATGCTGCCTATGGTGAAGCAGCTAATGTGTTTGGGACGCCGAAGACCAACACTGACTACTTGACGATAAGTCGTGATGGATTTAAGCTCTCGGTGCCGGCAAAGTGGAATCCCAGCAAAGAGGTGGAGTTCCCTGGTCAGGTGCTGAGATACGAGGACAACTTCGATTCCAACAGCTACGTTGGTGTC…	777
comp82970_c0_seq4	ATGGCTTCAACTGCTTGCTTGCTCCACCCGCATGCACCCTCCACTGCCTCCAGGACCCCAACTCTGAGGCAAACACATGCTCTCAGAACTTCCCAGCTGGTTGTCAGGGCTCAGAGGCAGGAAGTTGACGGTAATAGTGCTGTTTCTCGTCGGTTGGCCATCACCATCCTTGTTGGTGCTGCAGCTGTTGGCACCAAAGTTTCCCCAGCCGATGCTGCCTATGGTGAAGCAGCTAATGTGTTTGGGACGCCGAAGACCAACACTGACTACTTGACGATAAGTCGTGATGGATTTAAGCTCTCGGTGCCGGCAAAGTGGAATCCCAGCAAAGAGGTGGAGTTCCCTGGTCAGGTGCTGAGATACGAGGACAACTTCGATTCCAACAGCTACGTTGGTGTC…	777
comp82970_c0_seq1	ATGGCTTCAACTGCTTGCTTGCTCCACCCGCATGCACCCTCCACTGCCTCCAGGACCCCAACTCTGAGGCAAACACATGCTCTCAGAACTTCCCAGCTGGTTGTCAGGGCTCAGAGGCAGGAAGTTGACGGTAATAGTGCTGTTTCTCGTCGGTTGGCCATCACCATCCTTGTTGGTGCTGCAGCTGTTGGCACCAAAGTTTCCCCAGCCGATGCTGCCTATGGTGAAGCAGCTAATGTGTTTGGGACGCCGAAGACCAACACTGACTACTTGACGATAAGTCGTGATGGATTTAAGCTCTCGGTGCCGGCAAAGTGGAATCCCAGCAAAGAGGTGGAGTTCCCTGGTCAGGTGCTGAGATACGAGGACAACTTCGATTCCAACAGCTACGTTGGTGTC…	777
comp82395_c1_seq1	ATGGCTTCAACTGCTTGCTTGCTCCACCCGCATGCACCCTCCACTGCCTCCAGGACCCCAACTCTGAGGCAAACACATGCTCTCAGAACTTCCCAGCTGGTTGTCAGGGCTCAGAGGCAGGAAGTTGACGGTAATAGTGCTGTTTCTCGTCGGTTGGCCATCACCATCCTTGTTGGTGCTGCAGCTGTTGGCACCAAAGTTTCCCCAGCCGATGCTGCCTATGGTGAAGCAGCTAATGTGTTTGGGACGCCGAAGACCAACACTGACTACTTGACGATAAGTCGTGATGGATTTAAGCTCTCGGTGCCGGCAAAGTGGAATCCCAGCAAAGAGGTGGAGTTCCCTGGTCAGGTGCTGAGATACGAGGACAACTTCGATTCCAACAGCTACGTTGGTGTC…	777	(reversed)
comp70239_c0_seq1	ATGGCCGGATCCGGCCAGTTTTTCGTTGGTGGAAACTGGAAATGCAATGGGACGAAGGATTCTATCAGCAGCCTTGTTGCTGACCTAAACGGTGCAACACTGGAACCTGATGTTGATATTGTTGTGGCTCCACCTTTTGTATACATTGATCAAGTGAAGAGCTCATTAACTGAGCGCATTGAGATATCTGCTCAAAATTCTTGGGTTGGCAAGGGTGGAGCATTTACTGGAGAAATCAGCGTGGACCAGTTGTTGGATATTGGTTGCAAGTGGGTAATCCTGGGTCACTCAGAAAGAAGACATATCATTGGAGAGGATAACCAATTCATTGGGAAGAAAGCAGCATATGCCTTGGATAAAAAACTCAAGGTCATTGCTTGCATTGGAGAAAAACTAGAA…	771	(reversed)
comp79930_c0_seq1	ATGGAGGCTCTCTTCTCCTTGTCCACCTTCTCATTGACACTTCTCATCTTTCTCCACCACCACATTGTTCCCTCCTTTGCCCAGTCTGCTCCGTCGCCGGCACCTCCGGGGCCGACCAACATCACGGCCATCCTTGAAAAGGCCGGCCAATTCTCCGTCCTAATCCGTCTTATGAAGGCCACCCAAGTGGCCGACCAGATCAACACTCAACTCAATAATTCCAACCAAGGCCTCACCATCTTTGCACCCCCTGACAACGCCTTCCAGGGATTGAAGGCCGGCACTCTCAATGGCCTCTCTGACCAGGAAAAGGTCTCCCTTGTCCAGTTCCATGTTCTCCCAACATTCCTTTCTATGTCGCAATTTCAAACTGCTAGCAACCCAGTTAGAACACAGGCT…	768
comp78356_c0_seq1	ATGGAGGCTCTCTTCTCCTTGTCCACCTTCTCATTGACACTTCTCATCTTTCTCCACCACCACATTATTCCCTCCTTTGCCCAGTCTGCTCCGTCGCCGGCACCTCCGGGGCCGACCAACATCACGGCCATCCTTGAAAAGGCCGGCCAATTCTCCGTCCTAATCCGTCTTATGAAGGCCACCCAAGTGGCCGACCAGATCAACACTCAACTCAATAATTCCAACCAAGGCCTCACCATCTTTGCACCCCCTGACAACGCCTTCCAGGGATTGAAGGCCGGCACTCTTAATGGCCTCTCTGACCAGGAAAAGGTCTCCCTTGTCCAGTTCCATGTTCTCCCAACATTCCTTTCTATGTCGCAATTTCAAACTGCTAGCAACCCCGTTAGAACACAGGCC…	768	(reversed)
comp83267_c1_seq5	ATGAAATCTGATCAGAAAGATATTTACTACATAGCAGCTGACAGCTTGACAAGTGCAAAAAATACACCCTTCCTTGAAAGACTTCTACAAAAAGATAATGAGGTTTTTTACCTGATTGATCCGATAGATGAGGTAGCTATTACAAATTTAAAGTCCTACAAAGATAAAAATTTTGTGGACATCAGTAAGGAGGACTTGGACTTAGGTGAAAAAGATGAAGAGAAACAGAAGGAAATTAAGGAGGAATTTGGACAAACTTGTGACTGGATCAAGAAGCAGTTGGGTGAAAAGGTTGCTAGTGTCCAAATTTCTAATCGTCTTAGTACATCTCCATGTGTTCTTGTTTCTGCGAAGTTTGGGTGGTCTGCTAATATGGAGAGGTTGATGAAAGCACAGACT…	762
comp80534_c0_seq2	ATGGCGGCTGTGCAGTTCTCGGCCTTCTTTGCTGCTAAAAGCTTGCTGGCATTTGAAGGCCTGCGGACTCACTCGGTGAAGATGCCGTCGGTCGGGGCTTCCGGCGTTGGGCTCAGAAGCGGATCACTTCGTGGATTTTGTGTAAGAGCCGCTACTGTTGTCGCTCCCAAGTATACGAGTATAAAGCCATTGGCTGATAGAGTGCTTATTAAGATTAAGACCGTAGAGGAGAAAACTGTTGGGGGTATTCTTCTTCCTACCACAGCGCAGGCGAAGCCTCAAGGAGGTGAGGTGGTTGCTGTTGGTGACGGCAGAACCATTGGGAAGAACAAGGTGGACATCAGCGTCCAGACTGGTGCACTAGTCGTCTATTCCAAATACGCAGGCACGGAGGTGGTA…	759	(reversed)
comp74205_c0_seq1	ATGGCGTCCGTGCAGTTTTCCGGCTCCTTTGCGGCCAAAGGGTTGGCTGCTTTCGAGGGTCTTCGTCCCTGCTCGGCGAAGGTGCCGTCCGTCGGGCCTTCCAGCGTCGGGTTCGGGAAAAGGTCCTTCCGTGGCATTCATGTGAAAGCTGCTGCGGTTGTTGCACCCAAGTACACGAGTATAAAGCCATTGGGTGATAGAGTACTTGTTAAAATTAAGACGGTTGAGGAGAAAACTCTTGGTGGAATCCTTCTTCCTACAGCAGCACAGACTAAGCCTCAAGGTGGTGAGGTAGTGGCTGTTGGTGAGGGCAGGACTGTCGGGAAGAACAAGGTGGACATCAGTGTTCAGACTGGTGCTCAAGTTGTTTACTCCAAATATGCTGGCACAGAAGTGGAT…	759	(reversed)
comp81473_c0_seq6	ATGGCCGCCGCAACAGTCTCGCCCACCCTCCTCAGCTCCTCGTTCTTATCGGGCACCAAGAGCTCTCGTGCGTTGCTCCCCTCGTCCGTCGTGGGTGGCACCGTTGTCGCTTCCCGTCGTCTTGTTGTGTCGGCTCAAAAGAAGTCATGGCTCCCCGGGGTTAGGGGCGGCGGTAATTTCGTCAACCCCGAGTGGCTCGATGGCTCGCTTCCTGGTGACTATGGCTTCGATCCACTCGGCTTGGGCAAGGACCCGGCCTTCCTCAGGTGGTACAGGGAGGCCGAGCTGATCCACGGCCGGTGGGCGATGACGGCCGTCGTCGGTATCTTTGTCGGCCAGGCTTGGAGCGGCATTCCTTGGTTCGAGGCCGGAGCCGACCCCGGCGCAGTCGCGCCCTTC…	756
comp81473_c0_seq2	ATGGCCGCGGCAACATTCTCCCCAACCCTTCTAAGCTCCCCATTCTTATCGGGCACCAAGGGCGTTCGCGCATTGCTCCCCTCGTCCGTCGTGGGTGGCACCGTTGTCGCTCCCCGTCGTCTCGTTGTCTCGGCCCAAAAGAAGTCATGGGTCCCCGGGGTTAGGGGCGGCGGTAATTTCATAGACCCCGAGTGGCTCGATGGCTCGCTTCCTGGTGACTATGGGTTCGACCCACTCGGTTTGGGCAAGGACCCGGCCTTCCTCAGGTGGTACAGGGAGGCCGAGCTGATCCACGGCCGCTGGGCGATGACGGCCGTCGTCGGCATCTTCGTCGGCCAGGCGTGGAGCGGCGTCCCGTGGTTCGAGGCCGGAGCCGACCCCGGCGCAGTCGCGCCCTTC…	756
comp81456_c1_seq2	ATGGCCGCGGCAACATTCTCCCCAACCCTTCTAAGCTCCCCATTCTTATCGGGCACCAAGGGCGTTCGCGCATTGCTCCCCTCGTCCGTCGTGGGTGGCACCGTTGTCGCTCCCCGTCGTCTCGTTGTCTCGGCCCAAAAGAAGTCATGGGTCCCCGGGGTTAGGGGCGGCGGTAATTTCATAGACCCCGAGTGGCTCGATGGCTCGCTTCCTGGTGACTATGGGTTCGACCCACTCGGTTTGGGCAAGGACCCGGCCTTCCTCAGGTGGTACAGGGAGGCCGAGCTGATCCACGGCCGCTGGGCGATGACGGCCGTCGTCGGCATCTTCGTCGGCCAGGCGTGGAGCGGCGTCCCGTGGTTCGAGGCCGGAGCCGACCCCGGCGCAGTCGCGCCCTTC…	756	(reversed)
comp85049_c0_seq20	ATGACTACTCTTAGAAAACTTTTACTCAATGGAAATCCTTTGCGAACTCTGCGAAGTTCATTAGTATCAGGACCAACCCCTGCTTTATTGAAGTTTCTACAAAGTAAACTTTCTGTTGAAGATGAAGCAAAGTCGGATGCTACTTCTGTGAAAGAAGGTCAAATTGCTATGGCTGCTCGATTATCAATGACATCCAAGGAGCTTTCATTAAGTGGATTAGGCTTGAGCAGTGTGCCATCAACAGTGTGGGAATCAGCAGAAGTTACAAGAGTTGATCTTTCACGAAATTCAATTGAAGAGCTGCCAAAAGACCTATCCTCATGTCTGTTTCTCCAGGACATAGTTCTTTCTGGCAACAAAATAAAGATGTGGCCTGGAGCAGTTTTAGCATCACTTTGC…	753	(reversed)
comp78707_c1_seq1	ATGGGGAAGCACTACCCGGTGGTGGGCGAGGAGTACCTCAAGGCGGTGGAGAAGGCGAAGAAGAAGCTTAGGGGGCTCATCGCCGACAAGAACTGCGCTCCGATCATCCTCCGATTGGCATGGCACTCGGCGGGTACCTACGACGTTAAGACCAAGACAGGCGGTCCGTTTGGAACGATCAGGCACCCATCTGAGCTCGCCCATGGCGCCAACAATGGACTCGACATCGCTATTCGCCTCATTGAGCCGATCAAGGAGCAGTTTCCCATCCTTTCCTACGCCGACTTTTACCAGTTGGGTGGTGTGGTTGCTGTTGAGGTTACTGGTGGTCCTGAGATCCCATTCCACCCGGGGCGTGAGGACAAGCCCGAGCCTCCTCCTGAAGGCCGCCTGCCTGAT…	750	(reversed)
comp73908_c0_seq1	ATGGCATCTCACAGTGCAGCTGCCATAGCTCTTCTCCTCTTCCTTGTTGCTTCGTCTGCTACCACTGGCTACTCCCAGATCACCCACTTCCGGCTTCTCTTAGTTTGGCCTGGAGGGCACTGCAACACGCCGACGCCGGTGTGTTGCCGGCAGAGAAATGGGTGGCCGAGGTTCGACTTCATCGTTAATCGTCTCATTGCCTATGGCTGGTTCGGCCCAAGAAGTTATTGCAGCGGCACGTCTTTCTCGGCAGACAGTATTGAAGGGATCAACAAGAATTTGACTGGTTTCTGGCCGAACCTTAAGTGCCCGAGCGATTATGGAACCGGCGTCTGGGAATCAGCTTGGAATACTGATGGCAAGTGCTCTGGATTTGACCCGATTAAGTACTTCACTAAG…	744	(reversed)
comp84500_c0_seq3	ATGGAGTATTTTATCAAATTGATCAAGAAGAAGCACGGTAAGGATATCAGCAAGGATAACAGAGCTCTTGGAAAGTTGAGAAGGGAAAGCGAGCGTGCCAAGAGAGCTCTCAGCAGCCAGCACCAGGTCCGAGTGGAAATTGAATCTCTCTACGACGGTTTGGACTTGTCTGAGCCTCTGACCAGGGCTCGCTTTGAGGAGTTGAACAACGATCTGTTCAGGAAGACCATGGGACCTGTTAAGAAGGCCATGGAAGACGCTGGACTGCAAAAAAGTCAGATTGATGAGATTGTGTTGGTTGGTGGAAGCACTAGAATTCCCAAGGTTCAGCAGCTTCTCAAGGAGTACTTTGATGGAAAGGAACCTAACAAGGGTGTGAACCCTGATGAGGCTGTTGCA…	743	(reversed)
comp81936_c0_seq6	ATGGCGGTGGCCTCTTCCACTTTTGCGCTCAGAGTTGAGCCCCCGAAAGCTCTGCTTACGAAGTCAGATGTGCACCGTGTAGAGAACACATCTCTATGTAAAAGTGCTTCATCTTGGAGTTCCTCTGCAAGTTACGTTAAACTGCAATGTGTGGCTAACAAATTTTTCAACAAGTCTCTTGAGGTCAAACAGCTGAGAAAAGCAATATGGAAGTGTGCAACTATTGAAGAAATAGAAGCTGAAAAATCTTCAATAGAAAAAGATGCTAAATCAAGGATGGAAAAAACTATGGAGACAATTAGGTCTAGTTTCAATGCTGTACGGACTGGAAGAGCAAATCCTGCTATGCTGGATCGTGTTGAGGTGGAATATTATGGAAGTCCAGTCAGCTTGAAAAGC…	741
comp88204_c0_seq3	ATGACAATGTCTCCTCCTGGGCCACATGGAGTGAAGAATGCTTATTGTTTGCTCAATTTTGGTGACAGTATCACAACTGATCACATTTCTCCAGCAGGGAATATCCATAAGGATAGCCCTGCTGCAAAATATCTTCTTGAACATGGGGTTGATCGCAAGGACTTCAACTCATATGGTAGTCGACGTGGCAATGATGAAGTGATGGCAAGAGGAACCTTTGCAAACATTCGCCTTGTAAACAAATTGTTGAAGGGCCAAGTTGGCCCCAAAACCATACACATCCCTTCAGGAGATGAGCTCTATGTTTTTGATGCTGCAACAAGGTACAAAACTGATGGACATGATACTATTGTCTTGGCTGGAGCTGAATATGGAAGTGGAAGTTCCCGAGATTGGGCT…	738	(reversed)
comp80566_c0_seq1	ATGGCGTCGATTGCTATGAGAAGCTGTGGGGTGGCTGCCACCTTCCCCACCCTCCTTTCCTCCTCCAAGTCCTCCTTCGCCACCTCCCTCGCTCTCCCCACCGCCTTTTCCAATGCTTCGTCACGCTTCACCATGTCTGCCGACTGGATGCCAGGCCAGCCCCGCCCTCCTTACCTTGACGGCTCTGCTCCTGGAGACTTTGGCTTCGACCCACTTCGCCTTGGGGAGGTTCCAGAGAATCTGGAGAGGTTCAAGGAGTCTGAGCTCATTCACTGCAGATGGGCAATGCTTGCTGTTCCTGGGATCTTGGTTCCAGAGGCTTTGGGGCTGGGCAACTGGGTGAAAGCTCAAGAGTGGGCTGCTGTACCTGGAGGCCAAGCTACCTACCTTGGCAACCCA…	738	(reversed)
comp59192_c0_seq1	ATGGACAACTGTGAGGAGTTGATTCCTGAGTACCTCAGTTTTGTGAAGGGCATTGTTGACTCCGAGGATCTTCCCCTTAACATCTCTCGAGAGATGCTACAGCAAAACAAGATTTTGAAGGTTATTAGGAAGAATCTGGTTAAGAAATGCCTTGAGCTCTTCTTTGAGATTGCCGAAAACAAAGAGGACTACAACAAGTTCTATGAGGCATTCTCGAAGAATCTCAAGCTTGGTATCCATGAGGACTCTCAGAACAAGGCTAAACTGGCGGAGCTATTGAGGTACCATTCGACCAAGAGTGGAGATGAGTTGACCAGTTTGAAGGACTACGTAACCAGAATGAAGGAGGGTCAAAGCGATATCTACTACATTACTGGTGAGAGCAAGAAGGCTGTTGAG…	738
comp58988_c0_seq1	ATGGACAACTGTGAGGAGTTGATTCCTGAGTACCTCAGTTTTGTGAAGGGCATTGTTGACTCCGAGGATCTTCCCCTTAACATCTCTCGAGAGATGCTACAGCAAAACAAGATTTTGAAGGTTATTAGGAAGAATCTGGTTAAGAAATGCCTTGAGCTCTTCTTTGAGATTGCCGAAAACAAAGAGGACTACAACAAGTTCTATGAGGCATTCTCGAAGAATCTCAAGCTTGGTATCCATGAGGACTCTCAGAACAAGGCTAAACTGGCGGAGCTATTGAGGTACCATTCGACCAAGAGTGGAGATGAGTTGACCAGTTTGAAGGACTACGTAACCAGAATGAAGGAGGGTCAAAGCGATATCTACTACATTACTGGTGAGAGCAAGAAGGCTGTTGAG…	738	(reversed)
comp86893_c1_seq9	ATGGAGGGCGGGAAACCCACCATCGTCACCAACGCCGAAGGCCAGCGCACCACCCCGTCGGTCGTCGCCTACACCAAGACCGGCGACCGACTTGTCGGCCAGATTGCGAAGCGGCAGGCCGTCGTCAACCCCGAGAACACCTTCTTCTCCGTGAAGCGGTTCATCGGGAGGAAGATGTCGGAAGTGGACGAGGAGTCCAAGCAGGTGTCGTATCGGGTCGTGAGGGACGACAATGGGAACGTTAAGCTCGAGTGTCCGGCCATCGGCAAGCAGTTTGCTGCCGAGGAGATATCTGCTCAGGTGTTACGAAAGCTTGTTGATGATGCTTCTAAGTTTTTGAACGATAAGGTCACCAAAGCGGTGGTTACGGTCCCTGCATACTTCAATGATTCACAAAGG…	734	(reversed)
comp86893_c1_seq3	ATGGAGGGCGGCAAGCCGACCATCGTCACTAACGCCGAGGGGCAGCGGACGACGCCGTCCGTGGTGGCGTACACCAAGAGCGGCGACCGACTCGTCGGCCAGATTGCGAAGCGACAGGCGGTGGTCAACCCGGAGAACACCTTCTTCTCGGTGAAGAGGTTTATCGGGAGGAAGATGTCGGAGGTGGATGAGGAGTCCAAGCAGGTGTCGTACCGGGTCGTGAGGGACGACAATGGGAACGTTAAGCTCGAGTGTCCGGCCATCGGCAAGCAGTTTGCTGCCGAGGAGATATCTGCTCAGGTGTTACGAAAGCTTGTTGATGATGCTTCTAAGTTTTTGAACGATAAGGTCACCAAAGCGGTGGTTACGGTCCCTGCATACTTCAATGATTCACAAAGG…	734	(reversed)
comp71498_c0_seq1	ATGGCCCCTCCTCTCCTCTACCTCCTCCCATTGCTATCACTCATCTCCACCTCCGCCTATGCAGCCAACTTCCTTATAAGGAACAACTGCCCCTACACCGTCTGGGCGGCGGCAGTCCCCGGAGGCGGCCGGCGCCTCGACCGCGGCGCCACCTGGAGCCTCGACGTCCCGGCGGGCACCACCGGAGCCCGAATCTGGGCCCGAACCAACTGCAACTTCGACGGCAGCGGCCGTGGACGTTGCCAGACAGGCGACTGTGGCGGTCTCCTCCAATGCACTGCCTACGGCTCCCCGCCCAACACCCTCGCCGAGTACGCCCTCAACCAGTTTTCCAACCTCGACTTCTACGACATCTCCCTCGTCGACGGCTTCAACGTGCCCATGGACTTCAGCCCCGTT…	723	(reversed)
comp63879_c0_seq1	ATGGCCCCTCCTCTCCTCTACCTCCTCCCATTGCTATCACTCATCTCCACCTCCGCCTATGCAGCCAACTTCCTTATAAGGAACAACTGCCCCTACACCGTCTGGGCGGCGGCAGTCCCCGGAGGCGGCCGGCGCCTCGACCGCGGCGCCACCTGGAGCCTCGACGTCCCGGCGGGCACCACCGGAGCCCGAATCTGGGCCCGAACCAACTGCAACTTCGACGGCAGCGGCCGTGGACGTTGCCAGACAGGCGACTGTGGCGGTCTCCTCCAATGCACTGCCTACGGCTCCCCGCCCAACACCCTCGCCGAGTACGCCCTCAACCAGTTTTCCAACCTCGACTTCTACGACATCTCCCTCGTCGACGGCTTCAACGTGCCCATGGACTTCAGCCCCGTT…	723
comp78060_c0_seq3	ATGGACGCCTTCGCCTCGCCCCGTTGCCGTCTCGGGTGGCGCAGCTTCCGCTCTCGCCCCGCCGGCGTCGCTTCTTCGTCCTCCCTCTTCCTCGGCGGCTCCGCCCGGCGGTTGTCTCGGCCGCTGGCGCTGTCCGGAGCAGGGAGCAGCGGTTCTTCTCTCTTCTCCGTTCGGGCCGAGTCCCAGGAATCAGACTTGCAGGCAAAAGTTACCCACAAAGTGTATTTTGATATAAGCATTGGAAATCCTGTTGGAAATGTTGTCGGAAAGATTGTAATGGGCCTTTATGGTGATGTTGTACCACAAACGGTTGAAAATTTCCGTGCTCTTTGCACAGGAGAGAAAGGCTTTGGATACAAAGGATCCACTTTCCATAGAGTAATCAAAGATTTTATGATC…	720
comp78060_c0_seq2	ATGGACGCCTTCGCCTCGCCCCGTTGCCGTCTCGGGTGGCGCAGCTTCCGCTCTCGCCCCGCCGGCGTCGCTTCTTCGTCCTCCCTCTTCCTCGGCGGCTCCGCCCGGCGGTTGTCTCGGCCGCTGGCGCTGTCCGGAGCAGGGAGCAGCGGTTCTTCTCTCTTCTCCGTTCGGGCCGAGTCCCAGGAATCAGACTTGCAGGCAAAAGTTACCCACAAAGTGTATTTTGATATAAGCATTGGAAATCCTGTTGGAAATGTTGTCGGAAAGATTGTAATGGGCCTTTATGGTGATGTTGTACCACAAACGGTTGAAAATTTCCGTGCTCTTTGCACAGGAGAGAAAGGCTTTGGATACAAAGGATCCACTTTCCATAGAGTAATCAAAGATTTTATGATC…	720
comp77160_c0_seq1	ATGGCTTCCTCTAATATGCCCTTTCTCCTCTCCTTCATCTCTATGATCTTCCTCTCAACCGTTGCACCAAGCATGGGAAGCTGCTCCACCAGGTTCTCCAATAACAGGGTGTTTGCTTCCTGCTTGGAGCTCCCGACCCTTAGCTCCTCCCTCCACTTCACCTACACGGCCCCCAACGCCACCCTCTCCATCGCCTTCGTCGCCCCGCCGGCGGCCCGGACGGGTTGGGTGGCGTGGGGGATCAACCCCTCCCGACCTGTCATGCTGGGCACCCGAGCACTCCTCGCCTACCAGCACTCGAACGGCAGCATCGTCGCCGACACCTACAACATCACCAGCTACGGCAACGTCGTCCGCTCCCCTATAGACTACCCAGTGTCCGACCTCGCAGCGGAGGCG…	720
comp74234_c0_seq1	ATGGCTTCCTCTAATATGCCCTTTCTCCTCTCCTTCATCTCTATGATCTTCCTCTCAACCGTTGCACCAAGCATGGGAAGCTGCTCCACCAGGTTCTCCAATAACAGGGTGTTTGCTTCCTGCTTGGAGCTCCCGACCCTTAGCTCCTCCCTCCACTTCACCTACACGGCCCCCAACGCCACCCTCTCCATCGCCTTCGTCGCCCCGCCGGCGGCCCGGACGGGTTGGGTGGCGTGGGGGATCAACCCCTCCCGACCTGTCATGCTGGGCACCCGAGCACTCCTCGCCTACCAGCACTCGAACGGCAGCATCGTCGCCGACACCTACAACATCACCAGCTACGGCAACGTCGTCCGCTCCCCTATAGACTACCCAGTGTCCGACCTCGCAGCGGAGGCG…	720	(reversed)
comp76813_c0_seq5	ATGGCCCCTCGCATCGCCATAGCCTTTCTTGTGCTCGCCTTCCTCTCCTTCTCTGCAACCCTTGCCCAGCAGGATTACCTGTTCTTGCACCTCCGGTGGCCAGGAGGGCTCTGCGCGAGGCCAGGAGATTGCTGTTTCCCCAAAACCTACCCCAAACAGAATGACTTCACCGTGTCGTTTTTGGCCAGATATTTTTATGCTGGAATCAAATGCTCTGATATCTCCTTTGATAAAAGCGCGCTCCTGCCTATCATTAATGAGCTTAACAAGTATTGGCCGAGCTTCGACTGCATCGACGACGCCAACATGCAGGAGTGGGAGCAGATTTGGAACGACAATGGGCCCTGCACCAACTTAACGGTGATAGACTACTTCACCAAAGCACTTAATCTTCTCAAA…	717
comp73900_c0_seq3	ATGGCTCCTCCCATCGCCATAGCCTTACTTGTGCTCATAGGCCTCTCCTGTTCTGCATCCTACGCCCAGCAGGAATACCTGTTCTTGCACCTCCGGTGGCCAGGAGGGCTCTGCGCGAGGCCAGGAGATTGCTGTTTCCCCAAAACCTACCCCAAACAGAATGACTTCACCGTGTCGTTTTTGGCCAGATATTTTTATGCTGGAATCAAATGCTCTGATATCTCCTTTGATAAAAGCGCGCTCCTGCCTATCATTAATGAGCTTAACAAGTATTGGCCGAGCTTCGACTGCATCGACGACGCCAACATGCAGGAGTGGGAGCAGATTTGGAACGACAATGGGCCCTGCACCAACTTAACGGTGATAGACTACTTCACCAAAGCACTTAATCTTCTCAAA…	717	(reversed)
comp71626_c1_seq1	ATGGCTACTGGAAAAGTGGAGGAAGTTCTGCCCCCTGTTCTGAATTCTACTTCTGAACCGCCACCTCTGTTTGATGGCACAACGCGGTTGTATATGAGCTACATATGCCCATATGCCCAGCGTACGTGGATTGCAAGAAACTATAAGGGTTTGCAGGATTCTATAAAGTTGGTTCCTCTTGATTTAGCAAATAGGCCTGCTTGGTATAAAGAGAAGTTGTACCCAGAAAACAAGGTTCCTTCATTGGAGCACAATAATGAGGTGAAAGGAGAAAGTTTGGATCTTCTCAAGTACATTGATGAACAGTTTGAAGGCCCAAAAATTTCTCCTGAGGATCCAGCTAAAAAGGAGTTTGCTGAAGAGCTAATTGCTTACTCTGATTCCTTCAATTCTACGTTT…	717	(reversed)
comp73900_c0_seq4	ATGGCCCCTCGCATCGCCATAGCCTTTCTTGTGCTCGCCTTCCTCTCCTTCTCTGCAACCCTTGCCCAGCAGGATTACCTGTTCTTGCACCTCCGGTGGCCGGGAGGAATCTGCCCAAAAGTGGGAGATTGCTGCTTTCCCAACACCTACCCCATGCAGAACGACTTCACCGTCCAGTACATGGCCAGGAATCTCGCCGGCGCCGTTTGCCCGGGGAATCGCTTCTATTACAACGCTCTCCAACCACTCATCAGTGAGCTCAACAAGTACTGGCCGAGCTTCGCTTGCATCGAAGGCCCAAACTTCAAGGAGTGGGAGCAGATTTGGATCGACAACGGCGACTGCACCGGCCTGCAGGAGAGAGACTACTTTAGCAGGGCACTTGAACTTCGCAAGAAG…	714	(reversed)
comp73900_c0_seq2	ATGGCTCCTCCCATCGCCATAGCCTTACTTGTGCTCATAGGCCTCTCCTGTTCTGCATCCTACGCCCAGCAGGAATACCTGTTCTTGCACCTCCGGTGGCCGGGAGGAATCTGCCCAAAAGTGGGAGATTGCTGCTTTCCCAACACCTACCCCATGCAGAACGACTTCACCGTCCAGTACATGGCCAGGAATCTCGCCGGCGCCGTTTGCCCGGGGAATCGCTTCTATTACAACGCTCTCCAACCACTCATCAGTGAGCTCAACAAGTACTGGCCGAGCTTCGCTTGCATCGAAGGCCCAAACTTCAAGGAGTGGGAGCAGATTTGGATCGACAACGGCGACTGCACCGGCCTGCAGGAGAGAGACTACTTTAGCAGGGCACTTGAACTTCGCAAGAAG…	714	(reversed)
comp24432_c0_seq1	ATGAAAGCCAATCCAAGCACCATTGTGACTAAACACACACATACTAAGCCTTTTGCTCGCACAATGGAGAAGCAACACTGCTTCTTTCTCCTACTCCACGTAGTACTTCTCCTCCTCTTATCCTACTCCCATGCAGCAGTTCAAGAATTTTGTGTAGGAGACCTCAAGGCCCCCGAGGGCCCTGCTGGTTACTCGTGCAAGAAGCCGGCGAATGTCACCTCAGATGACTTTGTTTTTGCCGGACTAGGCATTGCCGGCAACACCACCAACATCATCAAGGCTGCCGTCACCCCGGCATTCTCAGCTCAATTCCCTGGCCTCAATGGCCTTGGAATTTCGTTGGCACGTCTCGACCTTGCTCCCGGCGGTGTCATCCCCCTCCACACCCACCCTGGCGGC…	711	(reversed)
comp24430_c0_seq1	ATGAAAGCCAATCCAAGCACCATTGTGACTAAACACACACATACTAAGCCTTTTGCTCGCACAATGGAGAAGCAACACTGCTTCTTTCTCCTACTCCACGTAGTACTTCTCCTCCTCTTATCCTACTCCCATGCAGCAGTTCAAGAATTTTGTGTAGGAGACCTCAAGGCCCCCGAGGGCCCTGCTGGTTACTCGTGCAAGAAGCCGGCGAATGTCACCTCAGATGACTTTGTTTTTGCCGGACTAGGCATTGCCGGCAACACCACCAACATCATCAAGGCTGCCGTCACCCCGGCATTCTCAGCTCAATTCCCTGGCCTCAATGGCCTTGGAATTTCGTTGGCACGTCTCGACCTTGCTCCCGGCGGTGTCATCCCCCTCCACACCCACCCTGGCGGC…	711
comp65185_c0_seq3	ATGTCCTCTCCCATTTTTGCTTTTGTTTTTCTGGCTGCCACCCTCTCCCTTATATGCGTTCAAGGCCAAGAACATTTTCTTTTTTATCTCAGGTGGCCAGGAGGGCTTTGCTCTAAGGGAGAGTGCTGCTTTCCTTCATCATTTCCCCTTCAAGATGAGTTCTTGATAGAGTTTCTTGCTCGTACCAACGGCACTGGTTCTGTTCCCGAGTGTAGCACCACGCGTTTCTTCAACGACGCGCTTCAACCCCTGCTAGGGGATCTGAAGAAGTACTGGCCGAGCCTCTCGTGCCCAAGCGACGAAGGCTTCAGAGACTGGAAAAACATGTGGGAAAGCAATGGTGTTTGTACTGGTCTCTCCCAAGCAGATTACTTCACCAGGGCCTTGACTTTGAGGAAC…	708	(reversed)
comp63309_c0_seq5	ATGTCCTCTCCCATTTTTGCTTTTGTTTTTCTGGCTGCCACCCTCTCCCTTATATGCGTTCAAGGCCAAGAACATTTTCTTTTTTATCTCAGGTGGCCAGGAGGGCTTTGCTCTAAGGGAGAGTGCTGCTTTCCTTCATCATTTCCCCTTCAAGATGAGTTCTTGATAGAGTTTCTTGCTCGTACCAACGGCACTGGTTCTGTTCCCGAGTGTAGCACCACGCGTTTCTTCAACGACGCGCTTCAACCCCTGCTAGGGGATCTGAAGAAGTACTGGCCCAGCCTCACCTGCCCAAGCGACATAGGCTTCAGAGACTGGGAGAACATGTGGGATTCCAATGGTGTTTGTACTGGCCTCTCTCAAGTAGATTACTTCACCAGGGCCTTGGCCTTGAGGAGC…	708
comp65185_c0_seq2	ATGTCCTCTCCCATTTTTGCTTTTGTTTTTCTGGCTGCCACCCTCTCCCTTATATGCGTTCAAGGCCAAGAACATTTTCTTTTTTATCTCAGGTGGCCAGGAGGGCTTTGCTCTAAGGGAGAGTGCTGCTTTCCTTCATCATTTCCCCTTCAAGATGAGTTCTTGATAGAGTTTCTTGCTCGTACCAACGGCACTGGTTCTGTTCCCGAGTGTAGCACCACGCGTTTCTTCAACGACGCGCTTCAACCCCTGCTAGGGGATCTGAAGAAGTACTGGCCGAGCCTCTCGTGCCCAAGCGACGAAGGCTTCAGAGACTGGAAAAACATGTGGGAAAGCAATGGTGTTTGTACTGGTCTCTCCCAAGCAGATTACTTCACCAGGGCCTTGACTTTGAGGAAC…	705	(reversed)
comp63309_c0_seq4	ATGTCCTCTCCCATTTTTGCTTTTGTTTTTCTGGCTGCCACCCTCTCCCTTATATGCGTTCAAGGCCAAGAACATTTTCTTTTTTATCTCAGGTGGCCAGGAGGGCTTTGCTCTAAGGGAGAGTGCTGCTTTCCTTCATCATTTCCCCTTCAAGATGAGTTCTTGATAGAGTTTCTTGCTCGTACCAACGGCACTGGTTCTGTTCCCGAGTGTAGCACCACGCGTTTCTTCAACGACGCGCTTCAACCCCTGCTAGGGGATCTGAAGAAGTACTGGCCCAGCCTCACCTGCCCAAGCGACATAGGCTTCAGAGACTGGGAGAACATGTGGGATTCCAATGGTGTTTGTACTGGCCTCTCTCAAGTAGATTACTTCACCAGGGCCTTGGCCTTGAGGAGC…	705
comp82312_c0_seq9	ATGTCGACTGCTTCATTGCAGAGCTGCTGCTTGGGAGGCTCCCTCTCTCTCCCCACCCAGTCTCCTTTAATTAGAGCTGCCAGCCCTTGCATCTCCTCCTCCCTCACCAACAACAACAACAACGTCCCTCGTCTGATTAGGAACAAACCTGTTTTTGCTGCCCCTCCTCACATCCTAGCTCCCACCTCTCCGACCTTGAGGGAAGAAATGGGGAACGATGCATACGAGGCTGCTGTTGAAGGACTCAACAAGCTCCTCAGTGAAACCAAGGGGTTAGAGACAGTGGCAGCAGCTAAGATCGACCAGATCACAAACGATCTCAAGATGTCATTGGCGGAGACGAGGGCCCTCCCACCTGTACAGAGAGCCAAGGTTGGATTCGACTACTTCAAGAAGGAG…	704
comp78697_c1_seq9	ATGGCCAGATTCTTAGCTTTACCTCTCATGGTGGTCATGAGTATGATCAGTCATTCGAGTGCTTATGTATTCTACGTCGGAGGAAGTAAAGGATGGGTGCCCGACCCGTCAGAGAGCTACAACAACTGGGCACACAGGATGAGATACCAAGTGAATGATTCTCTAGTTTTCAGGTACAATAAGGAGTCTGACTCTGTGCTGGTTGTGACAAAGGATGATTACGATTCATGCAACACTAGCAATCCGATTCAGAAGTATGAAGATGGCAATTCTGAGTTAAAGTTTGATAGGTCTGGATCATTCTTCTTCATCAGTGGAGCACCCGGGAACTGTCAGAAGGGCCAGAAATTGAATGTTGTTGTACTCGCAGTTAGAAACAACAAGGGTCAGATCGCCCCA…	702	(reversed)
comp77630_c0_seq3	ATGGCCAGATTCTTAGCTTTACCTCTCATGGTGGTCATGAGTATGATCAGTCATTCGAGTGCTTATGTATTCTACGTCGGAGGAAGTAAAGGATGGGTGCCCGACCCGTCGGAGAGCTACAACAACTGGGCACACAGGATGAGATACCAAGTGAATGATTCTCTAGTTTTCAGGTACAATAAGGAGTCTGACTCTGTGCTGGTTGTGACAAAGGATGATTACGATTCATGCAACACTAGCAATCCGATTCAGAAGTATGAAGATGGCAATTCTGAGTTAAAGTTTGATAGGTCTGGATCATTCTTCTTCATCAGTGGAGCACCCGGGAACTGTCAGAAGGGCCAGAAATTGAATGTTGTTGTACTCGCAGTTAGAAACAACAAGGGTCAGATCGCCCCA…	702
comp65332_c0_seq1	ATGGCTTCCAACTATCTGTCGCTCCTTTCCATCTTGTTCTTCACTTTGTCTTTCTCTAGGATTCAAGCAGATGTTGGCACCAAGTTTCTTAACCTCCGGTGGCCAGCAGGATACTGCTCCGGTAGTACACATTGCTGCTTCCCGGAAACATGGAAATTAAAGAACATATTTTTGATAGACTACTTGTCCGAGGGTTCTGCCAGCTGCAACGATGTGAAATTCACCAATGAATCGATCAAATCCTTGCGCAAGAACTTGAAAAAGTTCTGGCCCAGTCTGGACTGCCCAAGTGACTCCGGAGAAAGGTCCTGGAAGGCAGCATGGGAAAACCACGGTGTCTGCTCCGGTCTAGACGAAACCAACTATTTCAGGAAGTCTCTCAATCTCCTCAAGCGCTCT…	702
comp62393_c0_seq1	ATGGCTTCCAACTATCTGTCGCTCCTTTCCATCTTGTTCTTCACTTTGTCTTTCTCTAGGATTCAAGCAGATGTTGGCACCAAGTTTCTTAACCTCCGGTGGCCAGCAGGATACTGCTCCGGTAGTACACATTGCTGCTTCCCGGAAACATGGAAATTAAAGAACATATTTTTGATAGACTACTTGTCCGAGGGTTCTGCCAGCTGCAACGATGTGAAATTCACCAATGAATCGATCAAATCCTTGCGCAAGAACTTGAAAAAGTTCTGGCCCAGTCTGGACTGCCCAAGTGACTCCGGAGAAAGGTCCTGGAAGGCAGCATGGGAAAACCACGGTGTCTGCTCCGGTCTAGACGAAACCAACTATTTCAGGAAGTCTCTCAATCTCCTCAAGCGCTCT…	702	(reversed)
comp61008_c0_seq1	ATGTCATCAACTCTCTCCAGACCAGGCATCTCTCTTCCCTTCTCCACTGAGAGGAACACTTCTTTCAAGCAGCCAAGTTCAGCTTTCCCAACACTCTTGCGCCCTCTAGCTAAGCACTACAAAGGAGTCAGAGCAATAGGCAGAGAAGGAGGAGAAAACTTAGACCACTTGCAGAGAGCAAGCCCCCGCAGGCCGCAGCAACAGAACAAGCTCAGTCGCAGAATGGCTCCGGTTTCTCCTGTAGGTATCTGGGACAGGTTCCCAACGGCAAGAACAGTGCAACAGATGTTGGAGACGATGGAGAGTATAATGGAGGACCCACTTGCGTACCCTTCTCCGGCGGAGGAAACAGGCAGCACTTATAGGAGGGGGAGGACTCCATGGGAGATCAAAGAAGGG…	694
comp80905_c0_seq1	ATGTCTCTCAAGAGCTTGCCCTTCACTCTCCCCAAGCCCCTCACCACTCCTGCGAGGCCGGCGACCCACTTCTCCATCAAATTCCGGCCAACCGCCATCTCTTCCGAGCAGCAGCAGCAACAACAACCACAAGCAGCCACCACCACCGCCGTCTCCCCACTCCCGGCCTTCTCCGCCGCGCTCGCCCTCTCATCCATCCTCCTCTCAGCGCCGCTACCCGCTACCGCCGACATCTCCGGCCTCACCCCATGCAAGGAGTCCAAGGCCTTCGCCAAGAGGGAGAAGCAGGCCATCAAGAAGCTGGAGTCCTCCCTCAAGCTCTACGCGCCGGACTCCGCCCCGGCGCTGGCCATCAACGCGACCATCGAGAAGACCAAGCGGCGGTTCGACTTCTACGGT…	693	(reversed)
comp69607_c0_seq1	ATGGCAGTTACTTTGTCTAGCCCCAGCTCAGAGGCTGGCCTCAAAACACTTAATGATTATCTTCTTTCTCGTAGTTATATCACCGGGTATCAGGCATCAAAGGATGATGTCACCGTCTATGCTATTCTGTCAAAGCCTCCGTCTTCGGATTACATTAATGTTCTGCGATGGTATAATCACATTGAAGCTCTTCTCAAGATAAGTGGTGTGTCAGGAGAAGGAGAAGGTGTGAAGATTGATGGTTCTGCTCCTTGTGAGGAGGTTCCTTCGACCCCTTCAGTGACTGATACAAAGGCCCCTGCTGCTGAAGATGACGATGATGATGTGGACTTATTTGGTGAAGAGACAGAAGAAGAGAAGAAGGCAGCTGAAGAAAGAGCAGCTGCTGTGAAGACATCT…	693	(reversed)
comp73370_c0_seq1	ATGTCATGCCCCCATGTGAGCGGCCTCGCGGCGCTCCTGCGAAAGGCCTACCCGAGTTGGACTCCGGCCGCAATCAAATCCGCTCTGATGACGACCGCTTACAACGTCGACAACTCCGGCGAGATCATCGGCGACCTCGCCACCGGCAAGGCGTCGACGCCATACATCCGCGGGGCTGGTCACGTCGACCCGAACAAGGCCCTCCGCCCGGGCCTGGTGTACGACATCACTCCCACTGACTACGTCGCCTTCCTCTGCACGATCGGGTACGATGCCCATCAAATCGCCGTCTTCTCCAAAAGCTGGTCGGGAGCGAACTGCTCGGCGCTGGCGATGGCCAGCCCCGGTGACCTCAACTACCCGTCCTTCTCGGTGGTGTTCAAGCCGGAGGCGGGGACG…	690	(reversed)
comp56433_c0_seq1	ATGGGTCGTGAATGGGAACTTAGTTTCCGTCTGGGTATGCGCCCTTGGATTGCTGTTGCATATTCAGCTCCTGTTGCAGCTGCTGCTGCTGTTTTCTTGATTTACCCTATTGGTCAAGGAAGCTTCTCTGATGGTATGCCTTTAGGAATTTCTGGTACTTTCAATTTCATGATTGTATTCCAGGCTGAGCACAATATCCTTATGCATCCATTTCACATGCTAGGCGTAGCTGGTGTATTCGGCGGCTCCCTATTCAGTGCTATGCATGGTTCCTTGGTAACCTCTAGTTTGATCAGGGAAACCACAGAAAATGAATCTGCTAATGAAGGTTACAGATTCGGTCAAGAGGAAGAAACTTATAATATCGTTGCTGCTCATGGTTATTTTGGCCGATTGATC…	684
comp84952_c1_seq1	ATGGCCAGGGACATCACTTTCCAGAACACGGCGGGGCCGGCGAAGCACCAGGCAGTGGCCCTCCGAGTCGGCGCCGACAAGGCCGTCATCTACCGCTGCTCCATCGTCGGCTACCAAGACTCCCTCTACACCCTCTCCAACCGCCAATTCTACCGCGACACCGACATCTACGGCACCGTCGACTTCATCTTCGGCAATGCTGCTGTCGTCCTCCAGAATTGCAACATTTTCGCCCGAAAGCCCATGGACAACCAGAAGAACACGATCACCGCTCAGAACCGTAAGGACCCGAATCAAAATACGGGCATCTCCATCCACAATTGTCGGATCTTGGCCACATCCGACTTAGAGGCATCCAAGTCCAGCCACCCGACGTACCTCGGCCGGCCATGGAAGATG…	678	(reversed)
comp76305_c0_seq2	ATGGCCACCTCCGCCATCCAGAACTCGGCCTTCGCCGGCCAGCCCGCCCTCAAGCAGCAGAATGAGCTCGTCCGCAAGGTCGGCGTCTCCGGCGGCCGTTTCTCCATGCGAAGAACCGTCAAAAGTGCCCCCCAAAGCATCTGGTATGGTCCGGACAGGCCCAAGTACTTGGGCCCATTCTCGGAGCAGACTCCGTCGTACCTCACCGGCGAGTTCCCCGGCGACTACGGCTGGGACACCGCCGGCCTCTCCGCCGACCCGGAGACCTTTGCCAAGAACAGAGAGCTGGAAGTGATCCACTCCCGTTGGGCAATGCTCGGCGCCCTGGGTTGTGTCTTCCCGGAGATCCTCTCCAGGAACGGTGTCCAGTTCGGCGAGGCTGTGTGGTTCAAGGCCGGT…	678
comp76267_c0_seq2	ATGGCCACCTCCGCCATCCAGAACTCGGCTTTGGCCGGCCAGACCGCCCTCAAGCAGCAGAATGAGCTCGTCCGCAAGGTCGGCGTCTCCGGCGGCCGTTTCTCCATGCGAAGAACCGTCAGGAGTGCCCCCCAAAGCATCTGGTATGGTCCGGACAGGCCCAAGTACTTGGGCCCGTTCTCGGAGCAGACGCCGTCGTACCTCACCGGCGAGTTCCCCGGCGACTACGGCTGGGACACCGCCGGCCTCTCCGCCGACCCGGAGACCTTCGCCAAGAACAGAGAGCTGGAAGTGATCCACTCCCGTTGGGCAATGCTCGGCGCCCTGGGTTGTGTCTTCCCGGAGATCCTCTCCAGGAACGGTGTCCAGTTCGGCGAGGCTGTGTGGTTCAAGGCCGGT…	678	(reversed)
comp84433_c0_seq4	ATGGCTCCGGCGCTCACCTCCGAATTCCTCCCGGCGAACCCAATTACTTCGCGCCGGATCACCGCCCGGCCAGCCCGACCCTCCCCCTCCCCGGGCGTCGTCTTCGCCCAGCTCAATCCTCCCCCATTCCCCTCCTTCCGCCTCGGCAAGCGGGAGGAGAAGGGCTCCGAGGCTGACTCCGGCAAGCCGGCCGGCAATGGCGGGTTCTTCGACTTCGGTCGCGTCGCCGATGTCAACTCCCTTGTGCCTGCCGTGGCCCAGTCCTCACCCTTTGCTCTGCGCAGGAAGGACCCTCGGACGGTCTTTGTTGCCGGGGCAACCGGCCAGGCCGGGGTGCGCATTGCCCAGTCACTTCTCCGGCAAGGTTTCACAGTGCGTGCAGGCGTTCCGGAGCTCGCC…	670
comp81165_c0_seq1	ATGCTCTCGCCGGCGATGGCCGCCGCTGGTACCACCACCACCCACCTCCTCTCCCCCGCCCACCCCCTCATCACCTCCCCGGCTATTGCTCGCCGTCTCAAGTCATCCTCTTTCGCCGGCCTCGCTCTCAAGCTCCCCCGCCTCTCCCTCTCCTCCCCCGTCGCCTGCGCTTCCGGTTCTAGGCCGATTTCCGTCGTCGCCGCCACCAAAAAGGCCGTGGCGGTGCTTAAGGGCAGCTCTGCGGTGGAGGGCGTCGTCACTTTGACTCAGGACGATGATGGTCCAACAACTGTGAAAGTTAAGGTCACTGGACTTACCCCCGGGCTTCATGGGTTTCATCTTCATGAATATGGAGATACAACGAATGGTTGCATTTCAACAGGGGCTCATTTTAATCCT…	669
comp81165_c0_seq1	ATGCTCTCGCCGGCGATGGCCGCCGCTGGTACCACCACCACCCAACTCCTCTCCCCCGCCCACCCCCTCATCACCTCCCCGGCTATTGCTCGCCGTCTCAAGTCATCCTCTTTCGCCGGCCTCGCTCTCAAGCTCCCCCGCCTCTCCCTCTCCTCCCCCGTCGCCTGCGCTTCCGGTTCTAGGCCGATTTCCGTCGTCGCCGCCACCAAAAAGGCCGTGGCGGTGCTTAAGGGCAGCTCTGCGGTGGAGGGCGTCGTCACTTTGACTCAGGACGATGATGGTCCAACAACTGTGAAAGTTAAGGTCACTGGACTTACCCCCGGGCTTCATGGGTTTCATCTTCATGAATATGGAGATACAACGAATGGTTGCATTTCAACAGGGGCTCATTTTAATCCT…	669	(reversed)
comp24447_c0_seq1	ATGGCTTCTTATTCCTCTACTAGTCCTGCTCTTCTAATTTTGTTTGGTTTCCTCTCCTTGGTTGCTTCTGATCCAAGCCCACTCCAGGATTTTTGTGTGGCGGATCTAAAGTCACCTATTAGGGTGAATGGGTTTGTGTGCAAGAACCCAAATCAAGTTGTGGCTGAGGACTTCTTCTTCTCAGGGCTCAACGTGGCTGGGAATACATCAAATTATATTGGATCAAATGTGACAATACTGGATGTGAACAGGATTGCCGGGCTCAACACATTGGGCATCACCTTAGTGAGGATAGACTATGGCCCGTACGGCGTAAACCCTCCTCACAGTCACCCAAGGGCCAGTGAGATCCTCACTGTATTGGAAGGCTCAGTTCTTGCAGGCTTTGTCACTTCCAAC…	669	(reversed)
comp70914_c0_seq1	ATGGGGCGCAAGTTCATCGTCGGCGGCAACTGGAAATGCAATGGCACCACTGAGGAGGTTAAGAAGATTGTTAGTACGTTAAATGCTGCTGAAGTGCCATCTGAGGATGTTGTTGAGGTTGTTGTAAGTCCGCCCTTTGTGTTCCTTGATTTGGTCAAGAAATTATTGCGGCCAGATTTTCATGTTGCTGCACAGAATTGTTGGGTACGGAAAGGTGGTGCATTCACAGGAGAAGTCAGTGCGGAGATGCTTGTAAACCTTGGAATCCCTTGGGTTATCCTTGGTCACTCTGAGAGAAGGAGTTTAGTGAAGGAATCAAATGAGTTTGTTGGTGATAAAGTTGCATATGCTCTGTCCCAAGGTTTGAAAGTGATAGCTTGTGTTGGAGAGACTCTTGAG…	668	(reversed)
comp87860_c0_seq2	ATGGCTCAGAGCATGACCTCTCGCCCTATGAAGGGTATGTTGACAGGCCCTGTTACCATCCTCAACTGGTCCTTTGTCCGAAATGACCAACCGAGATCCGAGACCTGCTATCAGATTGCATTGGCCATCAAGAATGAAGTTGAAGACCTTGAAGCTGCCAACATTAACGTCATTCAAATTGATGAGGCTGCTTTGAGAGAAGGTTTGCCCTTGAGGAAGTCTGAGCAGGCCTACTACTTGGACTGGGCAGTCCATTCTTTCCGCATCACCAACTGCGGTGTCAAGGACACTACTCAGATCCACACTCACATGTGCTACTCCAACTTCAACGACATCATTCACTCCATCATCAACATGGATGCAGATGTGATCACAATCGAGAACTCCCGCTCAGATGAG…	666
comp76122_c0_seq1	ATGGGTATATCCCGAGATTCCATGCACAAGCGCCGTGCTACCGGCGGGAAGAAGAAGGCCTGGCGCAAGAAGCGCAAGTATGAGCTTGGTCGTCAGCCTGCTAATACTAAATTGTCCAGCGACAAGACGGTAAGACGTGTTCGTGTGAGGGGAGGGAATGTGAAATGGAGGGCATTGAGGCTGGACACTGGCAATTATTCATGGGGTAGTGAAGCTGTTACGCGCAAGACCCGTATCCTTGATGTGGTGTACAATGCCTCAAACAATGAGCTTGTGAGAACCCAGACACTTGTGAAGAATGCTATTGTGCAGGTTGATGCTGCCCCATTCAAGCAGTGGTACCTCCAGCATTATGGTGTGGAAATCGGCAGAAAGAAGAAGGCTCATGCTGCTAAGAAG…	666
comp72691_c0_seq1	ATGTCCTGCCCCCACGTGAGCGGCGTCGCCGCCCTGCTCAAGGCCGCCCACCCCGACTGGAGCCCCGCCGCCGTCAAGTCGGCGCTGATGACCACCGCCTACGTCGACGATAACACCGACCGCCCCTTGAAAGACGCCGCCACGGGCGGGTCGTCTTCCCCGTTCGACCACGGCGCGGGACACATCGACCCCTCAAGAGCAGTCGACCCAGGCCTCGTCTACGACATCAGCTCGAGAGAATATCTTGACTTCCTCTGCACCCAGAAGCTGACTCCGCTCCAGCTCAAGTCCTTCACCAAGACCTCCTCCACCCACAACTGCAACAACACCTTGTTCCGAACCGCCGGCGAACTCAATTACCCGGCGCTGTCCGTCGTGTTCTCCGACCAGCGGCCGGCG…	666
comp41660_c0_seq1	ATGACAGGAGCCTTTGCTCATGGAGCTATATTCTTCATTCGGGATTACAATCCGGAACAGAATGAGGATAATGTATTGGCAAGAATGTTAGACCATAAAGAAGCTATCATATCTCATTTAAGTTGGGCTAGCCTATTTTTGGGGTTCCATACCTTAGGACTCTACGTTCATAACGACGTCATGCTCGCTTTTGGTACTCCGGAGAAACAAATTTTGATTGAGCCCATATTTGCCCAATGGATACAATCTGCTCATGGTAAGACTTCATATGGGTTCGATATACTCTTATCTTCAACGAGCGGTCCGGCATTTAATGCTGGTCGAAGCATATGGTTACCGGGCTGGTTGAGTGCCGTTAATGAGAGTAGTAATTCACTATTCTTAACAATAGGCCCCGGA…	666
comp85060_c0_seq2	ATGGCAAGGTTAGTCGCCCTCTCGCTCTTCCAGCTCCTCCTTGCCTTTGCTGCCTGCGTTTCTGCAGGTGATCCGGACATGCTCCAAGATCTTTGCGTTGCGGATCTGTCCTCAGGGTCGGCGAAGGTGAACGGTTACGCTTGCAAGGAGGCATCGGCGGTGAATGAGGCAGACTTCTTCTTTGCGGGGCTGGCCAAGGCGGGAGCGACCAATAACAGCATGGGTTCGCTGGTCACTGGAGCCAACGTGCAGAAGATCCCCGGGCTGAACACGCTTGGTGTGTCCCTGTCGAGGATTGACTATGCCCCCGGCGGTCTGAACCCACCCCACACCCACCCCCGCGCCACGGAGCTGGTGTTCGTCCTGCAAGGTCAGCTCGATGTTGGGTTCATCACCACC…	660
comp85060_c0_seq1	ATGGCAAGGTTAGTCGCCCTCTCGCTCTTCCAGCTCCTCCTTGCCTTTGCTGCCTGCGTTTCTGCAGGTGATCCGGACATGCTCCAAGATCTTTGCGTTGCGGATCTGTCCTCAGGGTCGGCGAAGGTGAACGGTTACGCTTGCAAGGAGGCATCGGCGGTGAATGAGGCAGACTTCTTCTTTGCGGGGCTGGCCAAGGCGGGAGCGACCAATAACAGCATGGGTTCGCTGGTCACTGGAGCCAACGTGCAGAAGATCCCCGGGCTGAACACGCTTGGTGTGTCCCTGTCGAGGATTGACTATGCCCCCGGCGGTCTGAACCCACCCCACACCCACCCCCGCGCCACGGAGCTGGTGTTCGTCCTGCAAGGTCAGCTCGATGTTGGGTTCATCACCACC…	660
comp83109_c0_seq4	ATGGCAAGGTTAGTCGCCCTCTCGCTCTTCCAGCTCCTCCTTGCCTTTGCTGCCTGCGTTTCTGCAGGTGATCCGGACATGCTCCAAGATCTTTGCGTTGCGGATCTGTCCTCAGGGTCGGCGAAGGTGAACGGTTACGCTTGCAAGGAGGCATCGGCGGTGAATGAGGCAGACTTCTTCTTTGCGGGGCTGGCCAAGGCGGGAGCGACCAATAACAGCATGGGTTCGCTGGTCACTGGAGCCAACGTGCAGAAGATCCCCGGGCTGAACACGCTTGGTGTGTCCCTGTCGAGGATTGACTATGCCCCCGGCGGTCTGAACCCACCCCACACCCACCCCCGCGCCACGGAGGTGGTGTTCGTCCTGCAAGGTCAGCTCGATGTTGGGTTCATCACCACC…	660	(reversed)
comp83109_c0_seq3	ATGGCAAGGTTAGTCGCCCTCTCGCTCTTCCAGCTCCTCCTTGCCTTTGCTGCCTGCGTTTCTGCAGGTGATCCGGACATGCTCCAAGATCTTTGCGTTGCGGATCTGTCCTCAGGGTCGGCGAAGGTGAACGGTTACGCTTGCAAGGAGGCATCGGCGGTGAATGAGGCAGACTTCTTCTTTGCGGGGCTGGCCAAGGCGGGAGCGACCAATAACAGCATGGGTTCGCTGGTCACTGGAGCCAACGTGCAGAAGATCCCCGGGCTGAACACGCTTGGTGTGTCCCTGTCGAGGATTGACTATGCCCCCGGCGGTCTGAACCCACCCCACACCCACCCCCGCGCCACGGAGGTGGTGTTCGTCCTGCAAGGTCAGCTCGATGTTGGGTTCATCACCACC…	660	(reversed)
comp83109_c0_seq1	ATGGCAAGGTTAGTCGCCCTCTCGCTCTTCCAGCTCCTCCTTGCCTTTGCTGCCTGCGTTTCTGCAGGTGATCCGGACATGCTCCAAGATCTTTGCGTTGCGGATCTGTCCTCAGGGTCGGCGAAGGTGAACGGTTACGCTTGCAAGGAGGCATCGGCGGTGAATGAGGCAGACTTCTTCTTTGCGGGGCTGGCCAAGGCGGGAGCGACCAATAACAGCATGGGTTCGCTGGTCACTGGAGCCAACGTGCAGAAGATCCCCGGGCTGAACACGCTTGGTGTGTCCCTGTCGAGGATTGACTATGCCCCCGGCGGTCTGAACCCACCCCACACCCACCCCCGCGCCACGGAGGTGGTGTTCGTCCTGCAAGGTCAGCTCGATGTTGGGTTCATCACCACC…	660	(reversed)
comp74741_c0_seq2	ATGGGTATCTCGCGGGACTCTATGCACAAACGCCGTGCCACCGGCGGGGAGAAGAAGGCCTGGCGCAAGAAGCGCAAGTATGAGCTTGGCCGTCAGCCAGCTAACACAAAATTGTCCAGTGACAAGACTGTTAGGAGAGTGCGAGTGAGAGGAGGAAATGTGAAGTGGAGGGCGCTTAGGTTGGACACTGGAAACTACTCATGGGGTAGTGAGGCGGTTACTCGCAAGACTCGTATTCTTGATGTGGTGTACAATGCTTCAAACAATGAGCTTGTTAGAACTCAGACTCTTGTGAAGAGTGCAATCGTGCAGGTTGATGCTGCCCCATTTAAGCAGTGGTATCTCCAACATTATGGGGTTGATATTGGCAGAAAGAAGAAAGCTTCTGTGGCTAAGAAG…	660	(reversed)
comp77060_c0_seq2	ATGGTGGTGAGGAAGCCCGCCCACCTCTTCCTCGACGAGCTCGGCGTCGACTACGACGAGCAGGACGACTACGTGGTCATCAAGCACGCCGCCCTCTTCACCTCCACCATCATGAGCAAGCTCCTCGCCCGACCCAACGTCAAGCTCTTCAACGCCGTCGCCGCCGAGGACCTCATCGTCAAGGGCGGCCGCGTCGCCGGCGTCGTCACCAACTGGGCGCTCGTTTCCATGAACCACGACACGCAGTCGTGCATGGACCCGAACGTGATGGAGGCCAAGGTGGTGGTCAGCTCCTGCGGCCATGACGGTCCCTTCGGCGCCACCGGCGTCAAGCGCCTCAAGAGCATCGGCATGATCGACGCCGTCCCCGGCATGAAGGCCTTGGACATGAACGCCGCC…	657
comp81130_c0_seq1	ATGGCGGCGGCAACTCTGACGGCGGCATCAGCCACCTCCCAGACAATTATGGTCCGATCCACCCCTTTCTTGGGTGGCCAGAAATCGAATGCCAACCCTCTCAGAGATGTGGTCTCCATGGGGAATCCCAAATTCACCATGGGGAACGACCTGTGGTACGGCCCCGACAGGGTCAAGTACTTGGGCCCCTTCTCTGCTCAGACCCCTTCCTACCTCACCGGTGAGTTCCCCGGCGACTACGGTTGGGACACCGCCGGTTTGTCTGCTGATCCCGAAGCCTTCGCTAGGAATAGGGCCCTTGAGGTGATCCATGGGCGATGGGCCATGCTGGGAGCTCTTGGCTGCATCACACCCGAAGTGCTGCAGAAATGGGTGAGAGTGGAGTTCAAGGAGCCAGTG…	652
comp70802_c0_seq1	ATGGGGTTGAAGCTTCACGGTATCCCCATGTCCACATGCACCGCCAGGGTGCTCTCCTGCGCCTACGAGAAGGATGCGGAGGTGGAGCTCGTCCCTGTCAACCTCCAGGCCGGGGAGCACAAGAGCCCTGACTACCTCGCCACCAAGAACCCCTTTGGGCAGATCCCGGCGCTTGTCGACGGAGATCTCACCCTGTTCGAGTCTCGGGCGATCAACAGGTACATCGCGGGCAAGTACCAGGGGCAGGGCACCGATCTGCTCCACCATGGCAACGCGAAGAAGGCGGCGCTGGTGAACGTCTGGATCGAGGTGGAGTCCCAAAACTACAACCCTCCCATCTCCGCCATCGTCTACGAGATCGCCATCAAGCCCATGTTCGGCCAGACCCCCGACGAGGAG…	651
comp70802_c0_seq1	ATGGGGTTGAAGCTTCACGGTATCCCCATGTCCACATGCACCGCCAGGGTGCTCTCCTGCGCCTACGAGAAGGATGCGGAGGTGGAGCTCGTCCCTGTCAACCTCCAGGCCGGGGAGCACAAGAGCCCTGACTACCTCGCCACCAAGAACCCCTTTGGGCAGATCCCGGCGCTTGTCGACGGAGATCTCACCCTGTTCGAGTCTCGGGCGATCAACAGGTACATCGCGGGCAAGTACCAGGGGCAGGGCACCGATCTGCTCCACCATGGCAACGCGAAGAAGGCGGCGCTGGTGAACGTCTGGATCGAGGTGGAGTCCCAAAACTACAACCCTCCCATCTCCGCCATCGTCTACGAGATCGCCATCAAGCCCATGTTCGGCCAGACCCCCGACGAGGAG…	651	(reversed)
comp72157_c1_seq1	ATGGGGCGCAAGTTCATCGTCGGCGGCAACTGGAAATGCAATGGCACCACTGAGGAGGTTAAGAAGATTGTTAGTACGTTAAATGCTGCTGAAGTGCCATCTGAGGATGTTGTTGAGGTTGTTGTAAGTCCGCCCTTTGTGTTCCTTGATTTGGTCAAGAAATTATTGCGGCCAGATTTTCATGTTGCTGCACAGAATTGTTGGGTACGGAAAGGTGGTGCATTCACAGGAGAAGTCAGTGCGGAGATGCTTGTAAACCTTGGAATCCCTTGGGTTATCCTTGGTCACTCTGAGAGAAGGAGTCTAGTGAAGGAATCAAATGAGTTTGTTGGTGATAAAGTTGCATATGCTCTGTCCCAAGGTTTGAAAGTGATAGCCTGTGTTGGAGAGACTCTTGAG…	645
comp40628_c0_seq1	ATGGGAGGCATCAAACTCTACGGTAGTCTTATGTCCAATAACTCTCTGAGAGTCTCGGCCACCCTTTACGAGAAGGGTCTTTCTTACGACTTTGTCGACGTCAACTTGGCCGCCGGCGAGCACAAGCAGCCCGCCTTCCTTGCTATCAATCCCTTTGGTCAGGTTCCAGCTCTCGTAGATGGAGACGTCAAACTCTTTGAGTCAAGGGCGATTACCAAGTACATCAGTGAGGAGTACGCCGACAAAGGGACCGACCTTCTTCTCAAGGAATCCAAGGAAAAGTTTCTTTTGAATCTGTGGTTGGAGGTGGAGGCTCACCAGTTTGATCAACCGGCCTCTAAACTGGCCTGGGAGCTGGCCTACAAGCCCATGTTTGGCCTGACCACCGACGACTCCGCG…	645	(reversed)
comp67655_c0_seq1	ATGGAGGGCAGCCTGCATATCAGCCGCTTGTCTGGCGGCAGGGTGGCAGTGTCTAGGCCTACTTTTTCCACCATCAGAGCGCAGCAGCAGCAGCCTGCTGAGACGGAGACTGTGGCGCAGAGCAGCCGACGGGCAGTCCTGGGTCTTGTTGCTGCTGGAATTGCCAGTGGGTCTTTAGTGAAAACCGTTCTCGCGGACGTCAAAACCATCAAGGTCGGCCCTCCTCCCCCTCCCTCTGGTGGACTGCTTGGGACTTTGAATTCCGACCAGCCGAGGGACTTGGACCTGCCATTGAAGAACCGGTTCTTCATACAGCCTCTACCGCCGACAGAAGCGGCGAAGAGGGCCAAGGAGTCGGCACAGGACATCCTAAACGTGAAGGCCCTCATCGACAAGAAG…	642	(reversed)
comp53183_c0_seq1	ATGGCAAGGGTAATGCAGTTAGTGTTGGTACTACTGGCCGCCTTGATCATAGGGGTTTATGGGGAGGTAGGACGAGCGTTTGGGCAGAGTCCGGGCGTGGCAGCGCCATCAGCTGCTTCCCCATCGCCGGACTGCTTCACTGTCCTGGCCACCAACATGTTCGCTTGCCTATCCTTTGTGGAGCCAGGGAGTAACCTGAGCAAGCCCGAAAAGGATTGCTGCCCGGGCTTGTCCGGCATATTGGACAACTCTCCTCAGTGCCTTTGCCAGCTGCTGGTCGCCAACGCCTCCGACTTCGGCTTTGAAATCAACAGGACCCAGGCCCTCTCCCTCCCTTCTGCCTGCAAACTCTCCACTCCGCCTCTTAGTCTCTGTTCTTTATTCGGAGTTCCGGTTGCC…	642	(reversed)
comp40393_c0_seq1	ATGGCAAGGGTAATGCAGTTAGTGTTGGTACTACTGGCCGCCTTGATCATAGGGGTTTATGGGGAGGTAGGACGAGCGTTTGGGCAGAGTCCGGGCGTGGCAGCGCCATCAGCTGCTTCCCCATCGCCGGACTGCTTCACTGTCCTGGCCACCAACATGTTCGCTTGCCTATCCTTTGTGGAGCCAGGGAGTAACCTGAGCAAGCCCGAAAAGGATTGCTGCCCGGGCTTGTCCGGCATATTGGACAACTCTCCTCAGTGCCTTTGCCAGCTGCTGGTCGCCAACGCCTCCGACTTCGGCTTTGAAATCAACAGGACCCAGGCCCTCTCCCTCCCTTCTGCCTGCAAACTCTCCACTCCGCCTCTTAGTCTCTGTTCTTTATTCGGAGTTCCGGTTGCC…	642
comp77556_c1_seq1	ATGAAGGCAATCACCTTCTTTAGCTCCTTGCTCATCCTTCTATCATCACTCACTTGCACCATTTATGGCCTTGACTTCTGTGTAGCAGACCTCAAAGGCGCAGTGGGGCCGGCCGGCTACCCATGCAAGAGCACCTCCGCCGTCACAGCCGCCGACTTCGTCTTCTCCGGCCTCGCCACCGCCGGCAACACGACGAACATCATCAAGGCGGCGGTGACGCCAGCCTTCGTTGAGCAGTTCCCCGGCGTCAACGGTCTGGGCATCTCCCTGGCCCGGCTCGACCTGGCGGTCAACGGCGTCGTCCCTCTCCACACCCACCCGGGGGCGTCGGAGGTGCTGGTGGTGTCAGAGGGCTCGATCTATGCCGGCTTCGTCTCCTCGGCCAACGGCGTCTACTAC…	639	(reversed)
comp70777_c0_seq1	ATGAAGGCAATCACCTTCTTTAGCTCCTTGCTCATCCTTCTATCATCACTCACTTGCACCATTTATGGCCTTGACTTCTGTGTAGCAGACCTCAAAGGCGCAGTGGGGCCGGCCGGCTACCCATGCAAGAGCACCTCCGCCGTCACAGCCGCCGACTTCGTCTTCTCCGGCCTCGCCACCGCCGGCAACACGACGAACATCATCAAGGCGGCGGTGACGCCAGCCTTCGTTGAGCAGTTCCCCGGCGTCAACGGTCTGGGCATATCCCTGGCCCGGCTCGACCTCGCGGTCGACGGCGTCGTCCCTCTCCACACCCACCCGGGGGCGTCGGAGGTTTTGGTGGTGTCAGAGGGCTCGATCTATGCCGGCTTCGTCTCCTCGGCCAACGGCGTCTACTAC…	639
comp83928_c0_seq2	ATGGCCACCATGGCTCTCTCCTCCCCCACCCTCGCCGGCAAGGCCCTCCCGCTCGGCCCCTCCTCCCCGGAGCTCCTAGGCCAAGGCCGCGTCACCATGCGCAAGACCGGCGGCAGGGCCGTCTCCTCCGGCAGCCCGTGGTACGGCCCGGACCGGGTCAAGTACCTCGGCCCATTCTCCGGCGAGCCGCCATCCTACCTCACCGGAGAATTCCCCGGCGACTACGGTTGGGACACCGCAGGCCTCTCCGCCGACCCCGAGACCTTCGCTAAGAACCGGGAGCTGGAAGTGATCCACAGCAGGTGGGCCATGCTGGGAGCATTGGGCTGCGTCTTCCCAGAGCTGCTCTCCCGGAACGGTGTCAAGTTCGGGGAAGCGGTTTGGTTCAAGGCCGGTTCA…	638	(reversed)
comp75262_c0_seq1	ATGGCATCTCACAGTGCAGCTGCCATAGCTCTTCTCCTCTTCCTTGTTGCTTCGTCTGCTACCACTGGCTACTCCCAGATCACCCACTTCCGGCTTCTCTTAGTTTGGCCTGGAGGGCACTGCAACACGCCGACGCCGGTGTGTTGCCGGCAGAGAAATGGGTGGCCGAGGTTCGACTTCATCGTTAATCGTCTCATTGCCTATGGCTGGTTCGGCCCAAGAAGTTATTGCAGCGGCACGTCTTTCTCGGCAGACAGTATTGAAGGGATCAACAAGAATTTGACTGGTTTCTGGCCGAACCTTAAGTGCCCGAGCGATTATGGAACCGGCGTCTGGGAATCAGCTTGGAATACTGATGGCAAGTGCTCTGGATTTGACCCGATTAAGTACTTCACTAAG…	637
comp71952_c0_seq1	ATGGCCATGACCACGACCACCCATGCATCGCTTGCCACCCCCTCCCTCTCCACCCCCGTGTCCTCCTCCCGCTCCCTGGCCGCATGGAGGCCCTCCCTCTCCATGCCCATCACCGCCCCGCGCCCCTCCACCAATATCTCTCTCTCCCGCCCTGCCACTTCCATCCGGGCCGCCGCCACCGACACGGAGGCACCTGCCGGCTTTGTCCCGCCCGCGTTGAACCCCGACACTCCGTCACCTATCTTCGCCGGCAGCACCGGCGGGCTGCTGCGCAAGGCCCAGGTCGAGGAGTTCTACGCTATCACATGGACCTCCCCTAAGGAGCAGATCTTCGAGATGCCCACCGGCGGCGCCGCCATCATGAGGGAGGGGCCCAACCTGTTGAAGCTGGCTAGGAAG…	630	(reversed)
comp87657_c1_seq2	ATGAGCCGCCACCGCTTGCTATTCGCCTTCCATCTTTCCTTGCTGCTCCTTGCAGCAGCAGCACTCACCAGTGCTAATGTGAAAAATGTGTACATTGTTTACATGGGCGAGAAAAAACATGACGACCCTGCACAAGTAGAGAAGTCTCACCACCACCTCCTGGCAACTTTTCTAGGAAGCAAAGCTGCTGCTGCGGAGTCAATTCTGTACAGTTACAAGCATGGCTTTTCGGGGTTTGCGGCCCATCTCACCGACCCTCAAGCTCGTATCATTGAAGTCCCTAATCACATGTTGAAGCTGCACACTACAAGGAGCTGGGATTACCTCGGCCTTCCTCTCCCCACTGCTAAATCGACCCTGGGCGACACCCTCCTCACCCAGAGTCATGGCATGGGAGAA…	625
comp87657_c1_seq5	ATGAGCCGCCACCGCTTGCTATTCGCCTTCCATCTTTCCTTGCTGCTCCTTGCAGCAGCAGCACTCACCAGTGCTAATGTGAAAAATGTGTACATTGTTTACATGGGCGAGAAAAAACATGACGACCCTGCACAAGTAGAGAAGTCTCACCACCACCTCCTGGCAACTTTTCTAGGAAGCAAAGCTGCTGCTGCGGAGTCAATTCTGTACAGTTACAAGCATGGCTTTTCGGGGTTTGCGGCCCATCTCACCGACCCTCAAGCTCGTATCATTGAAGTCCCTAATCACATGTTGAAGCTGCACACTACAAGGAGCTGGGATTACCTCGGCCTTCCTCTCCCCACTGCTAAATCGACCCTGGGCGACACCCTCCTCACCCAGAGTCATGGCATGGGAGAA…	624
comp73860_c0_seq10	ATGAAGTTTACCATTCTCATTTTCTGCCTCACACTCCTGGCCTCCCAGCTGACCGAGGCCACCACCGAAACCGCCGTGCTCGATTCGTCCGGAGACGTAGTCCGGCCAGGCGTACACTACTACATAGTTTCCTGGATCTGGGGCGCTGGGGGCGGCGGCCTGACACTAGGCAGGAGGAATGGCACCTGCCCATTCACTGTGAACCAAGAACCATCAGATCTGCAAGAAGGCTTTCCTGTGACGTTCTACCCTGTTGATCCCGAGGCCAAGGTTGTGACATTGAACACTGACACGAACGTGGACGTCACGATACCGATACCGATACCGATACCGATAAGGCCCTTTTGCGTGTCGTCGACGGTGTGGAAGCTGCGAACTGATGAGGGTACTGGAAAGTTG…	624	(reversed)
comp72771_c0_seq2	ATGGTGAAGCATAACAATGTTGTGCCCAATGGGCATTTTAAGAAGCAGTGGCAGAACTATGTGAAGACATGGTTCAACCAACCCGCGAGGAAGAAAAGAAGACGCCTTGCTCGTCAGAAGAAAGCGGTGAAGGTATTTCCCAGGCCAACTGCAGGTCCTCTTCGCCCCATTGTGCATGGCCAGACTCTCAAGTACAATATGAAAGTGAGGGCAGGGAGAGGATTTTCACTTGAAGAACTCAAGGCTGCTGGCATTTCGAGAAAGGTGGCTCCCACTATTGGTATTGCTGTGGATCACCGTCGAAAGAATCGCTCCTTGGAAGGTCTTCAGGCTAATGTTCAAAGGTTAAAGACATACAAAGCTAAATTAGTTATCTTCCCAAGGCGACCTGGAAAATTG…	624
comp72281_c0_seq1	ATGGATGATGAGCAGCAGCACCACCATGAGCCTGCTGTTGTTGAGGAAGAGGTGAAGGACAGGGGGTTGTTTGATTTCGTGGGGAAGAAGGAGGAGGAGGAGAAGGTTGTTGAGGAGTTGGAGAAGGTGAAGATTGAGGAGGGGCCTTGTGAGGAGGAAGAGAAGCCTTCTCTCCTTGAGAAGCTTCACCGTTCAGGCAGCAGCTCCAGCTCGTCCAGTGACGAGGAAGTGGGAGAAGATGGCGAGAAGAAGAAAAAGAAGAAGGATAAGAAGGGCTTGAAGGAGAAGATCAAGGAGAAGCTATCCGGTGAGAAGACGGAAGAAGAAGTCAAGCACGAAGACACGTCAGTGCCGGTCGAAAAGATCGAATCCCTGCCGGTGGTGGTGACGCCTGAGCCG…	621	(reversed)
comp88400_c0_seq1	ATGGCGTCCACAGTAGGCTCATTGGCAGCTCCCACCAGTATTACAGTAGACAAGAAGCTGCCTACTTCCGCCGGCAAACTGTCGTCACTTACCTCTATTTCTTCTCGCGCCTTCTCTAATGGTAGACAGCGAGGTCGCTTCCAGAAGCAATGTTCTCACAGAATTACTGCCATGGCGAAAGAGTTGTATTTCAATAAGGATGGATTGGCAATGAAGAAGCTTCAGACAGGTGTGAATAAGCTTGCGGACCTTGTTGGGGTTACCCTTGGGCCAAAGGGAAGAAATGTTGTCTTAGAAAGCAAGTATGGGTCCCCTAAGATTGTCAATGATGGTGTTACCGTTGCTAAGGAGGTTGAACTCGAAGACCCAGTTGAGAACATTGGGGCTAAGCTTGTGAGA…	617	(reversed)
comp75020_c0_seq1	ATGGGTGCGTACAAGTACGTATCGGAGCTATGGAGGAAGAAGCAGTCGGACGTGATGCGGTTCCTGCAGAGGGTGAGGTGCTGGGAGTATCGCCAGCACCCTTCCATTGTTCGGGTCACCCGCCCCACTCGCCCCGACAAGGCTCGTCGCCTTGGCTACAAGGCCAAGCAGGGTTATGTGATTTATCGTGTCCGCGTTAGACGTGGTGGTCGCAAGAGGCCTGTTCCCAAGGGCATTGTGTACGGGAAGCCCACAAATCAGGGTATCACCCAGCTCAAGTTCCAGAGAAACAAGCGTTCTGTGGCTGAAGAGCGTGCTGGTCGCAAATTGGGGGGCCTTAAGGTTCTTAATTCATACTGGATTAACCAGGATTCTACCTACAAGTATTTTGAGGTGATC…	615
comp73954_c0_seq2	ATGGGTGCGTACAAGTACGTATCGGAGCTATGGAGGAAGAAGCAGTCGGACGTGATGCGGTTCCTGCAGAGGGTGAGGTGCTGGGAGTATCGCCAGCACCCTTCCATTGTTCGGGTCACCCGCCCCACTCGCCCCGACAAGGCTCGTCGCCTTGGCTACAAGGCCAAGCAGGGTTATGTGATTTATCGTGTCCGCGTTAGACGTGGTGGTCGCAAGAGGCCTGTTCCCAAGGGCATTGTGTACGGGAAGCCCACAAATCAGGGTATCACCCAGCTCAAGTTCCAGAGAAACAAGCGTTCTGTGGCTGAAGAGCGTGCTGGTCGCAAATTGGGGGGCCTTAAGGTTCTTAATTCATACTGGATTAACCAGGATTCTACCTACAAGTATTTTGAGGTGATC…	615	(reversed)
comp69037_c0_seq1	ATGGCGCCGGCCAAGATTTACATTGTGTATTACTCTATGTATGGTCATGTTGAGAAATTAGCGAAAGAGATTCAGAAAGGTGCATCATCAGTGGAAGGGGTTGAAGCTAAACTGTGGCAGGTCCCAGAGACTCTTCCAGATGAGGTCCTTGGAAAGATGTATGCCCCTCCCAAGAGTGACGCACCAATTATAACGCCACATGAGCTTCCTGAGGCGGATGGTTTCCTCTTCGGATTTCCCACTCGATTTGGTATGATGGCAGCCCAATTCAAAGCTTTCATGGATGCAACTGGTGGCCTGTGGAGGACACAGGAGCTCGCTGGAAAACCTGCTGGCATCTTCTACAGCACTAGTTCACAAGGCGGAGGCCAAGAGACAACTGCATTGACGGCAATTACT…	615
comp83109_c0_seq1	ATGAAAGGGAAAGACGACAAGAGGGGGCGGGAAAGAACGGAATACGGGCCTGCCCGTTGGTTACTTGGGGGCGAACCTACTCTTAATCTTCTCCACTTCTTTGGTCCCGATCTGGAAGGCCCTGGTCAACACATTGTTGGGGACGGGCGGTGCGGAGGCGAAGAGGGTGGCGGCAATGGATTGGGTGCCAGGGAGCTGGCTGTTGAAGGCGGAGATGACGGAGGCAGGGTCAACGGCGTTGTTCTTCTGGAAGTGGACGAGGCCCCTGGGGAAGACGAAGATCTCACCTTTGCTAATGGTTTTAGAGATGAGGACATTGGCGGTGGTGATGAACCCAACATCGAGCTGACCTTGCAGGACGAACACCACCTCCGTGGCGCGGGGGTGGGTGTGGGGTGG…	609
comp77317_c0_seq1	ATGTCCAACTCTGGACTCTGGAACCGTCTTCAACCACTTTTCTCCCTATTTATACCTCTCTTCCCTTCACAGCCATTCATCAAATCCGATTTTCCTCTCAGCCTCAAAACTTGTTCTTTGATCCTACTAACAATGGCGCTTATCCCAAGCTTCTTCGGTGGCCAACGCTCCAACGTCTTCGACCCTTTCTCTTTGGATGTCTGGGATCCTTTCCACGGCTTCCCCTTCACCGGCGCTCTGAGGAGCGGGCAACACACCAACGAAGCTGCCCAGATCGTTAACACCAGGGTCGACTGGAAGGAGACCCAGGAAGCTCATGTCTTCGAGGTCGACCTCCCTGGGTTGAAGAAGGAGGAGGTTAAAGTGGAGGTGGAGGATGGAAGGGTCCTCCAGATCAGT…	609	(reversed)
comp76080_c0_seq1	ATGTCCAACTCTGGACTCTGGAACCGTCTTCAACCACTTTTCTCCCTATTTATACCTCTCTTCCCTTCACAGCCATTCATCAAATCCGATTTTCCTCTCAGCCTCAAAACTTGTTCTTTGATCCTACTAACAATGGCGCTCATCCCAAGCTTCTTCGGTGGCCAACGCTCCAACGTCTTCGACCCTTTCTCTTTGGATGTCTGGGATCCTTTCCACGGCTTCCCCTTCACCGGCGCTCTGAGGAGCGGGCAACACACCAACGAAGCTGCCCAGATCGTCAACACCAGGGTCGACTGGAAGGAGACCCAGGAAGCTCATGTCTTCGAGGTCGACCTCCCTGGGTTGAAGAAGGAGGAGGTTAAAGTGGAGGTGGAGGATGGAAGGGTCCTCCAGATCAGT…	609
comp83813_c1_seq4	ATGGCGGAAACCCTAGTCCTGAAAGGCACAATGAAGGGGCACTCGGACATGGTGACGGCCATCGCCGCCCCCATCGACAACTCCGACACGGTCGTCTCCTCGTCCCGCGACAAATCCATCCTGGTCTGGCACCTGACTAAGGACGACGTCTCCTACGGCGTGCCCCGCCGCCGCCTCACCGGCCACTCCCACTTCGTCCAGGACGTGGTCCTCTCCTCCGACGGCCAGTTCGCCCTGTCCGGCTCCTGGGACGCCGAGCTCCGCCTCTGGGACCTCAACACCGGCGCCACAACCCGCCGCTTCGTCGGCCACACCAAGGACGTCCTCTCTGTCGCCTTCTCCACCGACAACCGCCAGATCGTCTCCGCCTCCCGCGACCGCTCCATCAAGCTCTGGAAC…	605
comp88669_c0_seq1	ATGAGCTCAGCTATCAAGCTTGAGTGGCTAGAAAAAATGGGTCATCACCAGTTTTTGCTCAAGGTCCTCATGTTGGTCCTGTTGGTAGGTGCACGGTCGGATTTTGCCGCCGACAGGGAGGAATGCGCCGACTCCTTGGTGGGTCTGGCTCCTTGTTTGGACTATGTCACCGCGTCGGCCAAGGCCCCTACACCGGACTGCTGCAAGGGGCTGCAGCAGATAGTTGGCAAGACCCCAAAGTGTCTCTGTGTTTTGATCAAGGACAAGGACAACCCAGACTTGGGATTCAAGATCAACGCTACCAGGGCCATTACCATGCCCACCACGTGCAAGACTGTTGGGGTTAACACCACTCGTTGCATTGATCTTCTGCATCTATCTCCGAGCTCACCAGATGCT…	603	(reversed)
comp85425_c0_seq1	ATGAGCTCAGCTATCAAGCTTGAGTGGCTAGAAAAAATGGGTCATCACCAGTTTTTGCTCAAGGTCCTCATGTTGGTCCTGTTGGTAGGTGCACGGTCGGATTTTGCCGCCGACAGGGAGGAATGCGCCGACTCCTTGGTGGGTCTGGCTCCTTGTTTGGACTATGTCACCGCGTCGGCCAAGGCCCCTACACCGGACTGCTGCAAGGGGCTGCAGCAGATAGTTGGCAAGACCCCAAAGTGTCTCTGTGTTTTGATCAAGGACAAGGACAACCCAGACTTGGGATTCAAGATCAACGCTACCAGGGCCATTACCATGCCCACCACGTGCAAGACTGTTGGGGTTAACACCACTCGTTGCATTGATCTTCTGCATCTATCTCCGAGCTCACCAGATGCT…	603
comp71987_c0_seq3	ATGGCCATGGCCTGGTCGGCACCTGCTTCCTTCTCCACCTCGCCGCCCCTCCACCGCCACCTCCGCCGAGCCGTCCTCCCCTTCGCCGCCGCTGGCGTCCTCTTCGTCTCGGTCGCTCGCCCTTCCCCGTTTTCCGTTCCTTCCTTCGTCGCCGACCGCCCAAAGATCGCTCCTTTCGCTTCCATCTCCGCTGCCATGGCCTCCTCCCCCCTCGGTACAAAGGAAGCTGTTCAAACGGAGAAAGCTCCAGCCGCGTTAGGTCCATACTCACAAGCAATCAAAGCTAACAATCTTCTTTTTGTCTCTGGTGTTTTGGGTCTTGTTCCTGAGACTGGAAAATTTGTATCAGATGACGTAGAAGAGCAGACTGAACAGGTTTTGAAAAATATGGGAGAAATA…	597
comp67699_c0_seq2	ATGGCCATGGCCTGGTCGGCACCTGCTTCCTTCTCCACCTCGCCGCCCCTCCACCGCCACCTCCGCCGAGCCGTCCTCCCCTTCGCCGCCGCTGGCGTCCTCTTCGTCTCGGTCGCTCGCCCTTCCCCGTTTTCCGTTCCTTCCTTCGTCGCCGACCGCCCAAAGATCGCTCCTTTCGCTTCCATCTCCGCTGCCATGGCCTCCTCCCCCCTCGGTACAAAGGAAGCTGTTCAAACGGAGAAAGCTCCAGCCGCGTTAGGTCCATACTCACAAGCAATCAAAGCTAACAATCTTCTTTTTGTCTCTGGTGTTTTGGGTCTTGTTCCCGAGACTGGAAAATTTGTATCAGATGACGTAGAAGAGCAGACTGAACAGGTTTTGAAAAATATGGGAGAAATA…	597	(reversed)
comp67699_c0_seq1	ATGGCCATGGCCTGGTCGGCACCTGCTTCCTTCTCCACCTCGCCGCCCCTCCACCGCCACCTCCGCCGAGCCGTCCTCCCCTTCGCCGCCGCTGGCGTCCTCTTCGTCTCGGTCGCTCGCCCTTCCCCGTTTTCCGTTCCTTCCTTCGTCGCCGACCGCCCAAAGATCGCTCCTTTCGCTTCCATCTCCGCTGCCATGGCCTCCTCCCCCCTCGGTACAAAGGAAGCTGTTCAAACGGAGAAAGCTCCAGCCGCGTTAGGTCCATACTCACAAGCAATCAAAGCTAACAATCTTCTTTTTGTCTCTGGTGTTTTGGGTCTTGTTCCCGAGACTGGAAAATTTGTATCAGATGACGTAGAAGAGCAGACTGAACAGGTTTTGAAAAATATGGGAGAAATA…	597	(reversed)
comp79362_c0_seq2	ATGGCGTCCGTGCAGTTTTCCGGCTCCTTTGCGGCCAAAGGGTTGGCTGCTTTCGAGGGTCTTCGTCCCTGCTCGGCGAAGGTGCCGTCCGTCGGGCCTTCCAGCGTCGGGTTCGGGAAAAGGTCCTTCCGTGGCATTCATGTGAAAGCTGCTGCGGTTGTTGCACCCAAGTACACGAGTATAAAGCCATTGGGTGATAGAGTACTTGTTAAAATTAAGACGGTTGAGGAGAAAACTCTTGGTGGAATCCTTCTTCCTACAGCAGCACAGACTAAGCCTCAAGGTGGTGAGGTAGTGGCTGTTGGTGAGGGCAGGACTGTCGGGAAGAACAAGGTGGACATCAGTGTTCAGACTGGTGCTCAAGTTGTTTACTCCAAATATGCTGGTACAGAAGTGGAT…	594
comp79362_c0_seq1	ATGGCGTCCGTGCACTTTTACGCCTCCTTTGCGGCCAAAGGGCTGGTTTCTTTTGAAGGTCTGCGTCCCTGCTCGGCGAAGCTGGCGTCCTTCAGGACTTATAGCGTCGGGCTCAGGAACAGGTCCTTCCGGGGCCTTCATGTGAAAGCTGCTACGGTTGTTGCACCCAAGTACACGAGTATAAAACCGTTGGGTGATAGAGTACTTGTTAAGATTAAGACGGTTGAGGAGAAAACTCTTGGTGGAATCCTTCTTCCTACAGCAGCACAGACTAAGCCTCAAGGTGGTGAGGTAGTGGCTGTTGGTGAGGGCAGGACTGTCGGGAAGAACAAGGTGGACATCAGTGTTCAGACTGGTGCTCAAGTTGTTTACTCCAAATATGCTGGTACAGAAGTGGAT…	594
comp63118_c0_seq2	ATGAACCCCATCAACACCGTATTCGATGCTAAGCGTCTAATTGGAAGAAGGTTCAGTGATGCTTCTGTCCAGAGCGACATCAAGCTATGGCCATTCAAGGTCATTGCCGGGCCAGCTGACAAGCCCATGATTGTTGTGAACTATAAGGGCGAAGAAAAGCAATTTGCTGCAGAGGAGATTTCTTCTATGGTTCTGATGAAGATGCGCGAAATTGCTGAGGCTTATCTTGGATCAACAATTAAGAATGCTGTAGTTACTGTTCCTGCCTACTTCAACGACTCCCAGCGCCAGGCAACCAAGGATGCTGGAGTCATTGCTGGTCTCAATGTAATGCGTATTATCAATGAGCCCACTGCTGCTGCAATTGCATATGGTCTTGACAAGAAGGCTAGCAGTGTT…	594
comp53917_c0_seq1	ATGAACCCCATCAACACCGTATTCGATGCTAAGCGTCTAATTGGAAGAAGGTTCAGTGATGCTTCTGTCCAGAGCGACATCAAGCTATGGCCATTCAAGGTCATTGCCGGGCCAGCTGACAAGCCCATGATTGTTGTGAACTATAAGGGCGAAGAAAAGCAATTTGCTGCAGAGGAGATTTCTTCTATGGTTCTGATGAAGATGCGCGAAATTGCTGAGGCTTATCTTGGATCAACAATTAAGAATGCTGTAGTTACTGTTCCTGCCTACTTCAACGACTCCCAGCGCCAGGCAACCAAGGATGCTGGAGTCATTGCTGGTCTCAATGTAATGCGTATTATCAATGAGCCCACTGCTGCTGCAATTGCATATGGTCTTGACAAGAAGGCTAGCAGTGTT…	594	(reversed)
comp76813_c0_seq1	ATGGCTCCTCCCATCGCCATAGCCTTACTTGTGCTCATAGGCCTCTCCTGTTCTGCATCCTACGCCCAGCAGGAATACCTGTTCTTGCACCTCCGGTGGCCGGGAGGAATCTGCCCAAAAGTGGGAGATTGCTGCTTTCCCAACACCTACCCCATGCAGAACGACTTCACCGTCCAGTACATGGCCAGGAATCTCGCCGGCGCCGTTTGCCCGGGGAATCGCTTCTATTACAACGCTCTCCAACCACTCATCAGTGAGCTCAACAAGTACTGGCCGAGCTTCGCTTGCATCGAAGGCCCAAACTTCAAGGAGTGGGAGCAGATTTGGATCGACAACGGCGACTGCACCGGCCTGCAGGAGAGAGACTACTTTAGCAGGGCACTTGAACTTCGCAAGAAG…	593
comp81462_c0_seq2	ATGTCAAATGCATGTCTGATGCTGGCTACTTCATCAACGCCAAGGACATTACAGGTTACGAACGCATCCAAAAGTTCTATGATGAAGTTGTTAGCCTTCATGGGTCGGCCAAGAACTTGCCACCGTCGTGCACGTCGAAGATGCAACCAGTGTTTCTTCCCACAAAATGTGGTGGCAGGGATTCGCACGCCGTATTTTGCACTAAATGCTGCATATGATTCATGGCAGATAAAAAACATATTAGCTCCGGGAGCTGCTGACCCTCACGGGCAATGGCATGATTGTAAGAGCGACGTAAAGAAATGTGACGCAGATCAGCTACAAACTATGCAAGGTTTCAGAGAAAATTTTCTGCAAGCATTCGAAGCCGTCGGCCAGTCTCCTGCTCGAGGGTTTTTC…	591	(reversed)
comp81000_c0_seq1	ATGGGAAGAGTGATTAGGGCGCAGCGTAAGGGTGCGGGATCCGTTTTCCGTTCCCACACCCACCACCGCAAGGGCGCCGCCCGCTTCCGCTCCCTCGACTTCGGCGAGCGCAATGGCTACCTCAAGGGCGTCGTCACCGACATCATCCACGACCCCGGCCGCGGCGCCCCGCTCGCCAAGGTCACGTTCCGGCACCCGTTCCGCTACAAGCACCAGAAGGAGCTCTTCATCGCCGCCGAGGGGATGTACACTGGTCAGTTCGTGTACTGCGGCAAGAAGGCGAATCTGATGGTCGGGAATGTGCTACCTCTCCGGTCCATCCCCGAGGGTGCGGTCGTTTGCAATGTGGAGCATCATGTTGGGGACCGGGGTGTGTTGGCTAGGGCTTCTGGTGATTAT…	590	(reversed)
comp80021_c0_seq4	ATGGCGATCACCTTCTCCGATCTCCACACCGAATCCGGCCTCAAGTCGCTTGAGGAGCACCTCGCCGGCAAGAACTACGTCACCGGAGAGCAATTCACGAAGGATGATATTAAGGTGTACGCAGCTGTGCTGCAGAAGCCTAGTGGAGAATTCCCCAATGCGGGAAAGTGGTACGAGACAGTGGCATCTCATCTGGCTGCAAGCTTTCCTGGTGAAGCTGTTGGTGTGAGATTTGCTGGTCAGGCCGCTATCCCTGCTGCTGCACCAGCAGCGGAGGAGCCTAAGAAAGAGGTGGAAGAGGATGATGACGACTTGGATCTCTTTGGTGATGAGACAGAGGAGGACAAGAAAGCAGCGGAGGCACGGGAGGCTGCCAAGGCTTCTACCAAGAAGAAAGAA…	590
comp69828_c0_seq1	ATGTCGAATTGTTTTCGCTGTTGGATAGGTTTGCTTCTCTTGAGCTTAAGCTTGAGCTGGCCAATCTCGCATGTATCGGGTCTACTCCCTCGTCGTGACCGCAGGGTGGTAGCGAAAACGGCAAAAGCTGTTGCTGTTCTCACAGGGAATGTGGGCGTCACCGGGAAGGTTAACTTCACACAGCAGGGATATGGTCACACAATTGTGACAGGGTTTATTTCCGGTCTTAAACCTGGGTTACATGGATTCCATGTCCATACTTTGGGTGATACAACCAATGGTTGTCTGTCTACAGGGCCACATTTTAATCCCTTCGGTAAAGAGCATGGAGCTCCCGAGGACGTGAACCGGCATGCTGGTGACCTAGGAAATGTCATAGCCGGCCAGGATGGTACTGTC…	576
comp63226_c0_seq2	ATGTCGAATTGTTTTCGCTGTTGGATAGGTTTGCTTCTCTTGAGCTTAAGCTTGAGCTGGCCAATCTCGCATGTATCGGGTCTACTCCCTCGTCGTGACCGCAGGGTGGTAGCGAAAACGGCAAAAGCTGTTGCTGTTCTCACAGGGAATGTGGGCGTCACCGGGAAGGTTAACTTCACACAGCAGGGATATGGTCACACAATTGTGACAGGGTTTATTTCCGGTCTTAAACCTGGGTTACATGGATTCCATGTCCATACTTTGGGTGATACAACCAATGGTTGTCTGTCTACAGGGCCACATTTTAATCCCTTCGGTAAAGAGCATGGAGCTCCCGAGGACGTGAACCGGCATGCTGGTGACCTAGGAAATGTCATAGCCGGCCAGGATGGTACTGTC…	576	(reversed)
comp48213_c0_seq1	ATGATTATTCGTTCGCCGGAATCAGAAGTGAAGATTGTGGTGGATAGGGATCCCGTAAAAACTTCTTTCGAGGAATGGGCCAAACCCGGCCATTTTTCAAGAACAATAGCTAAGGGCCCGGATACTACCACTTGGATCTGGAACTTACATGCGGATGCTCACGATTTTGATAGCCATACCAGTGATTTGGAGGAGATCTCTCGAAAAGTATTTAGTGCTCATTTCGGTCAACTCTCCATCATCTTCCTTTGGCTGAGTGGAATGTATTTCCATGGTGCTCGTTTTTCCAATTATGAAGCGTGGCTGAGCGATCCTACTCACATTGGGCCCAGCGCGCAGGTAGTTTGGCCAATAGTGGGTCAAGAGATATTAAATGGTGATGTGGGCGGAGGTTTTCGA…	576
comp85130_c0_seq1	ATGGGTCTTGGAGCTGTTCTCTTTCTGCTCTCCTTTCTAGCTGTTTCAACTTCAAATGCAGAAATCTCAAGGGCCATCGGCATCAACTACGGCCAGCTCGGGGACAACCTCCCTTCCCCGGCCGAATCCATCTCCCTAATCCAATCGCTCAAAGCCGGCCGCGTCAAAATCTACGACGCCAACCCGGACATCCTCCGAGCCCTGTCCAACACCAGCCTCCAGGTCTCGGTCATGCTCCCCAACCAGCTCATCTCCAACGTTTCCGCCTCCCAGGCCGCCTCCGACGCCTGGTCCGGGCCAACCTCCTCCCCTTCTACCCGGCCACCAAGATCCGCATCCTCCTCGTCGGCAACGAGGTCCTCTCCTTCCCCGATGAGAAGCAGAACTGGCACGACCTCG…	570	(reversed)
comp67610_c0_seq1	ATGGCAAGTAGTAGCAAAGTTCATCTCGTTTCCTTCTTCCTCCTCCTCATTCTAATTGGCACCTCTGCCAATCCCTTAAAGAAGATAAGCATCACCCAACCATGCAAACATTTGGTGCTCTTTTTTCATGACATTGTCTACAACGGCGCCAATGCAAAGAACGCAACGTCGGCTATAGTGGGAGCACCGCAATGGGGCAACCTGACCATCTTGGCCGGACAGAGCCACTTCGGCAACATGGTGATATTCGACGACCCCGTCACCCTCGACAACAACCTCCACTCGCCGCCGGTGGGAAGGGCTCAAGGGTTCTACATCTATGACAGGAAAGATGAGTACACTGCGTGGCTTGGTTTCTCGTTTGTGCTTAACTCGACGGACTACGAAGGCACCATCAAC…	567	(reversed)
comp53117_c1_seq1	ATGCCAGATAAAAAGGATTTTGGTTATAGTTTTCCTTGCGACGGGCCGGGGCGAGGCGGTACTTGTGATATTTCGGCTTGGGACGCATTTTATTTGGCAGTTTTCTGGATGTTAAATACCATTGGATGGGTCACTTTTTATTGGCATTGGAAGCACATCACATTATGGCAGGGTAATGTTTCACAATTTAATGAATCCTCCACTTATTTGATGGGATGGTTAAGAGATTATTTATGGTTAAACTCTTCACAACTTATCAATGGATATAACCCTTTTGGTATGAATAGTTTATCGGTCTGGGCATGGATGTTCCTATTTGGTCATCTTGTTTGGGCTATTGGATTTATGTTCTTAATTTCCTGGCGTGGATATTGGCAGGAATTGATTGAAACTTTAGCA…	567	(reversed)
comp61405_c0_seq1	ATGAAGATCCTGACAGAGCGTGGTTACTCCTTCACCACCACGGCCGAGCGTGAGATCGTGCGTGACATCAAGGAGAAGCTGTGCTACGTTGCTCTGGACTTCGAGCAGGAGATGAGCACAGCCGCCTCTTCCTCCTCGCTGGAGAAGAGCTACGAGCTTCCTGACGGACAGGTCATCACCATCGGCAACGAGAGGTTCCGCTGCCCTGAGGCCCTGTTCCAGCCCTCCTTCCTCGGTATGGAGTCTTGCGGTATTCACGAGACCACCTACAACAGCATCATGAAGTGTGACGTCGACATCCGTAAGGATCTGTACGCCAACACCGTGCTGTCTGGAGGTACCACCATGTACCCTGGTATCGCTGACCGCATGCAGAAGGAGATCACTGCCCTGGCTCCC…	561	(reversed)
comp24294_c0_seq1	ATGATACCTTATTTTAGGGATACATCCTTTATTTTCTTGCATAAACCACAAGATTTAGGAGATGACTCTCCGTATTTAGCAGTTGACAAACTCGTAATTAACAGTAAGATAGCCGCGCTGGTAGCCTTCCCCATTGGTGTCAATTTGATTGAACACTCCCGCGTCCAAATCCAGCCCTCCGTTGTAGCATTGATCCACAATTCTCACTGTAACTGGAACACCAGTAGCTGTGTTTGTCACCCTCAAGCATCTTCCACAAGAGGCCTGGCCCGTGGGCCCAACAGGCCCACAGAAGGCGGTCCAGCCATACTGCTGCCGCCACGACAGCGGCCTGTTGGCATCCCAGGTGGCGCAAAAAACTCTGGCCTGGTTATAGTCCCAGCCAATCTGAGCAGGGTT…	561
comp76720_c0_seq1	ATGTCTTCCTACCGTGGCAAATACGCCGATGAGCTCATCAAGAATGCTGCTTACATTGGCACTCCTGGCAAGGGAATTCTTGCTGCTGATGAATCCACTGGCACAATTGGCAAGCGACTTTCAAGCATCAATGTAGAGAATGTTGAAACCAACCGCCGGGCCCTGCGTGAGCTCCTCTTTTGTACACCTGGGGCCTTACAGTATATCAGTGGTGTGATCTTGTTCGAGGAAACACTCTACCAGAAGACTGCTGCTGGGAAGCCGTTTGTCGATGTATTGAAGGAAGGTGGAGTTCTTCCTGGCATCAAGGTTGATAAGGGTACCGTGGAACTTGCTGGTACCAATGGCGAGACCACCACCCAGGGCCATGATGATTTGGGCAAGCGTTGCAAGCAGTAC…	554
comp76144_c0_seq1	ATGAACAGCTTGGACGACGAAGCCTTCCGAGGGGGCTTCATCCTAGAAAAAATCATGGGCCCCATTTCCACCGGCGAGCTCCTCCTCCGGAATCGAAACCCTAACGACAACCCTTCGGTCACCTTCAACTACTTCAAGGAGCCGGAGGATCTTCGACGGTGTGTTGATGGCCTCCGGACAATTGAGGGGATAATCGATTCGAAGGCATTCACCAATTTCCGCTATCCATACATTTCGACGGGGGCGCTGGTGAACATGACATTGCAGTTTCCGGTGAATCTCCGGCCGAGGCATGACAATGCATCCACTTCCCTAGAGCAATATTGCAAGGATACTGTGATGACAATATGGCACTACCATGGGGGTTGCCAAGTTAATAAAGTTGTGGACCATGACCTT…	552	(reversed)
comp73974_c0_seq1	ATGAACAGCTTGGACGACGAAGCCTTCCGAGGGGGCTTCATCCTAGAAAAAATCATGGGCCCCATTTCCACCGGCGAGCTCCTCCTCCGGAATCGAAACCCTAACGACAACCCTTCGGTCACCTTCAACTACTTCAAGGAGCCGGAGGATCTTCGACGGTGTGTTGATGGCCTCCGGACAATTGAGGGGATAATCGATTCGAAGGCATTCACCAATTTCCGCTATCCATACATTTCGACGGGGGCGCTGGTGAACATGACATTGCAGTTTCCGGTGAATCTCCGGCCGAGGCATGACAATGCATCCACTTCCCTAGAGCAATATTGCAAGGATACTGTGATGACAATATGGCACTACCATGGGGGTTGCCAAGTTAATAAAGTTGTGGACCATGACCTT…	552
comp83915_c0_seq2	ATGGCTTTTGTCAGTAAGTTTGGGAACCTGCTTAAACAAACTAGTAAGCATGTTAAGTCAGAGATTTCTCCTTCAACAGCATCCTTGTATCAATCCATAAGGTGCATGGCAGCTTCAAAACTTTTTGTTGGAGGACTATCATATGGCACTGATGACACAAGTCTGAGGGAAGCGTTCACAGGCTTTGGAGAGGTGATTGAAGCAAGAGTTATTATAGACCGAGACACAGGCAGATCCAGAGGTTTTGGCTTTGTGAGCTTTACTTCTGGAGAGGAGGCATCTGCTGCCATATCTGGCATGGATGGGAAGGATCTACATGGGCGGATGATTAGGGTAAATTATGCAACAGAAAGACCTGCCGGTTTTCGTGGTGGAGGTGGGTATGGCGGTGGTGGTGGC…	551	(reversed)
comp70102_c0_seq1	ATGGCTCGATCTTTGGTGGGTCGGCGTTCTTCGATCCTGCTCGGGCTTCTCCTCCTGACCGGTTTTGCTTTTGCTATTGCAAAGGAGGAGGCCTCCAAATTGGGTACGGTTATCGGGATTGACTTGGGTACAACCTACTCTTGTGTTGGTGTTTACAAGAACGGTCATGTGGAGATTATAGCCAATGACCAAGGGAATCGAATCACCCCTTCATGGGTTGCGTTCACAGACACTGAGAGACTCATCGGTGAGGCTGCCAAAAATCAGGCAGCTGTTAATGCGGAAAGGACTGTCTTTGACGTCAAGAGGCTTATTGGGAGAAAGTTTGAAGACAAGGAAGTTCAGAAGGATATGAAACTTGTTCCTTATAAGATTGTGAACAAGGACGGGAAACCTTAC…	550	(reversed)
comp70086_c0_seq1	ATGGCTCGATCTTTGGTGGGTCGGCGTTCTTCGATCCTGCTCGGGCTTCTCCTCCTGACCGGTTTTGCTTTTGCTATTGCAAAGGAGGAGGCCTCCAAATTGGGTACGGTTATCGGGATTGACTTGGGTACAACCTACTCTTGTGTTGGTGTTTACAAGAACGGTCATGTGGAGATTATAGCCAATGACCAAGGGAATCGAATCACCCCTTCATGGGTTGCGTTCACAGACACTGAGAGACTCATCGGTGAGGCTGCCAAAAATCAGGCAGCTGTTAATGCGGAAAGGACTGTCTTTGACGTCAAGAGGCTTATTGGGAGAAAGTTTGAAGACAAGGAAGTCCAGAAGGATATGAAACTTGTTCCTTATAAGATTGTGAACAAGGATGGGAAACCTTAC…	550
comp86070_c0_seq1	ATGATCTTTACATTCTACAAAGCTCAAGGGTACTCAGTTGGTTCGTCACTTGTGGAGGAAGACAAGCTATCACTTGCTACAACATTGCTTGAAAAGGCAAAGGCCAAGGGTGTGTCTCTGTTGTTACCCTCTGATGTTGTGATTGCGGACAAGTTTGATCCAAATGCAAATAGCAAGGTTGTTCCTGCAAGTGCAATTCCAGATGGTTGGATGGGACTTGACATTGGACCTGAGTCTGTAAAGACATTTAACGAAGCCTTGGATACCACCAAGACTATCATATGGAATGGGCCTATGGGAGTCTTTGAGTTTGACAAATTTGCTGTTGGAACTGAGGCAATTGCAAAGAAGCTTGCTGAGCTTAGCGGAAAGGGTGTGACAACAATCATAGGTGGTGGA…	546
comp82435_c0_seq5	ATGTCGCGTGTTTACATTGGAAATTTGGACTCTAGAGTGACTGAACGAGATCTTGAAGATGAATTCAGAGTATTTGGAGTTTTGAGGAGTGTGTGGGTTGCTCGGAAGCCTCCTGGCTATGCATTTATTGACTTTGATGATCGCAGGGATGCACTTGATGCCATTCGTGAGTTAGATGGTAAAAATGGTTGGAGAGTGGAACTTTCTCATAACTCTAGGGGTGGAGGTGGGCGTGGTGGACGCTCTGGAGGCTCAGACATGAAGTGTTATGAGTGCGGTGAGCCTGGGCATTTTGCTCGAGAATGTCGTCTTCGGGTTGGTTCTGGTGGTCTTGGCAGTGGAAGACGCCGAAGCCGTACTCCTCCTAGGTACCGCAGAAGTCCTAGCTATGGACGAAGA…	540
comp82435_c0_seq1	ATGTCGCGTGTTTACATTGGAAATTTGGACTCTAGAGTGACTGAACGAGATCTTGAAGATGAATTCAGAGTATTTGGAGTTTTGAGGAGTGTGTGGGTTGCTCGGAAGCCTCCTGGCTATGCATTTATTGACTTTGATGATCGCAGGGATGCACTTGATGCCATTCGTGAGTTAGATGGTAAAAATGGTTGGAGAGTGGAACTTTCTCATAACTCTAGGGGTGGAGGTGGGCGTGGTGGACGCTCTGGAGGCTCAGACATGAAGTGTTATGAGTGCGGTGAGCCTGGGCATTTTGCTCGAGAATGTCGTCTTCGGGTTGGTTCTGGTGGTCTTGGCAGTGGAAGACGCCGAAGCCGTACTCCTCCTAGGTACCGCAGAAGTCCTAGCTATGGACGAAGA…	540
comp75313_c0_seq2	ATGGCTTCGTCTATGATGTTGTCGTCGACGTCGGCCGCCGTCAACCGGGCTCCGGCGCAGGCCAGCATGGTCGCCCCCTTCACCGGCCTCAAGTCCACTGCCTCCTTCCCCGCCCGCAAGCTCAGCAATGACTTGTCCACCCTCCCCAGTAATGGGGGCAGGGTTTCCTGCATGCAAGTGTGGCCTCCCGAGGGCAAGAAGAAGTTCGAGACCCTGTCTTACCTCCCCCAACTCAGCCAAGAGGAGCTGGCCAAGGAAATCTCGTACTTGATGCGCAGTGGATGGATCCCCTGCCTTGAGTTCTGCAATATCGGGTTTGTGTACCGCGAGCACAATAAATCCCCAGGGTACTACGATGGTCGGTACTGGACCATGTGGAAGCTACCCATGTATGGGTGC…	540
comp70788_c0_seq1	ATGGCTTCGTCTATGATGTTGTCGTCGACGTCGGCCGCCGTCAACCGGGCTCCGGCGCAGGCCAGCATGGTCGCCCCCTTCACCGGCCTCAAGTCCACTGCCTCCTTCCCCGCCCGCAAGCTCAGCAATGACTTGTCCACCCTCCCCAGTAATGGGGGCAGGGTTTCCTGCATGCAAGTGTGGCCTCCCGAGGGCAAGAAGAAGTTCGAGACCCTGTCTTACCTCCCCCAACTCAGCCAAGAGGAGCTGGCCAAGGAAATCTCGTACTTGATGCGCAGTGGATGGATCCCCTGCCTTGAGTTCTGCAATATCGGGTTTGTGTACCGCGAGCACAATAAATCCCCAGGGTACTACGATGGTCGGTACTGGACCATGTGGAAGCTACCCATGTATGGGTGC…	540	(reversed)
comp67787_c0_seq1	ATGAAGCGTGGGAAGATGACCAACGAGACGGACGTTTCCTACCCAGCTTCCGAGGTTTGGCAAGTTTACGCCACTCTTGAACTGCCGGAGCTCATCAAAACCATGCCTGATTTCCTCAAAGACATTAAGGTCACTGGCGATGGATCCGTCGGCACTACTTTCGATCTCTGGAACCTCCCAGGAGCAGATTTTGATTGGTACAAGGAGAAGGTGGCTGTTTTGGACCATGACGAACGGATCAAAGAAGTGGATGTTATCGACGGAGGAGTTCTCAAGTTTGGCTATACCTTCTTCCGGACGAGGTTTGAGATTCTGGACAAGGGTCCGAACCAGTGCACTGTGAAGTCCATTGTGATGTACGAGATCGAGGATCAGCACGCGTCCAACGAGAAGATGACC…	540
comp62928_c0_seq1	ATGAAGCGTGGGAAGATGACCAACGAGACGGACGTTTCCTACCCAGCTTCCGAGGTTTGGCAAGTTTACGCCACTCTTGAACTGCCGGAGCTCATCAAAACCATGCCTGATTTCCTCAAAGACATTAAGGTCACTGGCGATGGATCCGTCGGCACTACTTTCGATCTCTGGAACCTCCCAGGAGCAGATTTTGATTGGTACAAGGAGAAGGTGGCTGTTTTGGACCATGACGAACGGATCAAAGAAGTGGATGTTATCGACGGAGGAGTTCTCAAGTTTGGCTATACCTTCTTCCGGACGAGGTTTGAGATTCTGGACAAGGGTCCGAACCAGTGCACTGTGAAGTCCATTGTGATGTACGAGATCGAGGATCAGCACGCGTCCAACGAGAAGATGACC…	540	(reversed)
comp85503_c1_seq12	ATGGCCACTTTCAAACCTTTCTTCCTCCTCATCTCTCTCCTCGCTCTTGCCCTCGTCTCCTCTTCCATCCCCCTCCCACTAGGTTTGAGTGAGGGGAATTTCGCAACATGTGAGCTCCGCTTCTATGTGAAGACCCTGTCGAAGCCGTGTGCCGGCACGACCTCCAACGTGAGCATCGAGGCGTCTTTTTCGAGAGTTAGTTTTGGGCCCCTCAACCTTGCCAAGTGGAACCTCCTGCCACCGCCCCCGGGTGGCTATTTCCAGGCTGGACACTTGGACACCTTCTCTGGGGTGGTGTTTTGCAACTACTTTGGCATGCTTTGCTCCCTCAACATCACCATCACCGGCACCGGCCGTAGTCCCACTTGGGGCCTCGAATACATCGAGGTGCTGTCACCT…	534	(reversed)
comp67884_c0_seq1	ATGTCCACAGACAACCTCCTCCTAGCTCTCCTCCTCCTCGCCACTTCCATCCCTACCCTCGCCCACTCCCATGATGGGAAGTGTGTCTATACAGTGTACATCCGGACGGGTTCTATCATCAAGGGCGGCACCGACTCCATTATAAGCTTGATGATCGGGGACGCGGCCGGCGGGACGGTGGCGATCGGCGACCTGGAGGCCTGGGGCGGGCTTATGGAGCCGGGCCACGACTATTACGAGAGAGGGAATCTAGATATCTTTAGCGGCCGGGGAGCCTGCCTCGCCGGCCCGCCCTGCTACATGAACCTCACCTCCGACGGTAGCGGCCGCGGCCACGGTTGGTACGTAAACTACGTCGAGGTCACCACCACCGGGCCTCACATCCCTTGCGAGCAACAG…	531	(reversed)
comp67866_c0_seq1	ATGTCCACGGACAACCTCCTCCTAGCTCTCCTCCTCCTCGCCACTTCCATCCCTACCCTCGCCCACTCCCATGATGGGAAGTGTGTCTATACAGTGTACATCCGGACGGGTTCTATCATCAAGGGCGGCACCGACTCCATTATAAGCTTGATGATCGGGGACGCGGCCGGCGGGACGGTGGCGATCGGCGACCTGGAGGCCTGGGGCGGGCTTATGGAGCCGGGCCACGACTATTACGAGAGAGGGAATCTAGATATCTTTAGCGGCCGGGGAGCCTGCCTCGCCGGCCCGCCCTGCTACATGAACCTCACCTCCGACGGTAGCGGCCGCGGCCACGGTTGGTACGTAAACTACGTCGAGGTCACCACCACCGGGCCTCACATCCCTTGCGAGCAACAG…	531
comp85503_c1_seq7	ATGGCCACTTTCAAACCTTTCTTCCTCCTCATCTCTCTCCTCGCTCTTGCCCTCGTCTCCTCTTCCATCCCCCTCCCAGGTTTGAATAAGGGGGATTTGATATCATGTGAGCTTGACTTAAATGTGAAGACCCTGTCGGACCCGTGTGCCGGCACGACCTCTAACGTGAGCATTAGGGTGTCTTTTTGGAGAGGCAGTGTGACGATCCCCAACCTTGTCGAGTGGAACGACCTGGACCCGCGTGACCATTTCCAGGCTGGACAGTTGGACACCTTGGTTGGGCCGGTGGATTGCGACACATTCCTCGGCAGTCCTTGCTCCCTCAACATCACCATCACCGGCACCGGCCGTAGTCCCACTTGGGGCCTCGAATACATCGAGGTGCTGTCACCTTACTTT…	528
comp85503_c1_seq6	ATGGCCACTTTCAAACCTTTCTTCCTCCTCATCTCTCTCCTCGCTCTTGCCCTCGTCTCCTCTTCCATCCCCCTCCCAGGTTTGAATAAGGGGGATTTGATATCATGTGAGCTTGACTTAAATGTGAAGACCCTGTCGGACCCGTGTGCCGGCACGACCTCTAACGTGAGCATTAGGGTGTCTTTTTGGAGAGGCAGTGTGACGATCCCCAACCTTGTCGAGTGGAACGACCTGGACCCGCGTGACCATTTCCAGGCTGGACAGTTGGACACCTTGGTTGGGCCGGTGGATTGCGACACATTCCTCGGCAGTCCTTGCTCCCTCAACATCACCATCACCGGCACCGGCCGTAGTCCCACTTGGGGCCTCGAATACATCGAGGTGCTGTCACCTTACTTT…	528	(reversed)
comp85503_c1_seq3	ATGGCCACTTTCAAACCTTTCTTCCTCCTCATCTCTCTCCTCGCTCTTGCCCTCGTCTCCTCTTCCATCCCCCTCCCAGGTTTGAATAAGGGGGATTTGATATCATGTGAGCTTGACTTAAATGTGAAGACCCTGTCGGACCCGTGTGCCGGCACGACCTCTAACGTGAGCATTAGGGTGTCTTTTTGGAGAGGCAGTGTGACGATCCCCAACCTTGTCGAGTGGAACGACCTGGACCCGCGTGACCATTTCCAGGCTGGACAGTTGGACACCTTGGTTGGGCCGGTGGATTGCGACACATTCCTCGGCAGTCCTTGCTCCCTCAACATCACCATCACCGGCACCGGCCGTAGTCCCACTTGGGGCCTCGAATACATCGAGGTGCTGTCACCTTACTTT…	528	(reversed)
comp323847_c0_seq1	ATGCAAAATAGAAATACATTTTCTTGGGTAAAGGAACCGATAAATCGATCTATTTCTGTATTGATCATTATATATGTAATAACTCGGACATCTATTTCAAATGCATATCCTATTTTTGCGCAGCAGGGTTATGAAAATCCACGAGAAGCAACTGGACGTATTGTATGTGCCAATTGCCATTTAGCTAATAAACCAGTAGATATTGAGGTTCCACAAGCGGTACTCCCGGATACTGTATTTGAAGCAGTTGTTCGAATCCCTTATGATTCACAACTGAAACAAGTTCTTGCTAATGGTAAAAAGGGGGGTTTGAATGTAGGGGCTGTTCTTATTTTACCCGAGGGATTTGAACTAGCCCCCCCGGATCGTATATCTCCCGAGATGAAAGAAAAGATAGGC…	524	(reversed)
comp67176_c1_seq1	ATGGCTCGTACATCCTTCCCAGTTTGGTCTCTATTCTTGCTTCTCAGCTCTCTCATCTCTCACACACCAACATTACTTGCCAACCATGACAAAACTAGTGTATACATCTTTTACATGGGGGAAACCAAGCATGACAGTCCTACTATGACCGAAGAGACTCACCACACCATGCTCGCCTCTGTTTTAGGAAGCAAAGAAGCAGCTTCCAATTCCATGATCTACAGCTATAAGCATGGCTTCTCTGGGTTTGCTGCCAAGCTAACAGAAGACCAGGCACAAAAGATTCAAGGGCACTCGGATGTGTTTAAGATGGTTCCTAATCACAAGTTCAAGCTGCACACCACAAGGAGCTGGGATTATCTCGGCCTTCCTCTCCACACCTCAAGCAACGATCTTCTT…	524
comp40662_c0_seq1	ATGGAAGCAAAGAATGGAGTTTTGTCGCTAGTTCTTTGGTTCCTGGTTGTGGGTCACTTGGGAAGCTTCACATATGGAGAGGAGGCGTTGGGCGCCAAGTGCGTCGACGACATAACGAAGCTCATGAAGTGCCAAAACTATGCGACGGGGAGCAAGGACAGGCCGTCGGATGATTGCTGCAGTGCAGTGAGGAGTGAGAGGAGCAGCCAGCCGGTGTGCTTGTGCTACACCATACAGCAGGTGCGCAATGTGACTTCGCCTTTTAGTAAGCTGGGTCTCAAAGTTGATAGACTGCTTCAACTCCCTGCACAATGCGGAATCACCAATTCAAGTGCCACTGACTGCCCAAGGCTACTTAATTTGCCCCCAAACTCTCCTGATATTGCCGTCTTCAACGGT…	522
comp79722_c0_seq1	ATGCCGAACCCGCGCGTCTTCTTCGACATGACCGTCGGCTCCAACCCCGCCGGGCGGATCGTGATGGAGCTGTACGCCGACGTGACCCCCCGCACGGCAGAGAACTTCCGGGCGCTGTGCACCGGCGAGAAGGGCAACACCCGCTCCGGCAAGCCGCTGCACTACAAGGGGTCGACCTTCCACCGCGTGATCCCCAACTTCATGTGCCAGGGCGGGGACTTCACCGACGGCAACGGCACCGGCGGCGAGTCCATCTACGGCTCCAAGTTCGCCGACGAGAACTTCATCAAGAAGCACACCGGCCCCGGCGTGCTGTCCATGGCCAACGCCGGCCCCGGCACCAACGGATCTCAGTTCTTCATCTGCACCGCCAAGACGGAGTGGCTCGACGGCAAGCAC…	516
comp76920_c0_seq1	ATGCCGAACCCGCGCGTCTTCTTCGACATGACGATCGGCGGCAAACCCGCCGGGAAGATCGTGATGGAGCTGTACGCCGACGTGACCCCACGCACGGCGGAGAACTTTCGGGCGCTGTGCACCGGTGAGAAGGGCAACACCCGCTCCGGCAAGCCGCTGCACTACAAGGGGTCGACCTTCCACCGCGTGATCCCCAACTTCATGTGCCAGGGCGGCGACTTCACCGCCGGAAACGGCACTGGCGGCGAGTCCATCTACGGCTCCAAGTTCGCCGACGAGAACTTCATCAAGAAGCACACCGGCCCCGGCGTGCTGTCCATGGCCAACGCCGGCCCCGGCACCAACGGCTCGCAGTTCTTCATCTGCACCGCCAAGACGGAGTGGCTCGACGGCAAGCAC…	516	(reversed)
comp87371_c1_seq1	ATGGCCCCCACCGAGGTGCGCGTCACCATCAGCTGCGCCAAGCACCTCAAGAATGTCAACTGGCGCAGCGGCGCGCTCCGCCCCTACGCCGTCGCCTGGCTCGACCCCGCCACCAAGTGCTCCACCCGCGTCGCCGTCGACATCGACTCCGACGACGGCGGCGTCGACGCCGCCTGGGACGGCGAGGCCCTCGCCATCCCCATCCCCCCTTACCTCCCGGCCGCCGACGCCGTACTCTGCCTCGACGTCGTCCACGCCGCCGCCCCAGGCGATGACGCCCCCAAGCCGCTCGTCGGCTCCGCCCGCCTCCCCCTCCGCGACCTCCTCGACGACCCCGGCGCCGCCGTCCCCCGCTCGTTGAAGCTCAAGCGCCCCTCCGGCCGTCCCCAGGGCAAGATC…	514
comp77674_c0_seq1	ATGGCACTGAGAATGTGGGCATCCTCAACAGCCAATGCTCTCAAGCTCTCTTCATCTCTCCCGCCACCTGCTGCCAGTGCTGTTCTTCACTTTTCCCTTTCCAGATGCTTCTCCACAGTTCTAGATGGTCTCAAGTATGCTACTTCCCATGAATGGGTGAAGCATGAAGGGTCTGTGGCTACAGTTGGCATCACTGATCATGCCCAGGATCATCTAGGGGAGGTGGTCTTCGTTGAGCTGCCGGAATCCAGCACCGCCGTCACTAAAGGGAAATCCTTCGGGGCTGTGGAGAGTGTGAAGGCCACCAGTGATGTGAACTCACCCATTTCTGGTGAGGTTCTTGAGGTCAACACCAAGCTCTCTGGCTCACCTGGCTTGATTAACTCAAGTCCATATGAA…	507	(reversed)
comp76462_c0_seq2	ATGTACTCGAGCTCAGTCATCTTCGTCCTCTCCCTCGGCAACGGCGTCTTCGCTTTCACATTGGACCCAATGTACGGGGAGTTTGTGCTTACCCAGGAGAACATCCAGATCCCCAAGTCCGGCAAGATCTACGCCTTCAACGAAGGCAACTACCAGCTCTGGGACGACAAGTTGAAGAAATACATGGACGACCTCAAGGACCCGGGGCCGTCCGGCAAGCCCTACTCTGCTCGGTATATCGGCAGCTTGGTCGGAGACTTCCACCGGACTTTGCTCTACGGTGGGATTTATGGGTACCCAAGAGACAAGAAGAGCAAGAACGGCAAGTTGAGGCTGCTGTACGAGTGTGCTCCGATGAGCTTCTTGGTTGAGCAGGCCGGAGGGAAAGGCTCTGATGGT…	504
comp76205_c0_seq2	ATGGCCACCATGACCACCTCAGCTGCCATCTCCATCCCCTCCTTCACCGGCCTCAAGCCCGGCCACTCCGTTCGCCCCACCACCGTGAAAGCCCCCGCCCCCCCTGCCGCCGCCTTCCCCGTCATCAAGGCTTCTCTCAAGGAGGTGGGCGCCGCCGTGGTGGCCACTGCTGCCAGTGCAATTCTGGCCAGCAGTGCACTTGCCGTTGATGTGAAACTAGGCGCCGACGACGGCGGCCTAGTGTTCCAGCCGAGCCAGTTCACGGTGGCCTCCGGGGAGAAAATTGTGTTCAAGAACAACGCGGGATTCCCCCACAATGTGATATTTGATGAGGATGAAGTCCCGGCGGGCGTGGATGTGTCGAAGATCTCCATGACGGAGGAGGACCTGTTGAATGGC…	504	(reversed)
comp76205_c0_seq1	ATGGCCACCATGACCACCTCAGCTGCCATCTCCATCCCCTCCTTCACCGGCCTCAAGCCCGGCCACTCCGTTCGCCCCACCACCGTGAAAGCCCCCGCCCCCCCTGCCGCCGCCTTCCCCGTCATCAAGGCTTCTCTCAAGGAGGTGGGCGCCGCCGTGGTGGCCACTGCTGCCAGTGCAATTCTGGCCAGCAGTGCACTTGCCGTTGATGTGAAACTAGGCGCCGACGACGGCGGCCTAGTGTTCCAGCCGAGCCAGTTCACGGTGGCCTCCGGGGAGAAAATTGTGTTCAAGAACAACGCGGGATTCCCCCACAATGTGATATTTGATGAGGATGAAGTCCCGGCGGGCGTGGATGTGTCGAAGATCTCCATGACGGAGGAGGACCTGTTGAATGGC…	504	(reversed)
comp72367_c0_seq2	ATGTACTCGAGCTCAGTCATCTTCGTCCTCTCCCTCGGCAACGGCGTCTTCGCTTTCACATTGGACCCAATGTACGGGGAGTTTGTGCTTACCCAGGAGAACATCCAGATCCCCAAGTCCGGCAAGATCTACGCCTTCAACGAAGGCAACTACCAGCTCTGGGACGACAAGTTGAAGAAATACATGGACGACCTCAAGGACCCGGGGCCGTCCGGCAAGCCCTACTCTGCTCGGTATATCGGCAGCTTGGTCGGAGACTTCCACCGGACTTTGCTCTACGGTGGGATTTATGGGTACCCAAGAGACAAGAAGAGCAAGAACGGCAAGTTGAGGCTGCTGTACGAGTGTGCTCCGATGAGCTTCTTGGTTGAGCAGGCCGGAGGGAAAGGCTCTGATGGT…	504	(reversed)
comp85718_c0_seq3	ATGCCCCCGAAGTTCGACCCGTCGCAGGTGGTGGATGTGTTCGTCCGGGTGACCGGCGGCGAGGTGGGCGCCGCGTCGTCCCTGGCCCCGAAGATCGGCCCCCTAGGGCTCTCCCCGAAGAAGATCGGCGAGGACATCGCCAAGGAGACGGCCAAGGACTGGAAGGGCCTGCGCGTCACCGTCAAGCTCACCGTCCAGAACCGGCAGGCCAAGGTCTCGGTCGTCCCCTCCGCGGCCGCCCTCGTCATCAAGGCCCTCAAGGAGCCGGAGCGCGACCGCAAGAAGACCAAGAACATCAAACACTCCGGCAACATCTCCCTTGACGACGTCGTCGAGATCGCACGCGTCATGCGCCCCCGGTCCATGGCCAAGGACCTCGTCGGCACCGTCAAGGAGATC…	501
comp85181_c0_seq1	ATGCCCCCGAAGTTCGACCCGTCGCAGGTGGTGGATGTGTTCGTCCGGGTGACCGGCGGCGAGGTGGGCGCCGCGTCGTCCCTGGCCCCGAAGATCGGCCCCCTAGGGCTCTCCCCAAAGAAGATCGGCGAGGACATCGCCAAGGAGACGGCCAAGGACTGGAAGGGCCTGCGCGTCACCGTCAAGCTCACCGTCCAGAACCGCCAGGCCAAGGTCTCCGTCGTCCCCTCCGCCGCCGCCCTCGTCATCAAGGCCCTCAAGGAGCCGGAGCGCGACCGCAAGAAGACCAAGAACATCAAGCACTCCGGCAACATCTCTCTCGACGACGTCGTTGAGATCGCCCGCGTCATGCGCTCCCGGTCCATGGCCAAGGACCTGGTCGGGACCGTGAAGGAGATC…	501	(reversed)
comp74741_c0_seq1	ATGGGTATCTCGCGGGACTCTATGCACAAACGCCGTGCCACCGGCGGGGAGAAGAAGGCCTGGCGCAAGAAGCGCAAGTATGAGCTTGGCCGTCAGCCAGCTAACACAAAATTGTCCAGTGACAAGACTGTTAGGAGAGTGCGAGTGAGAGGAGGAAATGTGAAGTGGAGGGCGCTTAGGTTGGACACTGGAAACTACTCATGGGGTAGTGAGGCGGTTACTCGCAAGACTCGTATTCTTGATGTGGTGTACAATGCTTCAAACAATGAGCTTGTTAGAACTCAGACTCTTGTGAAGAGTGCAATCGTGCAGGTTGATGCTGCCCCATTTAAGCAGTGGTATCTCCAACATTATGGGGTTGATATTGGCAGAAAGAAGAAAGCTTCTGTGGCTAAGAAG…	496	(reversed)
comp83785_c0_seq5	ATGAGTGGAGTTACTTGCTGTCTTCGATTTCCTGGACAGCTTAACTCAGATCTTAGAAAACTTGCTGTCAACCTTGTCCCCTTCCCACGGCTCCATTTCTTCATGGTTGGTTTTGCACCCCTCACCTCACGAGGGTCTCAGCAGTATCGGGCCCTCACTGTCCCAGAGCTCACTCAGCAAATGTGGGATTCAAAGAATATGATGTGTGCTGCCGATCCCCGCCATGGCCGCTACCTGACAGCTTCTGCAATGTTCCGTGGCAAGATGAGCACTAAGGAAGTTGATGAGCAAATGATTAATGTCCAAAACAAGAACTCCTCGTACTTTGTGGAGTGGATCCCCAACAATGTTAAGTCTACAGTGTGTGACATTCCTCCGACTGGTTTGAAGATGGCATCT…	495
comp76246_c0_seq1	ATGAAAATGGTCAAAGAGCTTTTTGCTCTCGCGTACCTCTTCCTGGCCCTGTCATCTGCAGATCCCGTCGACCAACGGCCTGAGATCCGAAGATCCTTCAAGATCAACACTACCCAGGTAGCAGCCGGGTGCTCATACGCCGTCAGCATTAAAACAAGCTGCTCCTCTACTTCATACACCAGGGACGCCATAAGCCTGGATTTTGGAGATGCTTATGGATATGAGGTGTACGCCCCGAGGCTTGACAATCCATCATCAGGAACATTTGAGAGGTGCTCAACGGACACATTCAAGATTACTGGTCCCTGCCTCTACAAGATATGCTACCTTTACCTCCTCCGGCAAGGATCCGACGGCTGGAAGCCGGAGTGGGTGAAGGTCACGCCGCCTAAGTCAAGG…	492	(reversed)
comp73551_c0_seq2	ATGAAAATGGTCAAAGAGCTTTTTGCTCTCGCGTACCTCTTCCTGGCCCTGTCATCTGCAGATCCCGTCGACCAACGGCCTGAGATCCGAAGATCCTTCAAGATCAACACTACCCAGGTAGCAGCCGGGTGCTCATACGCCGTCAGCATTAAAACAAGCTGCTCCTCTACTTCATACACCAGGGACGCCATAAGCCTGGATTTTGGAGATGCTTATGGATATGAGGTGTACGCCCCGAGGCTTGACAATCCATCATCAGGAACATTTGAGAGGTGCTCAACGGACACATTCAAGATTACTGGTCCCTGCCTCTACAAGATATGCTACCTTTACCTCCTCCGGCAAGGATCCGACGGCTGGAAGCCGGAGTGGGTGAAGGTCACGCCGCCTAAGTCAAGG…	492
comp81942_c0_seq6	ATGACCACCGTCCATGCTATTACTGCTACGCAAAAGACTGTTGATGGGCCCTCATCGAAAGATTGGAGAGGTGGAAGAGCTGCAAGCTTTAATATCATCCCAAGCAGCACTGGAGCTGCCAAGGCTGTTGGAAAAGTCCTTCCAGCGTTGAATGGAAAACTTACTGGAATGGCATTCCGTGTACCCACTGTTGATGTGTCTGTAGTGGACCTTACTGTCAGAATTGAAAAGAAGGCTACCTATGAGGAGGTCAAGGCTGCTATTAAGGAAGAGTCAGAGACTAACCTGAAGGGCATTCTGGGGTACACTGAAGATGAAGTTGTTTCTACCGACTTTATTGGTGACAAGAGATCCAGCATCTTTGATGCCAAAGCAGGAATAGCTCTCAATGATAACTTC…	486
comp81942_c0_seq5	ATGACCACCGTCCATGCTATTACTGCTACCCAAAAGACTGTTGATGGGCCATCATCAAAAGATTGGAGAGGTGGAAGAGCTGCAAGCTTTAATATCATCCCAAGCAGCACTGGAGCTGCCAAGGCTGTTGGGAAAGTCCTTCCAGCATTGAATGGAAAACTCACTGGAATGGCATTCCGTGTACCCACAGTTGATGTGTCTGTGGTGGACCTTACTGTCAGAATTGAAAAGAAGGCTACCTATGAGGAGGTCAAGGCTGCTATTAAGGAAGAGTCAGAGACTAACCTGAAGGGCATTCTGGGGTACACTGAAGATGAAGTTGTTTCTACCGACTTTATTGGTGACAAGAGATCCAGCATCTTTGATGCCAAAGCAGGAATAGCTCTCAATGATAACTTC…	486
comp68373_c0_seq1	ATGGCGGCCGTCAACTCCTCAGTCTTGGCATGCAAGTATGTTGCCTCCGATGCAACCTTCAAGCCGGCAGTTGCCGGACCCACCATCGTGTCTTACACGAAGCTGCCGGCAATCAGAGCGCAGCAAGGAGAGGGGAGGAGAATGGAGATGAAGGAGGGGAGAAGAGCGGCCGTCGTCGGTTTGGCTGCCCTTGTCCTCTCTACTGCTGCAGTTTCCTCGGCCAAGGCTGGAGTCTTTGACGTGTATCTAGAGAAGAGCAAGGCCAATAAGGAATTGAACGACAAGAAAAGGTTAGCCACCACTAATGCTAACTTCGCCCGTGCCTACACTGTGCAGTTCGGAACTTGCAAGTTCCCCGAGAACTTCACTGGCTGCCAAGACCTTGCTAAGAAAAAGAAT…	486	(reversed)
comp59967_c0_seq1	ATGGCGGCCGTCAACTCCTCAGTCTTGGCATGCAAGTATGTTGCCTCCGATGCAAGCTTCAAGCCGGCAGTTGCTGGACCCACCATCGTGTCTTACACGAAGCTGCCGGCAATCAGAGCGCAGCAAGGAGAGGGGAGGAGAATGGAGATGAAGGAGGGGAGAAGAGCGGCCGTCGTCGGTTTGGCTGCCCTTGTCCTCTCTACTGCTGCAGTTTCCTCGGCCAAGGCTGGAGTCTTTGACGTGTATCTAGAGAAGAGCAAGGCCAATAAGGAATTGAACGACAAGAAAAGGTTAGCCACCACTAATGCTAACTTCGCCCGTGCCTACACTGTGCAGTTCGGAACTTGCAAGTTCCCCGAGAACTTCACTGGCTGCCAAGACCTTGCTAAGAAAAAGAAT…	486
comp87860_c0_seq4	ATGGCATCACACATTGTGGGTTATCCTCGCATGGGCCCTAAGAGAGAGCTCAAGTTTGCTCTTGAATCCTTTTGGGATGGGAAGAGCAGCGCCGACGACCTGCAGAAGGTTGCCACAGACCTCAGGTGCTCCATCTGGAAACAGATGGCCAGCGCCGGCATCAAGTACATTCCAAGCAACACATTCTCATACTATGACCATGTTCTTGACACCACTGCCATGGTTGGTGCCATCCCCTCAAGATACGGTTATACAGGTGGTGAGATCGGCTTTGACATCTTTTTCTCCATGGCCAGGGGCAATGCTTCTGTTCCTGCTATGGAAATGACCAAGTGGTTTGACACCAACTATCATTTCATTGTCCCTGAATTGGGTCCGGAGGTCAGGTTCTCATACGCA…	482
comp61276_c0_seq1	ATGGACCCTAAGGCTGAGGAGAAAACGAGTGAGGGAGGCCACCAGCAGGGGCCTCCACCCTCCACGTTTGATCTTCTATCCAGTGCAAAAGTGGTGGCAGATGCTGCCCAAGCCTCTCTAAGCAATAAATCAGAGGAAGTAAACAAGGGCAAAGTCGCCGGAGCCGCTGCTGATCTGCTTGATGCAGCTGGCAATTATGGGAAATTAGATGAGAGCAGCTTTGGTGGGTATTTCAAGAAGGCAGAGACCTACCTCCATGACTATGAGGCTTCTTTTACCTCAACTACTACTCCTCCCAACACTGCACCTGTTGAATCAACTCCCACCGCAGATGAGCCACCAGTTGCTAATAAAGCAGAGGAACATAGTGGGAAGAAGGAAGAGAGCGGTGGCTATGGG…	475	(reversed)
comp51123_c0_seq2	ATGGACCCTAAGGCTGAGGAGAAAACGAGTGAGGGAGGCCACCAGCAGGGGCCTCCACCCTCCACGTTTGATCTTCTATCCAGTGCAAAAGTGGTGGCAGATGCTGCCCAAGCCTCTCTAAGCAATAAATCAGAGGAAGTAAACAAGGGCAAAGTCGCCGGAGCCGCTGCTGATCTGCTTGATGCAGCTGGCAATTATGGGAAATTAGATGAGAGCAGCTTTGGTGGGTATTTCAAGAAGGCAGAGACCTACCTCCATGACTATGAGGCTTCTTTTACCTCAACTACTACTCCTCCCAACACTGCACCTGTTGAATCAACTCCCACCGCAGATGAGCCACCAGTTGCTAATAAAGCAGAGGAACATAGTGGGAAGAAGGAAGAGAGCGGTGGCTATGGG…	475
comp65185_c0_seq5	ATGTCCTCTCCCATTTTTGCTTTTGTTTTTCTGGCTGCCACCCTCTCCCTTATATGCGTTCAAGGCCAAGAACATTTTCTTTTTTATCTCAGGTGGCCAGGAGGGCTTTGCTCTAAGGGAGAGTGCTGCTTTCCTTCATCATTTCCCCTTCAAGATGAGTTCTTGATAGAGTTTCTTGCTCGTACCAACGGCACTGGTTCTGTTCCCGAGTGTAGCACCACGCGTTTCTTCAACGACGCGCTTCAACCCCTGCTAGGGGATCTGAAGAAGTACTGGCCCAGCCTCACCTGCCCAAGCGACATAGGCTTCAGAGACTGGGAGAACATGTGGGATTCCAATGGTGTTTGTACTGGCCTCTCTCAAGTAGATTACTTCACCAGGGCCTTGGCCTTGAGGAGC…	474	(reversed)
comp83910_c1_seq1	ATGGACGTAAGAATGTTCGGCCTCGACAACCCCATCCTATCCACCCTGCACCACCTCATGGACGTGCCGGAGGAGGCGGAGAAGTCCTTCAACGCGCCCACGAGGACCTACGTCCGGGACGCCAAGGCCATGGCCGCCACCCCGGCCGACGTGAAGGAGTACCCCAACTCCTACGTCTTCGTCGTCGACATGCCGGGGCTCAAGTCCGGCGACATCAAGGTGCAGGTGGAGGACGACAACGTGCTGGTGATCAGCGGGGAGAGGAAGCGGGAGGAGGAGAAGGAAGGGGCCAAGTACGTGAGGATGGAGCGGCGGGTGGGCAAATTCATGCGCAAGTTCTCGCTGCCGGAGAACGCCGACACCGACGGCGTCTCCGCCGTGTGCCAGGACGGGGTGCTG…	471	(reversed)
comp71337_c1_seq1	ATGTCGATCATTCCGAGCATTTTCGGTGGGCGAAACAGCGTATTCTCCGACGCTTGGGATCCTTTTAATGGCTTTCCCTTCAACACCACCTCCCTCGCCACATCCGGCAACACGGGTAGCGAGGCAAGAGCCATTGCCAACGCCAGAGTCGACTGGAAGGAGACCCAGGAGGCCCATGTGTTCCAAGTCGACCTGCCGGGGTTGAAGAAGGAGGAGATCAAAGTGGAGGTGGAGGAGGGGAAGGTGCTGCAGATAAGCGGCGAGAGGAGCACCCAGAAGGAGGAGAAGAACGAGAAGTGGCACCGGGTGGAGAGGAGCAGCGGCAAATTCGTGAGGAGGTTCAGGTTGCCGGAGAATGCAAAGGTGGAAGAGGTGAAGGCCGGGATGGAGGATGGGGTG…	468
comp216549_c0_seq1	ATGGCATTACGATTTCCAAGGTTTAGCCAAGGCTTAGCTCAGGACCCCACTACTCGTCGTATTTGGTTTGGTATTGCTACCGCACACGATTTCGAAAGTCATGATGATATTACTGAGGAACGTCTTTATCAGAACATTTTTGCTTCCCACTTCGGGCAGTTAGCAATAATCTTTCTGTGGACTTCCGGAAATCTGTTTCATGTAGCTTGGCAAGGAAATTTTGAGTCATGGGTAAAGGACCCTTTACATGTAAGACCTATTGCTCATGCAATTTGGGATCCTCATTTTGGTCAACCGGCTGTCGAAGCCTTTACTCGAGGAGGTGCTCTCGGCCCGGTGAATATCTCTTATTCCGGCGTTTATCAGTGGTGGTATACAATCGGCTTACGCACCAATGAG…	467	(reversed)
comp82374_c0_seq2	ATGCTCAAGGGCACCCTCCCCTACTCCCTCGCCTGCTTGCGCAACGTCGAGCAGCTCAACTTCGCCGAGAACCAGCTCCGGGGGTCCATACCGGAGGTGCTCTGCGGCGGCGCCCTCGGCAACCTGCTCAACCTCAACTTGTCGTTCAACTACTTCACCGAGCTGGGGCCGCAGTGCTTGAAGCTGGCGAAGAAGAAGGTGTTGGACGTGAGCAAGAACTGCATCCCTGGCGTGCCGGACCAGCGGCCGGCCTGCGACTGCGACGCATTTCTATGCCAGCCATTGAGATGCCCATTCCCTTCAACCTACAGGATAATCCCATGCACGTTGCCCCGCTCGGCGATACAGGCAACGACGACGTCGGCAATACCAAACGTGTCTGATCTATCGGCGCCGTCA…	462	(reversed)
comp87282_c1_seq2	AGTCCCGAGCCCGGCGCCGGAGATCTCTCTCTTCCGAATGGACGGCTCGTTCCCGTCCTTCTCCCCGGACGGCACCCGAATCGCGTACGTCGGCCTTCCGGGCCTCTACGTCGCCAACCGCGATGGCTCCAACCTCCGGCAGCTCCTCACCGGCAGCGCCTTCTCCACTGCCTGGGACCGTGTGCGGGAAGGCGTGATCTACACCAGCTACGGCCCGGTTTTCGCGGCGGAGAGCGCAGGGGTGGACGTCGTCTCCGTCCACTTTGCCGGCTATGGCCCGCCGCTGGTTAAGAAGCTGAACACCATCGGCGGCAACAACGCCTTCCCGTCGCCGTCGCCGGACGGGAAGTGGGTGGTGTTTAGGTCCGGAAGGTCCGGGCACAAGAACCTCTACATCAT…	461
comp72509_c0_seq2	ATGTCAGAGTCTCGGGCGATCAACCGGTACATCGCGACCAAGTACCAGGACCAGGGCACGGACCTGCTCCGGCACGACGACCCCAAGGAGGCTGCGCTGGTAAACGTGTGGGTCGAGGTCGAGGGTCAGAACTACAACCCGCCCATCTCCGCCCTCGTCTTCGAGATCGTGTTCAAGCCCTTGTACGGGCAGACCCCCGACGAGGAGGCCATCGCAGCCAACGCCGGGAAGTTGGAGAAGGTTCTGGACGTGTACGAGGAGAGGTTGAGCAAGAGCAAGTACCTGGCCGGGGACAGCTTCACCTTGGCCGACCTCCACCACCTGCCGTACACGTACTACTTCATGAACACGGCCAAGGCGTCGCTCATCAACTCTCGTCCCCACGTGAAGGCGTGGTGG…	456
comp72197_c0_seq2	ATGTCAGAGTCTCGGGCGATCAACCGGTACATCGCGACCAAGTACCAGGACCAGGGCACGGACCTGCTCCGGCACGACGACCCCAAGGAGGCTGCGCTGGTAAACGTGTGGGTCGAGGTCGAGGGTCAGAACTACAACCCGCCCATCTCCGCCCTCGTCTTCGAGATCGTGTTCAAGCCCTTGTACGGGCAGACCCCCGACGAGGAGGCCATCGCAGCCAACGCCGGGAAGTTGGAGAAGGTTCTGGACGTGTACGAGGAGAGGTTGAGCAAGAGCAAGTACCTGGCCGGGGACAGCTTCACCTTGGCCGACCTCCACCACCTGCCGTACACGTACTACTTCATGAACACGGCCAAGGCGTCGCTCATCAACTCTCGTCCCCACGTGAAGGCGTGGTGG…	456	(reversed)
comp67209_c0_seq1	ATGACTGTCTTGATTCCCAGGAACACCACCATTCCCACCAAGAAAGAACAGGTATTCTCTACCTACTCTGACAACCAGCCTGGCGTGTTGATCCAGGTCTACGAGGGTGAGAGGACGAGGACCAGAGACAATAATCTCCTTGGTAAGTTCGAGCTCTCTGGTATCCCTCCTGCTCCCAGGGGTGTACCTCAGATCACGGTCTGCTTTGACATTGATGCCAATGGTATCTTGAATGTCTCTGCTGAGGACAAGACCACTGGCCAGAAGAACAAGATCACCATTACCAACGACAAGGGCAGACTAAGCAAAGAAGAAATTGAGAAGATGGTTCAGGACGCTGAAAGGTACAAGTCTGAGGATGAGGAGCATAAAAAGAAGGCTGAGGCCAAGAATGCACTT…	454
comp70641_c0_seq1	ATGGCTTCCAAGTTGGAAGTGGAAGTGGAGGTCAAGTCCTCGGCAGATAAGTTCTGGGGTGGCATAAAAGAGTCCTCCGATCTCTTCCCCAAGATCTTCCCTGACCAGTTCAAGAGCATCGAGATCGTCGAAGGTGATGGAATAAGTGTTGGCTCCGTTAGGCTTATCAAATATGGCGAAGCGATACCGATAGTTACATTCGTGAAGGAGAGGATCGATGCGGCCGACGAGGAGAGCAAGACGGTCGCATACAGTGCGATCGATGGAGAGCTGGCGACGTTCTACAAGGACTTCAAGGCCACTCTGGTGGTCACTCCTAAGGGAGATGGAGCTGCAGTGAAGTGGGTCATTGAGTATGAAAAGGCTAATGAGGAGGTGCCAGAACCGAAGATCATGCTG…	453	(reversed)
comp59353_c0_seq1	ATGGCTTCCAAGTTGGAAGTGGAAGTGGAGGTGAAGTCCTCGGCAGATAAGTTCTGGGGTGGCATAAAAGACTCCTCCGATCTCTTCCCCAAGATCTTCCCTGACCAGTTCAAGAGCATCGAGATCGTCGAAGGTGATGGAATAAGTGTTGGCTCCGTTAGGCTTATCAAATATGGCGAAGCGATACCGATAGTTACATTCGTGAAGGAGAGGATCGATGCGGCCGACGAGGAGAGCAAGACGGTCGCATACAGTGCGATCGATGGAGAGCTGGCGACGTTCTACAAGGACTTCAAGGCCACTCTGGTGGTCACTCCTAAGGGAGATGGAGCTGCAGTGAAGTGGGTCATTGAGTATGAAAAGGCTAATGAGGAGGTGCCAGAACCGAAGATCATGCTG…	453
comp73816_c0_seq3	ATGGCGTCGGAGATCGAAAAGGCGGCGCTTTTCGATTTCAACCTTACCCTGCCGGCCATCGCCCTCCAGTTCTTGCTGCTCATGGTGGCGCTGGACAAGATCTACTTCACGCCGCTGGGGAAGTTCATGGACGAGCGGGACGCCGCCATCCGGGCGAGCCTATCGAACGTGAAGGACACGTCGTCGGAGGTGAAGCAGCTGGAGGAGCAGGCGGCGGCGGTGATGAAGGCGGCGAGGGCGGAGATATCGTCGGCGCTGAACCAGATGAAGAAGGAAACGACGGCCGAGCTGGAGAAGAAGCTGTCCGAGGGAAGGAGGAAGGTGGAGGCGGAGCTGCAGGAAGCGCTGCAGAGCTTGGAGAAGCAAAAGGAGGACACCATCAAAGCTCTCGACTCCCAG…	450
comp51427_c0_seq2	ATGTCCACGGCCGAAGTCGAAGTCGAGTACCGCTGCTTCGTCGGCGGCCTTGCCTGGGCCACGGACGACCGCTCCCTGGAGCGGGCCTTTAGTACCTTCGGCGAAATCATCGACTCCAAGATCATAAGCGATCGGGAGACGGGGCGGTCGAGGGGGTTCGGATTCGTCACCTTCAGCAGCGAACAGGCCATGCGCGACGCCATAGAGGGGATGAACGGGCAGACCCTCGACGGCCGCAGCATCACCGTCAGCGAGGCCCAATCCCGCGGCGGAGGCGGAGGTGGCGGGTACAGGGGCGGCGGCGGATATGGGGGTGGTGGCGGCTACGGCCGCGGTGACGGTGGCGGATATGGCCGCGGAGACGGTGGCGGATATGGCCGCGGCGGTGGCGGTCGGGGG…	448	(reversed)
comp85371_c0_seq1	ATGGAGCAGACCTTCATCATGATCAAGCCCGATGGTGTCCAGCGCGGCCTGGTTGGCGAGATCATCAGCAGGTTTGAGAAGAAAGGATTCTACTTGAAAGGATTGAAGCTTGTGAATGTGGAGAGGGCATTTGCGGAGAAGCACTATGAGGACCTCTCCTCCAAGCCCTTTTTCAGTGGGCTGGTTGATTACATTATATCCGGACCTGTTGTTGCCATGGTGTGGGAAGGAAAGAACGTGGTGATCACCGGTAGGAAGATCATTGGAGCTACTAACCCTGCTGATTCTGCCCCGGGTACCATCCGTGGCGACTTTGCCATTGAGATTGGAAGGAATGTGATCCATGGGAGTGATTCGGTTGAAAGTGCTAGAAAGGAGATTGCACTGTGGTTCCCAGAG…	447
comp85371_c0_seq1	ATGGAGCAGACCTTCATCATGATCAAGCCCGATGGTGTCCAGCGCGGCCTGGTTGGCGAGATCATCAGCAGGTTTGAGAAGAAAGGATTCTACTTGAAAGGGTTGAAGCTTGTGAATGTGGAGAGGGCATTTGCGGAGAAGCACTATGAGGACCTCTCCTCCAAGCCCTTTTTCAGTGGGCTGGTTGATTACATTATATCCGGACCTGTTGTTGCCATGGTGTGGGAAGGAAAGAACGTGGTGATCACCGGTAGGAAGATCATTGGAGCTACTAACCCTGCTGATTCTGCCCCGGGTACCATCCGTGGCGACTTTGCCATTGAGATTGGAAGGAATGTGATCCATGGGAGTGATTCGGTTGAAAGTGCTAGAAAGGAGATTGCACTGTGGTTCCCAGAG…	447	(reversed)
comp81523_c0_seq1	ATGGCTGGGAGAGTCGTACCAATAGGGCAGATTGGTGGTCCAGGCGGGGAGGCATGGGATGATGGTAATACTTTTACGGGGATAAAGCAAATAATTATTGGCCATGGAGACGCGATTGACTCTATTCAGGTTGAGTACGAGTTTAATGGAAATTCCATTTTGAGTGATCGACACGGTGGAGATGGTGGTCATAAGTCCAAGATTACCCTCCACTATCCAGAAGAAGTCATACACGCAATAACAAGCTACTCAAATGCGAATGATGGCGGCCCTCACGTCGTCAGGTCCCTGGAGTTTGAGACCAACAGGAGAAAGCTCGGCCCATTCGGGGTGGAGTCAGGCCTGCGGTTCTCTATTTCACTGCAAGGCGGGAAGATCGTTGGCTTCTTTGGCCACTCG…	447	(reversed)
comp78569_c0_seq1	ATGGCTGGGAGAGTCGTACCAATAGGGCAGATTGGTGGTCCAGGCGGGGAGGCATGGGATGATGGTAATACTTTTACGGGGATAAAGCAAATAATTATTGGCCATGGAGACGCGATTGACTCTATTCAGGTTGAGTACGAGTTTAATGGAAATTCCATTTTGAGTGATCGACACGGTGGAGATGGTGGTCATAAGTCCAAGATTACCCTCCACTATCCAGAAGAAGTCATACACGCAATAACAAGCTACTCAAATGCGAATGATGGCGGCCCTCACGTCGTCAGGTCCCTGGAGTTTGAGACCAACAGGAGAAAGCTCGGCCCATTCGGGGTGGAGTCAGGCCTGCGGTTCTCTATTTCACTGCAAGGCGGGAAGATCGTTGGCTTCTTTGGCCACTCG…	447
comp68473_c0_seq1	ATGGCGTTGAAGGTTCACGGTTTCTCCATGTCCACCTGCACCGCCAGGGTGCTCACCTGCGCCTACGAGAAGGGCGTGGACGTTGAGCTCGTCCCCGTCAACCTCCGCACCGGCGAGCACAAGACCCCCGAGTACCTTGCCACCAAGAACCCATTTGGACAGATCCCTGCTCTTGTCGACGATGATCTCACCCTCTTCGAGTCTCGGGCAATCAACCGGTACCTGGCCACCAAGTACCAGGATCAGGGCACCGACCTGCTCCGACATGGCAACCCAAAGGAGGAGGCGCTGGTGAACGTGTGGATCGAGGCCGAGGGCCAGAACTACAACCCGGCCATCGCCGCCCTCGTCTTTGAGATTGTGTTCAAGCCCCTATACGGCCAGACCACCGACGAGGGG…	447	(reversed)
comp83479_c1_seq3	ATGGCAGCAGCCTCGGTCACCCTGTCCAGCACCATGGTGAGCACCTCCTTTGTCCGGGGACAGGCAGCGCCGGCGAGCCTGCGTGCATTTCCCAACATGGGCAAGGCTCTCTTTGGCCTCAAGGCCGGCAGGGGGAAGGTGACCGCCATGGCCGCCTACAAAGTGAAGTTCATCACTCCAGAGGGCCCCGTTGAAATCAAGTGCGACGACGACGTCTACATTCTTGACGCAGCCGAGGAGGCTGGCATCGACTTGCCGTACTCGTGCAGGGCGGGGTCTTGCTCCACCTGTGCTGGCAAGATTTTGTCCGGGAGTGTTGATCAGTCTGATGGCAACTTCCTGGAAGATGACCAGATTGGGAGTGGATGGGTGCTCACCTGCGTTGCCTACCCTCTGTCT…	444	(reversed)
comp83479_c1_seq1	ATGGCAGCAGCCTCGGCCACCCTGTCCAGCACCATGGTGAGCACCTCCTTTGTACGGGGACAGGCGGCGCCGGCGAGCCTCCGCGCATTTCCCAACATGGGTAAGGCTCTCTTTGGCCTCAAGGCTGGCATGGGGAGGGTGACCGCCATGGCCACCTACAATGTGAAGCTCATCACTCCAGATGGCCCCGTTGAAATCGAGTGCCCCGACGACGTCTACATTCTTGACGCAGCCGAGGAGGCTGGCATCGACCTGCCATACTCGTGCAGGGCGGGGTCTTGCTCCACCTGTGCTGGCAAGATTTTGTCCGGGAGTGTTGATCAGTCTGATGCGAGCTTCCTGGATGATGACCAGATTGAAGATGGATGGGTGCTCACCTGCGCCGCCTACCCTCTGTCC…	444	(reversed)
comp76267_c0_seq1	ATGGCCACCTCCGCCATCCAGAACTCGGCTTTGGCCGGCCAGACCGCCCTCAAGCAGCAGAATGAGCTCGTCCGCAAGGTCGGCGTCTCCGGCGGCCGTTTCTCCATGCGAAGAACCGTCAGGAGTGCCCCCCAAAGCATCTGGTATGGTCCGGACAGGCCCAAGTACTTGGGCCCGTTCTCGGAGCAGACGCCGTCGTACCTCACCGGCGAGTTCCCCGGCGACTACGGCTGGGACACCGCCGGCCTCTCCGCCGACCCGGAGACCTTCGCCAGGAACCGGGAGCTGGAGGTGATCCACTCCCGGTGGGCCATGCTGGGCACCCTGGGCTGCGTCTTCCCGGAGCTGCTCTCCCGCAACGGCGTCAAGTTCGGGGAGGCGGTGTGGTTCAAGGCCGGG…	444	(reversed)
comp74911_c0_seq1	ATGGCAGCAGCCTCGGCCACCCTGTCCAGCACCATGGTGAGCACCTCCTTTGTACGGGGACAGGCGGCGCCGGCGAGCCTCCGCGCATTTCCCAACATGGGTAAGGCTCTCTTTGGCCTCAAGGCTGGCATGGGGAGGGTGACCGCCATGGCCACCTACAATGTGAAGCTCATCACTCCAGATGGCCCCGTTGAAATCGAGTGCCCCGACGACGTCTACATTCTTGACGCAGCCGAGGAGGCTGGCATCGACCTGCCATACTCGTGCAGGGCGGGGTCTTGCTCCACCTGTGCTGGCAAGATTTTGTCCGGGAGTGTTGATCAGTCTGATGCGAGCTTCCTGGATGATGACCAGATTGAAGATGGATGGGTGCTCACCTGCGCCGCCTACCCTCTGTCC…	444
comp87692_c3_seq1	ATGCCGACGGTGCCGTTCACCAGAGTCGCCATCGGCGCCCCCGATGAGGTCTACCAACCCGGCGTTCTCAAGGCCGCCTTGGCCGAGTTCATCTCCACCCTCATTTTCGTCTTCGCCGGCCAAGGTTCTGGCCAGGCTTTCAGCAAGTTGACTGGTAATGGTCCGACCACCCCGTCCGGCCTGATTGCGGCGTCGCTCGCCCACGGCTTGGGGCTGTTCGTGGCTGTGGCGGTCAGTGCCAACATCTCCGGCGGCCACGTCAACCCGGCGGTGACCTTCGGCGCCTTCGTCGGCGGCAACATCACCTTCTTCCGAGCCATCGCTTACTGGATCGGCCAGCTCCTCGGCTCGGTGGTCGCCTGCCTCCTCCTCCGGTTCACCACCGACACGCACATCGGA…	443
comp65483_c0_seq1	ATGGCTTCTCCCCCCCCCGTAGCTGCTGTTCACCCTGCCACCATTAGAGGCTTGGGTGGTAGCTCCCTCGCCGGCACTAGGCTCTCTGTCAAGCCATCTACCGTGACCAGTCTCAAACGCACAACCACTAAGTTTGGTGTTGTTGTGGCCAAGTATGGGGAGAAGAGCGTTTATTTTGATCTCGAAGACATTCCCAACACCACTGGCCAGTGGGATCTATATGGCTCTGATAGCCCCTCCCCTTATAACTCACTTCAGAGCAAGTTCTTTGAGACATTTGCGGCTCCATTTACCAAAAGAGGGCTGCTGCTAACGTTCTTGCTGCTGGGAGGTGGCTTTAGTATTGCCTACCTCAGCTCTATCGCCACCGGTGACATTCTGCCCATCAAGAAAGGCCCT…	438
comp82026_c0_seq1	ATGAGTCGCCATCCGGAGGTGAAGTGGGCCGAGCGTGTAGACAAGGTCTATCTTACAATTCTTTTACCAGATGCTAAGAACGCCAAGGTTAACCTTGAACCAGATGGTGTGTTCACTTTCTCAGCCACTGCGGGGCCTGAAAATAATTCTTATGAAGTTAAACTTAATCTCCATGACCAGGTCAATGTGGAGGAAAGCAAGATAAATACAGGTGTAAGGAGCATCTTCTGTGTAGTGGAAAAGAAGGAGAAAGGATGGTGGAAGAAATTACTTCGCAATGATGAGAAAACTCCTCACTATGTAAAAGTCGACTGGGATAAGTGGGTTGATGAAGATGATGATGGTCCAGGTGATGTTGATCTGGGAGGGATGGATTTCTCGAATTTTAGTGGAATGGAG…	430	(reversed)
comp80664_c0_seq2	ATGAGTCGCCATCCGGAGGTGAAGTGGGCCGAGCGTGTAGACAAGGTCTATCTTACAATTCTTTTACCAGATGCTAAGAACGCCAAGGTTAACCTTGAACCAGATGGTGTGTTCACTTTCTCAGCCACTGCGGGGCCTGGAAATAATTCTTATGAAGTTAAACTTAATCTCCATGACAAGGTCAATGTGGAGGAAAGCAAAATAAATACAGGTGTAAGGAGCATCTTCTGTGTAGTGGAAAAGAAGGAGAAAGGATGGTGGAAGAAATTGCTCCGTAGTGATGAGAAGACTCCTCACTATATAAAAGTTGATTGGGATAAGTGGGTTGATGAAGATGATGATGGTCCAGGTGATCTTGACTTGGGAGGGATGGATTTCTCGAATTTTAGTGGAATGGAG…	430
comp84086_c2_seq4	ATGGCTGCCACTGTGATGCCGTCTGCACTGAGCTTGAAGAAACCTTCTTCCCCCTTGGTTGATAGCAGGCAGGCCATCAAAGGTCTCCCAAGCTTGGCAAGGAGATCAGGAGCCTTCAAGGTTGAGGCCAAGGGCAAAAAGATCAAGGTTGCTCTACCTTATGGGCCCACAGGGGGACTGGTCTACAGGGAAGGAGTAGATGCGTCAGGAAGAAAGGCCAAGGGAAAGGGCCTCTACCAATTTGCAGATAAATATGGTGCAAATGTGGACGGGTACAGCCCAATTTACAGTCCAGAAGAATGGTCTCCCAGTGGTGACACTTACGTTGGAGGGCAAACAGGACTGTTTATATGGGCAGTGACTCTTGCTGGTCTTCTAGCCGGGGGTGCTCTACTAGTC…	426	(reversed)
comp78769_c1_seq3	ATGGCTGCCACTGTGATGTCGTCTGCACTGAGCTTGAAGAAACCTTCTTCCCCCTTGGTTGATAGCAGGCAGGCCATCAAAGGCCTCCCAAGCTTGGCAAGGAGATCAGGAGCCTTCAAGGTTGAGGCCAAGGGCAAAAAGATCAAGGTTGCTCTACCTTATGGGCCCACAGGGGGACTGGTCTACAGGGAAGGAGTAGATGCGTCAGGAAGAAAGGCCAAGGGAAAGGGCCTCTACCAATTTGCAGATAAATATGGTGCAAATGTGGACGGGTACAGCCCAATTTACAGTCCAGAAGAATGGTCTCCCAGTGGTGACACTTACGTTGGAGGGCAAACAGGACTGTTTATATGGGCAGTGACTCTTGCTGGTCTTCTAGCCGGGGGTGCTCTACTAGTC…	426
comp78769_c1_seq1	ATGGCTGCCACTGTGATGTCGTCTGCACTGAGCTTGAAGAAACCTTCTTCCCCCTTGGTTGATAGCAGGCAGGCCATCAAAGGCCTCCCAAGCTTGGCAAGGAGATCAGGAGCCTTCAAGGTTGAGGCCAAGGGCAAAAAGATCAAGGTTGCTCTACCTTATGGGCCCACAGGGGGACTGGTCTACAGGGAAGGAGTAGATGCGTCAGGAAGAAAGGCCAAGGGAAAGGGCCTCTACCAATTTGCAGATAAATATGGTGCAAATGTGGACGGGTACAGCCCAATTTACAGTCCAGAAGAATGGTCTCCCAGTGGTGACACTTACGTTGGAGGGCAAACAGGACTGTTTATATGGGCAGTGACTCTTGCTGGTCTTCTAGCCGGGGGTGCTCTACTAGTC…	426
comp88204_c0_seq7	ATGCGTGATGCTATGAGCAATCTGGGCAGTGCTCCCAATAAGATTAATCCTCTGGTTCCAGTGGACCTTGTAATTGATCACTCAGTCCAGGTTGATGTGGCAAGATCACAAAATGCAGTGCAGGCAAATATGGAACTTGAGTTTCACAGGAACAAGGAAAGATTTGGTTTCCTAAAGTGGGGATCAAAAGCTTTTCAGAACATGCTTGTTGTTCCTCCAGGTTCTGGAATCGTTCACCAGGTTAATCTTGAATATCTTGGAAGAGTAGTATTTAACACCAAAGGCATTCTCTACCCTGATAGTGTTGTTGGGACAGATTCCCACACTACTATGATTGATGGACTTGGAGTTGCTGGTTGGGGAGTTGGAGGGATTGAAGCAGAAGCAGCAATGCTCGGC…	425	(reversed)
comp73437_c0_seq1	ATGGCAGTTTCATCGGCCGTGCCTTCTCTGTGCACCTTGAAGCCTTCCCCTATTGTTAAAAGCCTCGCCACAAGAGGCCTTCCTTCCCTGGCCAGGCGCTCCTCCTCCTTTCGTGTGGAGGCCAGTGGTGGCAAGAAGATCAAGGTTGCTCAACCTTTCGGGCCTGGCGGAGGCATGGTTTTGCCGGAAGGCAAAGACGCCTCGGGCAGGAAGGCTAAGGGAAAAGGTGTTTATCAGTTTTCGGACAAATATGGCGCAAACGTGGATGGTTACAGTCCAATTTATTCACCCGAGGAATGGTCGCCGAGTGGTGATGTTTATGTTGGAGGAACAACTGGGCTGTTGATCTGGGCTGTCACCTTGGCTGGTCTTTTAGCTGGAGGAGCTCTTCTTGTCTAC…	423	(reversed)
comp71583_c0_seq1	ATGGCAGTTTCATCGGCCGTGCCTTCTCTGTGCACCTTGAAGCCTTCCCCTATTGTTAAAAGCCTCGCCACAAGAGGCCTTCCTTCCCTGGCCAGGCGCTCCTCCTCCTTTCGTGTGGAGGCCAGTGGTGGCAAGAAGATCAAGGTTGCTCAACCTTTCGGGCCTGGCGGAGGCATGGTTTTGCCGGAAGGCAAAGACGCCTCGGGCAGGAAGGCTAAGGGAAAAGGTGTTTATCAGTTTTCGGACAAATATGGCGCAAACGTGGATGGTTACAGTCCAATTTATTCACCCGAGGAATGGTCGCCGAGTGGTGATGTTTATGTTGGAGGAACAACTGGGCTGTTGATCTGGGCTGTCACCTTGGCTGGTCTTTTAGCTGGAGGAGCTCTTCTTGTCTAC…	423
comp93738_c0_seq1	ATGGGTGCTAGTACCTTACCCAGCGATGAGGTGGACCGTATGGTGAAAGAAGCAGAGAAGTTTGCCAAGGAGGACAAGGAGAAGAGAGATTCCATTGACACAAAGAACCAGGCTGACTCTCTTGTCTACCAGACTGAAAAGCAACTCAAAGAGCTGGGAGAGAAAGTTCCAGCTCCTGTCAAGGAGAAGGTTGAATCGAAGCTTGCACAGCTAAAAGAGGCTATCTCTGCAGGCTCTACCCGAGGGATAAAGGATGCAATGAATGCTCTCAACCAAGAAGTAATGCAGCTGGGTCAATCTCTTTACAGCCAGCCCGGTGCTACGGGTGCTGGCTCTGCCCCAGGCCCCGAGGCTGGACCTTCAAGTAAGGCACCTGATGATGGCGATGTCATCGACGCA…	420	(reversed)
comp188566_c0_seq1	ATGTTAGGCTCCTTGACCATTGTTGTAGCTCACCATACGTATTCCACGCCACCCTATCCATACCTAGCTACTGACTACGGTACACAACTTTCGTTGTTCACACATCACATGTGGATTGGTGGATTTCTCATAGTTGGTGCTGCCGCGCATGCAGCCATTTTTATGGTAAGAGACTACGATCCAACTACTCGCTATAATGATCTATTGGATCGTGTCCTTAGGCACCGTGATGCAATCATATCCCATCTTAACTGGGCATGTATATTTCTAGGCTTTCACAGTTTTGGCTTGTATATTCATAATGATACTATGAGTGCTTTAGGGCGTCCCCAAGATATGTTTTCAGATACCGCTATACAATTACAACCTATCTTTGCTCAATGGATACAAAATACCCAT…	419	(reversed)
comp87404_c1_seq17	ATGGCGGAGTTCAGCAGCAGAAATGAAGCCATTCTGATCCTTGTCAAATACACGGAAAGCTTCCTTGAGCTCCTCCTCAGAGTCAGTGTCCTTCATCTTGCGGGCCATGAGGTTAAGGAACTCTGGGAAGTCAATGGTACCATTACCATCAGCATCCACTTCGTTGATCATGTCCTGCAGTTCAGCTTCGGTGGGATTCTGACCAAGCGAACGCATAACGGTTCCAAGCTCCTTAGTGGTGATGCAACCGTCGCCATCCTTGTCGAAGAGACTGAAGGCTTCCTTGAACTCGGAGATCTGTTCATCAGTAAGCTCATCCGCCATTTCTCTCCTATTTTTTGTCCCAAAAATGAGAATGGAACCAGTGTTTTGGGCTTCTACACGATTGTTTTTTTTGAT…	414	(reversed)
comp87404_c1_seq12	ATGGCGAAGCTCGGCGGCAGAGATGAAACCGTTTTGGTCTTTGTCAAACACCCGGAAAGCTTCCTTGAGCTCCTCCTCAGAGTCAGTGTCCTTCATCTTGCGGGCCATGAGGTTAAGGAACTCTGGGAAGTCAATGGTACCATTACCATCAGCATCCACTTCGTTGATCATGTCCTGCAGTTCAGCTTCGGTGGGATTCTGACCAAGCGAACGCATAACGGTTCCAAGCTCCTTAGTGGTGATGCAACCGTCGCCATCCTTGTCGAAGAGACTGAAGGCTTCCTTGAACTCGGAGATCTGTTCATCAGTAAGCTCATCCGCCATTTCTCTCCTATTTTTTGTCCCAAAAATGAGAATGGAACCAGTGTTTTGGGCTTCTACACGATTGTTTTTTTTGAT…	414	(reversed)
comp87404_c1_seq7	ATGGCGAAGCTCGGCGGCAGAGATGAAACCGTTTTGGTCTTTGTCAAACACCCGGAAAGCTTCCTTGAGCTCCTCCTCAGAGTCAGTGTCCTTCATCTTGCGGGCCATGAGGTTAAGGAACTCTGGGAAGTCAATGGTACCATTACCATCAGCATCCACTTCGTTGATCATGTCCTGCAGTTCAGCTTCGGTGGGATTCTGACCAAGCGAACGCATAACGGTTCCAAGCTCCTTAGTGGTGATGCAACCGTCGCCATCCTTGTCGAAGAGACTGAAGGCTTCCTTGAACTCGGAGATCTGTTCATCAGTAAGCTCATCCGCCATTTCTCTCCTATTTTTTGTCCCAAAAATGAGAATGGAACCAGTGTTTTGGGCTTCTACACGATTGTTTTTTTTGAT…	414	(reversed)
comp75958_c0_seq1	ATGGCAGCTCTGTGCTTCTCCCCAAACATGCCATTCACAACTCCAAGGATTTCAACAGCAACTAGACAGCCTCAAACCCAAACCACAAGAATTGCACTTCCTCGGATAAACGCTACCCCAACTCAAGAAGCAACTACGGTGGACTATAGCTCACTTACATCTGTTTTTCCCGCTGAGGCATGCGAAACAATCGGAGGGGATTCCTGCACAGTGGAGATGTTCCCGGAGGTGAAGCTCCAACCAGAAGCAAGGTCGAATACAACGGTGGTACAAGAGGATGTGGACAGGGAATATATGGAATACAATGAACCGAAAACGGTATTCCCAGGAGAAGCTTGTGATGATCTTGGAGGTGAATTCTGTGAACCAGATTATCAGACGGGTGTATTTGTGGAGGGG…	414	(reversed)
comp87612_c1_seq15	ATGGCACCCAAGCCCGAGAAGAAGCTCGCCGAGAAGAAGCCGGTTGCCGAGAAGAAGCCCAAGGCCGAGAAGCGGCTCCCCAAGGAAGGCGGAGTCGCTGGCGACAAGAAGAAGAAGAAGCGGGCGAAGAAGAGCACCGAGACCTACAAGATGTACATCTTCAAGGTCCTCAAGCAGGTCCACCCCGACATCGGCATCTCCAGCAAGGCGATGGGGATCATGAACAGCTTCATCAACGACATCTTCGAGAAGCTGGCCCAGGAGGCGTCCCGTCTTGCCCGCTACAACAAGAAGCCCACCATCACCTCCAGGGAGATCCAGACCTCTGTCCGCCTTGTTCTTCCTGGGGAGCTCGCCAAGCACGCCGTCTCTGAGGGCACCAAGGCCGTCACCAAGTTC…	411
comp87612_c1_seq1	ATGGCACCCAAGCCCGAGAAGAAGCTCGCCGAGAAGAAGCCGGTTGCCGAGAAGAAGCCCAAGGCCGAGAAGCGGCTCCCCAAGGAAGGCGGAGTCGCTGGCGACAAGAAGAAGAAGAAGCGGGCGAAGAAGAGCACCGAGACCTACAAGATGTACATCTTCAAGGTCCTCAAGCAGGTCCACCCCGACATCGGCATCTCCAGCAAGGCGATGGGGATCATGAACAGCTTCATCAACGACATCTTCGAGAAGCTGGCCCAGGAGGCGTCCCGTCTTGCCCGCTACAACAAGAAGCCCACCATCACCTCCAGGGAGATCCAGACCTCTGTCCGCCTTGTTCTTCCTGGGGAGCTCGCCAAGCACGCCGTCTCTGAGGGCACCAAGGCCGTCACCAAGTTC…	411
comp85818_c1_seq2	ATGGATGCCAGTACTGGTCGGGGCGGCGTGATCATTGACTCAGGGACGGCCGTGACACGGCTGCCGGCGGCGGTTTACAATGCTCTGAGGGACGCTTTCACCTCCGGCGCCGGACACTTGAGGGCGGCCGGCGGGTTCTCTCTTTTCGACACGTGCTACGACCTGTCGGGGATGGGGAGGACGGTGCAGGTGCCGGCTGTGGCGCTGCTGTTCGGGGGTGGGAGGAAGTTGGACTTGCCGGCGAAGAACTTTATGACGGCGGTGGACTCGTCGGGGACGTACTGCTTGGCGTTCGCGCCGTCGTCGGCGCCGGTGTCAATCATCGGGAATATACAGCAGCAGGGGATTCGGGTGGGGTTCGACCTCGCCAACTCCGTCGTCACCTTTGCACCCAACAGC…	405
comp87139_c0_seq1	ATGACCTTAAATCTTTGTGTACTGACTCCTAATCGAATTATTTGGGACTCAGAAGTAAAAGAAATCGTTTTACCTACTAATAGTGGCCAAATTGGCGTATTACCAAACCACGCCCTCATTGCTACAGCTGTAGATATAGGTATTTTGAGAATACGCCCCGATGACCAATGGGTAACGATGGCTTTGATGGGCGGTTTCGCTAGAATAGGCAATAATGAGATCACCATTTTGGTAAATGATGCGGAGAGGGGTAGTGACATTGATCTGCAAGAAGCTCAGGAAACTCTTGAAATAGCTGAAGCTAACTTGAGTAAAGCTGAGGGCAAGAGACAAGTAATTGAGGCCAATCTTGCTTTTAGGCGAGCTAGGACACGAGTGGAAGCTGCCAATACGATTTCG…	402	(reversed)
comp70325_c0_seq1	ATGACCTTAAATCTTTGTGTACTGACTCCTAATCGAATTATTTGGGACTCAGAAGTAAAAGAAATCGTTTTACCTACTAATAGTGGCCAAATTGGCGTATTACCAAACCACGCCCTCATTGCTACAGCTGTAGATATAGGTATTTTGAGAATACGCCCCGATGACCAATGGGTAACGATGGCTTTGATGGGCGGTTTCGCTAGAATAGGCAATAATGAGATCACCATTTTGGTAAATGATGCGGAGAGGGGTAGTGACATTGATCTGCAAGAAGCTCAGGAAACTCTTGAAATAGCTGAAGCTAACTTGAGTAAAGCTGAGGGCAAGAGACAAGTAATTGAGGCCAATCTTGCTTTTAGGCGAGCTAGGACACGAGTGGAAGCTGCCAATACGATTTCG…	402
comp53194_c0_seq1	ATGGCGGGAAAGGGCGGCAAGGGGCTTGTGGCTGGGAAGACGACTGTGAACAAGGATAAGGAGAAGAAGAAGGCCGTCTCCAAGTCCTCTCGTGCGGGTCTCCAGTTTCCAGTGGGTCGAATTCATCGCCACCTGAAGTCAAGAATTGCAGCCCATGGCCGTGTCGGCGCGACAGCTGCCGTCTACTCTGCAGCAATTCTAGAGTACCTAACTGCCGAAGTCCTTGAGCTTGCCGGAAATGCAAGCAAAGATTTGAAGGTGAAGAGGATCACACCGAGGCATCTTCAACTGGCCATCCGAGGGGATGAAGAATTGGACACTCTGATTAAAGGCACCATCGCCGGGGGAGGTGTCATCCCCCACATTCACAAGTCCCTCATCAACAAGTCGTCCAAGGAG…	402
comp40780_c0_seq1	ATGGCCACAGTAGGCTGGAATTGTTGCAGCCTTCTCACAACTTTGGCCTTCTTGCTCTACCGTCTCCAACTTTGCTCCTCCGAACAAGCTCCTAACTATACATTTGTGCAGCAAGCAACCACAGCAGCACCTCTAGCCTACTACGACTACATTATCATAGGTGGAGGCACTGCCGGCTGCCCATTGGCAGCGACACTATCACAAAACTTTAGTGTCCTACTGCTAGAGAGGGGAGGGGTACCCTACGGCAACCCCAACATCACCAACGTCGCCGGCTTCCGCGACACCCTCTCCGACCTCTCTCCGACGTCGGCGTCGCAGCGGTTCATCTCCGAGGACGGCGTCATCAATGCCCGGGCCCGGGTCCTGGGCGGCGGCAGCTGCCTCAACGCCGGCTTTT	400	(reversed)
comp79085_c0_seq1	ATGGAACCCCCCGAGGAGGACGCCTCCAGAGATGATATAATCGATAGCTACATCAAAACCCTCGCCCAGGTGGTCGGCAGTGATGAAGAAGCTAGGAAGAAGATTTATTCGGTATCAACCAGGCACTACTATGCTTTTGGAGCCCTTGTATCCGAAGAACTCTCGTACAAAATCAAAGAACTGCCAAGAGTCCGATGGGTCCTCCCAGATTCCTACTTAGATGTGAAAAACAAAGATTATGGAGGGGAACCCTTTATTGATGGAAAAGCTGTTCCATATGATCCGAAATACCATGAGGAATGGGTTCGAAACAACGCGCGTGCAAAAGAAAGAGCCAGGAGGAAGGATAGGCCTCGTAATTTTGATCGTTCCCGAAATTTCGATAGACAGAGGAAATAG	399	(reversed)
comp75673_c0_seq1	ATGGCAGACAAAGCTGCTAACACGAGCCTCTGCATGCCAAAAACAGTCTCAAACGCGGAGGCACGGTTAACTCCCAAGCAGGCAGTGACCTTCCCCTTGTTGAAGTATAGCACTTGGAAAGGAGTCACCACCACCTACAGATCAGGTACTGGGAAGCTTAGGACCATGGCAACCCCTCAAAGCCTCTCTGAGCAGATCGCCGAGAGCGTGAAGAAGGCGGAGGAGACTTGCGCCGGCGACGCCACTAGCGGGGAGTGTAGGGCGGCCTGGGACGAGGTGGAGGAGGTGAGCGCGGCCGCCAGTCATTTGCGTGACAGGAACAAGAAGTCCGATCCTCTCGAGGACTTTTGCAAAGACAACCCAGAGACCGAGGAGTGCCGCATGTACGAAGATTGA	396	(reversed)
comp79670_c0_seq6	ATGGCCAAGGAACCTCTTCGCGTTCTCGTCACCGGAGCTGCCGGTCAAATTGGATATGCGCTTGTTCCTATGATTGCCAGAGGAGTGATGCTTGGCCCTGATCAGCCTGTAATTTTGCACATGCTTGATATTCCACCAGCTGCCGAGGCATTGAATGGGGTGAAGATGGAGCTAGTAGATGCTGCCTTTCCTCTTCTGAAGGGTGTTGTTGCAACGACTGACGTAGTTGAGGCGTGCCATGGTGTCAATGTGGCTGTCATGGTTGGTGGCTTTCCTAGGAAAGAAGGAATGGAGAGGAAAGATGTAATGTCAAAGAATGTCTCCATCTACAAGTCACAAGCTGCTGCTTTGGAAAAGTATGCTGCTGCTAACTGCAAGGTTTTGGTTGT	389
comp73932_c0_seq1	ATGGCCACCAACTTGGCTTCTGCAGCATCTAGCTTTGTCTTCACCTCGAGCTTGTCTACTACCACTGCAACTTCTCGCACTTTCGTCTCCTTCCCCAGGAGACGGTTCACCGTTCGCGCCGAGGAGGCTGCTCCGGCACCTCCTGCCCCAGCCCCGGCCAAGGAGGCAGTCGCTGCAGCCAAGCCACCTCCAATTGGACCCAAGAGAGGAACCAAGGTGAAAATTCTCAGGAGAGAATCATATTGGTTCAATGGCGTCGGCTCAGTTGTTGCTGTCGATCAGGATCCTTGCACTCGCTACCCAGTTGTGGTTCGATTTGACAAGGTGAACTATGCCGGGGTTTCCACAAACAACTATGCATTGGATGAGGTTCAGGAAGTGAAATGA	387
comp73819_c0_seq1	ATGGCCACCAACTTGGCTTCTGCAGCATCTAGCTTTGTCTTCACCTCGAGCTTGTCTACTACCACTGCAACTTCTCGCACTTTCGTCTCCTTCCCCAGGAGACAGTTCACCGTTCGCGCCGAGGAGGCTGCTCCGGCACCTCCTGCCCCAGCCCCGGCCAAGGAGGCAGTCGCTGCAGCCAAGCCACCTCCAATTGGACCCAAGAGAGGAACCAAGGTGAAAATTCTCAGGAGAGAATCATATTGGTTCAATGGCGTCGGCTCAGTTGTTGCTGTCGATCAGGATCCTTGCACTCGCTACCCAGTTGTGGTTCGATTTGACAAGGTGAACTATGCCGGGGTTTCCACAAACAACTATGCATTGGATGAGGTTCAGGAAGTGAAATGA	387	(reversed)
comp40640_c0_seq1	ATGGCACAGGGAAGAGGCAGTGCATCAGGAGCAATGGCCATGGCCGGCCTGCTCATGTTCCTCGTTGCTGCCCACCTTATCACTGTTGATGCAGCAGTTTACACCGTCGGTGACAGCCGTGGGTGGACTTTCAACGTCGTCAATTGGCCCCAAGGCAAACGATTCCTGGCAGGGGATCAATTAATTTTCAAGTACAGCCCGTCTGCACACAACGTGGCATTTGTCGACGGTAAGAGCTACAGTAGCTGCTCAACCCCAAGAGGGGCAAAGATCTTACAAAGTGGGAATGACAGGGTCACTTTGAAGAAGGGGCAAAACTACTTCATCTGCAACTTTGCTGGTCATTGCGAGGGAGGGATGAAGATTGCTGTTAATGCTGCTTAG	384	(reversed)
comp24444_c0_seq1	ATGGCACAGGGAAGAGGCAGTGCATCAGGAGCAATGGCCATGGCCGGCCTGCTCATGTTCCTCGTTGCTGCCCACCTTATCACTGTTGATGCAGCAGTTTACACCGTCGGTGACAGCCGTGGGTGGACTTTCAACGTCGTCAATTGGCCCCAAGGCAAACGATTCCTGGCAGGGGATCAATTAATTTTCAAGTACAGCCCGTCTGCACACAACGTGGCATTTGTCGACGGTAAGAGCTACAGTAGCTGCTCAACCCCAAGAGGGGCAAAGATCTTACAAAGTGGGAATGACAGGGTCACTTTGAAGAAGGGGCAAAACTACTTCATCTGCAACTTTGCTGGTCATTGCGAGGGAGGGATGAAGATTGCTGTTAATGCTGCTTAG	384
comp88371_c0_seq6	ATGACCGAGCTCTGCGGCTACCCCACCCTTGACGCCCTCATCGACGCTACCGTCCCCAAGTCCATCCGTCTTCCGGCCATGGAGCTCCCCAAGTTCGCCGCCGGCCTCACCGAGAGCCAAATGGTGGACCACATGAAGGCCCTCGCCTCCAAGAACAAGCTCTTCAAGAGCTACATCGGCATGGGCTACTATGGCACCAACGTCCCCGGCGTCATCCTCCGCAACATCTTGGAGAACCCGGGTTGGTACACCCAGTACACCCCGTACCAGGCCGAGATCTCGCAGGGCCGGCTCGAATCGCTGCTCAACTACCAGACCATGATCGCCGACCTCACCGGCCTCCCCATGTCCAACGCCTCCCTCCTCGACGAGGGGACGGCCGC	383	(reversed)
comp68463_c0_seq1	ATGGGAACACTGCTCATTTCAAAGATCAGGGAGGAGTATCCAGACCGGATGATGCTTACCTTCTCTGTCTTCCCTTCTCCCAAGGTCTCTGATACTGTCGTGGAGCCCTACAATGCCACCCTCTCTGTTCATCAACTTGTTGAGAATGCGGATGAGTGCATGGTTCTTGACAACGAGGCTCTCTATGACATCTGCTTCCGCACTCTCAAGCTTGCTACTCCTACCTTTGGTGATCTTAACCACCTTATTTCTGCCACAATGAGTGGGGTCACATGCTGTCTCCGATTCCCTGGCCAGCTTAACTCAGACCTCCGTAAGCTAGCTGTTAATCTTATCCCCTTCCCACGTCTCCACTTTTTCATGGTTGGCTTTGCTCCC	378	(reversed)
comp78479_c0_seq12	ATGGACAAGAAGAATGCTTGTGCAGTCACTTACTTCGGAGATGGTGGCACAAGTGAGGGAGATTTCCATGCTGCCTTGAATTTTGCAGCTGTTACAGAGGCTCCGGTGATCTTTATATGCCGCAACAACGGGTGGGCAATCAGCACCCCAACATCAGAACAATTTCGAAGTGATGGTTTAGTAGTAAGAGGTCCAGCCGATGGCCTTCGAAGTATCAGAGTAGATGGCAATGATTCTTTAGCAATCTACAGTTCTGTGAAGGCGGCTCGTGAAATGGCTATAAATGAACATAAACCAATCTTGATTGAGATGATTCTACCAAGTATAGGCCCGTGCATGAAATTGAACATTGGAGAACACAAAGAGATCCAGTTACA	377	(reversed)
comp76398_c0_seq1	ATGGCAGAGGTTGAAGAAGGCGGCCGGCGTCTGAGGGGAGTGGTCCGTTGGTTCAACGGCACCAAGGGCTACGGCTTCATTACCCCCGACGACGGCGGCGAGGACCTCTTCGTCCACCAATCCTCAATCAAGTCCGACGGCTACCGCTCCCTCGGCGAGGGCGAAACCGTCGAGTTCGTCGTCGAGCAGTCCACCGACGGCCGCACCAAGGCCGTCGACGTCACCGGCCCCGACGGCTCCAACGTGCTCGGCGATCGCCGCGGAGGATCTGCTGGCGGAGGATTTGGCGGGAGGGGCGAGCGGTACGGCGGGGGGGATCGGTATGGGGGAGGTGGCGGGCGTGGCGGTGGGGGTTATGGGTTTGATGGGAG	371	(reversed)
comp83770_c0_seq2	ATGGTTGGTTATGCACTTCAGGCAGCAGATATTCTTGCAAAGGATGGAATCAATGCTGAGGTTATAAATCTGCGCTCAATCAGGCCTCTAGACAGAGCCACAATTAACAAATCAGTCAGGAAAACAAACAGACTGGTTACAGTTGAAGAGGGTTTTCCTCAGCATGGTGTTGGAGCTGAAATTTGTGCATCAGTAGTTGAGGAAAGCTTTGAATATCTTGATGCGCCTGTGGAAAGAATAGCTGGAGCCGATGTTCCCATGCCTTATGCAGCAAATCTCGAGAGAATGGCTGTTCCACAGGTTGATGATATTGTTCGAGCTGTAAGGAGAGCATGCTACAGAGCTGTCCCTGCGGCAGCTCACGCGTAG	369
comp78692_c1_seq1	ATGGCGAGTGTGTTCGTGAAGACCGCGGTGGCAATGCTGGTCATTCTGGTGGTGCACCCGTGGTCGAACTGGGGCGCCACAGCCCAGACTTGCGTCGATGTTTACGGCGACATTCGCCCGTGCGTGACCGTCATCAACAACACCACCGGCATCGCCACCACGGCGTGCTGCAATGGCTTGTTTGCCGTTTACACCACAGCTCTGCCGGTGCTGGGGAATCAAGGTACTTGTAGATGCTTTCAAAACTGGTTCCCGACTCTTTGGCCTTCGATACGAGTATCATTCGCAGAACGAGCGTTTATTAGCGTGATGAACCAGTGCAATGTCACTTTTGGATTCAATATCACCAATCCCGGCAGTTGCTAG	366	(reversed)
comp74045_c0_seq2	ATGGCCGGGTCATTGGTGTGCAAGCTCGTCACGTTGGTGTTGGCCCTGTCTCTGGTGCTGGCGCCGGCAGCCGAGGCCGTTATCACCTGTGGTACAGTTGCGGGTGCGCTGACTGGTTGCATCGGGTACATCAGATCACCGGTTACGCCGGCGGTCGTCCCGGGTGGCTGCTGCAGCGGCGTTAGCAAGGTCAATTCGCTGGCCAGCACCCCGGCCGACCGAAAGGCAGCCTGCAACTGCCTCAAGAACTTCGCCGGTCAGCTTCGCGGTGTCAACTACAAGGCGGCCGAAGGGCTCCCGAGCAAATGCAAAGTTAACGTCCCTTACAAGATCAGCCCCAACACTGACTGCAGCAGCGTTGGTTGA	366	(reversed)
comp74045_c0_seq2	ATGGCCGGGTCATTGGTGTGCAAGCTCGTCACGTTGGTGTTGGCCCTGTCTCTGGTGCTGGCGCCGGCAGCCGAGGCCGTTATCACCTGTGGTACAGTTGCGGGTGCGCTGACTGGTTGCATCGGGTACATCAGATCACCGGTTACGCCGGCGGTCGTCCCGGGTGGCTGCTGCAGCGGCGTTAGCAAGGTCAATTCGCTGGCCAGCACCCCGGCCGACCGAAAGGCAGCCTGCAACTGCCTCAAGAACTTCGCCGGTCAGCTTCGCGGTGTCAACTACAAGGCGGCCGAAGGGCTCCCGAGCAAATGCAAAGTTAACGTCCCTTACAAGATCAGCCCCAACACTGACTGCAGCAGCGTTGGTTGA	366
comp32890_c0_seq1	ATGAAACTCTCCGCCCTCTTGTCCACGTCCCACATCATCACCGCACCACTCGCCGACGTAACTGACGGCCCGGCCCCGTCGGCACCACCCGCGGGAGCCTTCCTCTTCTCTTCCTTCCCGGCAGAGGATATTAGTGCACTCCCTTCAGCCACCTGCAGCTCGCTGCTGAAGATCAGCTCGTCAACGTACACCGGCCGGAAGCTTCGGCCTGACGCGTGGTGGGTATGTCGGCTAGGCCGCCGGAGGGCCGAGTGGAGGCGGTGCTGGAGCTTCCGGAGGTTGGTGGTGAGGCCTTTCCACACTTTCTTCCCGGCTAGGTACTTGGGCTTGAAGGTGAAGCAAGACTTCATGAGCAAGAAATTGTGA	366	(reversed)
comp40963_c0_seq1	ATGACCTTCTTGAGGCATACTCGTGAAGCCACTCCTTGCGCGAGTGTAAACAGCTCGGAACTCATCCACTGTCATGTCTGCAAATTGGTTGAGGCCAAGCTTGTAGCCAACATTGCTGCGCTTGTTGCTCGCATGGATGTTGAGTGCATTCTCTTTGAAGATGTTAAACCTCCTCACAACATCTCCGTTGGCATTACTCCCATGCGACCGATGGATGGCTTGCCATTTGTTGTACAGGGCGAACAGGGACTTGTCAGACCCGACATCGGAATCGGAGATGTCGAGGGCCAATGTGAAGGGAGGAAGGCGAGCGCCAACAAGGAGGATGGTGAAGAGGAGAAGAGACCATGA	351	(reversed)
comp61246_c1_seq1	ATGTTTGGTAAAGCGGTGCTGGTTTTGTTGTTGGCAGTTGCATCTCAGCTGGTGAGTGAGGGAGAAGGGGTGTCGTGCGGAGATGCAGTGAGTGCTTTGATCCCGTGCGGTACGTTCCTGATGGGGACGAGCGGACCAACGCCAACGGCCGAGTGCTGTAAGAGTGCGCTGTCTCTGGACAAGATGGCTACCAACACCACCTCCCGCCGAGACATGTGCCAGTGCCTTAAGGAAACGGGGCCATCCTTCGGTGTGAAGCCAGAGAGAGCCAAACTACTCCCCTCATCCTGCAAGCTCAAGATCAACATACCCATAAGTCCCAATGTCGACTGCAGCAGGGTCGTTTGA	348	(reversed)
comp87083_c1_seq3	ATGAACCACCCTGGCCAGATTGGCAATGGTTATGCGCCTGTCCTGGATTGCCACACCTCCCACATTGCTGTGAAGTTTGCTGAACTCCTGACCAAGATTGACAGGCGATCTGGTAAGGAGCTTGAGAAGGAGCCCAAGTTCTTGAAGAACGGTGATGCCGGGTTGGTGAAGATGATTCCGACCAAGCCTATGGTGGTGGAGACCTTCTCTGAATACCCTCCTCTTGGTCGTTTTGCCGTGAGGGACATGCGTCAGACTGTTGCTGTTGGTGTTATCAAGAGCGTGGAGAAGAAGGATCCAACCGGCGCCAAGGTGACCAAATCTGCTGCCAAGAAGAAATGA	342	(reversed)
comp18518_c0_seq1	ATGAGCGCCGACGAGTCCGCCGACCACTCCCCCGCCCCCGTCGCCAGCGACGCCGGCACGGCGGCGCCGGAGAAGGATCCGGCGCCGGCATCGTCCCCGTTCAGTGCCTTCAACTTCAACATCTGGCCGCCGACGCGCCGCACCCGCGACGCCGTCGTCAACCGCCTCGTCGAGACCCTCTCCTCGGACTCCGTCCTCACCCAGCGTTACGCCGCCCTCCCCGCCGGCGAGGCCGAGGCTGCCGCCCGCCGCATCGAGGAGGAGGCCTTCGCCTCCGCCACCGCCGTCTTCGAGAACCGCCCCCCGCCCGCCGGGCCCGACGAC	324
comp61273_c0_seq1	ATGGCGACGACCAAGGCCAAAGAGATCGTCTCTTCCAACTCCGTCGTCGTTTTCAGCAAGACTTATTGTCCGTTCTGCACGCAAGTGAAGAAACTGTTCGACCAGTTGGGCGTGAATTACAAGCTGATTGAATTGAACAACGAGAGTGACGGAGATGCCATTCAATCTGCACTAGCCGAATGGACTGGGCAGCGAACAGTTCCGAATGTGTTTATTTCTGGAAAACAGATTGGTGGTTGTGATGCGGTTACTGCTTCGCACAAGGGAGGGAAGCTTGTTCCCTTGCTAACCGAAGCCGGTGCTCTTGCCTCTGCTTCTTGA	321
comp68486_c0_seq2	ATGTGGGACTCTAAGAATATGATGTGTGCAGCTGACCCAAGACATGGGCGCTACCTCACGGCTTCGGCCATGTTCCGTGGAAAGATGAGTTCAAAAGAAGTGGATGAGCAAATGATCAATGTACAGAACAAGAATTCCTCTTATTTTGTCGAATGGATCCCTAACAATGTGAAATCCAGCATCTGTGATATTCCGCCAAAGGGTCTGAAAATAGCTTCGACCTTCATTGGTAACTCGACCTCTATTCAGGAGATGTTCAGGAGGGTTAGTGAACAGTTCACTGCCATGTTCAGTAGGAAGGCTTTCTTGCACTGGTAC	318	(reversed)
comp85503_c1_seq8	ATGGCCACTTTCAAACCTTTCTTCCTCCTCATCTCTCTCCTCGCTCTTGCCCTCGTCTCCTCTTCCATCCCCCTCCCAGGTTCGAATAAGGGGGATTTCGTACCATGTAACATTGGCTTGAATGTGAAGACCCTGTCGGACCAGTGTGCCGGCACGACCTCCAACGTGAGCATTACGGTAGGTTTTTGGAGAGGCAGTGTGACGATCCCCAACCTTGTCGAGTGGAACCGCGGCCCACCGCCCCCGGGTGGCTATTTCCAGGCTGGACACTTGGACACCTTCTCTGGGGTGGTGTTTTGCAACTACTTTGGCATGCT	317	(reversed)
comp7753_c0_seq1	ATGTGCAAAGCCGGTTTCGCAGGAGATGACGCTCCTCGTGCTGTGTTCCCCTCCATCGTCGGTCGCCCCAGGCATCAGGGAGTGATGGTGGGCATGGGCCAGAAGGACAGCTATGTGGGAGACGAGGCTCAGAGTAAGAGGGGTATCTTGACCCTGAAGTACCCCATCGAGCACGGCATCGTGACCAACTGGGACGACATGGAGAAGATTTGGCACCACACCTTCTACAACGAGCTTCGCGTTGCACCCGAGGAGCACCCCGTCCTCCTCACCGAGGCGCCACTCAACCCAAAGGCCAACAGGGAGAAGATGACC	315
comp447543_c0_seq1	ATGTCTGCCTTTGTAGGGAAGTACGCAGAGGAGTTGGTGAAGACGGCCAAGTACATAGCAACGCCAGGGAAGGGCATCTTGGCGGCCGACGAGAGCACCGGCACCATCGGAAAGCGTCTGGCCAGCATCGATGTGGAGAACATAGAGCCGAACCGGCGGGCCCTCCGGGAGCTGCTCTTCACCTCCCCTGATGCCCTCTCCCACCTCTCCGGCGTCATCCTCTTCGAGGAGACCCTCTATCAAAAGACCTCCGACGGCAATAAGCCCTTCATCGACGTCCTCCAAGAGCACTCGTTTGAACTCCTGTA	308	(reversed)
comp76400_c0_seq10	ATGCCATTGAGAAATTCAATAGATCAACTTGGTGTGCAAGCCAAAAAAGTTAGAATGGAGGGAGACTTGGAGGTGTGGGCAGGTCCGCTCACCGGTTATAGAACAGTCATCCTCTTAGTAAACAGGAGTCCAATAGCATCGTCTATTACCGCGCATTGGGATGACATAGGAATTCCTTACAACACAGCTGTTAAAGCAAGAGACGTGTGGAAGCATGAAACTTTGAGGAGCAAATTCAAGAATAAGTTGGCGATGGCAATAAATTCACATGCCTGCGGAATGTACATCTTGACTCCGTTATATTGA	306
comp65098_c0_seq1	ATGACCGCCCCATTCATCGGCGGTGCCATGAGCACCGGAACCCGCCTGCCCGTCAACCGCCGCCCTGCCGTGGTGGCGAGGGCCACCGGGATTGAAGGTGTGGAGCAGGTGGAGGTGAACAAGGATCAGGTCAAAAACAGCAGGAGGGACATGATGTCCGCCGCCGCTGCCGCCGCCGTCTGCTCTGCCGCGGCTGCCTGCGGTGCTGCCATGGCCGACGAACCGAAGCGTGGCACGGCGGAGGCCAAGAAGAAGTATGCACCAATTTGTGTCACAATGCCCACGGCAAGTATATGCCACAAGTGA	306
comp87450_c0_seq1	ATGACTGGTGGTCTTGCATACATGCTAGACGAGGATGACACACTAATACCAAAGGTAAATAAGGAGATTGTAAAAATCCAACGAGTGGTTGCACCTGTTGGAGAAATGCAGCTGAAGAACCTAATAGAAGCTCACGTGGAAAAAACTGGGAGCAGCAGAGGGTCTGCTATTTTGAAAGAATGGGATAAGTATTTGCCTCTGTTTTGGCAACTTGTGCCGCCTAGCGAAGAAGACACTCCTGAGGCATCTGTTGATTTTCAGAAAGAAGTAGCAGGGCAGGTGAGCCTGCAATCTGCTTGA	300
comp82158_c0_seq2	ATGGAGAGGTTGATGAAAGCACAGACTCTCGGGGATACTAGTAGCTTGGAGTTCATGCGCTCGAGGAGGGTGTTTGAGATAAATCCAGAGCATCCCATTATAAAAAATTTGAATGCTGCTTGTAGAAGCTGTCCAGATGATCCTGAGGCTAAAAGGGCTATTGATCTGCTATATGACACTGCTCTTATTTCTAGTGGTTTTACTGTGAGTATTTTCCATATTTTTTTGTTCTGTTTGACTTATTGGCGCTTTGCGTCTCTTGTCACTTTTGTCCTTGTTGAGTTTGGAAATTTATAA	297	(reversed)
comp78238_c0_seq3	ATGCCCACCGGCGGCGCCGCCATCATGAGGGAGGGGCCCAACCTGTTGAAGCTGGCTAGGAAGGAGCAGTGCCTCGCGCTGGGGACTCGGTTGAGGTCCAAGTACAAGATCAAGTACCAGTTCTACCGAGTGTTCCCCAATGGGGAGGTACAGTACTTGCACCCCAAGGACGGCGTCTACCCCGAGAAGGTGAACGAGGGCCGGCAGGGCGTCGGGGTGAACTTCCGGTCGATCGGGAAAAACGCCAGTCCCATCGAGGTCAAGTTCACCGGCAAGCAGGTGTATGATTTGTGA	294
comp68185_c0_seq3	ATGGCGAAGCGCTTCCTCCCGAGCCTCAACCGCATCCTCATCGAGAAGATCGTCCCCTCCAACAAGACCTCAGCCGGCATTCTACTCCCCGAGAAGTCTTCCAAGCTCAACTCCGGGAGGGTGGTGGCTGTGGGCCCCGGCGCGCGGGACCGGTACGGGAATGTGATACCGGTGGGGTTCAATGAAGGGGACACGGTGCTGCTGCCAGAGTACGGCGGGACGGAAGTGAAGCTTGGGGACAAGGAGTATTGTCTCTTCCGAGACGAGGACATCCTTGGGACGCTCCGTGATTGA	294
comp82720_c0_seq3	ATGGACGGCGGTCAGTGGACATCAGCAAGCAGGGACTCTTACAATCTTAGAGACGCTGTTTCAAGATACACAGTACAGGTATATCCTCAATCATGGACGGCAATATACTTGGCCCTTGACAATGTGGGAATGTGGAACTTGAGGTCTGAGTATTGGGCAAGACAGTACTTGGGGCAGCAGTTCTATCTTCGCGTCTATAGTACTTCGACATCTTTTAGAGACGAGTACCCCATCCCCATCAATGCTCTTCTTTGTGGGAGGGCATCTGGTCGTCATACACGCCCCCTCTGA	291
comp69000_c0_seq2	ATGGTTTACATACCCGAAGGTGAATTCTTGTCTCGCATAGGCCCAACGGAGTTTTTCAAGGACCTTGAGAAGTATGCAGGCCTAAATGCTGTGCGAGAATGGAGAAAACTTCTTGATGCAGTTCTCCCTATGGCTGCTGCCGCAAAAGCCCTCCCACCACTGGCTATTCGAAGTGATTTGGGTGTTCTCTCAACAGCTGCAGCTAGATATGCACCTTCATTGTTGAAGTCCTTCTTAGAAATGGGCCTTCAAGGAGCTCTTGGAGCTACTAAACTTCTTAGACCTTTCTCG	291	(reversed)
comp85263_c0_seq7	ATGGACGTCGGCGGAGCAGCGAAGGTGAAGAAGGGCGCTGCCGGCCGGAAGTTCGGCGGGCCGAAGAAGAAGCCCGTCTCCCGCTCCGTCAAGGCCGGCCTCCAGTTCCCCGTCGGCCGCATCGCCCGCTTCCTCAAGGCCGGCAAGTACGCCGAGCGCGTCGGCGCCGGCGCCCCGGTCTACCTTGCCGCCGTCCTCGAGTACCTCGCCGCCGAAGTTCGCATCTTTAGCCCATTCACAACATCCTCCCAATCTCTGCTTTTCATTTTTCGATGTATGGTGTGTTGA	288	(reversed)
comp51504_c0_seq1	ATGAGGCGGTACGAGCGGGCGCCGGCCTACTCCATACTGGACACTTGCTTCAAGAAGGCGGAGAAGATGGCGGTGCCGCCGGTGGCGATCGTGTTCGAAGGGCAGGCCAGGCTCAACTTGGCGGCGCGCAATGTGATGATCGACGTCCGCGGCGACACCACCTGCCTGGCCTTCGCGCCGGCGGGGCGCGTCGGCATCGTCGGCAACCGGCAGCAGCAGACCTTCACGGTGGCGTACGATGTTGCTCGTTCGAGAATTGGGTTCGCCCCCGGGGGGTGTGGATAG	285
comp87371_c1_seq2	ATGGCCCCCACCGAGGTGCGCGTCACCATCAGCTGCGCCAAGCACCTCAAGAATGTCAACTGGCGCAGCGGCGCGCTCCGCCCCTACGCCGTCGCCTGGCTCGACCCCGCCACCAAGTGCTCCACCCGCGTCGCCGTCGACATCGACTCCGACGACGGCGGCGTCGACGCCGCCTGGGACGGCGAGGCCCTCGCCATCCCCATCCCCCCTTACCTCCCGGCCGCCGACGCCGTACTCTGCCTCGACGTCGTCCACGCCGCCGCCCCCGGCGAC	273
comp373153_c0_seq1	ATGACGGCGGTGTCGATGAGACTCATGAGCGGCCCGCAAATCCACAGCCCGGCCGCGGGGCCGGCGAACTTCGCAATCTCCACTACCTGCCGCCATAGCCCGCCGCCGTCCCCGCCCAGTTTGACCCTGTCTTCGCCCACACCGGCATCGTACGACAGCTCCCTCGAGGGGGGAGCGACGTCGCCGCCGACGTCGAAGGCGGCGGCGGAATCGGAGGATAAAGGGGAAGGGGCGTGGGCAACGGCGTCGGGGAGATGCGGGGTGCAGTAG	270	(reversed)
comp68488_c1_seq2	ATGTCGATCAGCGAAGTCGCCTGCACCTACGCGTGCTTGATCCTACACGAAGAGGACATACCCATCACCGCGGAGAAGATCTGCTCTTTGGTGGAAGCTGCCAACGTCAAGGTTGAGGCGTACTGGCCGGGTCTTTTCGCTAAGCTTCTCCAGAAGAGGAGCGTGGAGGACCTCATCATGAATGTTGGATCCGGTGGGGGCGGTGGCGCTGTTGCCGTTGCTGTCCCGGCTGCCGGCGGGGGCGCCGCGCCGGGCGGGGCCGGTCC	266	(reversed)
comp82064_c0_seq2	ATGCAAGGTTTCAGAGAAAATTTTCTGCAAGCATTCGAAGCCGTCGGCCAGTCTCCTGCTCGAGGGTTTTTCATCAATTCCTGCTATGCTCACTGCCAATCAGGACAGCAAATGTATTGGCTCACCAGCAGCTCCCCTCGGCTGGCAGATACGCCTATATGGAAGGCCGTGGGAGACTGGTATTTTGATCGAGGCACTTTCCAGAAGCACGATTGCCCTTACCCCTGCGATAAGACATGCATCAACCGGATTTTTGAATCGTAA	264
comp81462_c0_seq1	ATGCAAGGTTTCAGAGAAAATTTTCTGCAAGCATTCGAAGCCGTCGGCCAGTCTCCTGCTCGAGGGTTTTTCATCAATTCCTGCTATGCTCACTGCCAATCAGGACAGCAAATGTATTGGCTCACCAGCAGCTCCCCTCGGCTGGCAGATACGCCTATATGGAAGGCCGTGGGAGACTGGTATTTTGATCGAGGCACTTTCCAGAAGCACGATTGCCCTTACCCCTGCGATAAGACATGCATCAACCGGATTTTTGAATCGTAA	264	(reversed)
comp62004_c0_seq1	ATGGCCGCCTTCACCATCGCCTTCGCCCCCCCGGTGGCGTCCGGGAGGGTCTTCGCAGCCACCGCATCGAAGACTAGTGGCCGCGAGGAGAAGGGGCTGCTGGATTGGATCCTAGGGGGGCTGCAGAAGGACCAGATGCTGGAGACGGACCCCATACTGAAGAAGGTGGAGGAGAAGAACGGCGGCCCGCCGGAGAAGAGCTCCGTCGCGCCTCCGAAGAAGAAGAACGGCGGCGGATTCGGAGGCCTTTTCGCCAAGAAGTGA	264
comp63309_c0_seq3	ATGGACGCCAGCTACAATCTGGTAGATGTTGAGAATGCAATAAACCAAGGACTGGGGTTGCAAAGCAGTGCAGTGGTGCACTGTGGATCTATCCAGAACTCGATTGTGAGGAACATTCGTTTGTGTGTCGATTCGACTGCTACCAACTTCGTCAACTGCCCTCAACAGATCCCCTCCGTTTGTGCCAGCACCGTCAAGCTCCTTACCATCCCTCCAGTCATTGAATCCGTCACAGAAACTAGCTCCAAAGATGAACTCTAA	261
comp78525_c0_seq6	ATGAAGGTGGAGATCGAGGACGGGAAGGTGCTGCAGATCAGCGGCGAGCGGCGCCGCGAGGTGGAGGAGGTGAACGACACCTGGCACCGCGTCGAGCGGAGCAGCGGCAGCTTCATGAGGAGGTTCCGACTGCCGGAGGACGCCGTGGTTGATCAAGTGAAGGCGGCTATGGAGAACGGGGTGCTCACCGTGACCGTGCCCAAGGACGACGCGAAGAAGAAGAAGTCGGATGTCAAGTCCATCGAGATCCATGGTTGA	258
comp39880_c0_seq1	ATGATGGTGGCAACCATCTCCAACTCTATAAATTTATTGCCATGGATGCCACAGCACTACACAATTGTGAGCTCAACAATGGCTTCTCACTCTGCCGCTGCCACAGCTCTTCTCTTCCTCCTTGTTGCATCCTTTGCTGCCACTGGCTACTCCCAGATCACCTACTTCCGGCTCCTCTTAGTTTGGCCTGGGGGGCACTGCAGCACTCCGACGCCGGTTTGTTGCCGGCAGACAAATGGGTGGCCGAGGTTCGACTT	257
comp252853_c0_seq1	ATGTATCATCCTCAACTGCATACGGTATGCGTTCTGGGTCTCAGTCTTTTGGAAGTCTATTGCTTTCAAAGGATTCTAATGAAAAGGATTCCACCATTTCTCCAGTTCAAGCTAGTCTACAACTATCTTCAAAAAATTCACTTCAAAGTGAGACAGAGGTTAAAATGTCAGGGATTATTGGGTCAAACTTTCCAGTTAATAAATATAACCAGTCCTTTGGCAATGCCTCATCTGCAAATAAGTCGGTTTTGA	252
comp53866_c0_seq2	ATGAAATGCTTTTCGTGTCAGGTGTTCACTTTTGGGTCTGTGCCTCTTAAGACATATTTGCCGGATGGAGACATAGACTTAACTGCTTTTAGTAAGGACCAAAACCTTAAAGAAACTTGGGCACAAGATGTCCGTGACATGTTGGAGAAAGAAGAGAAGAGTGCAAATGCAGAGTTTCAGGTGAAAGAAGTTCAGTACATTCAGGCAGAAGTAAAGATTGTAAAGTGCCTGGTAGAAAACATTGTAGTGGA	251	(reversed)
comp83851_c0_seq7	ATGGGACATCTTCTCTCATTCAGGTCTTTCTTGACCTCCTCCTCTTATCTATATATACCAGGAAGAGCCCTGGCTAAGGGGAATGGGGACACGGCGGCCGATCAGTACCACAAATATAAGGAGGATGTGAAGCTCATGGCTGACATGGGTCTCGATGCCTACAGATTCTCCATTTCATGGTCAAGACTCCTGCCCAGTAAGAATCATAATAACCATGGCCATCATTTCATAACCATTTTCCTATATTAA	249
comp80196_c0_seq11	ATGTCGCACTCAGTAAAAATTTATGATACATGTATAGGATGTACTCAATGTGTACGAGCCTGCCCCACAGATGTGTTGGAAATGATACCTTGGGACGGATGTAAAGCTAAGCAAATAGCTTCGGCTCCAAGAACAGAGGACTGTGTAGGTTGTAAAAGATGCGAATCCGCCTGTCCAACGGATTTCTTGAGCGTTCGAGTTTATTTATGGCATGAAACAACTCGCAGCATGGGTCTAGCTTATTGA	246
comp80196_c0_seq10	ATGTCGCACTCAGTAAAAATTTATGATACATGTATAGGATGTACTCAATGTGTACGAGCCTGCCCCACAGATGTGTTGGAAATGATACCTTGGGACGGATGTAAAGCTAAGCAAATAGCTTCGGCTCCAAGAACAGAGGACTGTGTAGGTTGTAAAAGATGCGAATCCGCCTGTCCAACGGATTTCTTGAGCGTTCGAGTTTATTTATGGCATGAAACAACTCGCAGCATGGGTCTAGCTTATTGA	246	(reversed)
comp80196_c0_seq9	ATGTCGCACTCAGTAAAAATTTATGATACATGTATAGGATGTACTCAATGTGTACGAGCCTGCCCCACAGATGTGTTGGAAATGATACCTTGGGACGGATGTAAAGCTAAGCAAATAGCTTCGGCTCCAAGAACAGAGGACTGTGTAGGTTGTAAAAGATGCGAATCCGCCTGTCCAACGGATTTCTTGAGCGTTCGAGTTTATTTATGGCATGAAACAACTCGCAGCATGGGTCTAGCTTATTGA	246
comp80196_c0_seq4	ATGTCGCACTCAGTAAAAATTTATGATACATGTATAGGATGTACTCAATGTGTACGAGCCTGCCCCACAGATGTGTTGGAAATGATACCTTGGGACGGATGTAAAGCTAAGCAAATAGCTTCGGCTCCAAGAACAGAGGACTGTGTAGGTTGTAAAAGATGCGAATCCGCCTGTCCAACGGATTTCTTGAGCGTTCGAGTTTATTTATGGCATGAAACAACTCGCAGCATGGGTCTAGCTTATTGA	246
comp6678_c0_seq1	ATGGGAGACGTGGAGGTACCTGGTTGGCTTGAGGGGTTGCCCCTGGCGCCGGAGTACCATCCCACTGAGACTGAGTTCGCTGATCCCATAGCTTATATATCGAAGATCGAGAAGGAAGCTCGGGACTTTGGAATTTGTAAAGTGGTGCCTCCTGTGCCAAAACCTTCAAAAAAGGATGTTCTTTCAAACCTAAGCAGGTCACTTTCCAAGTGCCCTGATTTGAAATCTGGATCAAAGTGCAATGAT	246
comp80473_c0_seq4	ATGCAGGCATGGAAGGAGAACCTCGGCGTCGGGGACGAGGTGCTGCTGCTCTCCGACGGGAACGGGGACTTCACCCGTGCCATCGGCGCGGAGCTCGACCTGAGCGATAAGCCAGTGGGGCTCGGTGTCCGGTCGAGGCGGTACGCCCTGCTCGCCGAGGATGGGGTCGTGAAGGTGCTGAATATGGAGGAAGGCGGCGCCTTTACTTTTAGTAGCGCCGAGGACATGCTCAAGGTGCTCTGA	243
comp80473_c0_seq3	ATGCAGGCATGGAAGGAGAACCTCGGCGTCGGGGACGAGGTGCTGCTGCTCTCCGACGGGAACGGGGACTTCACCCGTGCCATCGGCGCGGAGCTCGACCTGAGCGATAAGCCAGTGGGGCTCGGTGTCCGGTCGAGGCGGTACGCCCTGCTCGCCGAGGATGGGGTCGTGAAGGTGCTGAATATGGAGGAAGGCGGCGCCTTTACTTTCAGTAGCGCCGAGGATATGCTCAAGGTGCTCTGA	243
comp80473_c0_seq2	ATGCAGGCATGGAAGGAGAACCTCGGCGTCGGGGACGAGGTGCTGCTGCTCTCCGACGGGAACGGGGACTTCACCCGTGCCATCGGCGCGGAGCTCGACCTGAGCGATAAGCCAGTGGGGCTCGGTGTCCGGTCGAGGCGGTACGCCCTGCTCGCCGAGGATGGGGTCGTGAAGGTGCTGAATATGGAGGAAGGCGGCGCCTTTACTTTCAGTAGCGCCGAGGATATGCTCAAGGTGCTCTGA	243	(reversed)
comp80473_c0_seq2	ATGCAGGCATGGAAGGAGAACCTCGGCGTCGGGGACGAGGTGCTGCTGCTCTCCGACGGGAACGGGGACTTCACCCGTGCCATCGGCGCGGAGCTCGACCTGAGCGATAAGCCAGTGGGGCTCGGTGTCCGGTCGAGGCGGTACGCCCTGCTCGCCGAGGATGGGGTCGTGAAGGTGCTGAATATGGAGGAAGGCGGCGCCTTTACTTTCAGTAGCGCCGAGGATATGCTCAAGGTGCTCTGA	243
comp24277_c0_seq1	ATGGAGAAGATCTGGCATCACACCTTCTACAACGAGCTTCGTGTTGCCCCTGAAGAACACCCTGTTCTTCTGACCGAAGCTCCTCTCAACCCTAAGGCTAACAGGGAGAAGATGACTCAGATCATGTTTGAGACATTCAATAGCCCGGCCATGTATGTTGCTATTCAGGCAGTTCTTTCTCTCTATGCCAGTGGACGGACGACTGGTATTGTATTGGATTCTGGTGATGGAGTGAGCC	238	(reversed)
comp378817_c0_seq1	ATGGATGGGGCTAGGATAATATTGGAAATGTCAAGTAAAGAGTTGGGGGAGGGTGGTTGGAACTCATCACCGGAGTCGGTGATCGACAATAAAGACGACAAGGTCTCAACCAACTTGGGTGAAGACAGTGGGGGCAAAAGAAAGGGTAAAAAAGAGGAAAGAGTTAAGCAAGGAAGGCGGTGGCAAGGTAGTGAGGGGCTAAAGACGACAACAATAATATTCAAAGACAAAAAATAA	237	(reversed)
comp61076_c0_seq1	ATGGTTAAGGCTGGTTTTGCCGGGGATGACGCTCCAAGAGCTGTATTCCCTAGTATAGTCGGTCGACCACGGCACACTGGTGTTATGGTAGGAATGGGACAAAAAGATGCTTATGTTGGAGATGAAGCTCAGTCCAAGAGAGGTATTCTGACATTGAAATACCCAATTGAACATGGAATTGTGAGCAATTGGGATGATATGGAGAAAATTTGGCATCATACCTTTTACAATGAG	234	(reversed)
comp187998_c0_seq1	ATGCCGAACTGGTCGCCGGACGGTGAGTGGATCGCGTTCTCGTCCGACCGGGACCGGCCCGGGTCGGGAAGCTTCGCTTTGTACAAGGTTCATCCCGACGGGTCCGGGTTGATAAAAGTAGTGGAGAGTGGGGTTGGAGGCGGTGGCCGGGCGAACCATGCATGCTTCAGCCCGGATTCCCGGCGGATCGCCTTCACGTCGGACTATGCGGCGGTTTCCGGCGAGCCGGTG	231
comp85212_c2_seq5	ATGTCATGCCAAGGATGTGTTGGGGCAGTGAAGAGGGTTCTAACCAAAATGGAAGGTGTCGAATCAGTCGCCGTGGACCTGGAGCAGCAGAAAGTGACAGTGAAAGGCAATGTGCAGCCGGAGGCTGTGTTGCAAACAGTTTCAAAGACAGGAAAGCCGACTTCCTTCTGGGAAGAAGCCAAACCTGCTGCTCCACAAGATGCTACTGTGGCTGCTAGTGGGACTGCATGA	231
comp85212_c2_seq4	ATGTCATGCCAAGGATGTGTTGGGGCAGTGAAGAGGGTTCTAACCAAAATGGAAGGTGTCGAATCAGTCGCCGTGGACCTGGAGCAGCAGAAAGTGACAGTGAAAGGCAATGTGCAGCCGGAGGCTGTGTTGCAAACAGTTTCAAAGACAGGAAAGCCGACTTCCTTCTGGGAAGAAGCCAAACCTGCTGCTCCACAAGATGCTACTGTGGCTGCTAGTGGGACTGCATGA	231
comp1035967_c0_seq1	ATGACCAAATCTGACCTGGTGAACAACTTGGGAACAATTGCAAGGTCCGGGACCAAAGAGTTCATGGAGGCTCTGCAGGCTGGGGCCGATGTCAGCATGATTGGGCAATTCGGCGTTGGGTTTTACTCTGCTTATCTTGTTGCCGAGAAGGTCATCGTCGTGACAAAGCACAACGATGATGAGCAGTACATTTGGGAATCACAAGCTGGTGGATCCTTCACCGTGACA	228	(reversed)
comp40393_c0_seq1	ATGACCGGGGTATTACCTGTAGACCCTACTCCGCCGCTGGCTCCCACTCCGGACGCCATGGGGCCCTCAGCGCTAACGGGGCTGGCAACCGGAACTCCGAATAAAGAACAGAGACTAAGAGGCGGAGTGGAGAGTTTGCAGGCAGAAGGGAGGGAGAGGGCCTGGGTCCTGTTGATTTCAAAGCCGAAGTCGGAGGCGTTGGCGACCAGCAGCTGGCAAAGGCACTGA	228	(reversed)
comp69683_c0_seq1	ATGGACGGCGGCGGCGATGGAGCGCGGAACACGGGCGTGGTCCGGTGGTTCAATGGCACGAAGGGCTTCGGGTTCATCACCCCGGATGACGGCAGCGAGGACGTCTTCGTTCACCAGTCCTCCATCAAGTCCGAGGGCTTCCGCTCCCTCGGCGAGGGTGAGAACGTCGAGTACGCCGTCGAGCGCTCCCACGACGGCCGCGTCAAGGCCGTCGACGTCACCGGCCC	227
comp81150_c2_seq5	ATGCAGATCTTCGTGAAGACCCTCACGGGAAAGACGATCACCCTCGAGGTGGAGTCGTCGGACACCATCGACAACGTCAAGGCCAAGATCCAGGACAAGGAGGGCATCCCGCCCGACCAGCAGCGTCTCATCTTCGCCGGCAAGCAGCTCGAGGACGGCCGCACCCTCGCCGATTACAACATACAGAAAGAATCGACGCTGCACCTTGTCCTTCGTCTCCGAGGA	225	(reversed)
comp83561_c0_seq25	ATGTGGTTTGTGAACTGTTTCATAGGGAGAATGGCAGATAACAGCAACGGTGATGTAGCTGCAGATCAGTACCACAAATACAGGGAAGATGTGAAACTCATGGCTGACATGGGCTTGGATGCCTACAGATTCTCTATTTCATGGTCAAGGATTCTACCCGGTAGGAACCATGGATCAGTATATATATTTCGGCCTGTTAATTCTATCGTGGTTTGTACATAA	222
comp78309_c0_seq6	ATGGCTACACAAACCGTTGAGGATAGTTCCAAATCTGGGCCAAGACGAACTGTTATAGGGGATTTATTGAAACCTTTGAATTCGGAATATGGTAAAGTAGCCCCTGGGTGGGGAACGACCCCCTTGATGGGCGTCGCAATGGCCTTATTTGCGATATTCTTATCCATTATTTTGGAGATTTACAATTCTTCCGTTTTACTGGATGGAATTTTAGTCAGTTAG	222	(reversed)
comp78309_c0_seq3	ATGGCTACACAAACCGTTGAGGATAGTTCCAAATCTGGGCCAAGACGAACTGTTATAGGGGATTTATTGAAACCTTTGAATTCGGAATATGGTAAAGTAGCCCCTGGGTGGGGAACGACCCCCTTGATGGGCGTCGCAATGGCCTTATTTGCGATATTCTTATCCATTATTTTGGAGATTTACAATTCTTCCGTTTTACTGGATGGAATTTTAGTCAGTTAG	222	(reversed)
comp68329_c0_seq1	ATGATCACTCCCACAATAGATGAAATTGCTAAGGAATATGCTGGAAAGCTCAAATGCTTCAAAGTGAATACTGATAATTGCCCATCAATTGCCACCCAGTATGGGATAAGGAGCATTCCTACAGTGATTATCTTTAAGAATGGTGACAAGAAGGAGGCCATTATAGGTGCTGTGCCTAAATCAACTATTGTTTCAAGCCTTGACAAATTCTTGTGA	216
comp66680_c0_seq1	ATGATCACTCCCACAATAGATGAAATTGCTAAGGAATATGCTGGAAAGCTCAAATGCTTCAAAGTGAATACTGATAATTGCCCATCAATTGCCACCCAGTATGGGATAAGGAGCATTCCTACAGTGATTATCTTTAAGAATGGTGACAAGAAGGAGGCCATTATAGGTGCTGTGCCTAAATCAACTATTGTTTCAAGCCTTGACAAATTCTTGTGA	216	(reversed)
comp66653_c0_seq2	ATGATAGAACCTGTGGTAATTGAACTTGCTCAGCAATATGCCGGGAAGCTAAAATGCTTTAAAGTGAATACCGATGAATCACCCTCAATTGCCACCCAGTATGGTATAAGGAGCATCCCGACTGTGATTATTTTCAAAAACGGCGAGAAGAAGGATGCAATTATTGGTGCAGTGCCCAAAACAACTCTTATTTCATGCGTTGATAAATTCTTGTAA	216	(reversed)
comp50119_c0_seq1	ATGGAATGTGGCGGCGCTCATGGCTATGACAATGCCTTCTTCTCCATGAGGTCCATCTTCATTGCTCACGGCCCCCAGTTCGCGATGGGGAGGAAGGTGCCATCCTTTGAGAATGTTGAGATATATAACCTGATCACCTCCATTCTTAACATTGATGGAGCCCCTAACAACGGATCTGCATCTTTCCCAAGCTCAATTCTGCTGGCCAAGGAGTAG	216	(reversed)
comp580348_c0_seq1	ATGGGGTGGCCACCCCTTTATTGGGTCAAATGTGTTGTCCAAAGGAAAGACCCTCGATGTGAAATTAAAATGTCAATGATCCCCGCTGTCACAAATCACCAATTCGGAACCTTTGGCGGGCCTCAAACTTCATCATGGACGGTGTCATGGTGGGAGCGGCGGAGCTCAAACCCGTCCCCGACGCCGTCGGTGCCGATGAAGCGGCCGAGAG	211
comp262680_c0_seq1	ATGGGGTACCTCTCCTGCAGGTCCCACCTCTCCGTCGCCACCGCCGACCACAACAATCCCGCCGCCGCAGCCTTCTCCGGCTCTGACTCCTCCCGCAACCTCGCCGTCAAGGAGTTCGAGTACAGCGACCTGGAGGCGGCCACCGGCGGTTTCTCCAAACAGAAGCTGCTAGGCCGTGGCAGCCACGGCGCCGTCTACAAGGCCACCA	208	(reversed)
comp75740_c0_seq7	ATGCGAGCGCACCCAACAAGGCAAAGGTCGGAGACGATTAACATAAACATACAACCTGCCGACGCCGCCTTCTCACACTCGCTCCGCCAATCGATCTTCGGGGTGAGAGATACGTACATACAAACAATACAAGTCCACGTCGCCACAGATGTGGATCTAAATTTTCAGGTCATCCATGGTGGATGGCCTGAGCAATGCCAAGAATGA	207	(reversed)
comp494563_c0_seq1	ATGCTGAGGCCTTCATATGTTCCTGCTTGGAATGGGCACGAGGAGGCACTCTACTTTATAGCCCTTGAGTCTCTCTGTCACAATTCTACCAAAGACCGAATTCAAGAACTCATCTGTGGTTGGGAGCAGCTAGCAGGATCACAACGACCACCTGCTCTCATCTCATTCTTGTGCTGTGCACATGACCCTTGGCATATCCACTAA	204
comp86987_c0_seq17	ATGATAGATTCTTCAAGTTGGAAAGGCCGAACGGGTATCTCCGAATTGTCATGGACAATCAGCACAGAGTGGAGACCCCAAACACATGAATCTCTCCCACCTTCTTCACCAATTGCCAGTTACCGATTGACATTCATGACGGGACAAAAAGGGTGCTTTCGCCAACCTTCAATCATTGTTCCAATCCAACTCTTCCATTGCTAA	204
comp58348_c0_seq1	ATGAATGTTATTGGAGAGCCTATCGATGAGAAGGGAGATATTAAGACTGATCATTTCTTACCTATACATCGCGAGGCTCCTGCTTTTGTAGAGCAGGCTACTGAACAACAAATTCTGGTTACTGGCATCAAGGTGGTGGACCTCCTTGCGCCATATCAGAGAGGTGGGAAGATTGGGCTTTTTGGGGGTGCAGGTGTAGGGAC	203
comp58348_c1_seq2	ATGAATGTTATTGGAGAGCCTATCGATGAGAAGGGAGATATTAAGACTGATCATTTCTTACCTATACATCGCGAGGCTCCTGCTTTTGTAGAGCAGGCTACTGAACAACAAATTCTGGTTACTGGCATCAAGGTGGTGGACCTCCTTGCGCCATATCAGAGAGGTGGGAAGATTGGGCTTTTTGGGGGTGCAGGTGTAGGGA	202	(reversed)
comp79043_c0_seq2	ATGTCCTCAACACAAATTTGCATCTTTAATCACCAGAAAGCATCCACCGCAGCTTTAGATCCTGGACACGATAGTATGTACACAGCTATAGTTGATCAGAAATCAAGCGCGATGACCATCGAGGTTTCTGTAAACCACTTAATTGGCATTCCGATATCTTCAACGTATAAAGCCAAGGCCAAAGGAAGCTGTGCTCCCGC	200
*Orientation of the ORF identified from the protein database
